# Supplementary material for: Transcriptional signatures of schizophrenia in hiPSC-derived NPCs and neurons are concordant with post-mortem adult brains
Source: Nat Commun. 2017 Dec 20;8:2225. doi: 10.1038/s41467-017-02330-5 (PMC5738408; doi:10.1038/s41467-017-02330-5)
Supplement: Supplementary file 4 — Supplementary Data 1 [file 41467_2017_2330_MOESM4_ESM.xlsx]

## Sheet: Table 1 Cohort
SOURCE	Patient ID	Source Cell	Reprogramming method	Expanded stocks	Karyotypically normal	Karyotypically abnormal	# Validated hiPSC Lines	# NPC Lines (from unique hiPSCs)	# RNAseq	RNAseq samples	Sex	Dx	Ethnicitiy	Age at Bioposy	Age of Onset	IQ	Developmental History	Clozapine Response	Family History	CNV Burden
NIMH-COS	NSB499	Fibroblast	SV-KOSM	1,2,3,4,5,6	1,2,5	3,4	3	3	3	1,2,5	M	COS	caucasian	30	12	84	clean	N	SPD	3p25.3
NIMH-COS	NSB581	Fibroblast	SV-KOSM	1,2,3,4,5,6	1,2,3		3	3	3	1,2,3	M	COS	caucasian	30	7	74	MDD	N	SA	2p16.3 del (NRXN1)
NIMH-COS	NSB676	Fibroblast	SV-KOSM	1,2,C5,D1,C4,C1,C5	1,2,C4,C1,C5	C5,D1	3	2	2	1,2	F	COS	caucasian	27	10	79	MDD	N	PPD	16p11.2
NIMH-COS	NSB1251	Fibroblast	SV-KOSM	1	1		1	1	0	-	M	COS	caucasian	24	10	64	ASD	NA	.	18q22.1
NIMH-COS	NSB1275	Fibroblast	SV-KOSM	A,B,C,D,E	A,B,C		3	2	2	B,C	F	COS	caucasian	24	10	67	MDD	NA	SPD	22q11.2
NIMH-COS	NSB1358	Fibroblast	SV-KOSM	A2,A5,A4,A6,B3	A4,A6,B3	A2,A5	3	0	0	-	M	COS	caucasian	18	6	65	clean	N	-	15q11.2, 2p25.3
NIMH-COS	NSB1442	Fibroblast	SV-KOSM	1,2,3,4,5,6	1,2,3,4		3	3	3	2,3,4	M	COS	caucasian	25	12	74	ASD	N	ASD	1p33
NIMH-COS	NSB1767	Fibroblast	SV-KOSM	-	-		0	0	0	-	M	COS	hispanic	16	6	58	clean	NA	SZA
NIMH-COS	NSB1804	Fibroblast	SV-KOSM	A5,A6,B1	A5,A6,B1		3	0	0	-	F	COS	caucasian	22	9	NA	clean	Y	-	8q12.3, 22q11
NIMH-COS	NSB2011	Fibroblast	SV-KOSM	1,2,3,4,5,6	1,3,4	2	3	3	1	3	F	COS	caucasian	16	8	69	MDD	Y	SPD; PPD	16p11.2
NIMH-COS	NSB2207	Fibroblast	SV-KOSM	-	-		0	0	0	-	M	COS	caucasian-hispanic	20	10	73	MDD	NA	APD, SPD	-
NIMH-COS	NSB2476	Fibroblast	SV-KOSM	1,C1,D1,D8	1,C1,D1,D8		3	3	3	1,D1,D4	F	COS	caucasian-hispanic	15	8	82	clean	Y	APD	-
NIMH-COS	NSB2484	Fibroblast	SV-KOSM	1,2,3,4,5,6	1,2,3		3	3	1	2	F	COS	caucasian	14	10	98	MDD	N	PPD	-
NIMH-COS	NSB2513	Fibroblast	SV-KOSM	1,2,3,4,5	1,2	3,4	3	3	1	1	M	COS	caucasian	12	4	55	ASD	N	BD	-
NIMH-COS	NSB2620	Fibroblast	SV-KOSM	A,B,C,D,E,F	A,B,C		3	3	2	B,C	M	COS	caucasian	15	11	54	clean	N	APD, SPD	-
NIMH-COS	NSB2962	Fibroblast	SV-KOSM	1,2,3,4,5,6	1,2,3	4,5	3	3	1	2	M	COS	caucasian-hispanic	8	8	78	clean	Y	SZ/ASD	-
NIMH-COS	NSB553	Fibroblast	SV-KOSM	1,2,3,4	1,2,3		3	3	2	1,3	M	Control	caucasian	31	n/a	127	clean	n/a	-	-
NIMH-COS	NSB690	Fibroblast	SV-KOSM	1,2,3,4,5,6	1,2,3		3	3	2	1,2	M	Control	White, non-Hispanic	25.0185	n/a	115	clean	n/a	-	-
NIMH-COS	NSB2607	Fibroblast	SV-KOSM	1,2,3,4,5,6	1,2,3,4		3	3	3	1,3,4	M	Control	caucasian	15	n/a	126	clean	n/a	-	-
NIMH-COS	NSB3084	Fibroblast	SV-KOSM	1,2,3,4,5,6	1,2,3		3	3	2	1,2	M	Control	Black, non-Hispanic	14.0972	n/a	87	clean	n/a	-	-
NIMH-COS	NSB3113	Fibroblast	SV-KOSM	1,2,3,4,5,6	3,6	1,2,4,5	2	2	1	3	F	Control	caucasian	18	n/a	123	clean	n/a	-	-
NIMH-COS	NSB3121	Fibroblast	SV-KOSM	1,2,8,6,5	2,8,6,5	1	3	3	1	2	F	Control	caucasian	24	n/a	134	clean	n/a	-	-
NIMH-COS	NSB3130	Fibroblast	SV-KOSM	1,2,3,4,5,6	1,2,4		3	3	2	2,4	M	Control	caucasian	13	n/a	114	clean	n/a	-	-
NIMH-COS	NSB3158	Fibroblast	SV-KOSM	1,2,3,4,5,9	1,3,5,9		3	3	0	0	F	Control	White, Hispanic	16.1862	n/a	112	clean	n/a	-	-
NIMH-COS	NSB3182	Fibroblast	SV-KOSM	1,2,3,4,5,6	1,2,3		3	3	2	1,3	F	Control	White, non-Hispanic	15.896	n/a	119	clean	n/a	-	-
NIMH-COS	NSB3183	Fibroblast	SV-KOSM	1,2,3,4,5,6	1,2,3		3	3	2	1,3	F	Control	White, non-Hispanic	12.4791	n/a	117	clean	n/a	-	-
NIMH-COS	NSB3188	Fibroblast	SV-KOSM	1A,2A,4,5,6	1A,2A,4,5,6		3	3	1	2A	F	Control	White, non-Hispanic	14.4257	n/a	107	clean	n/a	-	-
NIMH-COS	NSB3234	Fibroblast	SV-KOSM	1,2,3,4,5,6	1,2,3		3	3	2	1,3	M	Control	Other (Indian) non-Hispanic	17.0075	n/a	94	clean	n/a	-	-
						Total COS lines	40	32	22
						Total control lines	35	35	20
						hiPSC attempted		16 COS, 12 control
						hiPSC successful		14 COS, 12 control
						NPC validated		12 COS, 12 control (67 unique hiPSCs)
						NPC RNAseq		11 COS, 11 control (42 unique hiPSCs)
