# Supplementary material for: Transcriptional signatures of schizophrenia in hiPSC-derived NPCs and neurons are concordant with post-mortem adult brains
Source: Nat Commun. 2017 Dec 20;8:2225. doi: 10.1038/s41467-017-02330-5 (PMC5738408; doi:10.1038/s41467-017-02330-5)
Supplement: Supplementary file 5 — Supplementary Data 2 [file 41467_2017_2330_MOESM5_ESM.xlsx]

## Sheet: Table 2 Covariates
Donor	Sample ID	Diagnosis	Sex	Cell Type	RNA Purification Method	RIN	Library Prep Method	Exclusion	Sent.Genotype	True.Genotype	PRS_Count1	PRS_Count2	PRS_Score	CNV	Affected Gene	Age of Onset	Ethnicity / Race	IQ	Developmental History	Clozapine Response	Family History	Reprogramming Method	Sendai Batch	hiPSC line	hiPSC Date	hiPSC Technician	hiPSC site	Karyotype Result	Karyotype Date	NPC line	NPC generation batch	NPC technician	NPC thaw	NPC RNAseq batch	NPC RNAseq submission date	Neuron RNAseq batch	Neuron RNAseq submission date	Sendai Reads	total Reads	Sendai log2CPM	Astrocytes	Neuron	Oligodendrocyte_Precursor_Cell	Newly_Formed_Oligodendrocyte	Myelinating_Oligodendrocytes	Microglia	Endothelial_Cells	Fibroblast1	Fibroblast2
NSB499	499-2-12F	COS	Male	6 wk FB neuron	Qiagen miRNAeasy column	9.9	KAPA Total Kit		NSB499_p.7	NSB499_p.7	49722	24761	-0.000346997	3p25.3	srGAP3	12	caucasian	84	clean	N	SPD	Sendai Virus	lot1118741A	499-2	2012-09-11	Kristen Brennand	MSSM-13	46,XY	2013-01-22	499-2-12F	NPC lot1	Ian Ladran	Batch2	Batch1	2015-07-03	Batch1	2015-07-03	35	22837731	0.615936	0.0322887	0.421547	0.0138371	0.0005	0	0	0	0.0642387	0
NSB499	499-2-12N	COS	Male	NPC	Qiagen miRNAeasy column	9.4	KAPA Total Kit		NSB499_p.9	NSB499_p.7	49722	24761	-0.000346997	3p25.3	srGAP3	12	caucasian	84	clean	N	SPD	Sendai Virus	lot1118741A	499-2	2012-09-11	Kristen Brennand	MSSM-13	46,XY	2013-01-22	499-2-12N	NPC lot1	Ian Ladran	Batch2	Batch1	2015-07-03	Batch1	2015-07-03	0	27719316	-4	0.0179316	0.279077	0.00178749	0.00727422	0	0	0	0.144559	0
NSB499	499-5-2F	COS	Male	6 wk FB neuron	Qiagen miRNAeasy column	9.8	KAPA Total Kit		NSB499_p.7	NSB499_p.7	49722	24761	-0.000346997	3p25.3	srGAP3	12	caucasian	84	clean	N	SPD	Sendai Virus	lot1118741A	499-5	2012-09-11	Kristen Brennand	MSSM-13	46,XY	2013-02-04	499-5-2F	NPC lot1	Ian Ladran	Batch1	Batch1	2015-07-03	Batch1	2015-07-03	0	29460537	-4	0.0360912	0.316967	0.03951	0.00332645	0	0	0	0.281994	0.0267038
NSB499	499-5-2N	COS	Male	NPC	Qiagen miRNAeasy column	10	KAPA Total Kit		NSB449_p.9	NSB499_p.7	49722	24761	-0.000346997	3p25.3	srGAP3	12	caucasian	84	clean	N	SPD	Sendai Virus	lot1118741A	499-5	2012-09-11	Kristen Brennand	MSSM-13	46,XY	2013-02-04	499-5-2N	NPC lot1	Ian Ladran	Batch1	Batch1	2015-07-03	Batch1	2015-07-03	0	27467485	-4	0.0256177	0.247428	0.0259144	0.00852345	0	0	0	0.134053	0.078952
NSB499	499-X-CF	COS	Male	6 wk FB neuron	Qiagen miRNAeasy column	10	KAPA Total Kit		NSB499_p.7	NSB499_p.7	49722	24761	-0.000346997	3p25.3	srGAP3	12	caucasian	84	clean	N	SPD	Sendai Virus	lot1118741A	499-1	2012-09-11	Kristen Brennand	MSSM-13	46,XY	2013-01-22	499-X-CF	NPC lot2	Ian Ladran	Batch3	Batch1	2015-07-03	Batch1	2015-07-03	0	25793832	-4	0.00555673	0.481671	0.0004	0.00142551	0	0	0	0.0777033	0.00926319
NSB499	499-X-CN	COS	Male	NPC	Qiagen miRNAeasy column	8.6	KAPA Total Kit		NSB449_p.9	NSB499_p.7	49722	24761	-0.000346997	3p25.3	srGAP3	12	caucasian	84	clean	N	SPD	Sendai Virus	lot1118741A	499-1	2012-09-11	Kristen Brennand	MSSM-13	46,XY	2013-01-22	499-X-CN	NPC lot2	Ian Ladran	Batch3	Batch1	2015-07-03	Batch1	2015-07-03	0	27165924	-4	0.00384704	0.243182	0.00298429	0.00181486	0	0	0	0.112212	0.030267
NSB581	581-1-2F	COS	Male	6 wk FB neuron	Qiagen miRNAeasy column	9.1	KAPA Total Kit		NSB581_p.11	NSB581_p.11	49718	24364	-0.00035999	2p16.3 del	NRXN1	7	caucasian	74	MDD	N	SA	Sendai Virus	lot1118741A	581-1	2012-09-11	Kristen Brennand	MSSM-13	46,XY	2013-03-13	581-1-2F	NPC lot1	Ian Ladran	Batch1	Batch1	2015-07-03	Batch1	2015-07-03	0	26290696	-4	0.00628496	0.372641	0	0.00240449	0	0	0	0.118779	0.0310664
NSB581	581-1-2N	COS	Male	NPC	Qiagen miRNAeasy column	8.1	KAPA Total Kit		NSB581_p.11	NSB581_p.11	49718	24364	-0.00035999	2p16.3 del	NRXN1	7	caucasian	74	MDD	N	SA	Sendai Virus	lot1118741A	581-1	2012-09-11	Kristen Brennand	MSSM-13	46,XY	2013-03-13	581-1-2N	NPC lot1	Ian Ladran	Batch1	Batch1	2015-07-03	Batch1	2015-07-03	0	33033136	-4	0.0124076	0.264973	0.00392717	0.0064815	0	0	0	0.0928831	0.0296629
NSB581	581-2-1F	COS	Male	6 wk FB neuron	Qiagen miRNAeasy column	10	KAPA Total Kit		NSB581_p.11	NSB581_p.11	49718	24364	-0.00035999	2p16.3 del	NRXN1	7	caucasian	74	MDD	N	SA	Sendai Virus	lot1118741A	581-2	2012-09-11	Kristen Brennand	MSSM-13	46,XY	2013-01-16	581-2-1F	NPC lot1	Ian Ladran	Batch2	Batch1	2015-07-03	Batch1	2015-07-03	0	24118411	-4	0.035386	0.191176	0.0184478	0.0005	0	0	0	0.490874	0.042321
NSB581	581-2-1N	COS	Male	NPC	Qiagen miRNAeasy column	10	KAPA Total Kit		NSB581_p.11	NSB581_p.11	49718	24364	-0.00035999	2p16.3 del	NRXN1	7	caucasian	74	MDD	N	SA	Sendai Virus	lot1118741A	581-2	2012-09-11	Kristen Brennand	MSSM-13	46,XY	2013-01-16	581-2-1N	NPC lot1	Ian Ladran	Batch2	Batch1	2015-07-03	Batch1	2015-07-03	0	26327499	-4	0.0218105	0.275625	0.00243938	0.00297027	0	0	0	0.162078	0
NSB581	581-3-1F	COS	Male	6 wk FB neuron	Qiagen miRNAeasy column	10	KAPA Total Kit		NSB581_p.11	NSB581_p.11	49718	24364	-0.00035999	2p16.3 del	NRXN1	7	caucasian	74	MDD	N	SA	Sendai Virus	lot1118741A	581-3	2012-09-11	Kristen Brennand	MSSM-13	46,XY	2013-01-16	581-3-1F	NPC lot1	Ian Ladran	Batch3	Batch1	2015-07-03	Batch1	2015-07-03	0	29513872	-4	0.0433155	0.33261	0.0110387	0.00350074	0	0	0	0.160161	0.0319361
NSB581	581-3-1N	COS	Male	NPC	Qiagen miRNAeasy column	10	KAPA Total Kit		NSB581_p.11	NSB581_p.11	49718	24364	-0.00035999	2p16.3 del	NRXN1	7	caucasian	74	MDD	N	SA	Sendai Virus	lot1118741A	581-3	2012-09-11	Kristen Brennand	MSSM-13	46,XY	2013-01-16	581-3-1N	NPC lot1	Ian Ladran	Batch3	Batch1	2015-07-03	Batch1	2015-07-03	0	29068913	-4	0.0130955	0.288024	0.00131988	0.00732341	0	0	0	0.0588157	0.07429
NSB676	676-1-2F	COS	Female	6 wk FB neuron	Qiagen miRNAeasy column	10	KAPA Total Kit		NSB676_p.12	NSB676_p.12	50334	24702	-0.000296809	16p11.2	>1	10	caucasian	79	MDD	N	PPD	Sendai Virus	lot1118741A	676-1	2012-09-11	Kristen Brennand	MSSM-13	46,XX	2013-01-16	676-1-2F	NPC lot1	Ian Ladran	Batch1	Batch1	2015-07-03	Batch1	2015-07-03	1640	27110120	5.91872	0.0355114	0.323728	0.0290974	0.005813	0	0	0	0.322486	0
NSB676	676-1-2N	COS	Female	NPC	Qiagen miRNAeasy column	9.3	KAPA Total Kit	yes	NSB676_p.12	NSB676_p.12	50334	24702	-0.000296809	16p11.2	>1	10	caucasian	79	MDD	N	PPD	Sendai Virus	lot1118741A	676-1	2012-09-11	Kristen Brennand	MSSM-13	46,XX	2013-01-16	676-1-2N	NPC lot1	Ian Ladran	Batch1	Batch1	2015-07-03	Batch1	2015-07-03	0	28409313	-4	0.0454811	0.277837	0.0481049	0.00489939	0	0	0	0.100734	0.0315818
NSB676	676-2-3F	COS	Female	6 wk FB neuron	Qiagen miRNAeasy column	10	KAPA Total Kit		NSB676_p.12	NSB676_p.12	50334	24702	-0.000296809	16p11.2	>1	10	caucasian	79	MDD	N	PPD	Sendai Virus	lot1118741A	676-2	2012-09-11	Kristen Brennand	MSSM-13	46,XX	2013-01-16	676-2-3F	NPC lot1	Ian Ladran	Batch2	Batch1	2015-07-03	Batch1	2015-07-03	0	22694496	-4	0.0299378	0.288125	0.0101438	0.00653273	0	0.0003	0	0.250155	0.0153678
NSB676	676-2-3N	COS	Female	NPC	Qiagen miRNAeasy column	9.6	KAPA Total Kit		NSB676_p.12	NSB676_p.12	50334	24702	-0.000296809	16p11.2	>1	10	caucasian	79	MDD	N	PPD	Sendai Virus	lot1118741A	676-2	2012-09-11	Kristen Brennand	MSSM-13	46,XX	2013-01-16	676-2-3N	NPC lot1	Ian Ladran	Batch2	Batch1	2015-07-03	Batch1	2015-07-03	0	22749473	-4	0.0123837	0.259305	0	0.0098941	0	0	0	0.175651	0
NSB1275	1275-B-3F	COS	Female	6 wk FB neuron	Qiagen miRNAeasy column	10	KAPA Total Kit	yes	NSB1275_p.10	NSB1275_p.10	50338	24641	-0.00032117	22q11.2	>1	10	caucasian	67	MDD	NA	SPD	Sendai Virus	lot1118741A	1275-B	2013-02-02	Kristen Brennand	MSSM-13	46,XX	2013-05-29	1275-B-3	NPC lot3	Ian Ladran	Batch1	Batch1	2015-07-03	Batch1	2015-07-03	2761637	29500256	16.5144	0.00936312	0.380113	0.0112035	0.00109845	0	0	0	0.196001	0.0188385
NSB1275	1275-B-3N	COS	Female	NPC	Qiagen miRNAeasy column	10	KAPA Total Kit	yes	NSB1275_p.10	NSB1275_p.10	50338	24641	-0.00032117	22q11.2	>1	10	caucasian	67	MDD	NA	SPD	Sendai Virus	lot1118741A	1275-B	2013-02-02	Kristen Brennand	MSSM-13	46,XX	2013-05-29	1275-B-3	NPC lot3	Ian Ladran	Batch1	Batch1	2015-07-03	Batch1	2015-07-03	89497	27319356	11.6777	0.0112242	0.223373	0.00158651	0.00450157	0	0	0	0.119919	0.016729
NSB1275	1275-C-1F	COS	Female	6 wk FB neuron	Qiagen miRNAeasy column	9.6	KAPA Total Kit	yes	NSB1275_p.10	NSB1275_p.10	50338	24641	-0.00032117	22q11.2	>1	10	caucasian	67	MDD	NA	SPD	Sendai Virus	lot1118741A	1275-C	2013-02-02	Kristen Brennand	MSSM-13	46,XX	2013-05-29	1275-C-1	NPC lot3	Ian Ladran	Batch2	Batch1	2015-07-03	Batch1	2015-07-03	0	22407631	-4	0.0272044	0.182678	0.00432817	0.0115288	0	0	0	0.409764	0.040421
NSB1275	1275-C-1N	COS	Female	NPC	Qiagen miRNAeasy column	10	KAPA Total Kit	yes	NSB1275_p.10	NSB1275_p.10	50338	24641	-0.00032117	22q11.2	>1	10	caucasian	67	MDD	NA	SPD	Sendai Virus	lot1118741A	1275-C	2013-02-02	Kristen Brennand	MSSM-13	46,XX	2013-05-29	1275-C-1	NPC lot3	Ian Ladran	Batch2	Batch1	2015-07-03	Batch1	2015-07-03	3	27143352	-3.17756	0.0118228	0.198712	0.00421664	0.00637278	0	0	0	0.304752	0.0398957
NSB1442	1442-2-2F	COS	Male	6 wk FB neuron	Qiagen miRNAeasy column	9.9	KAPA Total Kit		NSB1442_p.11	NSB1442_p.11	49726	24507	-0.000329546	1p33	n/a	12	caucasian	74	ASD	N	ASD	Sendai Virus	lot1118741A	1442-2	2012-09-11	Kristen Brennand	MSSM-13	46,XY	2013-01-16	1442-2-2	NPC lot1	Ian Ladran	Batch2	Batch1	2015-07-03	Batch1	2015-07-03	0	22673542	-4	0.0460256	0.294059	0.0285627	0.00175849	0	0	0	0.195437	0
NSB1442	1442-2-2N	COS	Male	NPC	Qiagen miRNAeasy column	9.7	KAPA Total Kit		NSB1442_p.11	NSB1442_p.11	49726	24507	-0.000329546	1p33	n/a	12	caucasian	74	ASD	N	ASD	Sendai Virus	lot1118741A	1442-2	2012-09-11	Kristen Brennand	MSSM-13	46,XY	2013-01-16	1442-2-2	NPC lot1	Ian Ladran	Batch2	Batch1	2015-07-03	Batch1	2015-07-03	5	28771001	-2.52462	0.0408554	0.284422	0.0379013	0.0004	0	0	0	0.14063	0.035055
NSB1442	1442-3-2F	COS	Male	6 wk FB neuron	Qiagen miRNAeasy column	10	KAPA Total Kit		NSB1442_p.11	NSB1442_p.11	49726	24507	-0.000329546	1p33	n/a	12	caucasian	74	ASD	N	ASD	Sendai Virus	lot1118741A	1442-3	2012-09-11	Kristen Brennand	MSSM-13	46,XY	2013-01-29	1442-3-2	NPC lot1	Ian Ladran	Batch3	Batch1	2015-07-03	Batch1	2015-07-03	0	23636484	-4	0.0239039	0.368195	0.0118614	0.0030303	0	0	0	0.226847	0
NSB1442	1442-3-2N	COS	Male	NPC	Qiagen miRNAeasy column	10	KAPA Total Kit		NSB1442_p.11	NSB1442_p.11	49726	24507	-0.000329546	1p33	n/a	12	caucasian	74	ASD	N	ASD	Sendai Virus	lot1118741A	1442-3	2012-09-11	Kristen Brennand	MSSM-13	46,XY	2013-01-29	1442-3-2	NPC lot1	Ian Ladran	Batch3	Batch1	2015-07-03	Batch1	2015-07-03	0	29173019	-4	0.00704595	0.242555	0.00646899	0.00355744	0	0	0	0.0869648	0.0626972
NSB1442	1442-4-3F	COS	Male	6 wk FB neuron	Qiagen miRNAeasy column	9.2	KAPA Total Kit		NSB1442_p.11	NSB1442_p.11	49726	24507	-0.000329546	1p33	n/a	12	caucasian	74	ASD	N	ASD	Sendai Virus	lot1118741A	1442-4	2012-09-11	Kristen Brennand	MSSM-13	46,XY	2013-01-29	1442-4-3	NPC lot1	Ian Ladran	Batch1	Batch1	2015-07-03	Batch1	2015-07-03	176	21778210	3.01462	0.00818189	0.471094	0.0145159	0.00298614	0	0	0	0.0344098	0
NSB1442	1442-4-3N	COS	Male	NPC	Qiagen miRNAeasy column	9.2	KAPA Total Kit		NSB1442_p.11	NSB1442_p.11	49726	24507	-0.000329546	1p33	n/a	12	caucasian	74	ASD	N	ASD	Sendai Virus	lot1118741A	1442-4	2012-09-11	Kristen Brennand	MSSM-13	46,XY	2013-01-29	1442-4-3	NPC lot1	Ian Ladran	Batch1	Batch1	2015-07-03	Batch1	2015-07-03	4	28335631	-2.82455	0.0186955	0.254993	0.00339338	0.00635003	0	0	0	0.0808382	0.0125514
NSB2011	2011-3-12F	COS	Female	6 wk FB neuron	Qiagen miRNAeasy column	9.9	KAPA Total Kit		NSB2011_p.11	NSB2011_p.11	50342	24808	-0.000338303	16p11.2	>1	8	caucasian	69	MDD	Y	SPD; PPD	Sendai Virus	lot1118741A	2011-3	2012-09-11	Kristen Brennand	MSSM-13	46,XX	2013-01-29	2011-3-12	NPC lot1	Ian Ladran	Batch2	Batch1	2015-07-03	Batch1	2015-07-03	96	21229577	2.17696	0.0401103	0.354617	0.0144264	0.00497675	0	0	0	0.200476	0
NSB2011	2011-3-12N	COS	Female	NPC	Qiagen miRNAeasy column	10	KAPA Total Kit		NSB2011_p.11	NSB2011_p.11	50342	24808	-0.000338303	16p11.2	>1	8	caucasian	69	MDD	Y	SPD; PPD	Sendai Virus	lot1118741A	2011-3	2012-09-11	Kristen Brennand	MSSM-13	46,XX	2013-01-29	2011-3-12	NPC lot1	Ian Ladran	Batch2	Batch1	2015-07-03	Batch1	2015-07-03	2	26228303	-3.71305	0.0154476	0.286924	0	0.0146606	0	0	0	0.169742	0
NSB2011	2011-3-2F	COS	Female	6 wk FB neuron	Qiagen miRNAeasy column	10	KAPA Total Kit		NSB2011_p.11	NSB2011_p.11	50342	24808	-0.000338303	16p11.2	>1	8	caucasian	69	MDD	Y	SPD; PPD	Sendai Virus	lot1118741A	2011-3	2012-09-11	Kristen Brennand	MSSM-13	46,XX	2013-01-29	2011-3-2	NPC lot1	Ian Ladran	Batch1	Batch1	2015-07-03	Batch1	2015-07-03	2	27751032	-3.79447	0.0283033	0.28062	0.0218376	0.00501821	0	0	0	0.266127	0.0126718
NSB2011	2011-3-2N	COS	Female	NPC	Qiagen miRNAeasy column	9.8	KAPA Total Kit		NSB2011_p.11	NSB2011_p.11	50342	24808	-0.000338303	16p11.2	>1	8	caucasian	69	MDD	Y	SPD; PPD	Sendai Virus	lot1118741A	2011-3	2012-09-11	Kristen Brennand	MSSM-13	46,XX	2013-01-29	2011-3-2	NPC lot1	Ian Ladran	Batch1	Batch1	2015-07-03	Batch1	2015-07-03	0	28586420	-4	0.0142046	0.313198	0.00211021	0.00871914	0	0	0	0.0950787	0.0115473
NSB2476	2476-1-4F	COS	Female	6 wk FB neuron	Qiagen miRNAeasy column	9.8	KAPA Total Kit	yes	NSB2476_pxt3	NSB2476_pxt3	50346	24784	-0.000343783	n/a	n/a	8	caucasian-hispanic	82	clean	Y	APD	Sendai Virus	unknown (possibly lot1085255A)	2476-1	2012-02-17	Ken Diffenderfer	Salk Stem Cell Core	46,XX	2013-03-13	2476-1-4	NPC lot5	Ian Ladran	Batch1	Batch1	2015-07-03	Batch1	2015-07-03	0	25633583	-4	0.0186891	0.267974	0.0167052	0.00555612	0	0	0	0.302128	0.0418769
NSB2476	2476-1-4N	COS	Female	NPC	Qiagen miRNAeasy column	9.7	KAPA Total Kit	yes	NSB2476_pxt3	NSB2476_pxt3	50346	24784	-0.000343783	n/a	n/a	8	caucasian-hispanic	82	clean	Y	APD	Sendai Virus	unknown (possibly lot1085255A)	2476-1	2012-02-17	Ken Diffenderfer	Salk Stem Cell Core	46,XX	2013-03-13	2476-1-4	NPC lot5	Ian Ladran	Batch1	Batch1	2015-07-03	Batch1	2015-07-03	0	29425698	-4	0.00839617	0.247686	0.00264967	0.0169015	0	0	0	0.226784	0.00308663
NSB2476	2476-D1-2F	COS	Female	6 wk FB neuron	Qiagen miRNAeasy column	10	KAPA Total Kit		NSB2476_pxt3	NSB2476_pxt3	50346	24784	-0.000343783	n/a	n/a	8	caucasian-hispanic	82	clean	Y	APD	Sendai Virus	lotA1377801	2476-D1	2014-03-01	Brigham Hartley	MSSM-9	46,XX	2014-07-18	2476-D1-2	NPC lot8	Ian Ladran	Batch2	Batch1	2015-07-03	Batch1	2015-07-03	314	21310043	3.88116	0.0377292	0.315224	0.0108684	0.00210101	0	0	0	0.290026	0.0293029
NSB2476	2476-D1-2N	COS	Female	NPC	Qiagen miRNAeasy column	10	KAPA Total Kit		NSB2476_pxt3	NSB2476_pxt3	50346	24784	-0.000343783	n/a	n/a	8	caucasian-hispanic	82	clean	Y	APD	Sendai Virus	lotA1377801	2476-D1	2014-03-01	Brigham Hartley	MSSM-9	46,XX	2014-07-18	2476-D1-2	NPC lot8	Ian Ladran	Batch2	Batch1	2015-07-03	Batch1	2015-07-03	0	26114813	-4	0.00541921	0.246258	0.00283821	0	0	0	0	0.154517	0.081566
NSB2476	2476-D4-4F	COS	Female	6 wk FB neuron	Qiagen miRNAeasy column	9.7	KAPA Total Kit	yes	NSB2476_pxt3	NSB2476_pxt3	50346	24784	-0.000343783	n/a	n/a	8	caucasian-hispanic	82	clean	Y	APD	Sendai Virus	lotA1377801	2476-D4	2014-03-01	Brigham Hartley	MSSM-9	46,XX	2014-07-18	2476-D4-4	NPC lot8	Ian Ladran	Batch3	Batch1	2015-07-03	Batch1	2015-07-03	0	20841723	-4	0.0193202	0.394728	0.010839	0.00281046	0	0	0	0.156616	0.00588375
NSB2476	2476-D4-4N	COS	Female	NPC	Qiagen miRNAeasy column	10	KAPA Total Kit		NSB2476_pxt3	NSB2476_pxt3	50346	24784	-0.000343783	n/a	n/a	8	caucasian-hispanic	82	clean	Y	APD	Sendai Virus	lotA1377801	2476-D4	2014-03-01	Brigham Hartley	MSSM-9	46,XX	2014-07-18	2476-D4-4	NPC lot8	Ian Ladran	Batch3	Batch1	2015-07-03	Batch1	2015-07-03	0	24781467	-4	0.00470634	0.297225	0.00580123	0.00672154	0	0	0	0.0682692	0.0565436
NSB2484	2484-2aF	COS	Female	6 wk FB neuron	Qiagen miRNAeasy column	9.2	KAPA Total Kit	yes	NSB2484_pxt8	NSB2484_pxt8	50326	24915	-0.000356335	n/a	NRXN1 missense	10	caucasian	98	MDD	N	PPD	Sendai Virus	lot1264008A	2484-2	2013-07-26	Kristen Brennand	MSSM-13	46,XX	2013-12-17	2484-2-A	NPC lot4	Megan Fitzgerald	Batch2	Batch1	2015-07-03	Batch1	2015-07-03	45	25197201	0.836662	0.0170427	0.322254	0.00580455	0.0002	0	0	0.0001	0.238721	0.0490539
NSB2484	2484-2aN	COS	Female	NPC	Qiagen miRNAeasy column	10	KAPA Total Kit	yes	NSB2484_pxt8	NSB2484_pxt8	50326	24915	-0.000356335	n/a	NRXN1 missense	10	caucasian	98	MDD	N	PPD	Sendai Virus	lot1264008A	2484-2	2013-07-26	Kristen Brennand	MSSM-13	46,XX	2013-12-17	2484-2-A	NPC lot4	Megan Fitzgerald	Batch2	Batch1	2015-07-03	Batch1	2015-07-03	0	27772423	-4	0.00756625	0.223807	0	0.0044723	0	0	0	0.166974	0.111281
NSB2513	2513-1-4F	COS	Male	6 wk FB neuron	Qiagen miRNAeasy column	10	KAPA Total Kit		NSB2513_p.9	NSB2513_p.9	49728	24509	-0.000343898	n/a	n/a	4	caucasian	55	ASD	N	BD	Sendai Virus	unknown (possibly lot1085255A)	2513-1	2012-02-17	Ken Diffenderfer	Salk Stem Cell Core	46,XY - Nonclonal finding: 47,XY,+7	2013-03-13	2513-1-4	NPC lot5	Ian Ladran	Batch1	Batch1	2015-07-03	Batch1	2015-07-03	0	26295732	-4	0.027605	0.31293	0.0158218	0.00355216	0	0	0	0.283972	0.0286619
NSB2513	2513-1-4N	COS	Male	NPC	Qiagen miRNAeasy column	10	KAPA Total Kit		NSB2513_p.9	NSB2513_p.9	49728	24509	-0.000343898	n/a	n/a	4	caucasian	55	ASD	N	BD	Sendai Virus	unknown (possibly lot1085255A)	2513-1	2012-02-17	Ken Diffenderfer	Salk Stem Cell Core	46,XY - Nonclonal finding: 47,XY,+7	2013-03-13	2513-1-4	NPC lot5	Ian Ladran	Batch1	Batch1	2015-07-03	Batch1	2015-07-03	0	29483514	-4	0.0187986	0.298163	0.00926013	0.00831148	0	0	0	0.120204	0
NSB2620	2620-B-4F	COS	Male	6 wk FB neuron	Qiagen miRNAeasy column	8.8	KAPA Total Kit		NSB2620_p.8	NSB2620_p.8	49724	24361	-0.000317568	n/a	n/a	11	caucasian	54	clean	N	APD, SPD	Sendai Virus	lot1118741A	2620-B	2013-02-02	Kristen Brennand	MSSM-13	46,XY	2013-05-29	2620-B-4	NPC lot3	Ian Ladran	Batch1	Batch1	2015-07-03	Batch1	2015-07-03	0	27017581	-4	0.0178746	0.338065	0.0333371	0.00565746	0	0	0	0.257553	0.0100025
NSB2620	2620-B-4N	COS	Male	NPC	Qiagen miRNAeasy column	9.8	KAPA Total Kit		NSB2620_p.8	NSB2620_p.8	49724	24361	-0.000317568	n/a	n/a	11	caucasian	54	clean	N	APD, SPD	Sendai Virus	lot1118741A	2620-B	2013-02-02	Kristen Brennand	MSSM-13	46,XY	2013-05-29	2620-B-4	NPC lot3	Ian Ladran	Batch1	Batch1	2015-07-03	Batch1	2015-07-03	0	29262149	-4	0.0321089	0.302193	0.0411667	0.00660585	0	0	0	0.0888005	0.00945055
NSB2620	2620-C-3F	COS	Male	6 wk FB neuron	Qiagen miRNAeasy column	9.8	KAPA Total Kit		NSB2620_p.8	NSB2620_p.8	49724	24361	-0.000317568	n/a	n/a	11	caucasian	54	clean	N	APD, SPD	Sendai Virus	lot1118741A	2620-C	2013-02-02	Kristen Brennand	MSSM-13	46,XY	2013-05-29	2620-C-3	NPC lot3	Ian Ladran	Batch2	Batch1	2015-07-03	Batch1	2015-07-03	0	22905548	-4	0.0390442	0.237538	0.0160767	0.00423004	0	0.0004	0	0.347738	0.0481677
NSB2620	2620-C-3N	COS	Male	NPC	Qiagen miRNAeasy column	10	KAPA Total Kit		NSB2620_p.8	NSB2620_p.8	49724	24361	-0.000317568	n/a	n/a	11	caucasian	54	clean	N	APD, SPD	Sendai Virus	lot1118741A	2620-C	2013-02-02	Kristen Brennand	MSSM-13	46,XY	2013-05-29	2620-C-3	NPC lot3	Ian Ladran	Batch2	Batch1	2015-07-03	Batch1	2015-07-03	0	25476422	-4	0.0149051	0.285027	0.00283989	0.00558706	0	0	0	0.156986	0.00505064
NSB2962	2962-2-1F	COS	Male	6 wk FB neuron	Qiagen miRNAeasy column	9.5	KAPA Total Kit		NSB2962_p.8	NSB2962_p.8	49718	24728	-0.000262604	n/a	n/a	8	caucasian-hispanic	78	clean	Y	COS/ASD	Sendai Virus	unknown (possibly lot1085255A)	2962-2	2012-02-17	Ken Diffenderfer	Salk Stem Cell Core	46,XY	2013-08-01	2962-2-1	NPC lot5	Ian Ladran	Batch2	Batch1	2015-07-03	Batch1	2015-07-03	0	22349689	-4	0.0235033	0.339246	0.0102685	0.00136813	0	0	0	0.25453	0.013153
NSB2962	2962-2-1N	COS	Male	NPC	Qiagen miRNAeasy column	10	KAPA Total Kit		NSB2962_p.8	NSB2962_p.8	49718	24728	-0.000262604	n/a	n/a	8	caucasian-hispanic	78	clean	Y	COS/ASD	Sendai Virus	unknown (possibly lot1085255A)	2962-2	2012-02-17	Ken Diffenderfer	Salk Stem Cell Core	46,XY	2013-08-01	2962-2-1	NPC lot5	Ian Ladran	Batch2	Batch1	2015-07-03	Batch1	2015-07-03	0	27472887	-4	0.0227053	0.250378	0	0.00596016	0	0	0	0.243977	0.0342832
NSB553	553-3-1F	control	Male	6 wk FB neuron	Qiagen miRNAeasy column	9.7	KAPA Total Kit		NSB553_p.8	NSB553_p.8	49724	24446	-0.000301219	n/a	n/a	n/a	caucasian	127	clean	n/a	n/a	Sendai Virus	lot1085255A	553-3	2012-03-23	Kristen Brennand	Sanford Consortium	46,XY	2013-03-13	553-3-1F	NPC lot5	Ian Ladran	Batch1	Batch1	2015-07-03	Batch1	2015-07-03	0	21814409	-4	0.021671	0.412511	0.0141332	0.0009	0	0	0	0.206548	0
NSB553	553-3-1N	control	Male	NPC	Qiagen miRNAeasy column	10	KAPA Total Kit		NSB553_p.8	NSB553_p.8	49724	24446	-0.000301219	n/a	n/a	n/a	caucasian	127	clean	n/a	n/a	Sendai Virus	lot1085255A	553-3	2012-03-23	Kristen Brennand	Sanford Consortium	46,XY	2013-03-13	553-3-1N	NPC lot5	Ian Ladran	Batch1	Batch1	2015-07-03	Batch1	2015-07-03	0	30941048	-4	0.0243132	0.347116	0.0005	0.0133354	0	0	0	0.145691	0
NSB553	553-3-21F	control	Male	6 wk FB neuron	Qiagen miRNAeasy column	9	KAPA Total Kit		NSB553_p.8	NSB553_p.8	49724	24446	-0.000301219	n/a	n/a	n/a	caucasian	127	clean	n/a	n/a	Sendai Virus	lot1085255A	553-3	2012-03-23	Kristen Brennand	Sanford Consortium	46,XY	2013-03-13	553-3-21F	NPC lot5	Ian Ladran	Batch3	Batch1	2015-07-03	Batch1	2015-07-03	0	28391419	-4	0.0357385	0.253446	0.0278351	0.00321819	0	0	0	0.393667	0.0336743
NSB553	553-3-21N	control	Male	NPC	Qiagen miRNAeasy column	10	KAPA Total Kit		NSB553_p.8	NSB553_p.8	49724	24446	-0.000301219	n/a	n/a	n/a	caucasian	127	clean	n/a	n/a	Sendai Virus	lot1085255A	553-3	2012-03-23	Kristen Brennand	Sanford Consortium	46,XY	2013-03-13	553-3-21N	NPC lot5	Ian Ladran	Batch3	Batch1	2015-07-03	Batch1	2015-07-03	0	28083562	-4	0.0313063	0.323894	0.0314434	0.00507623	0	0	0	0.0993435	0.0443921
NSB553	553-X-CF	control	Male	6 wk FB neuron	Qiagen miRNAeasy column	9.8	KAPA Total Kit		NSB553_p.8	NSB553_p.8	49724	24446	-0.000301219	n/a	n/a	n/a	caucasian	127	clean	n/a	n/a	Sendai Virus	lot1085255A	553-X	2012-03-23	Kristen Brennand	Sanford Consortium	46,XY	2013-03-13	553-X-CF	NPC lot2	Ian Ladran	Batch1	Batch1	2015-07-03	Batch1	2015-07-03	0	28720652	-4	0.0244084	0.352257	0.00877832	0	0	0	0	0.181122	0
NSB553	553-X-CN	control	Male	NPC	Qiagen miRNAeasy column	9.6	KAPA Total Kit		NSB553_p.8	NSB553_p.8	49724	24446	-0.000301219	n/a	n/a	n/a	caucasian	127	clean	n/a	n/a	Sendai Virus	lot1085255A	553-X	2012-03-23	Kristen Brennand	Sanford Consortium	46,XY	2013-03-13	553-X-CN	NPC lot2	Ian Ladran	Batch1	Batch1	2015-07-03	Batch1	2015-07-03	0	28902015	-4	0.0135853	0.263774	0	0.00802465	0	0	0	0.0995468	0.0763959
NSB690	690-1-4F	control	Male	6 wk FB neuron	Qiagen miRNAeasy column	9.7	KAPA Total Kit		NSB690_px+3	NSB690_px+3	49732	24568	-0.000412185	n/a	n/a	n/a	caucasian	115	clean	n/a	n/a	Sendai Virus	lot1264008A	690-1	2014-04-17	Kristen Brennand	MSSM-9	46,XY	2014-07-28	690-1-4F	NPC lot8	Ian Ladran	Batch1	Batch1	2015-07-03	Batch1	2015-07-03	380	25796583	3.88075	0.0298145	0.222889	0.0253729	0.00119258	0	0.00250758	0.0008	0.292969	0.0608387
NSB690	690-1-4N	control	Male	NPC	Qiagen miRNAeasy column	10	KAPA Total Kit		NSB690_px+3	NSB690_px+3	49732	24568	-0.000412185	n/a	n/a	n/a	caucasian	115	clean	n/a	n/a	Sendai Virus	lot1264008A	690-1	2014-04-17	Kristen Brennand	MSSM-9	46,XY	2014-07-28	690-1-4N	NPC lot8	Ian Ladran	Batch1	Batch1	2015-07-03	Batch1	2015-07-03	0	28517132	-4	0.0083726	0.261634	0.00917996	0.00560021	0	0	0	0.136338	0
NSB690	690-2-1F	control	Male	6 wk FB neuron	Qiagen miRNAeasy column	10	KAPA Total Kit		NSB690_px+3	NSB690_px+3	49732	24568	-0.000412185	n/a	n/a	n/a	caucasian	115	clean	n/a	n/a	Sendai Virus	lot1264008A	690-2	2014-04-17	Kristen Brennand	MSSM-9	46,XY	2014-07-29	690-2-1F	NPC lot8	Ian Ladran	Batch2	Batch1	2015-07-03	Batch1	2015-07-03	2449812	24498470	16.6096	0.0241762	0.383086	0.00530719	0.00406449	0	0	0	0.174133	0
NSB690	690-2-1N	control	Male	NPC	Qiagen miRNAeasy column	10	KAPA Total Kit		NSB690_px+3	NSB690_px+3	49732	24568	-0.000412185	n/a	n/a	n/a	caucasian	115	clean	n/a	n/a	Sendai Virus	lot1264008A	690-2	2014-04-17	Kristen Brennand	MSSM-9	46,XY	2014-07-29	690-2-1N	NPC lot8	Ian Ladran	Batch2	Batch1	2015-07-03	Batch1	2015-07-03	778115	29318040	14.6959	0.0168554	0.271763	0	0.0126533	0	0	0	0.196224	0.0140696
NSB2607	2607-1-AF	control	Male	6 wk FB neuron	Qiagen miRNAeasy column	9.9	KAPA Total Kit		NSB2607_p.8	NSB2607_p.8	49718	24484	-0.000379089	n/a	n/a	n/a	caucasian	126	clean	n/a	n/a	Sendai Virus	lot1085255A	2607-1	2012-03-23	Kristen Brennand	Sanford Consortium	46,XY,t(5;6)(q13;q23.3)	2013-03-02	2607-1-A	NPC lot5	Ian Ladran	Batch1	Batch1	2015-07-03	Batch1	2015-07-03	0	30050898	-4	0.0231114	0.34826	0.0267485	0.00170427	0	0	0	0.210368	0
NSB2607	2607-1-AN	control	Male	NPC	Qiagen miRNAeasy column	10	KAPA Total Kit		NSB2607_p.8	NSB2607_p.8	49718	24484	-0.000379089	n/a	n/a	n/a	caucasian	126	clean	n/a	n/a	Sendai Virus	lot1085255A	2607-1	2012-03-23	Kristen Brennand	Sanford Consortium	46,XY,t(5;6)(q13;q23.3)	2013-03-02	2607-1-A	NPC lot5	Ian Ladran	Batch1	Batch1	2015-07-03	Batch1	2015-07-03	0	28915766	-4	0.0138315	0.227683	0.00183893	0.00860415	0	0	0	0.13519	0
NSB2607	2607-3-1F	control	Male	6 wk FB neuron	Qiagen miRNAeasy column	10	KAPA Total Kit		NSB2607_p.8	NSB2607_p.8	49718	24484	-0.000379089	n/a	n/a	n/a	caucasian	126	clean	n/a	n/a	Sendai Virus	lot1085255A	2607-3	2012-03-23	Kristen Brennand	Sanford Consortium	46,XY,t(5;6)(q13;q23.3)	2013-03-13	2607-3-1	NPC lot5	Ian Ladran	Batch2	Batch1	2015-07-03	Batch1	2015-07-03	0	24821377	-4	0.0302302	0.341928	0.0142852	0.00366427	0	0	0	0.266475	0.014485
NSB2607	2607-3-1N	control	Male	NPC	Qiagen miRNAeasy column	9.9	KAPA Total Kit		NSB2607_p.8	NSB2607_p.8	49718	24484	-0.000379089	n/a	n/a	n/a	caucasian	126	clean	n/a	n/a	Sendai Virus	lot1085255A	2607-3	2012-03-23	Kristen Brennand	Sanford Consortium	46,XY,t(5;6)(q13;q23.3)	2013-03-13	2607-3-1	NPC lot5	Ian Ladran	Batch2	Batch1	2015-07-03	Batch1	2015-07-03	6	25899379	-2.10988	0.0153654	0.272887	0	0.0114101	0	0	0	0.21096	0.00129821
NSB2607	2607-4-2F	control	Male	6 wk FB neuron	Qiagen miRNAeasy column	9.4	KAPA Total Kit		NSB2607_p.8	NSB2607_p.8	49718	24484	-0.000379089	n/a	n/a	n/a	caucasian	126	clean	n/a	n/a	Sendai Virus	lot1085255A	2607-4	2012-03-23	Kristen Brennand	Sanford Consortium	46,XY,t(5;6)(q13;q23.3)	2013-03-13	2607-4-2	NPC lot5	Ian Ladran	Batch3	Batch1	2015-07-03	Batch1	2015-07-03	0	23499955	-4	0.0200293	0.387733	0.0104077	0.00515769	0	0	0	0.176344	0
NSB2607	2607-4-2N	control	Male	NPC	Qiagen miRNAeasy column	9.8	KAPA Total Kit		NSB2607_p.8	NSB2607_p.8	49718	24484	-0.000379089	n/a	n/a	n/a	caucasian	126	clean	n/a	n/a	Sendai Virus	lot1085255A	2607-4	2012-03-23	Kristen Brennand	Sanford Consortium	46,XY,t(5;6)(q13;q23.3)	2013-03-13	2607-4-2	NPC lot5	Ian Ladran	Batch3	Batch1	2015-07-03	Batch1	2015-07-03	0	28247837	-4	0.0119071	0.236544	0.0008	0.00352336	0	0	0	0.0649883	0.0574518
NSB3084	3084-1-1F	control	Male	6 wk FB neuron	Qiagen miRNAeasy column	10	KAPA Total Kit		NSB3084_px+3	NSB3084_px+3	49726	23661	-0.000132691	n/a	n/a	n/a	black, non-hispanic	87	clean	n/a	n/a	Sendai Virus	lot1264008A	3084-1	2014-04-17	Kristen Brennand	MSSM-9	46,XY	2014-07-29	3084-1-1	NPC lot8	Ian Ladran	Batch1	Batch1	2015-07-03	Batch1	2015-07-03	1277	25836249	5.62722	0.0171291	0.414833	0.012426	0.00302542	0	0	0	0.112686	0
NSB3084	3084-1-1N	control	Male	NPC	Qiagen miRNAeasy column	8.8	KAPA Total Kit		NSB3084_px+3	NSB3084_px+3	49726	23661	-0.000132691	n/a	n/a	n/a	black, non-hispanic	87	clean	n/a	n/a	Sendai Virus	lot1264008A	3084-1	2014-04-17	Kristen Brennand	MSSM-9	46,XY	2014-07-29	3084-1-1	NPC lot8	Ian Ladran	Batch1	Batch1	2015-07-03	Batch1	2015-07-03	0	25430242	-4	0.0184735	0.227004	0.0004	0.00722997	0	0	0	0.142841	0.0433036
NSB3084	3084-2-2F	control	Male	6 wk FB neuron	Qiagen miRNAeasy column	9.6	KAPA Total Kit		NSB3084_px+3	NSB3084_px+3	49726	23661	-0.000132691	n/a	n/a	n/a	black, non-hispanic	87	clean	n/a	n/a	Sendai Virus	lot1264008A	3084-2	2014-04-17	Kristen Brennand	MSSM-9	46,XY	2014-08-19	3084-2-2	NPC lot8	Ian Ladran	Batch2	Batch1	2015-07-03	Batch1	2015-07-03	9825	19998365	8.94043	0.0391918	0.373565	0.0130576	0.0009	0	0	0	0.223234	0
NSB3084	3084-2-2N	control	Male	NPC	Qiagen miRNAeasy column	10	KAPA Total Kit		NSB3084_px+3	NSB3084_px+3	49726	23661	-0.000132691	n/a	n/a	n/a	black, non-hispanic	87	clean	n/a	n/a	Sendai Virus	lot1264008A	3084-2	2014-04-17	Kristen Brennand	MSSM-9	46,XY	2014-08-19	3084-2-2	NPC lot8	Ian Ladran	Batch2	Batch1	2015-07-03	Batch1	2015-07-03	3066	30600763	6.64665	0.00974129	0.265013	0.00918386	0	0	0	0	0.140987	0.0673361
NSB3113	3113-3-21F	control	Female	6 wk FB neuron	Qiagen miRNAeasy column	9.3	KAPA Total Kit	yes	NSB3113_p.8	NSB3113_p.8	50340	24825	-0.000357283	n/a	n/a	n/a	caucasian	123	clean	n/a	n/a	Sendai Virus	lot1085255A	3113-3	2012-03-23	Kristen Brennand	Sanford Consortium	46,XX	2013-03-21	3113-3-21	NPC lot5	Ian Ladran	Batch1	Batch1	2015-07-03	Batch1	2015-07-03	380	29028702	3.71045	0.0231486	0.319496	0.0313818	0.00685543	0	0	0	0.289682	0
NSB3113	3113-3-21N	control	Female	NPC	Qiagen miRNAeasy column	8.7	KAPA Total Kit	yes	NSB3113_p.8	NSB3113_p.8	50340	24825	-0.000357283	n/a	n/a	n/a	caucasian	123	clean	n/a	n/a	Sendai Virus	lot1085255A	3113-3	2012-03-23	Kristen Brennand	Sanford Consortium	46,XX	2013-03-22	3113-3-21	NPC lot5	Ian Ladran	Batch1	Batch1	2015-07-03	Batch1	2015-07-03	0	28684478	-4	0.0335541	0.301031	0.0008	0.0257364	0	0	0	0.10628	0.0277155
NSB3121	3121-2-1F	control	Female	6 wk FB neuron	Qiagen miRNAeasy column	9.8	KAPA Total Kit	yes	NSB3121_p.8	NSB3121_p.8	50322	24797	-0.000332627	n/a	n/a	n/a	caucasian	134	clean	n/a	n/a	Sendai Virus	lot1085255A	3121-2	2012-03-23	Kristen Brennand	Sanford Consortium	46,XX	2013-03-21	3121-2-1	NPC lot7	Ian Ladran	Batch2	Batch1	2015-07-03	Batch1	2015-07-03	187	22036704	3.08506	0.0329547	0.311279	0.0142171	0.00114883	0	0	0	0.324965	0.0169543
NSB3121	3121-2-1N	control	Female	NPC	Qiagen miRNAeasy column	9.8	KAPA Total Kit	yes	NSB3121_p.8	NSB3121_p.8	50322	24797	-0.000332627	n/a	n/a	n/a	caucasian	134	clean	n/a	n/a	Sendai Virus	lot1085255A	3121-2	2012-03-23	Kristen Brennand	Sanford Consortium	46,XX	2013-03-21	3121-2-1	NPC lot7	Ian Ladran	Batch2	Batch1	2015-07-03	Batch1	2015-07-03	11	29193571	-1.40815	0.0180015	0.235754	0.00637821	0.00543932	0	0	0	0.276951	0.0306085
NSB3121	3121-2-MSSM2F	control	Female	6 wk FB neuron	Qiagen miRNAeasy column	9.6	KAPA Total Kit	yes	NSB3121_p.8	NSB3121_p.8	50322	24797	-0.000332627	n/a	n/a	n/a	caucasian	134	clean	n/a	n/a	Sendai Virus	lot1085255A	3121-2	2012-03-23	Kristen Brennand	Sanford Consortium	46,XX	2013-03-21	3121-2-MSSM2	NPC lot7	Ian Ladran	Batch3	Batch1	2015-07-03	Batch1	2015-07-03	0	24365920	-4	0.0280285	0.315854	0.0121175	0.00558546	0	0	0	0.247927	0.0194416
NSB3121	3121-2-MSSM2N	control	Female	NPC	Qiagen miRNAeasy column	10	KAPA Total Kit	yes	NSB3121_p.8	NSB3121_p.8	50322	24797	-0.000332627	n/a	n/a	n/a	caucasian	134	clean	n/a	n/a	Sendai Virus	lot1085255A	3121-2	2012-03-23	Kristen Brennand	Sanford Consortium	46,XX	2013-03-21	3121-2-MSSM2	NPC lot7	Ian Ladran	Batch3	Batch1	2015-07-03	Batch1	2015-07-03	0	29950751	-4	0.012326	0.197528	0.00306516	0.00379556	0	0	0	0.137821	0.083541
NSB3130	3130-2-1F	control	Male	6 wk FB neuron	Qiagen miRNAeasy column	9.5	KAPA Total Kit	yes	NSB3130_p.8	NSB3130_p.8	49718	24678	-0.000389296	n/a	n/a	n/a	caucasian	114	clean	n/a	n/a	Sendai Virus	lot1085255A	3130-2	2012-03-23	Kristen Brennand	Sanford Consortium	46,XY	2013-03-13	3130-2-1	NPC lot5	Ian Ladran	Batch1	Batch1	2015-07-03	Batch1	2015-07-03	875	30511174	4.84187	0.0234083	0.182599	0.0273959	0.0001	0	0	0	0.499533	0.0741305
NSB3130	3130-2-1N	control	Male	NPC	Qiagen miRNAeasy column	10	KAPA Total Kit	yes	NSB3130_p.8	NSB3130_p.8	49718	24678	-0.000389296	n/a	n/a	n/a	caucasian	114	clean	n/a	n/a	Sendai Virus	lot1085255A	3130-2	2012-03-23	Kristen Brennand	Sanford Consortium	46,XY	2013-03-13	3130-2-1	NPC lot5	Ian Ladran	Batch1	Batch1	2015-07-03	Batch1	2015-07-03	0	31168099	-4	0.0194368	0.131644	0.0297052	0	0	0	0	0.442124	0.11745
NSB3130	3130-4-21F	control	Male	6 wk FB neuron	Qiagen miRNAeasy column	10	KAPA Total Kit		NSB3130_p.8	NSB3130_p.8	49718	24678	-0.000389296	n/a	n/a	n/a	caucasian	114	clean	n/a	n/a	Sendai Virus	lot1085255A	3130-4	2012-03-23	Kristen Brennand	Sanford Consortium	46,XY	2013-03-21	3130-4-21	NPC lot5	Ian Ladran	Batch2	Batch1	2015-07-03	Batch1	2015-07-03	0	19213880	-4	0.0429691	0.23063	0.0248645	0.00284802	0	0	0	0.340942	0.0278436
NSB3130	3130-4-21N	control	Male	NPC	Qiagen miRNAeasy column	10	KAPA Total Kit		NSB3130_p.8	NSB3130_p.8	49718	24678	-0.000389296	n/a	n/a	n/a	caucasian	114	clean	n/a	n/a	Sendai Virus	lot1085255A	3130-4	2012-03-23	Kristen Brennand	Sanford Consortium	46,XY	2013-03-21	3130-4-21	NPC lot5	Ian Ladran	Batch2	Batch1	2015-07-03	Batch1	2015-07-03	50	22306572	1.16446	0.0298062	0.242133	0.0333312	0.0113224	0	0	0	0.36707	0.00427912
NSB3182	3182-1-2F	control	Female	6 wk FB neuron	Qiagen miRNAeasy column	10	KAPA Total Kit		NSB3182_px+3	NSB3182_px+3	50324	24820	-0.000372107	n/a	n/a	n/a	caucasian	119	clean	n/a	n/a	Sendai Virus	lot1264008A	3182-1	2014-04-17	Kristen Brennand	MSSM-9	46,XX	2014-07-29	3182-1-2	NPC lot8	Ian Ladran	Batch1	Batch1	2015-07-03	Batch1	2015-07-03	0	28333700	-4	0.0250076	0.320797	0.0193024	0.00191396	0	0	0	0.29151	0.00293563
NSB3182	3182-1-2N	control	Female	NPC	Qiagen miRNAeasy column	10	KAPA Total Kit		NSB3182_px+3	NSB3182_px+3	50324	24820	-0.000372107	n/a	n/a	n/a	caucasian	119	clean	n/a	n/a	Sendai Virus	lot1264008A	3182-1	2014-04-17	Kristen Brennand	MSSM-9	46,XX	2014-07-29	3182-1-2	NPC lot8	Ian Ladran	Batch1	Batch1	2015-07-03	Batch1	2015-07-03	0	29420150	-4	0.00874374	0.252282	0.00581626	0	0.0001	0	0	0.181592	0.0858247
NSB3182	3182-3-1FR	control	Female	6 wk FB neuron	Qiagen miRNAeasy column	9.7	KAPA Total Kit		NSB3182_px+3	NSB3182_px+3	50324	24820	-0.000372107	n/a	n/a	n/a	caucasian	119	clean	n/a	n/a	Sendai Virus	lot1264008A	3182-3	2014-04-17	Kristen Brennand	MSSM-9	46,XX	2014-07-29	3182-3-1	NPC lot8	Ian Ladran	Batch3	Batch1	2015-07-03	Batch1	2015-07-03	NA	30120733	-4	0.022362	0.323307	0.0166419	0.00326538	0	0	0	0.25078	0.0174464
NSB3182	3182-3-1F	control	Female	6 wk FB neuron	Qiagen miRNAeasy column	9.8	KAPA Total Kit		NSB3182_px+3	NSB3182_px+3	50324	24820	-0.000372107	n/a	n/a	n/a	caucasian	119	clean	n/a	n/a	Sendai Virus	lot1264008A	3182-3	2014-04-17	Kristen Brennand	MSSM-9	46,XX	2014-07-29	3182-3-1	NPC lot8	Ian Ladran	Batch2	Batch1	2015-07-03	Batch1	2015-07-03	0	29549138	-4	0.0260849	0.279821	0.0120288	0.00351348	0	0	0	0.331722	0.0429092
NSB3182	3182-3-1NR	control	Female	NPC	Qiagen miRNAeasy column	10	KAPA Total Kit		NSB3182_px+3	NSB3182_px+3	50324	24820	-0.000372107	n/a	n/a	n/a	caucasian	119	clean	n/a	n/a	Sendai Virus	lot1264008A	3182-3	2014-04-17	Kristen Brennand	MSSM-9	46,XX	2014-07-29	3182-3-1	NPC lot8	Ian Ladran	Batch3	Batch1	2015-07-03	Batch1	2015-07-03	NA	29849873	-4	0.0205302	0.284229	0.00798764	0.011984	0	0	0	0.132026	0.00928346
NSB3182	3182-3-1N	control	Female	NPC	Qiagen miRNAeasy column	10	KAPA Total Kit		NSB3182_px+3	NSB3182_px+3	50324	24820	-0.000372107	n/a	n/a	n/a	caucasian	119	clean	n/a	n/a	Sendai Virus	lot1264008A	3182-3	2014-04-17	Kristen Brennand	MSSM-9	46,XX	2014-07-29	3182-3-1	NPC lot8	Ian Ladran	Batch2	Batch1	2015-07-03	Batch1	2015-07-03	0	27599825	-4	0.0157622	0.289029	0.00525696	0.0211632	0	0	0	0.226014	0
NSB3183	3183-1-4F	control	Female	6 wk FB neuron	Qiagen miRNAeasy column	9.6	KAPA Total Kit		NSB3183_px+3	NSB3234_px+3	50314	24943	-0.000252657	n/a	n/a	n/a	caucasian	117	clean	n/a	n/a	Sendai Virus	lot1264008A	3183-1	2014-04-17	Kristen Brennand	MSSM-9	46,XX	2014-07-29	3183-1-4	NPC lot8	Ian Ladran	Batch1	Batch1	2015-07-03	Batch1	2015-07-03	0	30337115	-4	0.0187677	0.236427	0.0231796	0.0004	0	0	0	0.276612	0.043149
NSB3183	3183-1-4N	control	Female	NPC	Qiagen miRNAeasy column	9.5	KAPA Total Kit		NSB3183_px+3	NSB3234_px+3	50314	24943	-0.000252657	n/a	n/a	n/a	caucasian	117	clean	n/a	n/a	Sendai Virus	lot1264008A	3183-1	2014-04-17	Kristen Brennand	MSSM-9	46,XX	2014-07-29	3183-1-4	NPC lot8	Ian Ladran	Batch1	Batch1	2015-07-03	Batch1	2015-07-03	0	28855481	-4	0.0134279	0.213192	0.00358666	0.00687911	0	0	0	0.185865	0.00544277
NSB3183	3183-3-2F	control	Female	6 wk FB neuron	Qiagen miRNAeasy column	10	KAPA Total Kit		NSB3183_px+3	NSB3234_px+3	50314	24943	-0.000252657	n/a	n/a	n/a	caucasian	117	clean	n/a	n/a	Sendai Virus	lot1264008A	3183-3	2014-04-17	Kristen Brennand	MSSM-9	46,XX	2014-07-29	3183-3-2	NPC lot8	Ian Ladran	Batch3	Batch1	2015-07-03	Batch1	2015-07-03	0	30947256	-4	0.0269252	0.296283	0.0150366	0.0003	0	0	0	0.323614	0.0395118
NSB3183	3183-3-2N	control	Female	NPC	Qiagen miRNAeasy column	10	KAPA Total Kit		NSB3183_px+3	NSB3234_px+3	50314	24943	-0.000252657	n/a	n/a	n/a	caucasian	117	clean	n/a	n/a	Sendai Virus	lot1264008A	3183-3	2014-04-17	Kristen Brennand	MSSM-9	46,XX	2014-07-29	3183-3-2	NPC lot8	Ian Ladran	Batch3	Batch1	2015-07-03	Batch1	2015-07-03	0	31812587	-4	0.00657489	0.239112	0.00781897	0	0	0	0	0.145402	0.112681
NSB3188	3188-2A-4F	control	Female	6 wk FB neuron	Qiagen miRNAeasy column	9.3	KAPA Total Kit		NSB3188_px+2	NSB3188_px+2	50346	24741	-0.000332969	n/a	n/a	n/a	caucasian	107	clean	n/a	n/a	Sendai Virus	lot1085255A	3188-2A	2014-04-17	Kristen Brennand	MSSM-9	46,XX	2014-07-29	3188-2A-4	NPC lot8	Ian Ladran	Batch3	Batch1	2015-07-03	Batch1	2015-07-03	36	26481505	0.443012	0.029601	0.345475	0.0142357	0.00315093	0	0	0	0.285186	0.00712554
NSB3188	3188-2A-4N	control	Female	NPC	Qiagen miRNAeasy column	10	KAPA Total Kit		NSB3188_px+2	NSB3188_px+2	50346	24741	-0.000332969	n/a	n/a	n/a	caucasian	107	clean	n/a	n/a	Sendai Virus	lot1085255A	3188-2A	2014-04-17	Kristen Brennand	MSSM-9	46,XX	2014-07-29	3188-2A-4	NPC lot8	Ian Ladran	Batch3	Batch1	2015-07-03	Batch1	2015-07-03	0	28541501	-4	0.0268217	0.289885	0.0176167	0.00748511	0	0	0	0.0868121	0.063534
NSB3234	3234-1-4F	control	Male	6 wk FB neuron	Qiagen miRNAeasy column	9.3	KAPA Total Kit		NSB3234_px+3	NSB3183_px+3	49483	24336	-0.000352735	n/a	n/a	n/a	caucasian	94	clean	n/a	n/a	Sendai Virus	lot1264008A	3234-1	2014-04-17	Kristen Brennand	MSSM-9	46,XY	2014-07-29	3234-1-4	NPC lot8	Ian Ladran	Batch1	Batch1	2015-07-03	Batch1	2015-07-03	0	31064434	-4	0.0070037	0.245449	0.00973752	0	0	0.00160112	0.00127144	0.243624	0.119096
NSB3234	3234-1-4N	control	Male	NPC	Qiagen miRNAeasy column	10	KAPA Total Kit		NSB3234_px+3	NSB3183_px+3	49483	24336	-0.000352735	n/a	n/a	n/a	caucasian	94	clean	n/a	n/a	Sendai Virus	lot1264008A	3234-1	2014-04-17	Kristen Brennand	MSSM-9	46,XY	2014-07-29	3234-1-4	NPC lot8	Ian Ladran	Batch1	Batch1	2015-07-03	Batch1	2015-07-03	0	28593724	-4	0.0144895	0.278865	0.018769	0.00352263	0	0	0	0.165016	0.0138516
NSB3234	3234-3-4FR	control	Male	6 wk FB neuron	Qiagen miRNAeasy column	10	KAPA Total Kit		NSB3234_px+3	NSB3183_px+3	49483	24336	-0.000352735	n/a	n/a	n/a	caucasian	94	clean	n/a	n/a	Sendai Virus	lot1264008A	3234-3	2014-04-17	Kristen Brennand	MSSM-9	46,XY - Nonclonal finding: 47,XY,+20	2014-07-29	3234-3-4FR	NPC lot8	Ian Ladran	Batch3	Batch1	2015-07-03	Batch1	2015-07-03	NA	26890096	-4	0.0248936	0.388165	0.0107234	0.00143979	0	0	0	0.180933	0.0233554
NSB3234	3234-3-4F	control	Male	6 wk FB neuron	Qiagen miRNAeasy column	10	KAPA Total Kit		NSB3234_px+3	NSB3183_px+3	49483	24336	-0.000352735	n/a	n/a	n/a	caucasian	94	clean	n/a	n/a	Sendai Virus	lot1264008A	3234-3	2014-04-17	Kristen Brennand	MSSM-9	46,XY - Nonclonal finding: 47,XY,+20	2014-07-29	3234-3-4F	NPC lot8	Ian Ladran	Batch2	Batch1	2015-07-03	Batch1	2015-07-03	0	27540151	-4	0.0235202	0.369274	0.00558718	0.00185629	0	0	0	0.208158	0.00799718
NSB3234	3234-3-4NR	control	Male	NPC	Qiagen miRNAeasy column	9.9	KAPA Total Kit		NSB3234_px+3	NSB3183_px+3	49483	24336	-0.000352735	n/a	n/a	n/a	caucasian	94	clean	n/a	n/a	Sendai Virus	lot1264008A	3234-3	2014-04-17	Kristen Brennand	MSSM-9	46,XY - Nonclonal finding: 47,XY,+20	2014-07-29	3234-3-4NR	NPC lot8	Ian Ladran	Batch3	Batch1	2015-07-03	Batch1	2015-07-03	NA	28334245	-4	0.00544681	0.276899	0.00644767	0.00128982	0	0	0	0.128001	0.0154389
NSB3234	3234-3-4N	control	Male	NPC	Qiagen miRNAeasy column	9.9	KAPA Total Kit		NSB3234_px+3	NSB3183_px+3	49483	24336	-0.000352735	n/a	n/a	n/a	caucasian	94	clean	n/a	n/a	Sendai Virus	lot1264008A	3234-3	2014-04-17	Kristen Brennand	MSSM-9	46,XY - Nonclonal finding: 47,XY,+20	2014-07-29	3234-3-4N	NPC lot8	Ian Ladran	Batch2	Batch1	2015-07-03	Batch1	2015-07-03	0	24783355	-4	0.0165865	0.28337	0.00196504	0.00574117	0	0	0	0.214911	0
[truncated: 2 more columns]
