# Supplementary material for: Transcriptional signatures of schizophrenia in hiPSC-derived NPCs and neurons are concordant with post-mortem adult brains
Source: Nat Commun. 2017 Dec 20;8:2225. doi: 10.1038/s41467-017-02330-5 (PMC5738408; doi:10.1038/s41467-017-02330-5)
Supplement: Supplementary file 6 — Supplementary Data 3 [file 41467_2017_2330_MOESM6_ESM.xlsx]

## Sheet: Sheet1
Sample	Note	End 2 Mapping Rate	Chimeric Pairs	Intragenic Rate	Num. Gaps	Exonic Rate	Mapping Rate	5' Norm	Genes Detected	Unique Rate of Mapped	Read Length	Mean Per Base Cov.	End 1 Mismatch Rate	Fragment Length StdDev	Estimated Library Size	Mapped	Intergenic Rate	Total Purity Filtered Reads Sequenced	rRNA	Failed Vendor QC Check	Mean CV	Transcripts Detected	Mapped Pairs	Cumul. Gap Length	Gap %	Unpaired Reads	Intronic Rate	Mapped Unique Rate of Total	Expression Profiling Efficiency	Mapped Unique	End 2 Mismatch Rate	End 2 Antisense	Alternative Aligments	End 2 Sense	Fragment Length Mean	End 1 Antisense	Base Mismatch Rate	End 1 Sense	End 1 % Sense	rRNA rate	End 1 Mapping Rate	No. Covered 5'	Duplication Rate of Mapped	End 2 % Sense
1275-B-3F	rnaseq_1275-B-3F	1	0	0.864601	420	0.552647	1	0.114272	17241	1	125	75.6282	0.00421659	155	0	87915016	0.134276	87915016	66495	5868014	0.439789	30096	43920289	21650	0.00571994	0	0.311953	1	0.552647	87915016	0.00494158	843671	2449850	36489711	220	36370997	0.00457908	866726	2.32755	0.000756355	1	942	0	97.7402
1275-B-3N	rnaseq_1275-B-3N	1	2	0.891764	507	0.557558	1	0.103547	16641	1	125	74.7166	0.00357539	159	0	82004376	0.10737	82004376	55915	4367304	0.457728	29135	40976295	30248	0.00845021	0	0.334205	1	0.557558	82004376	0.0041676	717263	2408130	35240973	223	35146661	0.0038715	743175	2.07071	0.000681854	1	906	0	98.0053
1275-C-1F	rnaseq_1275-C-1F	1	0	0.846456	508	0.403966	1	0.111617	17522	1	125	56.9803	0.0031614	160	0	87164796	0.152712	87164796	49464	3883754	0.45222	30524	43555632	21010	0.00548899	0	0.442491	1	0.403966	87164796	0.00390384	958267	2574250	35315238	222	35271668	0.00353262	981097	2.70627	0.000567477	1	923	0	97.3582
1275-C-1N	rnaseq_1275-C-1N	1	0	0.875428	537	0.488099	1	0.120759	17272	1	125	71.4254	0.00352801	160	0	88954596	0.123752	88954596	56258	6100442	0.459845	30103	44450362	25961	0.0071617	0	0.387329	1	0.488099	88954596	0.00522193	812283	2854324	37457352	225	37412350	0.00437497	835215	2.18371	0.000632435	1	909	0	97.8775
1442-2-2F	rnaseq_1442-2-2F	1	3	0.854789	506	0.394287	1	0.122258	17908	1	125	58.5006	0.00294211	155	0	90757620	0.144233	90757620	64207	4005360	0.444434	31002	45344877	25439	0.00702312	0	0.460502	1	0.394287	90757620	0.00394747	1135685	2608870	37096259	217	37034788	0.00344479	1160614	3.03862	0.000707456	1	900	0	97.0295
1442-2-2N	rnaseq_1442-2-2N	1	0	0.892401	502	0.528892	1	0.0985734	16624	1	125	77.1267	0.00360305	156	0	89213730	0.106587	89213730	80076	6270972	0.453421	29144	44573204	27377	0.00772566	0	0.363508	1	0.528892	89213730	0.00507496	823548	2694284	38358221	224	38264751	0.00433901	848202	2.1686	0.000897575	1	907	0	97.8981
1442-3-2F	rnaseq_1442-3-2F	1	0	0.860404	514	0.492584	1	0.123832	17199	1	125	62.3894	0.00404779	154	0	76843704	0.138424	76843704	54022	4899260	0.458251	29973	38386779	26901	0.00772816	0	0.367821	1	0.492584	76843704	0.00825905	915952	2283450	31581396	225	31493726	0.00615342	940849	2.90076	0.000703011	1	902	0	97.1815
1442-3-2N	rnaseq_1442-3-2N	1	1	0.897152	520	0.564567	1	0.10557	16443	1	125	78.2363	0.00375413	156	0	85424412	0.101988	85424412	62119	5887410	0.468711	28832	42685041	29165	0.00796614	0	0.332585	1	0.564567	85424412	0.00519336	737172	2569838	36951659	222	36872032	0.00447374	763861	2.02961	0.000727181	1	919	0	98.044
1442-4-3F	rnaseq_1442-4-3F	1	0	0.856655	506	0.515498	1	0.111791	17232	1	125	57.4257	0.00415307	155	0	68405820	0.142139	68405820	58696	4522186	0.451549	30097	34171181	25030	0.00698152	0	0.341157	1	0.515498	68405820	0.00544213	770295	2020632	28022419	221	27941306	0.0047976	793008	2.75979	0.000858056	1	924	0	97.3247
1442-4-3N	rnaseq_1442-4-3N	1	0	0.893088	522	0.588998	1	0.122585	16601	1	125	78.7604	0.00382441	160	0	80973174	0.105974	80973174	58880	4459604	0.458232	29075	40459002	31998	0.00881454	0	0.30409	1	0.588998	80973174	0.0042008	671200	2374564	34870990	223	34797558	0.0040126	696987	1.96365	0.000727154	1	925	0	98.1115
2011-3-12F	rnaseq_2011-3-12F	1	1	0.851982	543	0.391168	1	0.111343	17326	1	125	55.455	0.00355923	160	0	85409142	0.147052	85409142	49875	3656272	0.440358	30226	42673264	24302	0.00709776	0	0.460814	1	0.391168	85409142	0.0038872	1004272	2437198	34793386	222	34719292	0.00372322	1029441	2.87966	0.000583954	1	912	0	97.1946
2011-3-12N	rnaseq_2011-3-12N	1	0	0.873867	447	0.468324	1	0.128379	16735	1	125	71.9637	0.00354437	156	0	89390770	0.125253	89390770	57712	6264630	0.456986	29289	44665782	24681	0.00659782	0	0.405544	1	0.468324	89390770	0.00497196	926252	2697798	37466057	221	37377765	0.00425816	952256	2.48436	0.000645615	1	924	0	97.5874
2011-3-2F	rnaseq_2011-3-2F	1	1	0.872574	502	0.562391	1	0.0987913	17017	1	125	74.2756	0.00413636	157	0	80751078	0.126347	80751078	62739	5618870	0.446474	29758	40342059	25009	0.00654719	0	0.310183	1	0.562391	80751078	0.00548929	765557	2137418	33838676	221	33746816	0.00481283	790204	2.28799	0.000776943	1	914	0	97.7877
2011-3-2N	rnaseq_2011-3-2N	1	0	0.892709	522	0.561892	1	0.106293	16474	1	125	79.6088	0.00370169	158	0	85573170	0.106363	85573170	60418	4635512	0.461516	28885	42757277	25061	0.00719307	0	0.330817	1	0.561892	85573170	0.0039455	773856	2524292	36763056	222	36658503	0.00382359	799179	2.13355	0.000706039	1	930	0	97.9384
2476-1-4F	rnaseq_2476-1-4F	1	2	0.869393	484	0.556904	1	0.110457	17436	1	125	66.0082	0.00413001	155	0	75308178	0.129471	75308178	56257	5050046	0.439825	30412	37622042	24335	0.00658266	0	0.312489	1	0.556904	75308178	0.00557652	698674	2066610	31477795	224	31412589	0.00485327	718015	2.23468	0.000747024	1	916	0	97.8286
2476-1-4N	rnaseq_2476-1-4N	1	0	0.886739	493	0.555196	1	0.107284	16987	1	125	78.9732	0.00369744	155	0	87081914	0.112378	87081914	59222	5990806	0.468233	29712	43512615	25451	0.00683336	0	0.331543	1	0.555196	87081914	0.00508848	793034	2723542	37168885	221	37101670	0.00439296	818895	2.1595	0.000680072	1	911	0	97.911
2476-D1-2F	rnaseq_2476-D1-2F	1	1	0.878169	541	0.441995	1	0.133252	16702	1	125	52.3633	0.00418997	157	0	76864270	0.120867	76864270	47075	3563768	0.455756	29253	38404611	28196	0.00747171	0	0.436174	1	0.441995	76864270	0.00353917	779263	2232434	32482080	211	32418273	0.00386457	800851	2.41081	0.000612443	1	914	0	97.6571
2476-D1-2N	rnaseq_2476-D1-2N	1	0	0.888504	508	0.481526	1	0.123547	16025	1	125	72.0348	0.00327682	157	0	87868064	0.110722	87868064	55236	5847868	0.481482	28232	43908643	25278	0.00701724	0	0.406978	1	0.481526	87868064	0.00507951	755468	2620070	37624250	223	37560299	0.00417817	779109	2.03214	0.000628624	1	931	0	98.0316
2476-D4-4F	rnaseq_2476-D4-4F	1	0	0.849459	564	0.416284	1	0.121781	17192	1	125	53.2536	0.00421542	154	0	77843328	0.149581	77843328	45709	5019548	0.464976	29985	38892922	30386	0.00835888	0	0.433175	1	0.416284	77843328	0.00793099	932079	2387850	31621181	220	31551274	0.0060732	953827	2.93439	0.000587192	1	889	0	97.1368
2476-D4-4N	rnaseq_2476-D4-4N	1	0	0.889766	538	0.528562	1	0.0921266	16287	1	125	66.235	0.00509688	153	0	76087328	0.109445	76087328	49551	6105604	0.454804	28594	38021436	25701	0.00731758	0	0.361204	1	0.528562	76087328	0.00574044	712600	2224106	32563507	219	32469704	0.00541866	736870	2.21905	0.000651239	1	905	0	97.8585
2484-2aF	rnaseq_2484-2aF	1	0	0.860625	476	0.469261	1	0.126069	17168	1	125	71.0769	0.00376852	157	0	86487474	0.138509	86487474	56751	4072146	0.454134	29977	43215503	25880	0.00703989	0	0.391364	1	0.469261	86487474	0.00369161	1034382	2533854	35604868	212	35527337	0.00373007	1056945	2.88907	0.000656176	1	935	0	97.1769
2484-2aN	rnaseq_2484-2aN	1	0	0.895616	537	0.570325	1	0.102453	16530	1	125	76.0633	0.00289863	165	0	82123446	0.103467	82123446	58010	4209378	0.481067	28964	41033992	27597	0.00748334	0	0.325292	1	0.570325	82123446	0.0040282	649169	2335390	35509480	228	35461932	0.00346342	669388	1.85265	0.000706376	1	891	0	98.2047
2513-1-4F	rnaseq_2513-1-4F	1	2	0.867	493	0.541423	1	0.123265	16954	1	125	69.3917	0.00416728	153	0	78061410	0.131943	78061410	58038	5874024	0.439885	29645	38999233	26221	0.00744388	0	0.325577	1	0.541423	78061410	0.00557377	851059	2190312	32382674	219	32280755	0.00487052	875501	2.64053	0.000743492	1	926	0	97.4392
2513-1-4N	rnaseq_2513-1-4N	1	0	0.889444	520	0.563544	1	0.118344	16587	1	125	79.3253	0.00359564	154	0	86778904	0.109611	86778904	84755	5835040	0.446698	29011	43358821	27487	0.00727532	0	0.3259	1	0.563544	86778904	0.00486548	788760	2435210	37152719	224	37049466	0.00423056	815695	2.15421	0.000976678	1	914	0	97.9211
2607-1-AF	rnaseq_2607-1-AF	1	3	0.864333	400	0.550251	1	0.112243	17429	1	125	77.8004	0.00448851	154	0	88899326	0.1345	88899326	70901	6049394	0.438512	30367	44410008	19894	0.00534386	0	0.314081	1	0.550251	88899326	0.00557796	843637	2425282	36918055	215	36825882	0.00503324	865847	2.29718	0.000797543	1	940	0	97.7659
2607-1-AN	rnaseq_2607-1-AN	1	0	0.894439	477	0.568526	1	0.108182	16508	1	125	78.8333	0.00289007	163	0	84556076	0.104695	84556076	61101	4764192	0.472119	28958	42250901	23692	0.00651627	0	0.325913	1	0.568526	84556076	0.00428599	670938	2452174	36517105	227	36450668	0.00358803	696133	1.87401	0.000722609	1	922	0	98.1958
2607-3-1F	rnaseq_2607-3-1F	1	0	0.855725	459	0.40879	1	0.112452	17387	1	125	63.2371	0.00429957	160	0	93585818	0.143324	93585818	58180	6987284	0.447845	30315	46759689	22899	0.0066444	0	0.446935	1	0.40879	93585818	0.00549732	1103499	2707992	38284544	223	38172722	0.00489844	1132937	2.88238	0.000621675	1	923	0	97.1984
2607-3-1N	rnaseq_2607-3-1N	1	1	0.872833	517	0.478514	1	0.118499	16907	1	125	68.9366	0.00443789	156	0	85914872	0.126327	85914872	54672	6338742	0.455422	29533	42930773	23994	0.00659128	0	0.394319	1	0.478514	85914872	0.00546776	896853	2664356	35967933	220	35880145	0.00495283	923467	2.50917	0.000636351	1	923	0	97.5672
2607-4-2F	rnaseq_2607-4-2F	1	0	0.856034	513	0.485176	1	0.118695	17115	1	125	62.1016	0.00445457	152	0	78582672	0.142658	78582672	58364	3802628	0.446107	29922	39251822	25587	0.00725498	0	0.370858	1	0.485176	78582672	0.00374347	892558	2121178	32176423	212	32098463	0.00409902	915029	2.77168	0.000742708	1	900	0	97.3009
2607-4-2N	rnaseq_2607-4-2N	1	0	0.891747	601	0.532172	1	0.108535	16567	1	125	75.605	0.00377271	157	0	86622918	0.107443	86622918	56504	6231170	0.467546	29003	43285651	32947	0.00889027	0	0.359575	1	0.532172	86622918	0.00498366	788097	2602006	37206105	223	37117388	0.00437818	814905	2.14831	0.000652299	1	896	0	97.9257
2620-B-4F	rnaseq_2620-B-4F	1	3	0.865166	500	0.534642	1	0.112324	17133	1	125	71.3799	0.00395893	152	0	81428928	0.133668	81428928	62051	5959952	0.454037	29916	40677624	23821	0.00647513	0	0.330524	1	0.534642	81428928	0.00584759	879434	2275300	33723808	219	33640802	0.00490326	903106	2.61437	0.000762026	1	937	0	97.4585
2620-B-4N	rnaseq_2620-B-4N	1	4	0.886583	522	0.561782	1	0.0909378	16481	1	125	80.0347	0.00366193	153	0	86552746	0.112292	86552746	65798	5895868	0.445566	28885	43239359	25265	0.00711375	0	0.324801	1	0.561782	86552746	0.00494786	783253	2385086	36931001	221	36841804	0.00430489	808093	2.14634	0.000760207	1	905	0	97.9232
2620-C-3F	rnaseq_2620-C-3F	1	0	0.85159	559	0.463364	1	0.0992353	16989	1	125	58.9478	0.00444229	153	0	79452782	0.147544	79452782	49524	3693150	0.450822	29661	39699942	28914	0.00827269	0	0.388226	1	0.463364	79452782	0.00408493	1031491	2253442	32244409	214	32156724	0.00426361	1056354	3.18054	0.000623314	1	890	0	96.9002
2620-C-3N	rnaseq_2620-C-3N	1	0	0.881572	645	0.527909	1	0.119413	16646	1	125	68.7023	0.00294653	161	0	79682264	0.117506	79682264	57067	3939164	0.477183	29099	39814073	38320	0.0104771	0	0.353664	1	0.527909	79682264	0.00411551	803552	2414552	33731345	224	33663103	0.00353102	829387	2.40454	0.000716182	1	896	0	97.6732
2962-2-1F	rnaseq_2962-2-1F	1	0	0.845931	410	0.428587	1	0.124206	17438	1	125	59.129	0.004627	156	0	82621520	0.153163	82621520	55411	3987216	0.440052	30413	41282296	18256	0.00506099	0	0.417344	1	0.428587	82621520	0.00353855	1103823	2473022	33277777	213	33184119	0.00408278	1129342	3.29125	0.000670661	1	944	0	96.7895
2962-2-1N	rnaseq_2962-2-1N	1	1	0.884227	569	0.534082	1	0.116348	16973	1	125	75.0601	0.00270625	160	0	85503904	0.114933	85503904	60701	4034718	0.456695	29658	42725023	31162	0.00875531	0	0.350145	1	0.534082	85503904	0.00436766	801001	2560274	36352791	224	36296416	0.00353695	825400	2.22349	0.000709921	1	900	0	97.8441
3084-1-1F	rnaseq_3084-1-1F	1	0	0.865627	533	0.521195	1	0.103252	17297	1	125	68.1571	0.00443201	158	0	80992378	0.133108	80992378	90972	5487390	0.461611	30173	40457396	29796	0.00821424	0	0.344432	1	0.521195	80992378	0.00527002	861902	2265476	33608735	221	33520171	0.00485101	886363	2.57615	0.00112322	1	900	0	97.4996
3084-1-1N	rnaseq_3084-1-1N	1	2	0.895227	513	0.533008	1	0.133108	16518	1	125	68.0143	0.00388718	158	0	78475028	0.103935	78475028	51941	4301116	0.470762	29011	39213565	28437	0.00765862	0	0.362219	1	0.533008	78475028	0.00440319	629975	2304086	33931302	223	33894775	0.00414518	653701	1.89213	0.000661879	1	921	0	98.1772
3084-2-2F	rnaseq_3084-2-2F	1	2	0.857326	493	0.408987	1	0.129812	16828	1	125	52.4868	0.00307273	159	0	77802174	0.141725	77802174	48574	3001708	0.458055	29364	38873048	23073	0.00620467	0	0.448338	1	0.408987	77802174	0.00368008	930398	2416922	31934875	216	31868896	0.00337641	951887	2.90026	0.000624327	1	915	0	97.1691
3084-2-2N	rnaseq_3084-2-2N	1	0	0.901485	563	0.585436	1	0.108516	15960	1	125	82.6445	0.00390461	157	0	86612462	0.0976086	86612462	68426	6062192	0.475657	28077	43276670	29426	0.00781502	0	0.316049	1	0.585436	86612462	0.00514899	596348	2507774	37801775	221	37769322	0.0045268	616339	1.60565	0.000790025	1	909	0	98.4469
3113-3-21F	rnaseq_3113-3-21F	1	0	0.861417	456	0.54913	1	0.116044	17313	1	125	76.7745	0.00396764	156	0	85693884	0.137409	85693884	65669	5643608	0.451426	30169	42808407	19233	0.00504608	0	0.312287	1	0.54913	85693884	0.00529824	902913	2356568	35333877	221	35240487	0.00463294	928121	2.5661	0.000766321	1	931	0	97.5083
3113-3-21N	rnaseq_3113-3-21N	1	0	0.883591	524	0.554509	1	0.0982302	16732	1	125	78.7424	0.0029325	160	0	86079574	0.115424	86079574	62800	4926172	0.45397	29268	43008615	24650	0.0066461	0	0.329083	1	0.554509	86079574	0.0038478	831477	2458882	36560895	225	36475253	0.00339015	858720	2.3001	0.000729558	1	915	0	97.7763
3121-2-1F	rnaseq_3121-2-1F	1	0	0.851171	475	0.445273	1	0.129173	17398	1	125	57.2547	0.00302431	163	0	79649524	0.147863	79649524	52058	3132178	0.447399	30350	39796126	23152	0.00655335	0	0.405898	1	0.445273	79649524	0.00372555	940549	2304424	32406969	224	32329725	0.00337493	962567	2.89126	0.000653588	1	928	0	97.1796
3121-2-1N	rnaseq_3121-2-1N	1	1	0.883193	491	0.534137	1	0.103738	16827	1	125	78.1427	0.00439857	157	0	88706678	0.115955	88706678	63626	6505698	0.458414	29456	44325679	27188	0.00752312	0	0.349056	1	0.534137	88706678	0.00561467	813778	2734312	37710262	221	37634226	0.00500662	838555	2.17961	0.000717263	1	921	0	97.8876
3121-2-MSSM2F	rnaseq_3121-2-MSSM2F	1	0	0.864492	536	0.506747	1	0.134123	17159	1	125	60.6189	0.00431893	153	0	75020708	0.134513	75020708	51995	4974722	0.453707	29923	37482408	28040	0.00797879	0	0.357745	1	0.506747	75020708	0.00818	812876	2378168	31069666	222	31008222	0.00624946	836465	2.6267	0.000693075	1	918	0	97.4504
3121-2-MSSM2N	rnaseq_3121-2-MSSM2N	1	0	0.89512	476	0.570631	1	0.109588	16659	1	125	80.202	0.00429328	150	0	86337670	0.104045	86337670	61839	6686116	0.462697	29172	43141883	23357	0.00617405	0	0.324489	1	0.570631	86337670	0.00525987	698840	2684846	37311321	219	37253151	0.00477658	723293	1.90458	0.000716246	1	923	0	98.1614
3130-2-1F	rnaseq_3130-2-1F	1	0	0.874534	474	0.592423	1	0.108596	16864	1	125	78.2192	0.0037986	158	0	85358676	0.124437	85358676	70408	5274408	0.459801	29537	42646579	21815	0.00605527	0	0.282111	1	0.592423	85358676	0.00571669	732690	2001498	35897973	224	35813941	0.00475764	753877	2.06159	0.000824849	1	918	0	97.9998
3130-2-1N	rnaseq_3130-2-1N	1	0	0.903758	451	0.628954	1	0.0961866	16500	1	125	81.6399	0.00367792	163	0	84847182	0.095187	84847182	73835	4897958	0.469285	29002	42391617	23344	0.00669505	0	0.274804	1	0.628954	84847182	0.0043185	582947	2037238	37089408	228	37017114	0.00399821	602154	1.60065	0.000870212	1	916	0	98.4526
3130-4-21F	rnaseq_3130-4-21F	1	3	0.854262	585	0.386917	1	0.109753	16948	1	125	48.0942	0.00305838	159	0	78448962	0.144804	78448962	48303	3138110	0.453353	29667	39196261	31488	0.00868013	0	0.467346	1	0.386917	78448962	0.00347176	871877	2079592	32083809	222	32019699	0.00326507	892205	2.71089	0.000615725	1	920	0	97.3544
3130-4-21N	rnaseq_3130-4-21N	1	0	0.885878	609	0.524127	1	0.0989169	16668	1	125	59.7341	0.0029054	154	0	69916712	0.113083	69916712	58350	4099372	0.455833	29256	34931014	29957	0.00799463	0	0.361751	1	0.524127	69916712	0.00400245	653846	2009728	29775891	220	29715161	0.00345392	674190	2.21851	0.000834564	1	900	0	97.8513
3182-1-2F	rnaseq_3182-1-2F	1	0	0.868285	447	0.527125	1	0.113913	16852	1	125	74.6306	0.00402126	157	0	87524244	0.130678	87524244	67050	5742376	0.444425	29423	43728145	21626	0.00590303	0	0.34116	1	0.527125	87524244	0.00535021	897959	2468092	36443484	219	36342008	0.00468573	922734	2.47616	0.000766073	1	929	0	97.5953
3182-1-2N	rnaseq_3182-1-2N	1	1	0.894101	534	0.555029	1	0.103782	16091	1	125	80.1462	0.00358902	156	0	87664772	0.10506	87664772	63207	6005070	0.466795	28258	43804961	28308	0.00776397	0	0.339072	1	0.555029	87664772	0.00497523	657993	2535930	37862987	221	37814034	0.00428213	678287	1.76214	0.000721008	1	908	0	98.2919
3182-3-1F-2	rnaseq_3182-3-1F-2	1	1	0.865453	410	0.523545	1	0.11628	17629	1	125	78.3648	0.00342494	158	0	95233412	0.133295	95233412	71211	4001554	0.436091	30648	47571104	16801	0.00465974	0	0.341908	1	0.523545	95233412	0.00393317	1001734	2529412	39468685	227	39377530	0.00367906	1029394	2.54757	0.000747752	1	941	0	97.5248
3182-3-1F	rnaseq_3182-3-1F	1	0	0.877512	534	0.541148	1	0.103315	17333	1	125	72.8603	0.00305747	161	0	88164280	0.121367	88164280	64571	4825946	0.471972	30236	44045219	28078	0.0076351	0	0.336364	1	0.541148	88164280	0.00443835	900843	2516844	37121276	226	37024678	0.00374791	930217	2.45085	0.000732394	1	904	0	97.6307
3182-3-1N-2	rnaseq_3182-3-1N-2	1	0	0.89173	467	0.582226	1	0.0978534	16803	1	125	80.0034	0.00439059	151	0	84781982	0.107232	84781982	85836	6553504	0.451597	29442	42357956	19795	0.0055644	0	0.309505	1	0.582226	84781982	0.00580836	760186	2389186	36373164	220	36279546	0.00509948	785537	2.11935	0.00101243	1	930	0	97.9528
3182-3-1N	rnaseq_3182-3-1N	1	0	0.87791	429	0.489312	1	0.122845	16922	1	125	76.2577	0.00291213	159	0	92339772	0.121158	92339772	61093	4648172	0.437324	29590	46137428	20800	0.00576397	0	0.388598	1	0.489312	92339772	0.00381583	924779	2685796	38884760	222	38790631	0.00336398	951514	2.39422	0.000661611	1	936	0	97.677
3183-1-4F	rnaseq_3183-1-4F	1	2	0.878253	458	0.565487	1	0.119353	17305	1	125	81.9348	0.00405586	159	0	88191382	0.120749	88191382	69608	5821022	0.453833	30132	44062816	21917	0.00564381	0	0.312766	1	0.565487	88191382	0.0057686	824294	2460692	37274889	223	37193823	0.00491223	848268	2.22981	0.000789283	1	932	0	97.8364
3183-1-4N	rnaseq_3183-1-4N	1	0	0.888222	513	0.536879	1	0.115264	16991	1	125	77.8952	0.00375077	157	0	87462910	0.110955	87462910	59136	6093828	0.459078	29616	43705001	24342	0.00670514	0	0.351343	1	0.536879	87462910	0.00512051	777519	2597710	37427111	223	37352559	0.00443564	804481	2.10834	0.000676127	1	915	0	97.9649
3183-3-2F	rnaseq_3183-3-2F	1	2	0.894465	550	0.547492	1	0.133416	16499	1	125	72.3699	0.0039635	157	0	89854376	0.104471	89854376	65775	6268792	0.478904	28927	44892337	28471	0.00760067	0	0.346973	1	0.547492	89854376	0.00497959	733780	2674474	38834292	214	38769787	0.00447155	755468	1.91136	0.000732018	1	908	0	98.1455
3183-3-2N	rnaseq_3183-3-2N	1	0	0.899788	522	0.56791	1	0.128523	15972	1	125	85.3818	0.00452031	160	0	91846572	0.0993607	91846572	65272	7311414	0.478143	28081	45894528	26713	0.00711032	0	0.331878	1	0.56791	91846572	0.00588993	677690	2653476	39939138	224	39880099	0.00520512	701844	1.72945	0.000710663	1	895	0	98.3315
3188-2A-4F	rnaseq_3188-2A-4F	1	0	0.866966	563	0.527604	1	0.110593	17054	1	125	67.036	0.00460086	151	0	79768758	0.131899	79768758	60454	6196156	0.440638	29815	39849619	26095	0.00717934	0	0.339361	1	0.527604	79768758	0.00538078	920279	2271134	33044059	212	32954355	0.00499082	945264	2.78842	0.000757866	1	931	0	97.2905
3188-2A-4N	rnaseq_3188-2A-4N	1	0	0.892718	498	0.583541	1	0.0999469	16497	1	125	76.6903	0.00450007	159	0	81751258	0.106218	81751258	61632	5650484	0.441969	28901	40843052	23276	0.00657151	0	0.309178	1	0.583541	81751258	0.00593703	745454	2236732	35104955	224	35015057	0.00521855	771046	2.1546	0.000753897	1	914	0	97.9207
3234-1-4F	rnaseq_3234-1-4F	1	0	0.89658	386	0.574589	1	0.125176	17399	1	125	85.2891	0.00418886	158	0	88823698	0.10271	88823698	64742	5989676	0.466343	30219	44388553	16812	0.004766	0	0.321991	1	0.574589	88823698	0.00588719	797092	2634158	38372546	224	38320441	0.00503802	815401	2.08351	0.000728882	1	943	0	97.965
3234-1-4N	rnaseq_3234-1-4N	1	0	0.890355	468	0.54931	1	0.108065	16356	1	125	75.5992	0.00378726	155	0	85099158	0.108766	85099158	67118	5793058	0.471867	28666	42522059	25574	0.00695552	0	0.341046	1	0.54931	85099158	0.00507298	682094	2485356	36548688	221	36515317	0.00443012	706614	1.89838	0.000788703	1	927	0	98.1679
3234-3-4F-2	rnaseq_3234-3-4F-2	1	3	0.861973	426	0.508708	1	0.121851	17571	1	125	72.9474	0.00381499	158	0	86781634	0.136869	86781634	64926	4283976	0.462685	30585	43352746	21072	0.00584429	0	0.353265	1	0.508708	86781634	0.00385861	1115672	2515454	35663007	219	35558144	0.0038368	1143577	3.11587	0.000748154	1	925	0	96.9665
3234-3-4F	rnaseq_3234-3-4F	1	2	0.860469	468	0.4905	1	0.0976345	17410	1	125	70.1471	0.00461838	154	0	88206010	0.138415	88206010	62979	7026568	0.44905	30357	44065817	21806	0.0062573	0	0.369969	1	0.4905	88206010	0.00557402	1061238	2632114	36263359	216	36163973	0.0050962	1087774	2.92006	0.000713999	1	930	0	97.1567
3234-3-4N-2	rnaseq_3234-3-4N-2	1	0	0.894349	479	0.559027	1	0.100075	16560	1	125	77.9018	0.00420418	155	0	83276346	0.104814	83276346	57894	5838402	0.452419	29031	41611902	26009	0.00738603	0	0.335322	1	0.559027	83276346	0.00548056	749497	2537972	35857897	222	35775210	0.00484237	773764	2.11706	0.000695203	1	918	0	97.9526
3234-3-4N	rnaseq_3234-3-4N	1	0	0.87748	501	0.480666	1	0.11619	16730	1	125	69.2694	0.00299848	161	0	83262338	0.121674	83262338	59563	4280982	0.451161	29291	41604846	25379	0.00695053	0	0.396814	1	0.480666	83262338	0.00401711	825949	2567126	35084625	226	35014196	0.0035078	849536	2.36879	0.000715365	1	916	0	97.7
499-2-12F	rnaseq_499-2-12F	1	1	0.849665	474	0.393156	1	0.139957	17425	1	125	57.3547	0.00401386	149	0	88931382	0.149363	88931382	52481	6617578	0.445763	30363	44432124	24960	0.00702228	0	0.456509	1	0.393156	88931382	0.00513795	1056011	2638486	36129644	215	36053559	0.0045759	1080682	2.9102	0.000590129	1	927	0	97.1602
499-2-12N	rnaseq_499-2-12N	1	1	0.880976	503	0.504998	1	0.1017	16869	1	125	73.0896	0.00438392	156	0	88510562	0.118139	88510562	61481	6517344	0.461919	29513	44226486	25463	0.006938	0	0.375978	1	0.504998	88510562	0.00563386	828469	2623618	37497800	221	37433186	0.00500889	853623	2.22955	0.000694618	1	921	0	97.8384
499-5-2F	rnaseq_499-5-2F	1	0	0.876482	517	0.566457	1	0.107635	17224	1	125	77.6322	0.00443079	159	0	85608386	0.122389	85608386	68417	5818690	0.4506	30054	42768089	24838	0.00656845	0	0.310025	1	0.566457	85608386	0.00590677	824919	2312248	36054886	223	35950148	0.00516878	851740	2.31439	0.000799186	1	931	0	97.7632
499-5-2N	rnaseq_499-5-2N	1	0	0.896264	528	0.595352	1	0.10575	16655	1	125	75.0242	0.0028901	164	0	78512916	0.102705	78512916	60963	4264668	0.462392	29260	39226752	26566	0.00728106	0	0.300912	1	0.595352	78512916	0.00367032	654274	2083584	33933583	228	33850293	0.00328021	678228	1.96425	0.000776471	1	905	0	98.1084
499-X-CF	rnaseq_499-X-CF	1	0	0.864342	512	0.490193	1	0.121175	17322	1	125	66.0585	0.0043144	153	0	85937798	0.134411	85937798	58365	4049616	0.447232	30167	42928181	26898	0.00747126	0	0.374149	1	0.490193	85937798	0.00397363	1120782	2451840	35446514	213	35362843	0.00414401	1144917	3.13609	0.000679154	1	901	0	96.935
499-X-CN	rnaseq_499-X-CN	1	0	0.893074	543	0.512933	1	0.101038	16653	1	125	72.5785	0.00368911	156	0	85846590	0.106172	85846590	54395	6153968	0.468733	29138	42899156	33777	0.00929374	0	0.380142	1	0.512933	85846590	0.00493249	773561	2607518	36935093	221	36847430	0.0043108	797889	2.11949	0.00063363	1	908	0	97.9486
553-3-1F	rnaseq_553-3-1F	1	0	0.843865	490	0.392702	1	0.114604	17290	1	125	55.1956	0.00423544	152	0	84774102	0.155061	84774102	51499	6050190	0.440079	30150	42352143	23050	0.00641802	0	0.451163	1	0.392702	84774102	0.00508798	957304	2551132	34227700	217	34144662	0.00466171	980265	2.7908	0.000607485	1	930	0	97.2792
553-3-1N	rnaseq_553-3-1N	1	1	0.87762	505	0.511357	1	0.106819	16936	1	125	81.0346	0.00429874	156	0	97108166	0.121437	97108166	67363	7239860	0.444074	29614	48519895	25888	0.00705679	0	0.366263	1	0.511357	97108166	0.00588402	932298	2950290	40945898	221	40845804	0.00509138	961616	2.30011	0.00069369	1	904	0	97.7738
553-3-21F	rnaseq_553-3-21F	1	0	0.864345	501	0.554301	1	0.123215	17057	1	125	73.2093	0.00437101	153	0	83573530	0.13458	83573530	69080	4001288	0.450851	29786	41752231	23078	0.00622041	0	0.310043	1	0.554301	83573530	0.00381199	922874	2221010	34556416	213	34437883	0.0040915	950888	2.68698	0.000826578	1	915	0	97.3988
553-3-21N	rnaseq_553-3-21N	1	0	0.885171	490	0.550304	1	0.101079	16601	1	125	73.2545	0.00374337	156	0	84035152	0.113736	84035152	61742	5544256	0.4439	29046	41983047	23268	0.00643126	0	0.334867	1	0.550304	84035152	0.00481865	756644	2289352	35807161	221	35710986	0.00428101	782417	2.144	0.000734716	1	914	0	97.9306
553-X-CF	rnaseq_553-X-CF	1	0	0.863123	436	0.552512	1	0.12051	17199	1	125	75.1271	0.0043762	156	0	84384578	0.135654	84384578	66227	5589508	0.442626	30059	42152501	16831	0.00431214	0	0.310611	1	0.552512	84384578	0.00594072	813423	2325162	35006384	216	34916987	0.00515846	834277	2.33356	0.000784824	1	934	0	97.7291
553-X-CN	rnaseq_553-X-CN	1	0	0.894718	520	0.558581	1	0.100046	16535	1	125	77.8752	0.00303218	160	0	86014394	0.104457	86014394	60433	5085770	0.46075	29008	42981181	27146	0.00726989	0	0.336137	1	0.558581	86014394	0.00383551	700285	2569696	37161544	225	37074290	0.00343385	725579	1.91953	0.000702592	1	908	0	98.1504
581-1-2F	rnaseq_581-1-2F	1	0	0.867754	379	0.525982	1	0.124582	17392	1	125	72.0113	0.00425751	153	0	80587680	0.131357	80587680	56374	5079666	0.452067	30239	40266349	16549	0.00459671	0	0.341772	1	0.525982	80587680	0.0058255	808783	2285274	33578436	216	33515800	0.0050415	829025	2.41383	0.000699536	1	935	0	97.648
581-1-2N	rnaseq_581-1-2N	1	0	0.896747	403	0.573694	1	0.122779	16752	1	125	89.7916	0.00290257	153	0	96834516	0.102385	96834516	68164	5253086	0.460874	29241	48384455	19322	0.00546531	0	0.323052	1	0.573694	96834516	0.00374489	760405	2982870	41925682	228	41910132	0.00332373	785014	1.83865	0.000703923	1	938	0	98.2186
581-2-1F	rnaseq_581-2-1F	1	0	0.857799	544	0.435378	1	0.115688	17419	1	125	58.3167	0.00411094	154	0	87013114	0.141324	87013114	55814	6375436	0.462866	30415	43477909	29181	0.00805353	0	0.422421	1	0.435378	87013114	0.00572842	898968	2408002	35810330	219	35736591	0.00491968	919460	2.50834	0.000641444	1	917	0	97.5511
581-2-1N	rnaseq_581-2-1N	1	1	0.88101	471	0.495671	1	0.119831	16696	1	125	69.5828	0.00430766	155	0	85002946	0.118218	85002946	56251	6011270	0.454224	29244	42476709	22705	0.00619394	0	0.385339	1	0.495671	85002946	0.00601474	825499	2683280	35998892	223	35924684	0.0051612	850329	2.31225	0.000661754	1	910	0	97.7583
581-3-1F	rnaseq_581-3-1F	1	3	0.880295	498	0.525554	1	0.129077	17148	1	125	74.1411	0.00483997	151	0	91211144	0.118602	91211144	63115	4473664	0.454178	29882	45567414	29376	0.00837143	0	0.354741	1	0.525554	91211144	0.00387667	895530	2523544	38624736	211	38552659	0.00435832	924224	2.34118	0.000691966	1	897	0	97.734
581-3-1N	rnaseq_581-3-1N	1	0	0.894505	491	0.564525	1	0.0993297	16700	1	125	77.2397	0.00373837	156	0	85276860	0.104544	85276860	60148	6196258	0.441731	29241	42608364	24259	0.00659881	0	0.329979	1	0.564525	85276860	0.00503335	714948	2346830	36792187	223	36697966	0.00438586	741260	1.9799	0.000705326	1	908	0	98.0938
676-1-2F	rnaseq_676-1-2F	1	0	0.870503	470	0.553697	1	0.103857	17121	1	125	71.0547	0.0040341	163	0	79772906	0.128359	79772906	64041	5158650	0.452404	29954	39852307	23216	0.0062447	0	0.316806	1	0.553697	79772906	0.0054844	811363	2037208	33273394	226	33166708	0.00475925	836956	2.46137	0.000802791	1	931	0	97.6196
676-1-2N	rnaseq_676-1-2N	1	1	0.888891	502	0.559292	1	0.112692	16657	1	125	77.0145	0.00291895	161	0	84866168	0.110017	84866168	67529	4601194	0.457508	29173	42398509	24838	0.0069886	0	0.329599	1	0.559292	84866168	0.00368775	742475	2224800	36307204	226	36228753	0.00330335	767458	2.07442	0.000795712	1	932	0	97.996
676-2-3F	rnaseq_676-2-3F	1	0	0.844605	475	0.429283	1	0.118686	17451	1	125	58.2295	0.00307769	162	0	84141642	0.15445	84141642	58578	3370506	0.446377	30397	42040603	19193	0.00539624	0	0.415321	1	0.429283	84141642	0.00359509	978116	2208724	33974540	224	33894394	0.00333639	1003592	2.87579	0.000696183	1	929	0	97.2016
676-2-3N	rnaseq_676-2-3N	1	0	0.86892	500	0.401674	1	0.103133	16714	1	125	60.8142	0.00443905	159	0	87454412	0.13037	87454412	48187	6103838	0.462308	29196	43703996	25107	0.0068038	0	0.467247	1	0.401674	87454412	0.0057077	912403	2760412	36442473	222	36359320	0.00507338	938911	2.51731	0.000550996	1	910	0	97.5575
690-1-4F	rnaseq_690-1-4F	1	0	0.850813	404	0.515726	1	0.173793	17785	1	125	62.8025	0.00453982	156	0	79006126	0.148359	79006126	192877	5051244	0.473477	30803	39478897	16811	0.00432949	0	0.335088	1	0.515726	79006126	0.00596851	1521089	2621728	31572337	217	31559039	0.00525416	1517232	4.58707	0.00244129	1	946	0	95.4036
690-1-4N	rnaseq_690-1-4N	1	0	0.890861	477	0.561829	1	0.104591	16392	1	125	78.6927	0.00357111	161	0	85091934	0.108242	85091934	114527	4597034	0.444752	28739	42518147	20714	0.00579724	0	0.329033	1	0.561829	85091934	0.00435511	737629	2477488	36535057	224	36440549	0.00396311	764103	2.05378	0.00134592	1	927	0	98.021
690-2-1F	rnaseq_690-2-1F	1	0	0.848767	449	0.477376	1	0.105233	17350	1	125	63.8336	0.00390153	159	0	83681880	0.150225	83681880	69745	3740186	0.44138	30242	41809735	24672	0.00710803	0	0.371392	1	0.477376	83681880	0.00348638	1014998	2515396	33932623	217	33830090	0.00369395	1039519	2.98116	0.000833454	1	917	0	97.0957
690-2-1N	rnaseq_690-2-1N	1	0	0.883582	491	0.546007	1	0.115044	16834	1	125	79.3768	0.00344866	157	0	87769548	0.115617	87769548	63488	6170146	0.452253	29441	43858913	24237	0.00629077	0	0.337575	1	0.546007	87769548	0.00509899	822848	2713136	37312886	221	37235997	0.00427383	849983	2.23175	0.000723349	1	915	0	97.8423
																4.27084e+07
