# Supplementary material for: Transcriptional signatures of schizophrenia in hiPSC-derived NPCs and neurons are concordant with post-mortem adult brains
Source: Nat Commun. 2017 Dec 20;8:2225. doi: 10.1038/s41467-017-02330-5 (PMC5738408; doi:10.1038/s41467-017-02330-5)
Supplement: Supplementary file 7 — Supplementary Data 4 [file 41467_2017_2330_MOESM7_ESM.xlsx]

## Sheet: Sheet1
Biotype	Count
protein_coding	11681
processed_transcript	1691
antisense	1488
lincRNA	879
processed_pseudogene	822
nonsense_mediated_decay	708
retained_intron	671
sense_intronic	197
unprocessed_pseudogene	163
sense_overlapping	93
miRNA	66
misc_RNA	58
snoRNA	56
transcribed_unprocessed_pseudogene	47
pseudogene	37
transcribed_processed_pseudogene	28
snRNA	27
unitary_pseudogene	16
3prime_overlapping_ncrna	12
rRNA	8
Mt_tRNA	4
polymorphic_pseudogene	4
non_stop_decay	3
IG_V_pseudogene	1
TR_C_gene	1
