# Supplementary material for: Transcriptional signatures of schizophrenia in hiPSC-derived NPCs and neurons are concordant with post-mortem adult brains
Source: Nat Commun. 2017 Dec 20;8:2225. doi: 10.1038/s41467-017-02330-5 (PMC5738408; doi:10.1038/s41467-017-02330-5)
Supplement: Supplementary file 8 — Supplementary Data 5 [file 41467_2017_2330_MOESM8_ESM.xlsx]

## Sheet: Sheet1
geneName	logFC	AveExpr	t	P.Value	adj.P.Val	B	qvalue	gene	symbol
ENSG00000228343	-0.208633	3.28506	-6.2257	2.56e-08	0.000483752	8.77518	0.0002556	ENSG00000228343	NA
ENSG00000228729	0.351458	0.0239751	5.64645	2.81e-07	0.00265667	5.90992	0.00140371	ENSG00000228729	NA
ENSG00000205464	0.218794	3.62277	5.17293	1.87e-06	0.0046183	4.84307	0.00244017	ATP6AP1L	ATP6AP1L
ENSG00000214851	0.367839	0.557328	5.1564	2e-06	0.0046183	4.4656	0.00244017	LINC00612	LINC00612
ENSG00000162517	-0.133265	5.41107	-5.1545	2.01e-06	0.0046183	4.74174	0.00244017	PEF1	PEF1
ENSG00000258545	0.495316	-0.364665	5.14855	2.06e-06	0.0046183	4.15362	0.00244017	ENSG00000258545	NA
ENSG00000078814	0.207559	2.69677	5.11011	2.4e-06	0.0046183	4.57463	0.00244017	MYH7B	MYH7B
ENSG00000230658	0.339501	1.61563	5.10491	2.45e-06	0.0046183	4.4639	0.00244017	KLHL7-AS1	KLHL7-AS1
ENSG00000063244	-0.122662	6.67367	-5.09376	2.56e-06	0.0046183	4.49415	0.00244017	U2AF2	U2AF2
ENSG00000002079	0.258905	1.67682	5.08432	2.65e-06	0.0046183	4.4024	0.00244017	MYH16	MYH16
ENSG00000262943	0.520071	1.09816	5.02623	3.33e-06	0.0046183	4.14155	0.00244017	ALOX12P2	ALOX12P2
ENSG00000227456	0.323909	-0.0123524	5.02369	3.36e-06	0.0046183	3.85497	0.00244017	LINC00310	LINC00310
ENSG00000259845	0.365148	0.327014	5.022	3.38e-06	0.0046183	3.93659	0.00244017	HERC2P10	HERC2P10
ENSG00000213588	-0.157061	4.0008	-5.0138	3.49e-06	0.0046183	4.26638	0.00244017	ZBTB9	ZBTB9
ENSG00000243554	0.167881	2.58252	5.00149	3.66e-06	0.0046183	4.18236	0.00244017	ENSG00000243554	NA
ENSG00000179010	-0.126533	7.80504	-4.94624	4.54e-06	0.00501967	3.94644	0.00265224	MRFAP1	MRFAP1
ENSG00000254604	0.259034	-0.182044	4.94293	4.6e-06	0.00501967	3.5421	0.00265224	ENSG00000254604	NA
ENSG00000250918	0.412793	-0.209281	4.93099	4.81e-06	0.00501967	3.48444	0.00265224	ENSG00000250918	NA
ENSG00000188277	0.141951	2.30519	4.91884	5.04e-06	0.00501967	3.87647	0.00265224	C15orf62	C15orf62
ENSG00000143977	-0.204749	4.5395	-4.84947	6.58e-06	0.00622527	3.66042	0.00328925	SNRPG	SNRPG
ENSG00000223878	0.298446	0.68565	4.82643	7.19e-06	0.00647526	3.40743	0.00342133	ENSG00000223878	NA
ENSG00000204623	0.163368	4.51963	4.7999	7.96e-06	0.00650753	3.48182	0.00343838	ZNRD1-AS1	ZNRD1-AS1
ENSG00000263264	0.275588	0.587195	4.79023	8.26e-06	0.00650753	3.25909	0.00343838	ENSG00000263264	NA
ENSG00000080947	0.127131	4.59612	4.79013	8.26e-06	0.00650753	3.4431	0.00343838	CROCCP3	CROCCP3
ENSG00000204574	-0.135608	6.14425	-4.76458	9.1e-06	0.00676476	3.29736	0.00357429	ABCF1	ABCF1
ENSG00000257613	0.401487	-0.00748697	4.7416	9.93e-06	0.00676476	2.95062	0.00357429	ENSG00000257613	NA
ENSG00000247624	0.247851	0.550521	4.74093	9.96e-06	0.00676476	3.10507	0.00357429	ENSG00000247624	NA
ENSG00000175756	-0.171217	4.6017	-4.73935	1e-05	0.00676476	3.26294	0.00357429	AURKAIP1	AURKAIP1
ENSG00000258337	0.379945	-0.289161	4.70314	1.15e-05	0.00743015	2.75157	0.00392587	ENSG00000258337	NA
ENSG00000104824	-0.163861	7.59487	-4.6963	1.18e-05	0.00743015	3.04294	0.00392587	HNRNPL	HNRNPL
ENSG00000174243	-0.157253	6.24304	-4.68019	1.25e-05	0.00754814	2.99379	0.00398821	DDX23	DDX23
ENSG00000259935	0.298162	0.371043	4.675	1.28e-05	0.00754814	2.83518	0.00398821	ENSG00000259935	NA
ENSG00000244733	0.382909	0.355657	4.63323	1.49e-05	0.00838875	2.70351	0.00443236	ENSG00000244733	NA
ENSG00000132855	0.289116	2.17272	4.63077	1.51e-05	0.00838875	2.89072	0.00443236	ANGPTL3	ANGPTL3
ENSG00000158296	0.347844	3.14887	4.60111	1.69e-05	0.00880525	2.81835	0.00465243	SLC13A3	SLC13A3
ENSG00000232104	0.246997	3.06061	4.58986	1.76e-05	0.00880525	2.77927	0.00465243	ENSG00000232104	NA
ENSG00000146221	0.337859	1.28759	4.58465	1.79e-05	0.00880525	2.69311	0.00465243	TCTE1	TCTE1
ENSG00000229180	0.203533	3.34086	4.57407	1.86e-05	0.00880525	2.72604	0.00465243	ENSG00000229180	NA
ENSG00000138867	-0.152235	5.36606	-4.5691	1.9e-05	0.00880525	2.63073	0.00465243	GUCD1	GUCD1
ENSG00000130204	-0.156811	5.21853	-4.56537	1.93e-05	0.00880525	2.62019	0.00465243	TOMM40	TOMM40
ENSG00000159692	-0.0661712	7.16249	-4.56502	1.93e-05	0.00880525	2.57696	0.00465243	CTBP1	CTBP1
ENSG00000239704	0.293119	2.32522	4.56122	1.96e-05	0.00880525	2.66875	0.00465243	CDRT4	CDRT4
ENSG00000225849	0.374897	0.55133	4.55345	2.01e-05	0.00885261	2.49731	0.00467745	MKRN7P	MKRN7P
ENSG00000165724	-0.157997	3.92644	-4.54645	2.07e-05	0.00887969	2.61991	0.00469176	ZMYND19	ZMYND19
ENSG00000100804	-0.125338	5.84262	-4.53332	2.17e-05	0.00911618	2.48472	0.00481671	PSMB5	PSMB5
ENSG00000159917	0.168714	3.90731	4.51489	2.32e-05	0.00936308	2.51101	0.00494717	ZNF235	ZNF235
ENSG00000116221	-0.127086	5.35452	-4.5128	2.34e-05	0.00936308	2.43124	0.00494717	MRPL37	MRPL37
ENSG00000222011	0.142379	3.28063	4.50215	2.43e-05	0.00936308	2.48283	0.00494717	FAM185A	FAM185A
ENSG00000102317	-0.196342	6.44882	-4.4886	2.56e-05	0.00936308	2.31656	0.00494717	RBM3	RBM3
ENSG00000214102	0.319442	0.768893	4.48737	2.57e-05	0.00936308	2.32279	0.00494717	WEE2	WEE2
ENSG00000147059	0.355955	-0.121469	4.47169	2.72e-05	0.00936308	2.11006	0.00494717	SPIN2A	SPIN2A
ENSG00000224973	0.288356	1.31873	4.46509	2.79e-05	0.00936308	2.29966	0.00494717	LARGE-AS1	LARGE-AS1
ENSG00000127837	-0.122644	5.67839	-4.46274	2.82e-05	0.00936308	2.24326	0.00494717	AAMP	AAMP
ENSG00000138131	0.252211	1.85052	4.46117	2.83e-05	0.00936308	2.31473	0.00494717	LOXL4	LOXL4
ENSG00000142230	-0.158616	6.53718	-4.45589	2.89e-05	0.00936308	2.20591	0.00494717	SAE1	SAE1
ENSG00000238228	0.219115	1.51161	4.45139	2.94e-05	0.00936308	2.26901	0.00494717	ENSG00000238228	NA
ENSG00000165898	-0.120679	4.36139	-4.44729	2.98e-05	0.00936308	2.25886	0.00494717	ISCA2	ISCA2
ENSG00000025800	-0.0820848	7.41524	-4.44616	2.99e-05	0.00936308	2.16151	0.00494717	KPNA6	KPNA6
ENSG00000125901	-0.118485	4.22717	-4.44408	3.02e-05	0.00936308	2.25454	0.00494717	MRPS26	MRPS26
ENSG00000115241	-0.13787	6.62178	-4.43418	3.13e-05	0.00936308	2.12536	0.00494717	PPM1G	PPM1G
ENSG00000226876	0.39332	-0.671052	4.43413	3.13e-05	0.00936308	1.85836	0.00494717	ENSG00000226876	NA
ENSG00000226648	0.174978	1.27221	4.43357	3.13e-05	0.00936308	2.193	0.00494717	ENSG00000226648	NA
ENSG00000189091	-0.0973054	8.01957	-4.43061	3.17e-05	0.00936308	2.10906	0.00494717	SF3B3	SF3B3
ENSG00000269624	0.266172	1.02812	4.43061	3.17e-05	0.00936308	2.16549	0.00494717	ENSG00000269624	NA
ENSG00000185813	-0.21645	4.67843	-4.42116	3.28e-05	0.00954404	2.14832	0.00504278	PCYT2	PCYT2
ENSG00000067596	-0.103699	6.23739	-4.4091	3.43e-05	0.00982388	2.0445	0.00519064	DHX8	DHX8
ENSG00000261389	0.264927	3.70696	4.39725	3.58e-05	0.0101057	2.11563	0.00533957	ENSG00000261389	NA
ENSG00000157734	0.219181	2.98115	4.39301	3.64e-05	0.0101126	2.1188	0.00534319	SNX22	SNX22
ENSG00000128298	0.268686	0.144477	4.38734	3.71e-05	0.0101199	1.92993	0.00534707	BAIAP2L2	BAIAP2L2
ENSG00000237818	0.384038	-0.01273	4.38262	3.78e-05	0.0101199	1.86978	0.00534707	RPS3AP29	RPS3AP29
ENSG00000232112	-0.157465	5.30945	-4.38098	3.8e-05	0.0101199	1.97817	0.00534707	TMA7	TMA7
ENSG00000263327	0.270253	3.60637	4.37389	3.9e-05	0.0102407	2.04485	0.00541087	TAPT1-AS1	TAPT1-AS1
ENSG00000164123	0.317593	0.615342	4.36919	3.97e-05	0.010275	1.92583	0.00542901	C4orf45	C4orf45
ENSG00000232642	0.391899	-0.0723739	4.36255	4.06e-05	0.0103224	1.77956	0.00545405	ENSG00000232642	NA
ENSG00000103549	-0.090219	6.76742	-4.3605	4.09e-05	0.0103224	1.86958	0.00545405	RNF40	RNF40
ENSG00000132406	-0.0828744	4.92715	-4.3508	4.24e-05	0.0105525	1.89532	0.00557562	TMEM128	TMEM128
ENSG00000089693	-0.127572	6.90886	-4.33943	4.42e-05	0.0108545	1.79635	0.00573521	MLF2	MLF2
ENSG00000267934	0.293165	2.91304	4.32706	4.62e-05	0.011207	1.90161	0.00592144	ENSG00000267934	NA
ENSG00000174574	-0.111428	7.06205	-4.30469	5.01e-05	0.011381	1.67698	0.0060134	AKIRIN1	AKIRIN1
ENSG00000135211	-0.141598	3.77235	-4.30153	5.07e-05	0.011381	1.79907	0.0060134	TMEM60	TMEM60
ENSG00000142657	-0.143822	7.49575	-4.2972	5.15e-05	0.011381	1.65073	0.0060134	PGD	PGD
ENSG00000213024	-0.121831	5.71777	-4.29544	5.18e-05	0.011381	1.67408	0.0060134	NUP62	NUP62
ENSG00000214046	-0.102329	5.55199	-4.29538	5.18e-05	0.011381	1.67635	0.0060134	SMIM7	SMIM7
ENSG00000185222	-0.223956	4.63711	-4.29264	5.24e-05	0.011381	1.71459	0.0060134	WBP5	WBP5
ENSG00000226029	0.143522	2.8825	4.29081	5.27e-05	0.011381	1.78336	0.0060134	ENSG00000226029	NA
ENSG00000203504	0.387521	-0.305153	4.28613	5.36e-05	0.011381	1.4933	0.0060134	ENSG00000203504	NA
ENSG00000266538	0.253259	1.54312	4.28466	5.39e-05	0.011381	1.73801	0.0060134	ENSG00000266538	NA
ENSG00000092330	-0.105949	5.10252	-4.28374	5.41e-05	0.011381	1.65808	0.0060134	TINF2	TINF2
ENSG00000230590	0.20238	4.71372	4.27783	5.52e-05	0.011381	1.65927	0.0060134	FTX	FTX
ENSG00000261451	0.454996	2.00435	4.27093	5.66e-05	0.011381	1.7143	0.0060134	ENSG00000261451	NA
ENSG00000159377	-0.119799	6.14012	-4.26935	5.69e-05	0.011381	1.56947	0.0060134	PSMB4	PSMB4
ENSG00000181847	0.399351	0.264835	4.26283	5.83e-05	0.011381	1.56768	0.0060134	TIGIT	TIGIT
ENSG00000261570	0.289523	-0.177431	4.26202	5.85e-05	0.011381	1.45342	0.0060134	ENSG00000261570	NA
ENSG00000111639	-0.172875	4.89129	-4.26081	5.87e-05	0.011381	1.59764	0.0060134	MRPL51	MRPL51
ENSG00000110031	0.12219	2.82465	4.25803	5.93e-05	0.011381	1.67687	0.0060134	LPXN	LPXN
ENSG00000126067	-0.158865	6.46748	-4.25669	5.96e-05	0.011381	1.52133	0.0060134	PSMB2	PSMB2
ENSG00000198231	-0.0778979	7.23915	-4.25445	6.01e-05	0.011381	1.50627	0.0060134	DDX42	DDX42
ENSG00000134748	-0.0757593	6.07365	-4.25376	6.02e-05	0.011381	1.51785	0.0060134	PRPF38A	PRPF38A
ENSG00000233993	0.324453	-0.0227391	4.25363	6.03e-05	0.011381	1.46325	0.0060134	ENSG00000233993	NA
ENSG00000099901	-0.173127	6.38579	-4.2477	6.16e-05	0.011381	1.49571	0.0060134	RANBP1	RANBP1
ENSG00000266912	0.275316	1.89521	4.2462	6.19e-05	0.011381	1.62563	0.0060134	ENSG00000266912	NA
ENSG00000173678	0.353267	-0.0905513	4.24232	6.27e-05	0.011381	1.4074	0.0060134	SPDYE2B	SPDYE2B
ENSG00000160211	-0.288076	5.33371	-4.24106	6.3e-05	0.011381	1.50131	0.0060134	G6PD	G6PD
ENSG00000226381	0.223613	3.10421	4.23968	6.33e-05	0.011381	1.61492	0.0060134	ENSG00000226381	NA
ENSG00000266118	0.352338	0.113722	4.23956	6.34e-05	0.011381	1.45426	0.0060134	ENSG00000266118	NA
ENSG00000256030	0.266975	0.0511935	4.23455	6.45e-05	0.011381	1.42253	0.0060134	CBX3P4	CBX3P4
ENSG00000243431	0.166131	1.4751	4.23387	6.47e-05	0.011381	1.57394	0.0060134	RPL5P30	RPL5P30
ENSG00000157916	-0.117103	5.83453	-4.23249	6.5e-05	0.011381	1.45231	0.0060134	RER1	RER1
ENSG00000131446	-0.105719	5.39804	-4.2296	6.57e-05	0.011394	1.46046	0.00602022	MGAT1	MGAT1
ENSG00000174840	-0.20285	5.08432	-4.22685	6.63e-05	0.0114024	1.4675	0.00602467	PDE12	PDE12
ENSG00000239899	0.392106	-0.0476382	4.22319	6.72e-05	0.0114486	1.36743	0.00604908	RN7SL674P	RN7SL674P
ENSG00000099995	-0.0944387	6.86041	-4.2184	6.84e-05	0.0114758	1.38717	0.00606347	SF3A1	SF3A1
ENSG00000004975	-0.119351	5.57942	-4.21375	6.95e-05	0.0114758	1.40062	0.00606347	DVL2	DVL2
ENSG00000108294	-0.13967	5.07669	-4.20994	7.05e-05	0.0114758	1.41529	0.00606347	PSMB3	PSMB3
ENSG00000164405	-0.183363	4.53906	-4.20886	7.07e-05	0.0114758	1.44396	0.00606347	UQCRQ	UQCRQ
ENSG00000174231	-0.110159	8.82167	-4.20264	7.23e-05	0.0114758	1.33805	0.00606347	PRPF8	PRPF8
ENSG00000229236	0.388329	-1.07907	4.2007	7.28e-05	0.0114758	1.356	0.00606347	TTTY10	TTTY10
ENSG00000187187	0.141397	4.49809	4.1992	7.32e-05	0.0114758	1.41257	0.00606347	ZNF546	ZNF546
ENSG00000121361	-0.287628	3.98547	-4.19799	7.35e-05	0.0114758	1.43736	0.00606347	KCNJ8	KCNJ8
ENSG00000167130	-0.123773	4.3578	-4.19255	7.5e-05	0.0114758	1.40492	0.00606347	DOLPP1	DOLPP1
ENSG00000258302	0.292229	0.290164	4.18844	7.61e-05	0.0114758	1.33344	0.00606347	ENSG00000258302	NA
ENSG00000265727	0.309238	1.24905	4.18811	7.62e-05	0.0114758	1.42098	0.00606347	RN7SL648P	RN7SL648P
ENSG00000168701	-0.160554	3.36152	-4.18794	7.62e-05	0.0114758	1.44064	0.00606347	TMEM208	TMEM208
ENSG00000087088	-0.242219	4.86376	-4.18614	7.67e-05	0.0114758	1.34761	0.00606347	BAX	BAX
ENSG00000261770	0.704056	1.82619	4.18567	7.68e-05	0.0114758	1.43365	0.00606347	ENSG00000261770	NA
ENSG00000262700	0.311192	0.154466	4.18542	7.69e-05	0.0114758	1.31392	0.00606347	ENSG00000262700	NA
ENSG00000163468	-0.145397	7.49859	-4.18362	7.74e-05	0.0114758	1.26823	0.00606347	CCT3	CCT3
ENSG00000115541	-0.232744	5.66042	-4.18261	7.77e-05	0.0114758	1.29172	0.00606347	HSPE1	HSPE1
ENSG00000259494	-0.100158	3.69114	-4.16582	8.25e-05	0.0119532	1.35676	0.0063157	MRPL46	MRPL46
ENSG00000114867	-0.156257	8.2814	-4.1656	8.25e-05	0.0119532	1.21048	0.0063157	EIF4G1	EIF4G1
ENSG00000084090	-0.136484	7.61197	-4.16463	8.28e-05	0.0119532	1.20449	0.0063157	STARD7	STARD7
ENSG00000147471	-0.131487	5.40897	-4.15897	8.45e-05	0.0120189	1.22422	0.00635045	PROSC	PROSC
ENSG00000126838	0.389588	2.46883	4.15597	8.54e-05	0.0120189	1.34928	0.00635045	PZP	PZP
ENSG00000234500	0.239012	2.1415	4.15541	8.56e-05	0.0120189	1.34502	0.00635045	ENSG00000234500	NA
ENSG00000141543	-0.160727	5.65865	-4.15462	8.58e-05	0.0120189	1.20069	0.00635045	EIF4A3	EIF4A3
ENSG00000148308	-0.112637	5.69552	-4.15189	8.66e-05	0.0120429	1.19244	0.00636311	GTF3C5	GTF3C5
ENSG00000141580	-0.124934	6.49571	-4.14801	8.78e-05	0.0120429	1.15562	0.00636311	WDR45B	WDR45B
ENSG00000107175	-0.12049	4.83008	-4.14695	8.82e-05	0.0120429	1.21679	0.00636311	CREB3	CREB3
ENSG00000196419	-0.152712	7.96149	-4.14575	8.85e-05	0.0120429	1.1433	0.00636311	XRCC6	XRCC6
ENSG00000223650	0.397971	0.726561	4.1438	8.92e-05	0.0120429	1.25296	0.00636311	UHRF2P1	UHRF2P1
ENSG00000130332	-0.100905	4.20412	-4.13829	9.09e-05	0.0121933	1.23682	0.00644255	LSM7	LSM7
ENSG00000182117	-0.189164	4.16071	-4.13574	9.17e-05	0.0122168	1.23049	0.00645501	NOP10	NOP10
ENSG00000205659	-0.129916	4.57049	-4.13089	9.33e-05	0.0123415	1.18509	0.00652088	LIN52	LIN52
ENSG00000212175	0.224938	0.204853	4.12624	9.49e-05	0.0123749	1.12135	0.00653854	ENSG00000212175	NA
ENSG00000234943	0.217294	0.632427	4.12499	9.53e-05	0.0123749	1.17816	0.00653854	ENSG00000234943	NA
ENSG00000175106	0.195521	3.8439	4.12296	9.6e-05	0.0123749	1.20216	0.00653854	TVP23C	TVP23C
ENSG00000253649	0.400262	1.10555	4.12232	9.62e-05	0.0123749	1.21425	0.00653854	PRSS51	PRSS51
ENSG00000228444	0.285244	0.0384921	4.11742	9.79e-05	0.012506	1.07295	0.00660778	ENSG00000228444	NA
ENSG00000267199	0.216676	1.75935	4.1141	9.9e-05	0.0125686	1.20717	0.00664084	ENSG00000267199	NA
ENSG00000105323	-0.0971236	8.07146	-4.10982	0.000100541	0.0126749	1.02433	0.00669701	HNRNPUL1	HNRNPUL1
ENSG00000204909	0.33632	0.0797233	4.10446	0.000102458	0.0128116	1.04602	0.00676928	SPINK9	SPINK9
ENSG00000141644	-0.0671016	6.03469	-4.10117	0.000103654	0.0128116	1.01002	0.00676928	MBD1	MBD1
ENSG00000100410	-0.14498	4.44636	-4.09893	0.000104475	0.0128116	1.09171	0.00676928	PHF5A	PHF5A
ENSG00000113552	-0.267522	5.463	-4.09731	0.000105071	0.0128116	1.0183	0.00676928	GNPDA1	GNPDA1
ENSG00000168286	-0.101042	4.43492	-4.09453	0.000106105	0.0128116	1.07559	0.00676928	THAP11	THAP11
ENSG00000228492	0.232033	3.32749	4.09415	0.000106249	0.0128116	1.13536	0.00676928	RAB11FIP1P1	RAB11FIP1P1
ENSG00000260455	0.337475	1.85829	4.09383	0.000106368	0.0128116	1.14706	0.00676928	ENSG00000260455	NA
ENSG00000258485	0.296201	-0.0929969	4.0826	0.000110655	0.0132176	0.953942	0.00698378	ENSG00000258485	NA
ENSG00000259440	0.314022	0.55458	4.07964	0.000111809	0.0132176	1.03256	0.00698378	NPM1P43	NPM1P43
ENSG00000196290	-0.131168	4.63319	-4.077	0.000112853	0.0132176	1.00633	0.00698378	NIF3L1	NIF3L1
ENSG00000257815	0.188655	1.58325	4.07304	0.000114433	0.0132176	1.07515	0.00698378	ENSG00000257815	NA
ENSG00000100632	-0.135058	5.86758	-4.07131	0.00011513	0.0132176	0.920998	0.00698378	ERH	ERH
ENSG00000251520	0.245349	0.88861	4.06728	0.000116769	0.0132176	1.02443	0.00698378	ENSG00000251520	NA
ENSG00000179406	0.195932	3.56891	4.06643	0.000117119	0.0132176	1.04015	0.00698378	LINC00174	LINC00174
ENSG00000168883	-0.133602	6.04125	-4.06584	0.000117361	0.0132176	0.895749	0.00698378	USP39	USP39
ENSG00000168061	-0.162838	3.36511	-4.06535	0.000117563	0.0132176	1.04812	0.00698378	SAC3D1	SAC3D1
ENSG00000087263	-0.0963423	5.67447	-4.06529	0.000117585	0.0132176	0.903217	0.00698378	OGFOD1	OGFOD1
ENSG00000183726	-0.106986	5.84315	-4.06495	0.000117728	0.0132176	0.897646	0.00698378	TMEM50A	TMEM50A
ENSG00000248932	0.164314	3.48383	4.06398	0.000118127	0.0132176	1.03709	0.00698378	ENSG00000248932	NA
ENSG00000111667	-0.117444	6.58977	-4.06228	0.000118833	0.0132184	0.87215	0.00698419	USP5	USP5
ENSG00000169813	-0.162402	7.22118	-4.06	0.000119787	0.0132372	0.859502	0.00699413	HNRNPF	HNRNPF
ENSG00000205482	0.225342	0.496491	4.05716	0.000120983	0.0132372	0.961222	0.00699413	ENSG00000205482	NA
ENSG00000196363	-0.110488	5.29011	-4.05689	0.000121102	0.0132372	0.897837	0.00699413	WDR5	WDR5
ENSG00000255670	0.176545	0.886921	4.04739	0.000125194	0.0133477	0.966686	0.0070525	ENSG00000255670	NA
ENSG00000232729	0.202328	2.67283	4.04714	0.000125304	0.0133477	1.00599	0.0070525	ENSG00000232729	NA
ENSG00000197785	-0.137241	4.40982	-4.04671	0.000125492	0.0133477	0.922133	0.0070525	ATAD3A	ATAD3A
ENSG00000116288	-0.132867	6.24802	-4.04626	0.000125693	0.0133477	0.824855	0.0070525	PARK7	PARK7
ENSG00000104883	0.209684	0.810738	4.04557	0.000125995	0.0133477	0.954464	0.0070525	PEX11G	PEX11G
ENSG00000132507	-0.197556	6.82442	-4.04337	0.000126968	0.0133477	0.808472	0.0070525	EIF5A	EIF5A
ENSG00000169230	-0.186829	4.40044	-4.04318	0.000127053	0.0133477	0.912877	0.0070525	PRELID1	PRELID1
ENSG00000135446	-0.180066	5.77117	-4.03994	0.000128501	0.0134252	0.824947	0.00709346	CDK4	CDK4
ENSG00000102931	-0.122473	5.78051	-4.03787	0.000129433	0.0134416	0.811026	0.00710213	ARL2BP	ARL2BP
ENSG00000187699	0.180021	3.30075	4.03641	0.000130092	0.0134416	0.956051	0.00710213	C2orf88	C2orf88
ENSG00000111786	-0.10001	7.09182	-4.03488	0.000130791	0.0134416	0.778588	0.00710213	SRSF9	SRSF9
ENSG00000198258	-0.152188	5.00634	-4.03174	0.000132233	0.0135164	0.830224	0.00714165	UBL5	UBL5
ENSG00000177302	-0.111938	5.71543	-4.02602	0.000134901	0.0136584	0.775995	0.0072167	TOP3A	TOP3A
ENSG00000167394	-0.100642	3.48059	-4.02431	0.000135705	0.0136584	0.912485	0.0072167	ZNF668	ZNF668
ENSG00000186453	0.325791	1.07026	4.02413	0.00013579	0.0136584	0.908806	0.0072167	FAM228A	FAM228A
ENSG00000231697	0.287408	0.493546	4.01989	0.000137814	0.0137322	0.849692	0.00725567	NANOGP5	NANOGP5
ENSG00000202566	0.31251	-0.0425047	4.01955	0.000137975	0.0137322	0.786978	0.00725567	MIR421	MIR421
ENSG00000196455	-0.0684926	5.79296	-4.01624	0.000139578	0.0138189	0.739824	0.00730151	PIK3R4	PIK3R4
ENSG00000053438	0.535387	3.56704	4.01	0.000142643	0.0140053	0.859412	0.00739997	NNAT	NNAT
ENSG00000229992	0.315833	0.00862635	4.00559	0.00014485	0.0140053	0.754891	0.00739997	HMGB3P9	HMGB3P9
ENSG00000141367	-0.121801	9.58568	-4.00469	0.000145302	0.0140053	0.692402	0.00739997	CLTC	CLTC
ENSG00000169217	-0.0905565	6.06456	-4.00436	0.00014547	0.0140053	0.692367	0.00739997	CD2BP2	CD2BP2
ENSG00000132300	-0.0927581	7.1981	-4.00392	0.000145692	0.0140053	0.676126	0.00739997	PTCD3	PTCD3
ENSG00000135624	-0.140945	7.42341	-4.00256	0.000146385	0.0140053	0.671708	0.00739997	CCT7	CCT7
ENSG00000254860	0.261161	2.04266	4.00045	0.000147461	0.0140053	0.861621	0.00739997	TMEM9B-AS1	TMEM9B-AS1
ENSG00000108671	-0.104353	6.81197	-3.99964	0.000147875	0.0140053	0.665058	0.00739997	PSMD11	PSMD11
ENSG00000103018	-0.158151	6.18411	-3.99916	0.000148126	0.0140053	0.675089	0.00739997	CYB5B	CYB5B
ENSG00000170633	-0.105151	5.12872	-3.99432	0.000150633	0.0141335	0.702462	0.0074677	RNF34	RNF34
ENSG00000011478	-0.178483	2.73581	-3.99367	0.000150976	0.0141335	0.838553	0.0074677	QPCTL	QPCTL
ENSG00000130726	-0.098518	7.87482	-3.99135	0.000152196	0.0141775	0.636075	0.00749097	TRIM28	TRIM28
ENSG00000183684	-0.216668	5.01581	-3.98967	0.000153088	0.0141906	0.703049	0.00749791	ALYREF	ALYREF
ENSG00000106367	-0.174113	5.11194	-3.98361	0.000156338	0.014385	0.667667	0.00760062	AP1S1	AP1S1
ENSG00000234886	0.361813	-0.180805	3.98293	0.000156706	0.014385	0.655948	0.00760062	MTND5P26	MTND5P26
ENSG00000204961	0.360623	3.06192	3.97112	0.000163252	0.014756	0.759634	0.00779663	PCDHA9	PCDHA9
ENSG00000143621	-0.11114	7.54123	-3.97086	0.000163403	0.014756	0.56939	0.00779663	ILF2	ILF2
ENSG00000185825	-0.165143	5.63114	-3.96945	0.000164198	0.014756	0.593339	0.00779663	BCAP31	BCAP31
ENSG00000229241	0.423975	0.217063	3.96874	0.000164606	0.014756	0.663616	0.00779663	PNPT1P1	PNPT1P1
ENSG00000260744	0.254508	0.391378	3.96866	0.000164649	0.014756	0.690506	0.00779663	ENSG00000260744	NA
ENSG00000253284	0.268087	3.32107	3.96596	0.000166193	0.0148179	0.727564	0.0078293	ENSG00000253284	NA
ENSG00000103035	-0.102169	6.26884	-3.96473	0.000166907	0.0148179	0.56008	0.0078293	PSMD7	PSMD7
ENSG00000169564	-0.147596	6.96412	-3.95895	0.000170276	0.0150463	0.53229	0.00795002	PCBP1	PCBP1
ENSG00000176293	0.427552	2.24997	3.95532	0.000172423	0.0151128	0.723279	0.00798517	ZNF135	ZNF135
ENSG00000228108	0.201259	0.898051	3.95498	0.000172627	0.0151128	0.692458	0.00798517	ENSG00000228108	NA
ENSG00000135404	-0.251887	6.87849	-3.9501	0.000175556	0.0152134	0.503692	0.00803828	CD63	CD63
ENSG00000163930	-0.0901139	6.16587	-3.94718	0.000177333	0.0152134	0.505396	0.00803828	BAP1	BAP1
ENSG00000107223	-0.108925	5.33842	-3.94554	0.000178343	0.0152134	0.532453	0.00803828	EDF1	EDF1
ENSG00000230815	0.266467	-0.189336	3.94472	0.000178846	0.0152134	0.540872	0.00803828	ENSG00000230815	NA
ENSG00000235652	0.18898	2.59003	3.94469	0.000178867	0.0152134	0.687555	0.00803828	ENSG00000235652	NA
ENSG00000179038	0.184024	0.836672	3.94272	0.000180087	0.0152134	0.648559	0.00803828	ENSG00000179038	NA
ENSG00000141510	-0.169031	5.6804	-3.9425	0.000180222	0.0152134	0.519755	0.00803828	TP53	TP53
ENSG00000088247	-0.0990155	8.03322	-3.94029	0.000181601	0.0152134	0.471262	0.00803828	KHSRP	KHSRP
ENSG00000253335	0.275971	0.595269	3.93911	0.000182344	0.0152134	0.619098	0.00803828	ENSG00000253335	NA
ENSG00000147383	-0.255198	4.71774	-3.93826	0.000182877	0.0152134	0.548601	0.00803828	NSDHL	NSDHL
ENSG00000231665	0.29843	-0.214717	3.93788	0.000183112	0.0152134	0.525329	0.00803828	OGFOD1P1	OGFOD1P1
ENSG00000080824	-0.227517	10.3979	-3.93738	0.000183429	0.0152134	0.484444	0.00803828	HSP90AA1	HSP90AA1
ENSG00000170144	-0.158212	8.33377	-3.93373	0.000185754	0.0153362	0.451989	0.00810317	HNRNPA3	HNRNPA3
ENSG00000234771	0.193186	2.60165	3.93251	0.000186532	0.0153362	0.649971	0.00810317	ENSG00000234771	NA
ENSG00000181061	-0.150973	6.53442	-3.92852	0.000189114	0.0154541	0.438074	0.00816548	HIGD1A	HIGD1A
ENSG00000170892	-0.134087	4.90749	-3.92755	0.000189746	0.0154541	0.50215	0.00816548	TSEN34	TSEN34
ENSG00000011260	-0.124014	5.29316	-3.92421	0.000191937	0.0154541	0.465966	0.00816548	UTP18	UTP18
ENSG00000267003	0.174666	1.68146	3.92312	0.00019266	0.0154541	0.621825	0.00816548	ENSG00000267003	NA
ENSG00000144231	-0.134566	5.56608	-3.92146	0.000193764	0.0154541	0.449494	0.00816548	POLR2D	POLR2D
ENSG00000204220	-0.117568	3.51249	-3.9206	0.000194338	0.0154541	0.584391	0.00816548	PFDN6	PFDN6
ENSG00000269600	0.874229	-1.30325	3.9202	0.000194604	0.0154541	0.225933	0.00816548	ENSG00000269600	NA
ENSG00000240922	0.371264	0.506135	3.92	0.000194735	0.0154541	0.563189	0.00816548	LSAMP-AS1	LSAMP-AS1
ENSG00000012232	-0.122218	7.48016	-3.91913	0.000195321	0.0154541	0.401629	0.00816548	EXTL3	EXTL3
ENSG00000233044	0.236118	-0.10051	3.91369	0.000199002	0.0156506	0.464259	0.00826932	ENSG00000233044	NA
ENSG00000166170	-0.11674	6.17666	-3.91044	0.000201236	0.0156506	0.387291	0.00826932	BAG5	BAG5
ENSG00000144591	-0.145894	3.62628	-3.91025	0.00020137	0.0156506	0.545389	0.00826932	GMPPA	GMPPA
ENSG00000131795	-0.12984	6.74699	-3.90987	0.000201634	0.0156506	0.376294	0.00826932	RBM8A	RBM8A
ENSG00000224430	0.412196	-0.0308893	3.90942	0.000201944	0.0156506	0.486545	0.00826932	MKRN5P	MKRN5P
ENSG00000131781	0.28793	1.86868	3.90711	0.000203551	0.0157108	0.575986	0.00830112	FMO5	FMO5
ENSG00000165688	-0.109268	5.12926	-3.90156	0.000207459	0.0159317	0.404281	0.00841782	PMPCA	PMPCA
ENSG00000248415	0.329084	0.313849	3.90067	0.000208098	0.0159317	0.480441	0.00841782	GAPDHP61	GAPDHP61
ENSG00000092201	-0.115524	8.0434	-3.89796	0.000210039	0.0159857	0.33557	0.00844638	SUPT16H	SUPT16H
ENSG00000144028	-0.104834	8.96708	-3.8958	0.000211598	0.0159857	0.335271	0.00844638	SNRNP200	SNRNP200
ENSG00000100258	-0.142664	5.00657	-3.89511	0.000212097	0.0159857	0.389935	0.00844638	LMF2	LMF2
ENSG00000255112	-0.186449	5.7897	-3.89317	0.00021351	0.0159857	0.342723	0.00844638	CHMP1B	CHMP1B
ENSG00000212128	0.322752	0.863267	3.89226	0.000214174	0.0159857	0.505252	0.00844638	TAS2R13	TAS2R13
ENSG00000255669	0.340223	-0.406588	3.8917	0.00021459	0.0159857	0.380747	0.00844638	ENSG00000255669	NA
ENSG00000144580	-0.12103	6.18944	-3.891	0.000215106	0.0159857	0.326897	0.00844638	RQCD1	RQCD1
ENSG00000224877	-0.155537	3.4752	-3.88982	0.000215974	0.0159857	0.490815	0.00844638	C17orf89	C17orf89
ENSG00000224315	0.253417	0.401309	3.88838	0.00021704	0.0159857	0.455577	0.00844638	ENSG00000224315	NA
ENSG00000227638	0.260052	0.954719	3.88659	0.000218371	0.0159857	0.4946	0.00844638	HNRNPA1P14	HNRNPA1P14
ENSG00000197858	-0.158757	5.39741	-3.8839	0.000220391	0.0159857	0.330344	0.00844638	GPAA1	GPAA1
ENSG00000161847	-0.148629	4.55233	-3.88355	0.000220653	0.0159857	0.391818	0.00844638	RAVER1	RAVER1
ENSG00000196072	-0.151399	5.37174	-3.88309	0.000221004	0.0159857	0.32985	0.00844638	BLOC1S2	BLOC1S2
ENSG00000074071	-0.143847	4.48011	-3.88279	0.000221229	0.0159857	0.394921	0.00844638	MRPS34	MRPS34
ENSG00000120948	-0.0892442	7.48698	-3.88245	0.000221484	0.0159857	0.284746	0.00844638	TARDBP	TARDBP
ENSG00000245552	0.213013	2.00621	3.87996	0.000223376	0.016061	0.494302	0.00848615	ENSG00000245552	NA
ENSG00000221962	0.265749	0.694717	3.87542	0.000226874	0.0162192	0.444613	0.00856973	TMEM14E	TMEM14E
ENSG00000116030	-0.114742	6.71214	-3.87488	0.000227292	0.0162192	0.266033	0.00856973	SUMO1	SUMO1
ENSG00000058262	-0.14842	7.66731	-3.87247	0.000229172	0.0162919	0.252678	0.00860813	SEC61A1	SEC61A1
ENSG00000250903	0.187219	3.6212	3.86423	0.000235699	0.0166326	0.397711	0.00878819	ENSG00000250903	NA
ENSG00000175334	-0.158255	5.67096	-3.8642	0.000235724	0.0166326	0.259081	0.00878819	BANF1	BANF1
ENSG00000268166	0.209659	1.6988	3.8612	0.000238146	0.016651	0.4366	0.00879789	ENSG00000268166	NA
ENSG00000143742	-0.112875	8.06967	-3.86106	0.000238258	0.016651	0.217894	0.00879789	SRP9	SRP9
ENSG00000197780	-0.209033	4.55488	-3.86061	0.000238626	0.016651	0.313514	0.00879789	TAF13	TAF13
ENSG00000102030	-0.0906997	4.08098	-3.85877	0.000240131	0.0166938	0.350494	0.00882051	NAA10	NAA10
ENSG00000099341	-0.133124	6.04042	-3.8577	0.000241005	0.0166938	0.223575	0.00882051	PSMD8	PSMD8
ENSG00000104979	-0.146399	3.50941	-3.8563	0.000242161	0.0167126	0.384923	0.00883046	C19orf53	C19orf53
ENSG00000102898	-0.144542	4.75559	-3.85274	0.00024511	0.0168318	0.277882	0.00889343	NUTF2	NUTF2
ENSG00000224596	0.299962	0.263015	3.85207	0.000245668	0.0168318	0.349175	0.00889343	ZMIZ1-AS1	ZMIZ1-AS1
ENSG00000219085	0.276908	0.0400396	3.84611	0.000250703	0.0171148	0.299979	0.00904292	NPM1P37	NPM1P37
ENSG00000166197	-0.100464	6.72668	-3.84479	0.000251831	0.0171299	0.168813	0.00905093	NOLC1	NOLC1
ENSG00000104969	-0.0850646	6.14418	-3.84072	0.000255341	0.0171812	0.165885	0.00907801	SGTA	SGTA
ENSG00000144848	-0.117419	5.22222	-3.83805	0.000257666	0.0171812	0.195936	0.00907801	ATG3	ATG3
ENSG00000214439	0.182442	1.405	3.83724	0.000258376	0.0171812	0.362066	0.00907801	FAM185BP	FAM185BP
ENSG00000232493	0.251286	0.0759048	3.8366	0.000258935	0.0171812	0.275952	0.00907801	RPL12P11	RPL12P11
ENSG00000089154	-0.105472	7.52861	-3.83531	0.00026007	0.0171812	0.134692	0.00907801	GCN1L1	GCN1L1
ENSG00000089220	-0.115986	7.49342	-3.83331	0.000261844	0.0171812	0.128106	0.00907801	PEBP1	PEBP1
ENSG00000051620	-0.165763	3.90471	-3.83327	0.000261881	0.0171812	0.287555	0.00907801	HEBP2	HEBP2
ENSG00000125835	-0.212145	5.67454	-3.83326	0.00026189	0.0171812	0.172569	0.00907801	SNRPB	SNRPB
ENSG00000204386	-0.234616	4.43924	-3.83318	0.000261962	0.0171812	0.237797	0.00907801	NEU1	NEU1
ENSG00000267871	0.176888	1.1454	3.83287	0.000262238	0.0171812	0.34264	0.00907801	ENSG00000267871	NA
ENSG00000114850	-0.12845	7.10644	-3.83135	0.000263594	0.0171812	0.122905	0.00907801	SSR3	SSR3
ENSG00000183283	-0.145434	7.4036	-3.83128	0.000263657	0.0171812	0.121701	0.00907801	DAZAP2	DAZAP2
ENSG00000254539	0.380118	0.00425598	3.83045	0.000264396	0.0171812	0.266757	0.00907801	ENSG00000254539	NA
ENSG00000100028	-0.100235	5.78794	-3.82882	0.000265859	0.0172171	0.143007	0.00909699	SNRPD3	SNRPD3
ENSG00000105401	-0.0962045	5.89774	-3.82745	0.000267098	0.0172383	0.132154	0.00910821	CDC37	CDC37
ENSG00000149792	-0.117436	5.22127	-3.82495	0.000269376	0.0173262	0.15481	0.00915463	MRPL49	MRPL49
ENSG00000232928	0.413435	0.299392	3.82246	0.000271661	0.0174139	0.274618	0.009201	DDX3YP1	DDX3YP1
ENSG00000163348	-0.0728927	5.22973	-3.8208	0.000273187	0.0174526	0.144106	0.00922141	PYGO2	PYGO2
ENSG00000099203	-0.160593	2.87744	-3.81806	0.00027574	0.0175564	0.295052	0.00927626	TMED1	TMED1
ENSG00000139644	-0.1505	9.38418	-3.81622	0.000277458	0.0175907	0.0875051	0.00929438	TMBIM6	TMBIM6
ENSG00000148229	-0.166814	5.54756	-3.81491	0.000278692	0.0175907	0.109671	0.00929438	POLE3	POLE3
ENSG00000159579	-0.0688343	6.49705	-3.81451	0.000279069	0.0175907	0.0768325	0.00929438	RSPRY1	RSPRY1
ENSG00000233382	0.237487	1.99355	3.81188	0.000281567	0.0176446	0.290478	0.00932286	NKAPP1	NKAPP1
ENSG00000104886	-0.0899069	4.88302	-3.81114	0.000282271	0.0176446	0.139619	0.00932286	PLEKHJ1	PLEKHJ1
ENSG00000176945	0.412097	2.38013	3.81001	0.000283352	0.0176446	0.277261	0.00932286	MUC20	MUC20
ENSG00000185088	-0.192107	6.19432	-3.80969	0.000283657	0.0176446	0.0696263	0.00932286	RPS27L	RPS27L
ENSG00000114383	-0.100178	4.45686	-3.80674	0.000286501	0.0177346	0.156153	0.00937045	TUSC2	TUSC2
ENSG00000175826	-0.100146	6.52664	-3.80625	0.000286981	0.0177346	0.0496393	0.00937045	CTDNEP1	CTDNEP1
ENSG00000170291	-0.108855	4.66543	-3.80051	0.000292595	0.0180227	0.122014	0.00952264	ELP5	ELP5
ENSG00000125245	0.27725	1.45833	3.79596	0.000297125	0.0181875	0.240516	0.00960971	GPR18	GPR18
ENSG00000184110	-0.18127	3.21726	-3.79412	0.000298977	0.0181875	0.209887	0.00960971	EIF3C	EIF3C
ENSG00000237683	0.345307	1.91895	3.79351	0.000299589	0.0181875	0.236027	0.00960971	ENSG00000237683	NA
ENSG00000087365	-0.0966699	7.84741	-3.79326	0.000299845	0.0181875	0.00266737	0.00960971	SF3B2	SF3B2
ENSG00000241278	0.284625	1.55623	3.79175	0.000301378	0.0181875	0.229903	0.00960971	ENPP7P4	ENPP7P4
ENSG00000134001	-0.113241	6.71963	-3.79156	0.000301571	0.0181875	0.00120609	0.00960971	EIF2S1	EIF2S1
ENSG00000168653	-0.132747	5.00017	-3.7904	0.000302752	0.0181875	0.063819	0.00960971	NDUFS5	NDUFS5
ENSG00000108523	-0.10685	5.50364	-3.79019	0.000302964	0.0181875	0.0295752	0.00960971	RNF167	RNF167
ENSG00000136448	-0.108005	6.32409	-3.78676	0.000306492	0.018341	-0.0069699	0.00969085	NMT1	NMT1
ENSG00000187762	0.225482	-0.104912	3.78465	0.000308682	0.0183685	0.11216	0.00970539	ENSG00000187762	NA
ENSG00000141873	-0.118817	3.92089	-3.78423	0.000309113	0.0183685	0.131618	0.00970539	SLC39A3	SLC39A3
ENSG00000065802	-0.123516	5.87625	-3.78351	0.000309866	0.0183685	-0.00647508	0.00970539	ASB1	ASB1
ENSG00000233246	0.200243	0.40754	3.7805	0.000313027	0.0184426	0.147396	0.00974453	ENSG00000233246	NA
ENSG00000129055	-0.132388	5.6671	-3.78046	0.000313066	0.0184426	-0.00787683	0.00974453	ANAPC13	ANAPC13
ENSG00000185345	0.210848	3.06429	3.77844	0.0003152	0.0185106	0.16617	0.00978046	PARK2	PARK2
ENSG00000230303	0.323362	-0.600399	3.77613	0.000317667	0.0185978	0.0498016	0.00982651	ENSG00000230303	NA
ENSG00000142507	-0.146065	5.13747	-3.774	0.000319948	0.0186735	0.00404187	0.00986651	PSMB6	PSMB6
ENSG00000224428	0.186927	3.16114	3.76896	0.000325417	0.0189342	0.13637	0.0100043	ENSG00000224428	NA
ENSG00000241061	0.242191	0.785896	3.76783	0.000326653	0.0189479	0.142542	0.0100115	RPL5P1	RPL5P1
ENSG00000177103	0.455659	2.55811	3.76405	0.000330824	0.0190938	0.12302	0.0100886	DSCAML1	DSCAML1
ENSG00000181481	0.42579	-1.35378	3.76373	0.000331188	0.0190938	-0.029135	0.0100886	RNF135	RNF135
ENSG00000167468	-0.131208	6.48224	-3.76077	0.000334498	0.0191955	-0.0919021	0.0101423	GPX4	GPX4
ENSG00000262583	0.23551	1.04857	3.76033	0.000334982	0.0191955	0.130749	0.0101423	ENSG00000262583	NA
ENSG00000179933	-0.119044	4.69308	-3.75817	0.000337419	0.0192767	-0.0128706	0.0101852	C14orf119	C14orf119
ENSG00000231395	0.265946	-0.057361	3.75621	0.000339656	0.0192799	0.0357922	0.0101869	ENSG00000231395	NA
ENSG00000164111	-0.258363	7.6372	-3.75589	0.000340016	0.0192799	-0.114871	0.0101869	ANXA5	ANXA5
ENSG00000130748	-0.135693	3.16149	-3.75516	0.000340853	0.0192799	0.0955637	0.0101869	TMEM160	TMEM160
ENSG00000244405	-0.446	4.31369	-3.75416	0.000341995	0.0192799	0.00931405	0.0101869	ETV5	ETV5
ENSG00000108344	-0.0837729	6.21207	-3.75313	0.000343174	0.0192799	-0.109878	0.0101869	PSMD3	PSMD3
ENSG00000228474	-0.168691	4.81318	-3.75234	0.000344088	0.0192799	-0.0413706	0.0101869	OST4	OST4
ENSG00000108829	-0.175572	6.23451	-3.75189	0.000344612	0.0192799	-0.114334	0.0101869	LRRC59	LRRC59
ENSG00000234206	0.21815	2.01063	3.74956	0.000347314	0.0193717	0.105625	0.0102354	ENSG00000234206	NA
ENSG00000213742	0.144902	2.25365	3.74871	0.000348301	0.0193717	0.10058	0.0102354	ENSG00000213742	NA
ENSG00000106682	-0.114917	7.81574	-3.74712	0.000350166	0.0194183	-0.141336	0.01026	EIF4H	EIF4H
ENSG00000166747	-0.0503579	7.65722	-3.74521	0.000352402	0.0194852	-0.148084	0.0102954	AP1G1	AP1G1
ENSG00000110958	-0.136069	8.17559	-3.74268	0.000355407	0.019594	-0.15368	0.0103529	PTGES3	PTGES3
ENSG00000165782	-0.140177	4.5769	-3.74054	0.000357957	0.0196773	-0.0582172	0.0103969	TMEM55B	TMEM55B
ENSG00000167699	-0.081251	5.89312	-3.73773	0.000361346	0.0197353	-0.149086	0.0104275	GLOD4	GLOD4
ENSG00000143870	-0.175336	7.18705	-3.737	0.000362231	0.0197353	-0.172251	0.0104275	PDIA6	PDIA6
ENSG00000007202	-0.0872542	7.4435	-3.73481	0.000364889	0.0197353	-0.180493	0.0104275	KIAA0100	KIAA0100
ENSG00000126698	-0.109815	6.45262	-3.73472	0.000365003	0.0197353	-0.171925	0.0104275	DNAJC8	DNAJC8
ENSG00000265681	-0.189808	3.09705	-3.73378	0.00036615	0.0197353	0.034099	0.0104275	RPL17	RPL17
ENSG00000167881	-0.101033	6.08221	-3.73371	0.000366233	0.0197353	-0.166387	0.0104275	SRP68	SRP68
ENSG00000227329	0.192011	0.63321	3.73348	0.000366516	0.0197353	0.0331508	0.0104275	ENSG00000227329	NA
ENSG00000111640	-0.20328	10.2584	-3.73205	0.000368273	0.0197353	-0.165694	0.0104275	GAPDH	GAPDH
ENSG00000179091	-0.100454	5.11337	-3.73194	0.000368406	0.0197353	-0.12501	0.0104275	CYC1	CYC1
ENSG00000205352	-0.163049	4.329	-3.73093	0.00036965	0.019746	-0.064494	0.0104332	PRR13	PRR13
ENSG00000103275	-0.0954846	6.30308	-3.72863	0.000372502	0.0198423	-0.186303	0.0104841	UBE2I	UBE2I
ENSG00000233334	0.269628	0.933549	3.72602	0.000375769	0.0199174	0.0273485	0.0105237	ENSG00000233334	NA
ENSG00000116133	-0.228718	6.81517	-3.72582	0.000376018	0.0199174	-0.196683	0.0105237	DHCR24	DHCR24
ENSG00000228723	0.271133	2.0481	3.7239	0.000378432	0.0199892	0.030491	0.0105617	SRGAP3-AS2	SRGAP3-AS2
ENSG00000141522	-0.194261	6.27831	-3.72277	0.000379866	0.0200091	-0.206032	0.0105722	ARHGDIA	ARHGDIA
ENSG00000183258	-0.0884433	5.36321	-3.72124	0.000381804	0.0200317	-0.175998	0.0105842	DDX41	DDX41
ENSG00000183444	0.126387	2.52356	3.72046	0.0003828	0.0200317	0.0131824	0.0105842	ENSG00000183444	NA
ENSG00000198547	0.500132	0.925592	3.71954	0.000383983	0.0200317	0.0107105	0.0105842	C20orf203	C20orf203
ENSG00000126945	-0.0938782	6.51811	-3.71846	0.000385362	0.0200317	-0.223751	0.0105842	HNRNPH2	HNRNPH2
ENSG00000112514	-0.120036	5.44443	-3.71828	0.000385593	0.0200317	-0.190366	0.0105842	CUTA	CUTA
ENSG00000113811	-0.15559	5.55304	-3.71263	0.00039293	0.0203391	-0.213562	0.0107466	ENSG00000113811	NA
ENSG00000013275	-0.124996	5.63075	-3.71138	0.000394573	0.0203391	-0.220516	0.0107466	PSMC4	PSMC4
ENSG00000092529	0.26891	-0.652512	3.71113	0.000394893	0.0203391	-0.130986	0.0107466	CAPN3	CAPN3
ENSG00000259151	0.269988	0.239037	3.71037	0.000395896	0.0203391	-0.0600646	0.0107466	CAP2P1	CAP2P1
ENSG00000115216	-0.120468	6.34506	-3.70962	0.000396887	0.0203391	-0.24831	0.0107466	NRBP1	NRBP1
ENSG00000110917	-0.146485	8.00459	-3.70863	0.000398199	0.0203509	-0.260235	0.0107528	MLEC	MLEC
ENSG00000231831	0.347162	-0.920502	3.70632	0.000401268	0.0203509	-0.186542	0.0107528	MTHFD1P1	MTHFD1P1
ENSG00000101138	-0.0996947	5.15737	-3.70569	0.000402113	0.0203509	-0.207517	0.0107528	CSTF1	CSTF1
ENSG00000164691	0.300916	0.755575	3.70488	0.000403205	0.0203509	-0.0366316	0.0107528	TAGAP	TAGAP
ENSG00000265142	0.225044	2.56004	3.70453	0.000403668	0.0203509	-0.0345331	0.0107528	MIR1-2	MIR1-2
ENSG00000160633	-0.0807865	6.91813	-3.70381	0.000404638	0.0203509	-0.273404	0.0107528	SAFB	SAFB
ENSG00000253553	0.235067	0.875725	3.7038	0.00040465	0.0203509	-0.0387829	0.0107528	ENSG00000253553	NA
ENSG00000182512	-0.113408	4.41657	-3.70191	0.000407207	0.0204252	-0.1581	0.010792	GLRX5	GLRX5
ENSG00000185674	0.251588	0.488334	3.70015	0.000409591	0.0204904	-0.0684518	0.0108265	LYG2	LYG2
ENSG00000165181	0.324928	2.8183	3.69772	0.000412918	0.0205734	-0.0628761	0.0108704	C9orf84	C9orf84
ENSG00000116586	-0.106283	3.56293	-3.69677	0.000414229	0.0205734	-0.104961	0.0108704	LAMTOR2	LAMTOR2
ENSG00000258297	0.1202	4.46192	3.69542	0.000416093	0.0205734	-0.18568	0.0108704	ENSG00000258297	NA
ENSG00000128463	-0.123233	5.23706	-3.6946	0.000417221	0.0205734	-0.250255	0.0108704	EMC4	EMC4
ENSG00000187987	0.138316	4.43935	3.69456	0.000417273	0.0205734	-0.18554	0.0108704	ZSCAN23	ZSCAN23
ENSG00000215193	-0.0706864	5.86875	-3.6942	0.000417779	0.0205734	-0.282894	0.0108704	PEX26	PEX26
ENSG00000228906	0.182581	1.36667	3.69116	0.000422016	0.0207281	-0.0646369	0.0109521	ENSG00000228906	NA
ENSG00000133246	0.233854	0.391524	3.69023	0.000423324	0.0207385	-0.0978161	0.0109576	PRAM1	PRAM1
ENSG00000084207	-0.15532	6.93443	-3.68862	0.000425596	0.0207959	-0.320583	0.0109879	GSTP1	GSTP1
ENSG00000004779	-0.102233	4.42046	-3.68645	0.000428663	0.020798	-0.209088	0.010989	NDUFAB1	NDUFAB1
ENSG00000245105	0.343173	1.14073	3.68641	0.000428727	0.020798	-0.0799266	0.010989	A2M-AS1	A2M-AS1
ENSG00000218757	0.210348	0.844551	3.68626	0.000428938	0.020798	-0.0896464	0.010989	ENSG00000218757	NA
ENSG00000063978	-0.127496	6.31637	-3.68271	0.000434017	0.0209752	-0.329682	0.0110827	RNF4	RNF4
ENSG00000230189	0.168627	2.6478	3.68216	0.000434811	0.0209752	-0.10496	0.0110827	ENSG00000230189	NA
ENSG00000130520	-0.162071	5.69429	-3.68037	0.000437401	0.0210465	-0.308306	0.0111203	LSM4	LSM4
ENSG00000132963	-0.137359	5.5706	-3.67893	0.000439498	0.0210937	-0.317736	0.0111453	POMP	POMP
ENSG00000266900	0.142845	1.0538	3.67733	0.000441836	0.0211522	-0.108375	0.0111762	ENSG00000266900	NA
ENSG00000185651	-0.0863139	6.55421	-3.6762	0.000443489	0.0211777	-0.354332	0.0111897	UBE2L3	UBE2L3
ENSG00000196262	-0.141313	8.23279	-3.67509	0.000445127	0.0212024	-0.361812	0.0112027	PPIA	PPIA
ENSG00000114378	0.150685	1.80419	3.67215	0.000449484	0.0213561	-0.118681	0.0112839	HYAL1	HYAL1
ENSG00000228061	0.343946	0.246299	3.66954	0.000453376	0.0214871	-0.171359	0.0113531	ENSG00000228061	NA
ENSG00000168032	0.2709	1.51481	3.66788	0.00045587	0.021522	-0.130495	0.0113716	ENTPD3	ENTPD3
ENSG00000177156	-0.173921	5.78507	-3.66701	0.000457191	0.021522	-0.361797	0.0113716	TALDO1	TALDO1
ENSG00000115207	-0.102782	5.64465	-3.66666	0.00045772	0.021522	-0.353302	0.0113716	GTF3C2	GTF3C2
ENSG00000241288	0.289371	2.58753	3.66604	0.000458666	0.021522	-0.151466	0.0113716	ENSG00000241288	NA
ENSG00000246889	0.126111	1.94621	3.66447	0.000461041	0.0215799	-0.141783	0.0114022	ENSG00000246889	NA
ENSG00000238198	0.219737	1.3008	3.66358	0.000462402	0.0215902	-0.143711	0.0114076	ENSG00000238198	NA
ENSG00000239608	0.167102	0.433415	3.66116	0.000466125	0.0216028	-0.180208	0.0114143	RUVBL1-AS1	RUVBL1-AS1
ENSG00000241738	0.191506	0.853459	3.65959	0.000468545	0.0216028	-0.16432	0.0114143	ZNF90P1	ZNF90P1
ENSG00000175166	-0.117025	7.39068	-3.65914	0.000469239	0.0216028	-0.41374	0.0114143	PSMD2	PSMD2
ENSG00000258057	0.128257	2.23232	3.65882	0.00046974	0.0216028	-0.162483	0.0114143	BCDIN3D-AS1	BCDIN3D-AS1
ENSG00000253347	0.268687	0.0133606	3.65837	0.000470441	0.0216028	-0.22212	0.0114143	ENSG00000253347	NA
ENSG00000162521	-0.0769978	8.00512	-3.65836	0.000470448	0.0216028	-0.414306	0.0114143	RBBP4	RBBP4
ENSG00000143569	-0.0766409	7.56614	-3.65749	0.000471803	0.0216028	-0.419053	0.0114143	UBAP2L	UBAP2L
ENSG00000129235	-0.150646	4.1681	-3.65749	0.000471812	0.0216028	-0.273217	0.0114143	TXNDC17	TXNDC17
ENSG00000242337	0.308297	0.817316	3.65546	0.000474978	0.0216952	-0.174991	0.0114631	TFP1	TFP1
ENSG00000177058	0.0912643	4.5607	3.65104	0.00048196	0.0218831	-0.329907	0.0115623	SLC38A9	SLC38A9
ENSG00000133935	-0.149817	5.26053	-3.64973	0.000484057	0.0218831	-0.38882	0.0115623	C14orf1	C14orf1
ENSG00000204394	-0.120633	6.42921	-3.64943	0.000484522	0.0218831	-0.433035	0.0115623	VARS	VARS
ENSG00000144381	-0.190278	8.79971	-3.64877	0.00048558	0.0218831	-0.438175	0.0115623	HSPD1	HSPD1
ENSG00000211460	-0.134646	6.32558	-3.64799	0.000486838	0.0218831	-0.436442	0.0115623	TSN	TSN
ENSG00000264350	-0.292386	-0.26615	-3.64796	0.000486883	0.0218831	-0.288608	0.0115623	SNRPGP2	SNRPGP2
ENSG00000132661	-0.167741	3.10893	-3.64666	0.000488981	0.0218831	-0.225936	0.0115623	NXT1	NXT1
ENSG00000198150	0.191451	2.93671	3.64635	0.000489476	0.0218831	-0.219136	0.0115623	ENSG00000198150	NA
ENSG00000152795	-0.119072	8.74659	-3.64633	0.000489505	0.0218831	-0.446276	0.0115623	HNRNPDL	HNRNPDL
ENSG00000166681	-0.124017	6.79764	-3.64535	0.0004911	0.0219026	-0.45264	0.0115727	NGFRAP1	NGFRAP1
ENSG00000165409	0.4044	-0.134677	3.64459	0.000492324	0.0219055	-0.257997	0.0115742	TSHR	TSHR
ENSG00000105127	-0.0723508	5.08655	-3.64226	0.000496126	0.0220229	-0.399114	0.0116362	AKAP8	AKAP8
ENSG00000267708	0.331438	1.1283	3.64149	0.000497372	0.0220265	-0.208254	0.0116381	ENSG00000267708	NA
ENSG00000201025	0.287414	-0.259525	3.63943	0.000500769	0.0221206	-0.298018	0.0116879	ENSG00000201025	NA
ENSG00000106258	0.194255	2.79459	3.63862	0.000502101	0.0221206	-0.23721	0.0116879	CYP3A5	CYP3A5
ENSG00000124562	-0.147111	5.07969	-3.63735	0.00050421	0.0221206	-0.407495	0.0116879	SNRPC	SNRPC
ENSG00000236018	0.195883	1.30962	3.63729	0.00050431	0.0221206	-0.218882	0.0116879	ENSG00000236018	NA
ENSG00000236526	0.220094	2.791	3.6364	0.000505788	0.0221206	-0.242162	0.0116879	ENSG00000236526	NA
ENSG00000251586	0.200806	1.42934	3.6349	0.000508293	0.0221206	-0.225114	0.0116879	TET2-AS1	TET2-AS1
ENSG00000225505	0.284794	0.578638	3.63469	0.000508637	0.0221206	-0.24275	0.0116879	ENSG00000225505	NA
ENSG00000183617	-0.169362	2.55632	-3.63456	0.000508857	0.0221206	-0.239308	0.0116879	MRPL54	MRPL54
ENSG00000006007	-0.127162	5.90326	-3.63325	0.00051105	0.0221651	-0.469731	0.0117113	GDE1	GDE1
ENSG00000172586	-0.112846	3.67576	-3.63106	0.000514749	0.0222744	-0.309182	0.0117691	CHCHD1	CHCHD1
ENSG00000188199	0.3246	1.26185	3.62824	0.000519542	0.0224304	-0.244668	0.0118516	NUTM2B	NUTM2B
ENSG00000101193	-0.0761767	5.7624	-3.62721	0.000521304	0.0224553	-0.482083	0.0118647	GID8	GID8
ENSG00000169758	0.216565	1.27286	3.62537	0.000524473	0.0224965	-0.252669	0.0118865	C15orf27	C15orf27
ENSG00000021488	0.339869	-0.449393	3.62527	0.000524642	0.0224965	-0.340989	0.0118865	SLC7A9	SLC7A9
ENSG00000112855	-0.102508	4.91743	-3.6219	0.000530492	0.022696	-0.449805	0.0119919	HARS2	HARS2
ENSG00000237644	0.282901	0.423227	3.61923	0.000535162	0.0227389	-0.295186	0.0120146	ENSG00000237644	NA
ENSG00000106803	-0.147536	4.94886	-3.61913	0.000535327	0.0227389	-0.458702	0.0120146	SEC61B	SEC61B
ENSG00000065000	-0.0755451	7.42146	-3.61846	0.000536509	0.0227389	-0.538114	0.0120146	AP3D1	AP3D1
ENSG00000051596	-0.147987	3.70201	-3.61716	0.000538813	0.0227389	-0.351797	0.0120146	THOC3	THOC3
ENSG00000166794	-0.158287	5.97315	-3.61647	0.000540034	0.0227389	-0.523905	0.0120146	PPIB	PPIB
ENSG00000156928	-0.098965	4.00563	-3.61612	0.000540658	0.0227389	-0.383183	0.0120146	MALSU1	MALSU1
ENSG00000248152	0.310171	0.695104	3.61585	0.000541132	0.0227389	-0.289136	0.0120146	ENSG00000248152	NA
ENSG00000197136	-0.108735	6.34975	-3.61528	0.000542135	0.0227389	-0.537506	0.0120146	PCNXL3	PCNXL3
ENSG00000226332	-0.196818	0.0894185	-3.61488	0.000542857	0.0227389	-0.333649	0.0120146	ENSG00000226332	NA
ENSG00000214067	0.256381	0.125082	3.6145	0.000543522	0.0227389	-0.333047	0.0120146	ENSG00000214067	NA
ENSG00000010165	-0.100035	4.45286	-3.61367	0.00054501	0.0227508	-0.432094	0.0120209	METTL13	METTL13
ENSG00000141552	-0.140186	4.90043	-3.61164	0.00054866	0.0228114	-0.475159	0.0120529	ANAPC11	ANAPC11
ENSG00000134153	-0.138215	4.96413	-3.6104	0.000550887	0.0228114	-0.489388	0.0120529	EMC7	EMC7
ENSG00000170043	-0.11406	4.77961	-3.60893	0.000553556	0.0228114	-0.475318	0.0120529	TRAPPC1	TRAPPC1
ENSG00000123064	-0.132426	5.12866	-3.60874	0.000553894	0.0228114	-0.50072	0.0120529	DDX54	DDX54
ENSG00000237135	0.254939	-0.0993851	3.60846	0.000554406	0.0228114	-0.371607	0.0120529	DDX10P1	DDX10P1
ENSG00000126860	0.242229	1.64237	3.60825	0.000554787	0.0228114	-0.301608	0.0120529	EVI2A	EVI2A
ENSG00000172301	-0.139015	4.41424	-3.60818	0.000554905	0.0228114	-0.45131	0.0120529	COPRS	COPRS
ENSG00000259220	0.218037	2.46204	3.60554	0.00055974	0.0229391	-0.321144	0.0121203	ENSG00000259220	NA
ENSG00000167962	-0.11505	4.87741	-3.60516	0.000560437	0.0229391	-0.494064	0.0121203	ZNF598	ZNF598
ENSG00000177556	-0.118922	3.70682	-3.60364	0.000563228	0.0229641	-0.395002	0.0121335	ATOX1	ATOX1
ENSG00000155506	-0.0845001	8.40384	-3.60317	0.000564086	0.0229641	-0.580212	0.0121335	LARP1	LARP1
ENSG00000131148	-0.0985955	4.8501	-3.60106	0.000568009	0.0229641	-0.505499	0.0121335	EMC8	EMC8
ENSG00000233579	0.269943	-0.123066	3.60102	0.000568079	0.0229641	-0.37529	0.0121335	KRT8P15	KRT8P15
ENSG00000198618	-0.156604	5.15966	-3.60056	0.000568928	0.0229641	-0.521298	0.0121335	PPIAP22	PPIAP22
ENSG00000113732	-0.165395	4.66375	-3.60036	0.000569314	0.0229641	-0.495728	0.0121335	ATP6V0E1	ATP6V0E1
ENSG00000229127	0.177898	2.54906	3.60023	0.000569549	0.0229641	-0.339843	0.0121335	ENSG00000229127	NA
ENSG00000250045	0.247439	1.2451	3.59882	0.000572181	0.0230212	-0.327874	0.0121637	CBX3P3	CBX3P3
ENSG00000249028	0.236676	0.00381995	3.59515	0.000579092	0.0231594	-0.392704	0.0122367	ENSG00000249028	NA
ENSG00000143727	-0.141228	6.62307	-3.59477	0.000579822	0.0231594	-0.602295	0.0122367	ACP1	ACP1
ENSG00000179115	-0.101095	4.86967	-3.59447	0.000580388	0.0231594	-0.527831	0.0122367	FARSA	FARSA
ENSG00000108592	-0.0922408	5.37774	-3.5944	0.000580516	0.0231594	-0.562736	0.0122367	FTSJ3	FTSJ3
ENSG00000062822	-0.194178	4.4667	-3.59323	0.000582737	0.0231612	-0.485504	0.0122377	POLD1	POLD1
ENSG00000114503	-0.0887602	6.88415	-3.58919	0.000590491	0.0231612	-0.624167	0.0122377	NCBP2	NCBP2
ENSG00000213443	0.171759	1.62797	3.58916	0.000590542	0.0231612	-0.355521	0.0122377	ENSG00000213443	NA
ENSG00000114113	0.286882	1.71929	3.58907	0.000590709	0.0231612	-0.356735	0.0122377	RBP2	RBP2
ENSG00000100029	-0.145386	5.33045	-3.5884	0.000592005	0.0231612	-0.578954	0.0122377	PES1	PES1
ENSG00000184432	-0.121093	7.79254	-3.58787	0.000593029	0.0231612	-0.630254	0.0122377	COPB2	COPB2
ENSG00000245498	0.167959	2.6293	3.58712	0.00059448	0.0231612	-0.38024	0.0122377	ENSG00000245498	NA
ENSG00000163682	-0.175502	8.49807	-3.58687	0.000594973	0.0231612	-0.629008	0.0122377	RPL9	RPL9
ENSG00000099795	-0.128192	3.98207	-3.5846	0.000599406	0.0231612	-0.474099	0.0122377	NDUFB7	NDUFB7
ENSG00000228886	0.191755	1.08301	3.58389	0.00060079	0.0231612	-0.371302	0.0122377	ENSG00000228886	NA
ENSG00000163961	-0.157054	6.23177	-3.58143	0.000605642	0.0231612	-0.635478	0.0122377	RNF168	RNF168
ENSG00000215018	0.357983	1.63604	3.58138	0.000605731	0.0231612	-0.378995	0.0122377	COL28A1	COL28A1
ENSG00000224310	0.239818	1.89073	3.58121	0.000606066	0.0231612	-0.383373	0.0122377	ENSG00000224310	NA
ENSG00000079385	0.303896	2.16972	3.58111	0.000606259	0.0231612	-0.38515	0.0122377	CEACAM1	CEACAM1
ENSG00000167967	-0.0788191	4.64537	-3.58094	0.000606595	0.0231612	-0.549152	0.0122377	E4F1	E4F1
ENSG00000122565	-0.0819073	7.64225	-3.58048	0.00060751	0.0231612	-0.652414	0.0122377	CBX3	CBX3
ENSG00000134375	-0.146447	5.0915	-3.58033	0.000607802	0.0231612	-0.587158	0.0122377	TIMM17A	TIMM17A
ENSG00000125445	-0.118007	4.9572	-3.57945	0.000609556	0.0231612	-0.576036	0.0122377	MRPS7	MRPS7
ENSG00000095906	-0.104071	4.33912	-3.57825	0.000611951	0.0231612	-0.525863	0.0122377	NUBP2	NUBP2
ENSG00000205542	-0.204815	9.20254	-3.57787	0.000612699	0.0231612	-0.649477	0.0122377	TMSB4X	TMSB4X
ENSG00000105063	-0.104329	5.79479	-3.5778	0.000612838	0.0231612	-0.634658	0.0122377	PPP6R1	PPP6R1
ENSG00000213719	-0.228031	6.69818	-3.577	0.000614453	0.0231612	-0.654912	0.0122377	CLIC1	CLIC1
ENSG00000253320	0.150052	3.38045	3.57684	0.000614767	0.0231612	-0.448383	0.0122377	ENSG00000253320	NA
ENSG00000135940	-0.129221	4.77619	-3.57457	0.000619337	0.0231612	-0.579349	0.0122377	COX5B	COX5B
ENSG00000103326	-0.0823939	4.70846	-3.57444	0.000619604	0.0231612	-0.571489	0.0122377	CAPN15	CAPN15
ENSG00000133943	0.132452	4.75762	3.57438	0.000619709	0.0231612	-0.581495	0.0122377	C14orf159	C14orf159
ENSG00000250174	0.446502	0.299511	3.57426	0.000619954	0.0231612	-0.422302	0.0122377	MYLK-AS2	MYLK-AS2
ENSG00000129473	-0.0673341	4.91836	-3.57409	0.000620303	0.0231612	-0.59161	0.0122377	BCL2L2	BCL2L2
ENSG00000106733	0.44982	0.00823666	3.57398	0.000620533	0.0231612	-0.433528	0.0122377	NMRK1	NMRK1
ENSG00000131351	-0.184957	2.84567	-3.57386	0.000620774	0.0231612	-0.429701	0.0122377	HAUS8	HAUS8
ENSG00000148362	-0.13187	3.75897	-3.57354	0.000621406	0.0231612	-0.485755	0.0122377	C9orf142	C9orf142
ENSG00000181588	-0.124349	5.63222	-3.57308	0.000622353	0.0231612	-0.635397	0.0122377	MEX3D	MEX3D
ENSG00000143537	-0.187504	5.08483	-3.5726	0.000623317	0.0231612	-0.611286	0.0122377	ADAM15	ADAM15
ENSG00000256981	0.199022	1.89093	3.57173	0.000625085	0.0231612	-0.407397	0.0122377	TAS2R18	TAS2R18
ENSG00000108518	-0.243538	6.79751	-3.57171	0.000625133	0.0231612	-0.673474	0.0122377	PFN1	PFN1
ENSG00000158042	-0.110556	4.27276	-3.57139	0.000625784	0.0231612	-0.541862	0.0122377	MRPL17	MRPL17
ENSG00000137409	-0.116079	7.27899	-3.57134	0.00062588	0.0231612	-0.680136	0.0122377	MTCH1	MTCH1
ENSG00000204209	-0.124177	5.08626	-3.57042	0.000627774	0.023186	-0.608584	0.0122508	DAXX	DAXX
ENSG00000226469	0.161321	0.917096	3.56883	0.00063102	0.0231965	-0.415972	0.0122563	ADAM1B	ADAM1B
ENSG00000101182	-0.12552	6.32087	-3.56856	0.000631577	0.0231965	-0.676485	0.0122563	PSMA7	PSMA7
ENSG00000186577	-0.158626	3.4939	-3.56796	0.000632805	0.0231965	-0.500032	0.0122563	C6orf1	C6orf1
ENSG00000128059	-0.141213	5.76154	-3.56707	0.000634657	0.0231965	-0.657538	0.0122563	PPAT	PPAT
ENSG00000138735	0.174025	5.03109	3.56701	0.000634764	0.0231965	-0.621828	0.0122563	PDE5A	PDE5A
ENSG00000175832	-0.499713	3.06573	-3.5667	0.00063542	0.0231965	-0.461172	0.0122563	ETV4	ETV4
ENSG00000269001	0.224557	0.777198	3.5596	0.000650254	0.0236923	-0.444963	0.0125183	ZNF818P	ZNF818P
ENSG00000075785	-0.11794	7.13162	-3.55886	0.000651817	0.0236927	-0.716858	0.0125185	RAB7A	RAB7A
ENSG00000100376	-0.199297	4.76163	-3.55841	0.000652772	0.0236927	-0.627582	0.0125185	FAM118A	FAM118A
ENSG00000255142	0.160009	0.785363	3.55687	0.000656064	0.0237091	-0.452576	0.0125271	ENSG00000255142	NA
ENSG00000131100	-0.132819	5.67854	-3.55613	0.000657625	0.0237091	-0.695245	0.0125271	ATP6V1E1	ATP6V1E1
ENSG00000227227	0.25313	0.271594	3.5552	0.000659615	0.0237091	-0.479798	0.0125271	ENSG00000227227	NA
ENSG00000111716	-0.105338	9.03023	-3.55505	0.000659935	0.0237091	-0.719823	0.0125271	LDHB	LDHB
ENSG00000111361	-0.104394	5.44827	-3.55486	0.000660358	0.0237091	-0.685824	0.0125271	EIF2B1	EIF2B1
ENSG00000225330	0.470002	-0.61942	3.55448	0.000661167	0.0237091	-0.55332	0.0125271	ENSG00000225330	NA
ENSG00000269591	0.246094	1.07275	3.55409	0.000661998	0.0237091	-0.454474	0.0125271	ENSG00000269591	NA
ENSG00000182150	0.0782149	6.56617	3.55245	0.000665547	0.0237529	-0.730058	0.0125503	ERCC6L2	ERCC6L2
ENSG00000186645	0.214099	-0.0262123	3.55193	0.000666673	0.0237529	-0.515281	0.0125503	SPDYE9P	SPDYE9P
ENSG00000227945	0.220606	0.0315819	3.55178	0.000666991	0.0237529	-0.509265	0.0125503	ENSG00000227945	NA
ENSG00000218313	0.205991	1.41527	3.54885	0.000673362	0.0239347	-0.468162	0.0126464	ENSG00000218313	NA
ENSG00000188693	0.192002	0.0821656	3.54764	0.000676022	0.0239842	-0.512784	0.0126725	ENSG00000188693	NA
ENSG00000170855	-0.181543	4.31832	-3.54592	0.000679789	0.0240727	-0.618241	0.0127193	TRIAP1	TRIAP1
ENSG00000196642	-0.0754792	6.64627	-3.54534	0.000681079	0.0240733	-0.751991	0.0127196	RABL6	RABL6
ENSG00000132153	-0.0535986	6.65892	-3.54413	0.000683747	0.0241225	-0.756613	0.0127456	DHX30	DHX30
ENSG00000144567	-0.109934	6.34518	-3.54174	0.000689067	0.0242221	-0.75869	0.0127982	FAM134A	FAM134A
ENSG00000166839	0.157108	3.64411	3.54132	0.000690011	0.0242221	-0.577252	0.0127982	ANKDD1A	ANKDD1A
ENSG00000155660	-0.19516	7.53731	-3.54114	0.000690412	0.0242221	-0.771192	0.0127982	PDIA4	PDIA4
ENSG00000077721	-0.0869803	5.84826	-3.53749	0.000698623	0.0243234	-0.757906	0.0128517	UBE2A	UBE2A
ENSG00000170860	-0.156618	4.80763	-3.53718	0.000699333	0.0243234	-0.690163	0.0128517	LSM3	LSM3
ENSG00000124226	-0.109517	5.51183	-3.53718	0.000699335	0.0243234	-0.74346	0.0128517	RNF114	RNF114
ENSG00000232932	0.213165	-0.03608	3.53599	0.000702024	0.0243234	-0.553001	0.0128517	ENSG00000232932	NA
ENSG00000115268	-0.136301	7.54201	-3.53561	0.000702898	0.0243234	-0.787457	0.0128517	RPS15	RPS15
ENSG00000052850	0.278569	-0.188463	3.53539	0.000703383	0.0243234	-0.56709	0.0128517	ALX4	ALX4
ENSG00000170092	0.134879	3.23157	3.53526	0.000703696	0.0243234	-0.560217	0.0128517	ENSG00000170092	NA
ENSG00000105618	-0.0924588	4.8081	-3.53484	0.000704641	0.0243234	-0.698105	0.0128517	PRPF31	PRPF31
ENSG00000112312	-0.239591	4.45546	-3.53474	0.000704876	0.0243234	-0.654822	0.0128517	GMNN	GMNN
ENSG00000261574	0.210968	0.647392	3.53353	0.000707642	0.0243743	-0.521544	0.0128787	ENSG00000261574	NA
ENSG00000228451	0.206928	1.81851	3.53141	0.000712513	0.0244975	-0.522101	0.0129437	SDAD1P1	SDAD1P1
ENSG00000237491	0.148769	3.64145	3.53051	0.000714577	0.0245239	-0.60695	0.0129577	ENSG00000237491	NA
ENSG00000233783	0.145093	2.62607	3.52868	0.000718834	0.0246253	-0.549536	0.0130113	ENSG00000233783	NA
ENSG00000186088	0.38439	0.752928	3.52712	0.000722461	0.0247048	-0.531869	0.0130533	GSAP	GSAP
ENSG00000205937	-0.0976515	6.68318	-3.52652	0.000723859	0.0247079	-0.809249	0.0130549	RNPS1	RNPS1
ENSG00000115128	-0.141532	5.13744	-3.52573	0.000725726	0.0247227	-0.750498	0.0130627	ENSG00000115128	NA
ENSG00000214022	-0.0950178	6.62043	-3.52522	0.000726907	0.0247227	-0.812065	0.0130627	REPIN1	REPIN1
ENSG00000055070	-0.11848	6.05272	-3.52255	0.000733208	0.0248581	-0.804389	0.0131343	SZRD1	SZRD1
ENSG00000184990	-0.116212	4.35797	-3.52242	0.000733519	0.0248581	-0.691291	0.0131343	SIVA1	SIVA1
ENSG00000213585	-0.121034	7.36588	-3.52083	0.000737296	0.0249232	-0.831716	0.0131687	VDAC1	VDAC1
ENSG00000197894	-0.099003	7.37933	-3.5205	0.000738075	0.0249232	-0.832696	0.0131687	ADH5	ADH5
ENSG00000143570	-0.159037	5.81882	-3.51951	0.000740441	0.0249324	-0.807566	0.0131735	SLC39A1	SLC39A1
ENSG00000072315	0.500775	0.0380152	3.51929	0.000740984	0.0249324	-0.577726	0.0131735	TRPC5	TRPC5
ENSG00000205250	-0.094421	4.87173	-3.51827	0.000743412	0.0249697	-0.751051	0.0131932	E2F4	E2F4
ENSG00000185624	-0.157649	7.61325	-3.51644	0.000747823	0.0250733	-0.845043	0.013248	P4HB	P4HB
ENSG00000136872	0.249444	0.483248	3.5151	0.000751071	0.0251182	-0.574217	0.0132717	ALDOB	ALDOB
ENSG00000167965	-0.0971521	4.98398	-3.51406	0.000753585	0.0251182	-0.77791	0.0132717	MLST8	MLST8
ENSG00000180354	0.193042	6.85233	3.5139	0.000753973	0.0251182	-0.84635	0.0132717	C7orf41	C7orf41
ENSG00000116688	-0.075664	6.58483	-3.5137	0.000754475	0.0251182	-0.846872	0.0132717	MFN2	MFN2
ENSG00000161040	0.150914	3.19309	3.51265	0.000757028	0.0251478	-0.62856	0.0132873	FBXL13	FBXL13
ENSG00000101084	-0.15543	3.56705	-3.51224	0.000758024	0.0251478	-0.649696	0.0132873	C20orf24	C20orf24
ENSG00000065135	-0.110992	7.14579	-3.51135	0.000760197	0.0251652	-0.859011	0.0132965	GNAI3	GNAI3
ENSG00000249825	0.191531	0.248793	3.51094	0.000761211	0.0251652	-0.601119	0.0132965	ENSG00000249825	NA
ENSG00000174109	-0.141292	2.21505	-3.50986	0.000763866	0.0251758	-0.588562	0.0133022	C16orf91	C16orf91
ENSG00000148396	-0.0949272	7.35857	-3.50945	0.000764866	0.0251758	-0.865912	0.0133022	SEC16A	SEC16A
ENSG00000006831	-0.0973119	6.34652	-3.509	0.000765991	0.0251758	-0.855344	0.0133022	ADIPOR2	ADIPOR2
ENSG00000198954	-0.100698	5.76414	-3.50865	0.000766858	0.0251758	-0.840589	0.0133022	KIAA1279	KIAA1279
ENSG00000169188	-0.130466	3.11944	-3.50713	0.000770606	0.0252136	-0.632647	0.0133221	APEX2	APEX2
ENSG00000260448	0.176797	0.706223	3.5066	0.000771923	0.0252136	-0.590294	0.0133221	ENSG00000260448	NA
ENSG00000216895	0.116133	2.26918	3.50657	0.000772009	0.0252136	-0.599028	0.0133221	ENSG00000216895	NA
ENSG00000236194	0.152381	2.35105	3.50334	0.000780073	0.0252248	-0.611103	0.013328	ENSG00000236194	NA
ENSG00000136270	-0.119562	4.93382	-3.50324	0.000780324	0.0252248	-0.801481	0.013328	TBRG4	TBRG4
ENSG00000231201	0.291433	0.293567	3.50267	0.000781772	0.0252248	-0.620938	0.013328	ENSG00000231201	NA
ENSG00000136888	-0.135959	6.01399	-3.50261	0.000781908	0.0252248	-0.867184	0.013328	ATP6V1G1	ATP6V1G1
ENSG00000235347	0.26126	0.364121	3.50256	0.000782035	0.0252248	-0.614788	0.013328	ENSG00000235347	NA
ENSG00000101444	-0.143413	6.55834	-3.50209	0.000783231	0.0252248	-0.875996	0.013328	AHCY	AHCY
ENSG00000131069	-0.126886	5.14948	-3.50133	0.000785143	0.0252248	-0.820416	0.013328	ACSS2	ACSS2
ENSG00000230782	0.192683	2.41552	3.50123	0.000785404	0.0252248	-0.619177	0.013328	ENSG00000230782	NA
ENSG00000090273	-0.162315	5.43891	-3.50084	0.000786384	0.0252248	-0.848066	0.013328	NUDC	NUDC
ENSG00000242485	-0.0993243	4.09639	-3.50083	0.000786411	0.0252248	-0.732413	0.013328	MRPL20	MRPL20
ENSG00000068831	0.297129	1.94238	3.50059	0.000787023	0.0252248	-0.613382	0.013328	RASGRP2	RASGRP2
ENSG00000178307	-0.101464	3.99795	-3.49827	0.000792927	0.0253369	-0.728684	0.0133872	TMEM11	TMEM11
ENSG00000173113	-0.179251	4.98135	-3.49781	0.000794079	0.0253369	-0.822697	0.0133872	TRMT112	TRMT112
ENSG00000167797	-0.177454	3.72456	-3.49763	0.000794541	0.0253369	-0.706555	0.0133872	CDK2AP2	CDK2AP2
ENSG00000075336	-0.104832	4.30117	-3.49679	0.000796687	0.0253625	-0.765086	0.0134008	TIMM21	TIMM21
ENSG00000136810	-0.214297	5.38298	-3.49367	0.000804729	0.0254977	-0.865652	0.0134722	TXN	TXN
ENSG00000109163	0.275228	1.33082	3.49366	0.000804764	0.0254977	-0.621717	0.0134722	GNRHR	GNRHR
ENSG00000181817	-0.149027	3.58973	-3.49358	0.000804977	0.0254977	-0.710621	0.0134722	LSM10	LSM10
ENSG00000105402	-0.109591	5.2608	-3.49255	0.000807622	0.0255031	-0.861602	0.013475	NAPA	NAPA
ENSG00000177383	-0.103243	5.94174	-3.49247	0.000807844	0.0255031	-0.891878	0.013475	MAGEF1	MAGEF1
ENSG00000196268	0.167554	5.65165	3.49163	0.000810034	0.0255296	-0.885456	0.013489	ZNF493	ZNF493
ENSG00000235326	0.245466	1.58778	3.49091	0.000811914	0.0255462	-0.631821	0.0134979	ENSG00000235326	NA
ENSG00000224728	0.291583	-0.26099	3.48926	0.000816224	0.025589	-0.692517	0.0135204	ENSG00000224728	NA
ENSG00000011304	-0.153101	7.50613	-3.4891	0.000816645	0.025589	-0.924585	0.0135204	PTBP1	PTBP1
ENSG00000170734	-0.148439	4.91489	-3.48884	0.000817331	0.025589	-0.839292	0.0135204	POLH	POLH
ENSG00000229944	-0.181764	0.957579	-3.48746	0.000820952	0.0256598	-0.639746	0.0135579	ENSG00000229944	NA
ENSG00000143543	-0.0977905	5.27224	-3.48609	0.00082456	0.0256654	-0.880859	0.0135608	JTB	JTB
ENSG00000233276	-0.185449	5.35854	-3.48568	0.000825655	0.0256654	-0.886202	0.0135608	GPX1	GPX1
ENSG00000135900	-0.119815	4.80288	-3.48557	0.000825958	0.0256654	-0.84495	0.0135608	MRPL44	MRPL44
ENSG00000234086	0.244183	-0.145937	3.48495	0.000827599	0.0256654	-0.701895	0.0135608	ENSG00000234086	NA
ENSG00000237359	0.278402	1.24835	3.48442	0.000828995	0.0256654	-0.646954	0.0135608	ENSG00000237359	NA
ENSG00000082153	-0.171958	7.7298	-3.48432	0.000829274	0.0256654	-0.939872	0.0135608	BZW1	BZW1
ENSG00000131462	-0.156333	4.83499	-3.48363	0.000831096	0.0256798	-0.847887	0.0135684	TUBG1	TUBG1
ENSG00000179295	-0.115604	8.47937	-3.48277	0.000833393	0.0257087	-0.939824	0.0135837	PTPN11	PTPN11
ENSG00000130770	-0.106641	4.72151	-3.48146	0.00083691	0.0257752	-0.849673	0.0136188	ATPIF1	ATPIF1
ENSG00000159915	0.185229	3.26736	3.47815	0.000845852	0.0259651	-0.72729	0.0137192	ZNF233	ZNF233
ENSG00000198912	-0.120653	3.86736	-3.47812	0.000845912	0.0259651	-0.775264	0.0137192	C1orf174	C1orf174
ENSG00000233654	0.241269	-0.390186	3.47724	0.000848327	0.0259651	-0.738944	0.0137192	ENSG00000233654	NA
ENSG00000154582	-0.106015	5.18089	-3.47715	0.000848569	0.0259651	-0.900211	0.0137192	TCEB1	TCEB1
ENSG00000254281	0.271935	0.884949	3.47515	0.000854006	0.0260893	-0.673525	0.0137848	ENSG00000254281	NA
ENSG00000163902	-0.125205	7.40045	-3.47305	0.000859791	0.0261931	-0.973794	0.0138397	RPN1	RPN1
ENSG00000167230	0.271947	0.499908	3.47246	0.000861404	0.0261931	-0.690903	0.0138397	C17orf78	C17orf78
ENSG00000242531	0.18516	0.359257	3.4724	0.000861561	0.0261931	-0.698293	0.0138397	ENSG00000242531	NA
ENSG00000074803	0.360136	0.631614	3.47121	0.000864854	0.026251	-0.686991	0.0138702	SLC12A1	SLC12A1
ENSG00000142002	-0.122659	4.98385	-3.46934	0.000870062	0.0263005	-0.906522	0.0138964	DPP9	DPP9
ENSG00000171217	0.156597	1.42978	3.46826	0.000873058	0.0263005	-0.692292	0.0138964	CLDN20	CLDN20
ENSG00000171612	-0.136017	3.62505	-3.46793	0.000873987	0.0263005	-0.783578	0.0138964	SLC25A33	SLC25A33
ENSG00000076706	-0.200135	6.0149	-3.4675	0.000875208	0.0263005	-0.967569	0.0138964	MCAM	MCAM
ENSG00000115307	-0.110346	5.43702	-3.46709	0.000876359	0.0263005	-0.947272	0.0138964	AUP1	AUP1
ENSG00000060688	-0.0887777	5.5556	-3.46671	0.000877412	0.0263005	-0.945848	0.0138964	SNRNP40	SNRNP40
ENSG00000012963	-0.16712	5.44586	-3.4664	0.000878278	0.0263005	-0.9421	0.0138964	UBR7	UBR7
ENSG00000266987	0.251796	-0.0467673	3.46607	0.00087921	0.0263005	-0.742371	0.0138964	ENSG00000266987	NA
ENSG00000119812	-0.123587	5.25164	-3.46587	0.000879763	0.0263005	-0.938854	0.0138964	FAM98A	FAM98A
ENSG00000188760	-0.144634	3.8268	-3.46543	0.000881023	0.0263005	-0.808733	0.0138964	TMEM198	TMEM198
ENSG00000215452	0.258793	1.99436	3.46516	0.000881783	0.0263005	-0.710638	0.0138964	ENSG00000215452	NA
ENSG00000263731	-0.2034	3.51588	-3.46425	0.000884348	0.0263355	-0.784582	0.0139149	ENSG00000263731	NA
ENSG00000144827	-0.130154	6.20746	-3.46266	0.000888849	0.0264163	-0.990417	0.0139576	ABHD10	ABHD10
ENSG00000187713	-0.0947888	4.5355	-3.4622	0.000890151	0.0264163	-0.888254	0.0139576	TMEM203	TMEM203
ENSG00000125743	-0.147207	5.72243	-3.46182	0.000891253	0.0264163	-0.969909	0.0139576	SNRPD2	SNRPD2
ENSG00000109089	-0.102339	4.50606	-3.46037	0.000895389	0.0264719	-0.890515	0.013987	CDR2L	CDR2L
ENSG00000136875	-0.135597	5.07568	-3.46004	0.000896325	0.0264719	-0.940035	0.013987	PRPF4	PRPF4
ENSG00000113013	-0.147697	8.00424	-3.45948	0.000897946	0.0264719	-1.01224	0.013987	HSPA9	HSPA9
ENSG00000244038	-0.116166	6.51114	-3.4592	0.000898729	0.0264719	-1.00689	0.013987	DDOST	DDOST
ENSG00000259175	0.256682	0.584697	3.45813	0.000901809	0.0265213	-0.726561	0.0140131	ENSG00000259175	NA
ENSG00000145293	-0.126505	6.30594	-3.45622	0.000907341	0.0266426	-1.01184	0.0140771	ENOPH1	ENOPH1
ENSG00000068001	-0.0964558	4.74813	-3.45573	0.000908758	0.0266428	-0.925042	0.0140773	HYAL2	HYAL2
ENSG00000163636	-0.079371	6.3254	-3.45468	0.000911801	0.0266906	-1.01624	0.0141025	PSMD6	PSMD6
ENSG00000133983	-0.113386	4.51564	-3.45384	0.000914267	0.0267215	-0.911312	0.0141188	COX16	COX16
ENSG00000108561	-0.139082	5.85669	-3.45279	0.000917327	0.0267277	-1.00794	0.0141221	C1QBP	C1QBP
ENSG00000181666	0.0637805	5.74063	3.45264	0.000917761	0.0267277	-1.00418	0.0141221	HKR1	HKR1
ENSG00000258162	0.512662	-0.660577	3.4523	0.000918749	0.0267277	-0.797508	0.0141221	ENSG00000258162	NA
ENSG00000257509	0.151296	1.3724	3.45137	0.000921499	0.0267277	-0.73818	0.0141221	ENSG00000257509	NA
ENSG00000199562	0.199703	0.272922	3.45135	0.000921547	0.0267277	-0.757925	0.0141221	RNU6-37P	RNU6-37P
ENSG00000129562	-0.160397	5.35126	-3.44882	0.000929028	0.0268371	-0.995935	0.0141799	DAD1	DAD1
ENSG00000248787	0.256366	0.207272	3.44882	0.000929034	0.0268371	-0.765822	0.0141799	ENSG00000248787	NA
ENSG00000261546	0.130093	0.828373	3.44863	0.000929577	0.0268371	-0.746614	0.0141799	ENSG00000261546	NA
ENSG00000110955	-0.113843	8.42701	-3.4463	0.000936526	0.0269965	-1.04824	0.0142641	ATP5B	ATP5B
ENSG00000239672	-0.206944	4.3895	-3.44403	0.000943321	0.027151	-0.923133	0.0143458	NME1	NME1
ENSG00000170606	-0.0890352	7.84812	-3.44293	0.000946625	0.0271937	-1.0618	0.0143684	HSPA4	HSPA4
ENSG00000132581	-0.094142	4.54209	-3.44222	0.000948773	0.0271937	-0.949565	0.0143684	SDF2	SDF2
ENSG00000142669	-0.1863	5.20879	-3.44174	0.000950234	0.0271937	-1.0063	0.0143684	SH3BGRL3	SH3BGRL3
ENSG00000035115	0.0979892	5.83264	3.44163	0.000950558	0.0271937	-1.04079	0.0143684	SH3YL1	SH3YL1
ENSG00000103591	-0.0915998	5.61721	-3.44113	0.000952078	0.0271961	-1.03083	0.0143696	AAGAB	AAGAB
ENSG00000126267	-0.110468	5.44338	-3.44049	0.000954028	0.0272107	-1.02432	0.0143773	COX6B1	COX6B1
ENSG00000230633	0.476076	-0.235967	3.43711	0.000964344	0.0274635	-0.824027	0.0145109	ENSG00000230633	NA
ENSG00000213406	0.182999	1.12308	3.4361	0.000967462	0.0275108	-0.778897	0.0145359	ANXA2P1	ANXA2P1
ENSG00000015285	0.176933	1.18105	3.43444	0.000972564	0.0275467	-0.783608	0.0145548	WAS	WAS
ENSG00000096384	-0.14969	9.88541	-3.43439	0.000972738	0.0275467	-1.0674	0.0145548	HSP90AB1	HSP90AB1
ENSG00000187514	-0.150066	8.63906	-3.43427	0.000973093	0.0275467	-1.08149	0.0145548	PTMA	PTMA
ENSG00000120306	-0.189316	3.66633	-3.4318	0.000980779	0.0277228	-0.900419	0.0146479	CYSTM1	CYSTM1
ENSG00000008018	-0.116346	6.03098	-3.43075	0.000984065	0.0277479	-1.07581	0.0146612	PSMB1	PSMB1
ENSG00000084463	-0.114956	6.55165	-3.43041	0.000985122	0.0277479	-1.09074	0.0146612	WBP11	WBP11
ENSG00000163463	-0.0988937	4.08754	-3.43011	0.00098607	0.0277479	-0.93745	0.0146612	KRTCAP2	KRTCAP2
ENSG00000225484	0.14717	2.95354	3.42876	0.000990295	0.027759	-0.847294	0.014667	ENSG00000225484	NA
ENSG00000170515	-0.126545	6.39126	-3.42857	0.000990909	0.027759	-1.09112	0.014667	PA2G4	PA2G4
ENSG00000111802	-0.0862994	5.28812	-3.42839	0.000991458	0.027759	-1.04922	0.014667	TDP2	TDP2
ENSG00000203734	0.199147	1.37924	3.42712	0.000995462	0.027759	-0.805181	0.014667	ECT2L	ECT2L
ENSG00000230358	0.153652	1.60595	3.4268	0.00099649	0.027759	-0.809085	0.014667	ENSG00000230358	NA
ENSG00000264520	0.205527	0.224865	3.42651	0.0009974	0.027759	-0.82491	0.014667	ENSG00000264520	NA
ENSG00000111775	-0.162648	5.67464	-3.4265	0.000997434	0.027759	-1.07779	0.014667	COX6A1	COX6A1
ENSG00000006712	-0.106647	5.47162	-3.42522	0.00100151	0.027759	-1.07077	0.014667	PAF1	PAF1
ENSG00000249835	0.337117	2.05712	3.4252	0.00100155	0.027759	-0.821157	0.014667	VCAN-AS1	VCAN-AS1
ENSG00000160877	-0.140941	6.09818	-3.42467	0.00100326	0.027759	-1.09834	0.014667	NACC1	NACC1
ENSG00000180398	-0.130111	7.04774	-3.42455	0.00100364	0.027759	-1.11485	0.014667	MCFD2	MCFD2
ENSG00000113068	-0.105853	5.31069	-3.42398	0.00100546	0.027759	-1.06317	0.014667	PFDN1	PFDN1
ENSG00000255545	0.320282	2.77712	3.42395	0.00100555	0.027759	-0.851526	0.014667	ENSG00000255545	NA
ENSG00000125741	-0.121529	4.08353	-3.4224	0.00101052	0.0277633	-0.95912	0.0146693	OPA3	OPA3
ENSG00000079246	-0.127329	9.00474	-3.42195	0.00101195	0.0277633	-1.11423	0.0146693	XRCC5	XRCC5
ENSG00000131475	-0.100104	4.8857	-3.42172	0.0010127	0.0277633	-1.03732	0.0146693	VPS25	VPS25
ENSG00000246067	0.132193	4.32578	3.42165	0.00101293	0.0277633	-0.982913	0.0146693	RAB30-AS1	RAB30-AS1
ENSG00000256069	0.311937	1.26281	3.42161	0.00101305	0.0277633	-0.819155	0.0146693	A2MP1	A2MP1
ENSG00000230185	0.159232	1.35845	3.4211	0.00101469	0.0277682	-0.82128	0.0146719	C9orf147	C9orf147
ENSG00000266371	0.27436	0.659253	3.42056	0.00101643	0.0277756	-0.824347	0.0146758	ENSG00000266371	NA
ENSG00000166595	-0.125396	4.27216	-3.41944	0.00102005	0.0278037	-0.989124	0.0146906	FAM96B	FAM96B
ENSG00000173915	-0.145737	4.80296	-3.41933	0.0010204	0.0278037	-1.03863	0.0146906	USMG5	USMG5
ENSG00000154813	-0.0912885	5.5607	-3.41882	0.00102207	0.0278092	-1.09478	0.0146935	DPH3	DPH3
ENSG00000246082	0.311274	0.838591	3.41798	0.0010248	0.0278192	-0.828646	0.0146988	ENSG00000246082	NA
ENSG00000142168	-0.101268	6.53514	-3.41775	0.00102554	0.0278192	-1.12904	0.0146988	SOD1	SOD1
ENSG00000248240	0.158691	0.00193809	3.41734	0.00102685	0.0278192	-0.863213	0.0146988	ENSG00000248240	NA
ENSG00000224223	0.679645	-0.0870056	3.41206	0.0010442	0.0282339	-0.851876	0.0149179	ENSG00000224223	NA
ENSG00000094914	-0.0868079	5.11688	-3.41178	0.00104515	0.0282339	-1.08322	0.0149179	AAAS	AAAS
ENSG00000120253	-0.0914527	5.75498	-3.41096	0.00104786	0.0282669	-1.12373	0.0149354	NUP43	NUP43
ENSG00000143106	-0.109226	5.64067	-3.4103	0.00105003	0.028285	-1.12289	0.0149449	PSMA5	PSMA5
ENSG00000185958	0.293725	-0.0230457	3.40928	0.00105343	0.0283164	-0.88257	0.0149615	FAM186A	FAM186A
ENSG00000115053	-0.137717	8.74841	-3.4088	0.00105504	0.0283164	-1.15504	0.0149615	NCL	NCL
ENSG00000176857	0.193305	0.452325	3.40861	0.00105569	0.0283164	-0.86032	0.0149615	GJA1P1	GJA1P1
ENSG00000173692	-0.12145	7.06426	-3.40725	0.00106022	0.0283926	-1.16503	0.0150018	PSMD1	PSMD1
ENSG00000180370	-0.0721506	8.05501	-3.40686	0.00106153	0.0283926	-1.16616	0.0150018	PAK2	PAK2
ENSG00000122692	-0.0664361	6.81194	-3.40559	0.00106583	0.0284265	-1.16793	0.0150197	SMU1	SMU1
ENSG00000126749	-0.125503	2.91923	-3.40497	0.0010679	0.0284265	-0.911414	0.0150197	EMG1	EMG1
ENSG00000189051	0.257431	0.25446	3.40471	0.0010688	0.0284265	-0.878172	0.0150197	RNF222	RNF222
ENSG00000205959	0.245079	1.43311	3.4047	0.00106881	0.0284265	-0.867049	0.0150197	ENSG00000205959	NA
ENSG00000116521	-0.0997269	4.62093	-3.40393	0.00107143	0.028449	-1.06888	0.0150316	SCAMP3	SCAMP3
ENSG00000136758	-0.0740188	7.63284	-3.40351	0.00107288	0.028449	-1.17756	0.0150316	YME1L1	YME1L1
ENSG00000180834	-0.124944	3.26267	-3.40225	0.00107716	0.028449	-0.945493	0.0150316	MAP6D1	MAP6D1
ENSG00000091513	0.319144	1.24802	3.40218	0.00107739	0.028449	-0.872739	0.0150316	TF	TF
ENSG00000263603	0.214785	0.830948	3.40172	0.00107896	0.028449	-0.872444	0.0150316	ENSG00000263603	NA
ENSG00000165678	-0.121441	6.86791	-3.40106	0.00108121	0.028449	-1.18194	0.0150316	GHITM	GHITM
ENSG00000182500	-0.192181	2.6905	-3.40062	0.00108271	0.028449	-0.911507	0.0150316	ORAI1	ORAI1
ENSG00000131238	-0.132441	7.00743	-3.40042	0.00108341	0.028449	-1.18498	0.0150316	PPT1	PPT1
ENSG00000245213	0.181538	1.83822	3.40007	0.0010846	0.028449	-0.886236	0.0150316	ENSG00000245213	NA
ENSG00000161013	-0.127429	6.65634	-3.39972	0.00108581	0.028449	-1.18324	0.0150316	MGAT4B	MGAT4B
ENSG00000134049	-0.1127	4.65448	-3.3996	0.00108621	0.028449	-1.07966	0.0150316	IER3IP1	IER3IP1
ENSG00000131871	-0.140446	4.60143	-3.3982	0.00109105	0.0284978	-1.08396	0.0150574	VIMP	VIMP
ENSG00000185359	-0.0770972	5.79678	-3.39818	0.00109109	0.0284978	-1.16612	0.0150574	HGS	HGS
ENSG00000238141	0.197998	0.301274	3.39766	0.0010929	0.0285059	-0.897658	0.0150616	BRWD1-AS1	BRWD1-AS1
ENSG00000013306	-0.134181	4.65006	-3.39629	0.00109765	0.0285902	-1.0929	0.0151062	SLC25A39	SLC25A39
ENSG00000244480	0.212456	0.708213	3.39534	0.00110095	0.0286275	-0.890927	0.0151259	ENSG00000244480	NA
ENSG00000267350	-0.105518	4.41361	-3.39498	0.00110219	0.0286275	-1.07122	0.0151259	ENSG00000267350	NA
ENSG00000132017	-0.11569	4.7188	-3.39438	0.00110429	0.0286275	-1.09511	0.0151259	DCAF15	DCAF15
ENSG00000050393	-0.140434	4.26146	-3.39414	0.00110513	0.0286275	-1.05713	0.0151259	MCUR1	MCUR1
ENSG00000088854	0.11767	6.38678	3.3932	0.00110842	0.0286446	-1.19769	0.0151349	C20orf194	C20orf194
ENSG00000259799	0.343418	0.0161578	3.39308	0.00110882	0.0286446	-0.923836	0.0151349	ENSG00000259799	NA
ENSG00000266100	0.279535	0.21273	3.39174	0.00111352	0.0286868	-0.912808	0.0151573	ENSG00000266100	NA
ENSG00000254463	0.182726	0.67209	3.39141	0.00111471	0.0286868	-0.901786	0.0151573	ENSG00000254463	NA
ENSG00000228393	0.129651	2.38727	3.39095	0.00111632	0.0286868	-0.926639	0.0151573	ENSG00000228393	NA
ENSG00000249373	0.336747	-0.124201	3.39089	0.00111653	0.0286868	-0.924498	0.0151573	ENSG00000249373	NA
ENSG00000002919	-0.0932144	3.92922	-3.3894	0.00112178	0.0287733	-1.03581	0.0152029	SNX11	SNX11
ENSG00000181773	-0.248316	1.20567	-3.38888	0.00112364	0.0287733	-0.908082	0.0152029	GPR3	GPR3
ENSG00000099942	-0.0791984	7.5353	-3.38828	0.00112576	0.0287733	-1.22186	0.0152029	CRKL	CRKL
ENSG00000187229	0.265602	1.55038	3.38812	0.00112633	0.0287733	-0.9139	0.0152029	ENSG00000187229	NA
ENSG00000250608	0.263968	1.34737	3.38772	0.00112774	0.0287733	-0.912071	0.0152029	ENSG00000250608	NA
ENSG00000117450	-0.171258	7.17778	-3.38736	0.00112902	0.0287733	-1.22385	0.0152029	PRDX1	PRDX1
ENSG00000232110	0.333039	-0.264089	3.38489	0.00113785	0.0289046	-0.961255	0.0152723	ENSG00000232110	NA
ENSG00000085449	-0.127692	6.82219	-3.38476	0.00113834	0.0289046	-1.22799	0.0152723	WDFY1	WDFY1
ENSG00000236426	0.279029	-0.702158	3.38421	0.00114029	0.0289046	-0.969936	0.0152723	ENSG00000236426	NA
ENSG00000259448	0.215448	1.13568	3.38375	0.00114196	0.0289046	-0.920399	0.0152723	ENSG00000259448	NA
ENSG00000234995	0.222713	0.262086	3.38249	0.00114652	0.0289046	-0.939634	0.0152723	ENSG00000234995	NA
ENSG00000175110	-0.0810971	5.41877	-3.38233	0.00114708	0.0289046	-1.19282	0.0152723	MRPS22	MRPS22
ENSG00000256682	0.289496	-0.171629	3.38187	0.00114876	0.0289046	-0.965746	0.0152723	ENSG00000256682	NA
ENSG00000159069	-0.0966612	5.47341	-3.38127	0.00115092	0.0289046	-1.19924	0.0152723	FBXW5	FBXW5
ENSG00000168175	-0.102532	6.94687	-3.38107	0.00115164	0.0289046	-1.24045	0.0152723	MAPK1IP1L	MAPK1IP1L
ENSG00000162931	0.126139	2.94337	3.38079	0.00115265	0.0289046	-0.980544	0.0152723	TRIM17	TRIM17
ENSG00000225527	0.219749	0.919014	3.38061	0.00115331	0.0289046	-0.928399	0.0152723	ENSG00000225527	NA
ENSG00000169689	-0.144334	3.30218	-3.37984	0.00115614	0.0289046	-1.00661	0.0152723	STRA13	STRA13
ENSG00000086598	-0.123408	7.37413	-3.37981	0.00115621	0.0289046	-1.24651	0.0152723	TMED2	TMED2
ENSG00000011052	-0.249668	0.651314	-3.37946	0.00115751	0.0289046	-0.934624	0.0152723	NME2	NME2
ENSG00000128564	-0.663236	5.77494	-3.37852	0.00116092	0.0289046	-1.19514	0.0152723	VGF	VGF
ENSG00000138688	0.0912226	8.5567	3.37845	0.00116119	0.0289046	-1.24438	0.0152723	KIAA1109	KIAA1109
ENSG00000105393	-0.0790606	3.97643	-3.37812	0.0011624	0.0289046	-1.07264	0.0152723	BABAM1	BABAM1
ENSG00000138073	-0.103544	4.87896	-3.37781	0.00116354	0.0289046	-1.16546	0.0152723	PREB	PREB
ENSG00000055950	-0.0826982	4.4942	-3.37777	0.0011637	0.0289046	-1.12887	0.0152723	MRPL43	MRPL43
ENSG00000213963	0.157746	3.03937	3.37748	0.00116475	0.0289046	-0.99643	0.0152723	ENSG00000213963	NA
ENSG00000005243	0.361829	-0.439618	3.37592	0.0011705	0.0290095	-0.993297	0.0153277	COPZ2	COPZ2
ENSG00000084623	-0.121127	6.23492	-3.37465	0.00117518	0.0290741	-1.24748	0.0153619	EIF3I	EIF3I
ENSG00000078369	-0.0802743	9.05648	-3.37399	0.00117761	0.0290741	-1.2525	0.0153619	GNB1	GNB1
ENSG00000171302	-0.125351	5.69555	-3.37396	0.00117772	0.0290741	-1.22799	0.0153619	CANT1	CANT1
ENSG00000147669	-0.105926	5.28251	-3.37179	0.00118581	0.0292355	-1.21405	0.0154472	POLR2K	POLR2K
ENSG00000167674	-0.0792229	6.08278	-3.37073	0.00118976	0.0292948	-1.25122	0.0154785	ENSG00000167674	NA
ENSG00000067225	-0.218302	8.83407	-3.37027	0.00119148	0.029299	-1.26599	0.0154807	PKM	PKM
ENSG00000215559	-1.07537	-0.738847	-3.36851	0.00119811	0.0294237	-1.04158	0.0155466	ANKRD20A11P	ANKRD20A11P
ENSG00000116786	-0.0809445	6.1282	-3.36768	0.00120123	0.0294252	-1.26544	0.0155474	PLEKHM2	PLEKHM2
ENSG00000166797	-0.101041	5.12338	-3.36767	0.00120128	0.0294252	-1.21005	0.0155474	FAM96A	FAM96A
ENSG00000230905	0.220257	1.97916	3.3661	0.00120722	0.0295324	-0.986045	0.015604	ENSG00000230905	NA
ENSG00000132155	-0.0611876	7.11782	-3.3653	0.00121026	0.0295686	-1.28685	0.0156231	RAF1	RAF1
ENSG00000203872	0.198632	2.33031	3.36305	0.00121885	0.0297264	-1.00108	0.0157065	C6orf163	C6orf163
ENSG00000165271	-0.130125	4.7984	-3.36278	0.00121987	0.0297264	-1.20265	0.0157065	NOL6	NOL6
ENSG00000258968	0.190472	0.210359	3.36197	0.00122297	0.0297637	-0.994106	0.0157262	ENSG00000258968	NA
ENSG00000169567	-0.1172	6.61776	-3.35966	0.0012319	0.0298696	-1.29773	0.0157822	HINT1	HINT1
ENSG00000072849	-0.0859047	5.89304	-3.35924	0.00123351	0.0298696	-1.28229	0.0157822	DERL2	DERL2
ENSG00000181211	0.531121	-0.706669	3.35922	0.0012336	0.0298696	-1.03115	0.0157822	HECW1-IT1	HECW1-IT1
ENSG00000067560	-0.130155	8.2732	-3.35921	0.00123364	0.0298696	-1.30275	0.0157822	RHOA	RHOA
ENSG00000204351	-0.0984326	5.67487	-3.35795	0.00123852	0.0299286	-1.27705	0.0158134	SKIV2L	SKIV2L
ENSG00000167193	-0.0908565	6.65356	-3.3576	0.00123986	0.0299286	-1.30522	0.0158134	CRK	CRK
ENSG00000127022	-0.123995	10.2368	-3.35725	0.00124124	0.0299286	-1.28573	0.0158134	CANX	CANX
ENSG00000183207	-0.117054	5.6558	-3.35695	0.00124241	0.0299286	-1.27575	0.0158134	RUVBL2	RUVBL2
ENSG00000215388	0.203283	0.481771	3.35587	0.00124661	0.029958	-0.998831	0.0158289	ACTG1P3	ACTG1P3
ENSG00000083457	-0.0976421	3.63314	-3.35582	0.0012468	0.029958	-1.10191	0.0158289	ITGAE	ITGAE
ENSG00000148248	-0.135986	6.86977	-3.35531	0.00124882	0.0299685	-1.31436	0.0158345	SURF4	SURF4
ENSG00000078808	-0.127686	6.3045	-3.35406	0.00125373	0.030037	-1.30918	0.0158706	SDF4	SDF4
ENSG00000232587	0.236128	0.716053	3.35377	0.00125485	0.030037	-1.0008	0.0158706	EEF1A1P3	EEF1A1P3
ENSG00000157306	0.180432	2.44569	3.35276	0.00125882	0.030094	-1.03891	0.0159007	ENSG00000157306	NA
ENSG00000228625	0.197726	0.512936	3.35185	0.00126243	0.030142	-1.00971	0.0159261	ENSG00000228625	NA
ENSG00000254865	0.286663	0.0945989	3.35128	0.0012647	0.0301582	-1.02741	0.0159347	ENSG00000254865	NA
ENSG00000075702	-0.22438	4.07077	-3.35074	0.00126684	0.0301711	-1.15847	0.0159415	WDR62	WDR62
ENSG00000116649	-0.166439	4.60415	-3.35028	0.00126865	0.0301759	-1.21845	0.015944	SRM	SRM
ENSG00000115649	-0.0923348	5.0167	-3.34989	0.00127023	0.0301759	-1.25504	0.015944	CNPPD1	CNPPD1
ENSG00000243107	0.154243	1.3348	3.34924	0.00127279	0.0301987	-1.01538	0.0159561	ENSG00000243107	NA
ENSG00000130734	-0.0966393	3.87808	-3.34806	0.00127754	0.0302735	-1.14688	0.0159956	ATG4D	ATG4D
ENSG00000243473	0.21879	0.37866	3.34701	0.00128172	0.0303062	-1.02437	0.0160129	ENSG00000243473	NA
ENSG00000167491	-0.130492	6.53213	-3.34667	0.00128309	0.0303062	-1.33376	0.0160129	GATAD2A	GATAD2A
ENSG00000168439	-0.15524	7.03746	-3.34651	0.00128373	0.0303062	-1.34019	0.0160129	STIP1	STIP1
ENSG00000124380	-0.0847108	5.64063	-3.3459	0.00128619	0.0303265	-1.30944	0.0160236	SNRNP27	SNRNP27
ENSG00000145912	-0.101984	4.57295	-3.34517	0.00128915	0.0303584	-1.22799	0.0160404	NHP2	NHP2
ENSG00000101843	-0.112746	5.63529	-3.3437	0.0012951	0.0304369	-1.31518	0.0160819	PSMD10	PSMD10
ENSG00000091651	-0.175395	4.32451	-3.34355	0.0012957	0.0304369	-1.19988	0.0160819	ORC6	ORC6
ENSG00000109066	-0.148327	4.69199	-3.34263	0.00129944	0.030487	-1.25104	0.0161084	TMEM104	TMEM104
ENSG00000174977	-0.0969029	3.12649	-3.34223	0.00130107	0.0304872	-1.09901	0.0161085	ENSG00000174977	NA
ENSG00000143933	-0.121022	9.27723	-3.33994	0.00131041	0.0305508	-1.34797	0.0161421	CALM2	CALM2
ENSG00000228319	0.52904	-0.207722	3.33929	0.00131306	0.0305508	-1.06322	0.0161421	SPATA2P1	SPATA2P1
ENSG00000113194	-0.0764861	6.46077	-3.33928	0.0013131	0.0305508	-1.35465	0.0161421	FAF2	FAF2
ENSG00000237188	0.238432	1.33915	3.3392	0.00131346	0.0305508	-1.04298	0.0161421	ENSG00000237188	NA
ENSG00000229117	-0.158444	6.65132	-3.33905	0.00131408	0.0305508	-1.35731	0.0161421	RPL41	RPL41
ENSG00000112473	-0.140042	6.46204	-3.33896	0.00131444	0.0305508	-1.35552	0.0161421	SLC39A7	SLC39A7
ENSG00000129559	-0.0873113	5.30032	-3.3388	0.00131509	0.0305508	-1.30841	0.0161421	NEDD8	NEDD8
ENSG00000150527	0.115747	1.62282	3.33492	0.00133116	0.0308861	-1.05924	0.0163193	CTAGE5	CTAGE5
ENSG00000147123	-0.0929663	4.71192	-3.33365	0.00133642	0.030962	-1.27145	0.0163594	NDUFB11	NDUFB11
ENSG00000153485	-0.1047	3.20713	-3.33335	0.0013377	0.030962	-1.13026	0.0163594	TMEM251	TMEM251
ENSG00000112245	-0.129231	8.13489	-3.33269	0.00134043	0.0309872	-1.37953	0.0163727	PTP4A1	PTP4A1
ENSG00000252637	0.221816	0.0348435	3.33015	0.00135113	0.0311284	-1.08122	0.0164473	RNA5SP268	RNA5SP268
ENSG00000184617	0.252453	1.02755	3.33004	0.00135159	0.0311284	-1.06343	0.0164473	ZNF840	ZNF840
ENSG00000134248	-0.128056	5.12482	-3.32991	0.00135213	0.0311284	-1.32267	0.0164473	LAMTOR5	LAMTOR5
ENSG00000126746	-0.100937	5.54687	-3.32951	0.00135384	0.0311284	-1.3517	0.0164473	ZNF384	ZNF384
ENSG00000140264	-0.138399	6.56486	-3.32929	0.00135477	0.0311284	-1.38424	0.0164473	SERF2	SERF2
ENSG00000228113	0.26491	-0.195727	3.32675	0.00136552	0.0313374	-1.10688	0.0165578	ENSG00000228113	NA
ENSG00000226669	0.315375	0.0883996	3.3258	0.00136958	0.0313924	-1.08798	0.0165868	ENSG00000226669	NA
ENSG00000117118	-0.112611	4.92766	-3.324	0.00137731	0.0315313	-1.32255	0.0166602	SDHB	SDHB
ENSG00000139572	0.352286	-0.357221	3.323	0.00138159	0.0315911	-1.12142	0.0166918	GPR84	GPR84
ENSG00000114491	-0.091858	4.62298	-3.32262	0.00138326	0.0315911	-1.29476	0.0166918	UMPS	UMPS
ENSG00000181741	0.215279	0.0165944	3.32163	0.00138751	0.0316499	-1.10779	0.0167229	FDX1P1	FDX1P1
ENSG00000232795	0.293066	0.350527	3.32049	0.00139245	0.031698	-1.09126	0.0167483	SCAND3P1	SCAND3P1
ENSG00000160752	-0.182599	5.48775	-3.32037	0.00139297	0.031698	-1.35849	0.0167483	FDPS	FDPS
ENSG00000235016	0.105617	1.83704	3.31814	0.00140268	0.0318444	-1.10869	0.0168256	ENSG00000235016	NA
ENSG00000181610	-0.117445	4.47681	-3.31799	0.00140336	0.0318444	-1.29671	0.0168256	MRPS23	MRPS23
ENSG00000084774	-0.135372	6.43942	-3.31774	0.00140446	0.0318444	-1.41534	0.0168256	CAD	CAD
ENSG00000065427	-0.104536	6.65014	-3.3168	0.00140856	0.0318992	-1.42103	0.0168546	KARS	KARS
ENSG00000069493	0.191991	4.11746	3.31557	0.00141396	0.0319646	-1.26613	0.0168891	CLEC2D	CLEC2D
ENSG00000167815	-0.079361	6.998	-3.31528	0.00141524	0.0319646	-1.42924	0.0168891	PRDX2	PRDX2
ENSG00000151883	0.224726	5.18534	3.31471	0.00141778	0.0319646	-1.37134	0.0168891	PARP8	PARP8
ENSG00000100380	-0.0881569	8.21312	-3.31461	0.00141821	0.0319646	-1.43094	0.0168891	ST13	ST13
ENSG00000269189	0.209234	0.406214	3.3138	0.00142177	0.0319729	-1.1117	0.0168935	ENSG00000269189	NA
ENSG00000184956	0.301569	0.546184	3.31343	0.00142344	0.0319729	-1.10697	0.0168935	MUC6	MUC6
ENSG00000267025	0.136006	2.05139	3.31321	0.0014244	0.0319729	-1.12759	0.0168935	ENSG00000267025	NA
ENSG00000144935	0.139617	5.0549	3.31159	0.00143159	0.0319729	-1.36968	0.0168935	TRPC1	TRPC1
ENSG00000252782	0.14483	0.260818	3.31158	0.00143164	0.0319729	-1.12163	0.0168935	RNU6-341P	RNU6-341P
ENSG00000184983	-0.122164	5.23254	-3.31112	0.00143369	0.0319729	-1.37857	0.0168935	NDUFA6	NDUFA6
ENSG00000262155	0.208362	1.32669	3.31078	0.00143519	0.0319729	-1.11905	0.0168935	ENSG00000262155	NA
ENSG00000147402	-0.61622	4.58917	-3.31053	0.00143633	0.0319729	-1.32428	0.0168935	GABRQ	GABRQ
ENSG00000102978	-0.114185	5.5271	-3.31021	0.00143775	0.0319729	-1.40421	0.0168935	POLR2C	POLR2C
ENSG00000213281	-0.103014	7.39808	-3.3098	0.0014396	0.0319729	-1.44748	0.0168935	NRAS	NRAS
ENSG00000254509	0.12802	2.10739	3.30946	0.00144113	0.0319729	-1.13945	0.0168935	ENSG00000254509	NA
ENSG00000115806	-0.0962469	6.2744	-3.30935	0.00144163	0.0319729	-1.43582	0.0168935	GORASP2	GORASP2
ENSG00000172296	0.513106	-1.07023	3.30913	0.0014426	0.0319729	-1.21021	0.0168935	SPTLC3	SPTLC3
ENSG00000248671	0.199734	1.18767	3.309	0.00144317	0.0319729	-1.12088	0.0168935	ENSG00000248671	NA
ENSG00000255474	0.195857	1.08159	3.30847	0.00144556	0.0319729	-1.12069	0.0168935	ENSG00000255474	NA
ENSG00000130119	-0.11733	4.81012	-3.30845	0.00144563	0.0319729	-1.35705	0.0168935	GNL3L	GNL3L
ENSG00000251451	0.229813	-0.0970221	3.30767	0.00144914	0.0319843	-1.14711	0.0168995	ENSG00000251451	NA
ENSG00000108826	-0.0896632	4.50087	-3.30755	0.00144969	0.0319843	-1.32758	0.0168995	MRPL27	MRPL27
ENSG00000108576	0.266581	-0.164499	3.30721	0.00145122	0.0319843	-1.14954	0.0168995	SLC6A4	SLC6A4
ENSG00000235731	0.391989	-0.441662	3.30658	0.00145408	0.0319909	-1.16004	0.016903	ENSG00000235731	NA
ENSG00000183520	-0.107251	4.86046	-3.3064	0.0014549	0.0319909	-1.36442	0.016903	UTP11L	UTP11L
ENSG00000263326	0.230717	0.474046	3.30548	0.00145905	0.0320195	-1.12886	0.0169181	ENSG00000263326	NA
ENSG00000100075	-0.127962	6.0308	-3.30536	0.00145959	0.0320195	-1.43839	0.0169181	SLC25A1	SLC25A1
ENSG00000188394	0.254965	0.473405	3.30436	0.00146414	0.0320783	-1.13172	0.0169492	GPR21	GPR21
ENSG00000076248	-0.12205	5.34954	-3.30403	0.00146566	0.0320783	-1.41152	0.0169492	UNG	UNG
ENSG00000256188	0.213125	1.91921	3.30363	0.00146748	0.0320809	-1.15064	0.0169506	TAS2R30	TAS2R30
ENSG00000137814	-0.148988	5.22115	-3.30217	0.00147416	0.0321791	-1.40473	0.0170025	HAUS2	HAUS2
ENSG00000222046	0.15985	2.31158	3.30081	0.0014804	0.0321791	-1.17321	0.0170025	DCDC2B	DCDC2B
ENSG00000117410	-0.11665	5.193	-3.30039	0.00148231	0.0321791	-1.41284	0.0170025	ATP6V0B	ATP6V0B
ENSG00000072818	0.174787	3.71507	3.3003	0.00148271	0.0321791	-1.27651	0.0170025	ACAP1	ACAP1
ENSG00000070413	-0.0802385	6.73	-3.30028	0.00148281	0.0321791	-1.47018	0.0170025	DGCR2	DGCR2
ENSG00000255503	0.304486	0.327101	3.29982	0.00148494	0.0321791	-1.14943	0.0170025	ENSG00000255503	NA
ENSG00000228212	0.210108	0.534854	3.29972	0.0014854	0.0321791	-1.14362	0.0170025	OFD1P17	OFD1P17
ENSG00000152726	-0.710094	2.26484	-3.29968	0.00148558	0.0321791	-1.17249	0.0170025	FAM21B	FAM21B
ENSG00000130826	-0.0958387	5.19804	-3.29838	0.00149158	0.032272	-1.41058	0.0170516	DKC1	DKC1
ENSG00000119242	0.106571	5.51278	3.29636	0.00150099	0.0324384	-1.44459	0.0171395	CCDC92	CCDC92
ENSG00000139579	-0.107389	4.81627	-3.29442	0.00151002	0.0325411	-1.39394	0.0171938	NABP2	NABP2
ENSG00000103429	-0.0727241	5.55804	-3.29404	0.00151181	0.0325411	-1.45008	0.0171938	BFAR	BFAR
ENSG00000230699	0.349956	1.5721	3.29336	0.00151503	0.0325411	-1.16959	0.0171938	ENSG00000230699	NA
ENSG00000172270	-0.118874	7.29312	-3.29333	0.00151515	0.0325411	-1.49431	0.0171938	BSG	BSG
ENSG00000172232	0.267054	0.00984481	3.29289	0.00151723	0.0325411	-1.17486	0.0171938	AZU1	AZU1
ENSG00000229994	0.214903	0.199409	3.2925	0.00151907	0.0325411	-1.17311	0.0171938	RPL5P4	RPL5P4
ENSG00000147592	-0.158805	3.37777	-3.29237	0.00151967	0.0325411	-1.25618	0.0171938	LACTB2	LACTB2
ENSG00000099899	-0.0881359	4.1005	-3.29218	0.00152055	0.0325411	-1.33105	0.0171938	TRMT2A	TRMT2A
ENSG00000258102	0.650164	-0.392002	3.29204	0.00152122	0.0325411	-1.19274	0.0171938	ENSG00000258102	NA
ENSG00000196277	0.581932	1.68307	3.29076	0.00152727	0.032586	-1.18418	0.0172174	GRM7	GRM7
ENSG00000158669	-0.0758509	6.16974	-3.2901	0.00153041	0.032586	-1.48798	0.0172174	AGPAT6	AGPAT6
ENSG00000151500	-0.0894587	4.9834	-3.28973	0.00153214	0.032586	-1.42295	0.0172174	THYN1	THYN1
ENSG00000101158	-0.10409	5.92386	-3.28946	0.00153345	0.032586	-1.4794	0.0172174	NELFCD	NELFCD
ENSG00000229589	0.177656	1.86034	3.28899	0.00153567	0.032586	-1.18721	0.0172174	ACVR2B-AS1	ACVR2B-AS1
ENSG00000204962	0.258505	1.8218	3.28895	0.00153588	0.032586	-1.18776	0.0172174	PCDHA8	PCDHA8
ENSG00000184007	-0.0888222	7.79118	-3.28853	0.00153788	0.032586	-1.50774	0.0172174	PTP4A2	PTP4A2
ENSG00000223473	0.155962	1.57737	3.2885	0.00153802	0.032586	-1.18269	0.0172174	ENSG00000223473	NA
ENSG00000251370	0.398361	-0.18549	3.28833	0.00153883	0.032586	-1.19861	0.0172174	ENSG00000251370	NA
ENSG00000112062	-0.0684827	5.97095	-3.28697	0.00154534	0.0326872	-1.4905	0.0172709	MAPK14	MAPK14
ENSG00000102100	-0.123842	3.46141	-3.28656	0.00154729	0.032692	-1.28381	0.0172735	SLC35A2	SLC35A2
ENSG00000234369	0.22386	-0.149524	3.28501	0.00155471	0.032812	-1.20854	0.0173369	TATDN1P1	TATDN1P1
ENSG00000198580	0.261067	2.15672	3.28391	0.00156003	0.032868	-1.21127	0.0173665	ENSG00000198580	NA
ENSG00000155313	0.120288	5.75353	3.28343	0.00156237	0.032868	-1.49087	0.0173665	USP25	USP25
ENSG00000150753	-0.140479	7.26924	-3.28338	0.00156258	0.032868	-1.52099	0.0173665	CCT5	CCT5
ENSG00000232682	0.265975	0.866387	3.28258	0.00156645	0.0329129	-1.18714	0.0173902	ENSG00000232682	NA
ENSG00000130005	-0.10487	3.86775	-3.27908	0.00158354	0.0332351	-1.34103	0.0175604	GAMT	GAMT
ENSG00000172534	-0.0998438	7.86496	-3.27729	0.00159233	0.0333825	-1.53883	0.0176383	HCFC1	HCFC1
ENSG00000121073	-0.121517	4.93111	-3.27615	0.00159791	0.033437	-1.45953	0.0176671	SLC35B1	SLC35B1
ENSG00000130725	-0.106709	5.14408	-3.27598	0.00159878	0.033437	-1.47646	0.0176671	UBE2M	UBE2M
ENSG00000184076	-0.111176	4.34032	-3.27568	0.00160024	0.033437	-1.39762	0.0176671	UQCR10	UQCR10
ENSG00000258682	0.113073	2.18595	3.27476	0.0016048	0.0334925	-1.23599	0.0176964	ENSG00000258682	NA
ENSG00000205233	0.26343	0.21012	3.27427	0.00160723	0.0334925	-1.21677	0.0176964	ENSG00000205233	NA
ENSG00000119326	-0.145787	5.26561	-3.27408	0.00160821	0.0334925	-1.46845	0.0176964	CTNNAL1	CTNNAL1
ENSG00000160799	-0.0766369	3.76495	-3.27337	0.00161172	0.0334981	-1.34537	0.0176994	CCDC12	CCDC12
ENSG00000078237	-0.186602	4.52635	-3.27331	0.00161202	0.0334981	-1.42657	0.0176994	C12orf5	C12orf5
ENSG00000116212	-0.103937	5.02347	-3.27265	0.0016153	0.0335232	-1.47496	0.0177127	LRRC42	LRRC42
ENSG00000105298	-0.0825205	4.00365	-3.27236	0.00161677	0.0335232	-1.37344	0.0177127	CACTIN	CACTIN
ENSG00000186501	-0.0611196	4.58482	-3.27163	0.0016204	0.0335617	-1.44026	0.017733	TMEM222	TMEM222
ENSG00000185803	-0.12357	3.54015	-3.2706	0.00162555	0.0336314	-1.33309	0.0177698	SLC52A2	SLC52A2
ENSG00000104341	-0.164311	7.72973	-3.26997	0.00162871	0.0336601	-1.55997	0.017785	LAPTM4B	LAPTM4B
ENSG00000136908	-0.0933109	4.18487	-3.2692	0.0016326	0.0336944	-1.40317	0.0178031	DPM2	DPM2
ENSG00000174775	-0.149463	3.92586	-3.26894	0.00163394	0.0336944	-1.37648	0.0178031	HRAS	HRAS
ENSG00000114902	-0.105531	5.09927	-3.2678	0.00163969	0.0337761	-1.49702	0.0178463	SPCS1	SPCS1
ENSG00000232912	0.171633	1.00909	3.26635	0.00164701	0.0338901	-1.23052	0.0179065	ENSG00000232912	NA
ENSG00000166130	-0.203542	4.82321	-3.26505	0.00165363	0.0339613	-1.47485	0.0179441	IKBIP	IKBIP
ENSG00000198937	-0.139135	4.03658	-3.26497	0.00165406	0.0339613	-1.39509	0.0179441	CCDC167	CCDC167
ENSG00000164440	0.391705	1.19437	3.26427	0.00165764	0.0339979	-1.24005	0.0179634	TXLNB	TXLNB
ENSG00000138069	-0.0948044	6.97994	-3.26365	0.00166079	0.0340256	-1.57662	0.0179781	RAB1A	RAB1A
ENSG00000079332	-0.0774804	7.26076	-3.26202	0.00166915	0.0340944	-1.58292	0.0180144	SAR1A	SAR1A
ENSG00000129932	-0.149474	2.58948	-3.26194	0.00166959	0.0340944	-1.28874	0.0180144	DOHH	DOHH
ENSG00000234869	0.301961	1.32283	3.26156	0.00167153	0.0340944	-1.2495	0.0180144	ENSG00000234869	NA
ENSG00000230417	0.307938	-0.359076	3.26141	0.00167232	0.0340944	-1.25308	0.0180144	LINC00856	LINC00856
ENSG00000104687	-0.134075	5.96367	-3.26125	0.00167317	0.0340944	-1.56275	0.0180144	GSR	GSR
ENSG00000167770	-0.0876308	5.69675	-3.25969	0.00168119	0.0342077	-1.55303	0.0180743	OTUB1	OTUB1
ENSG00000234650	0.240712	1.00837	3.25947	0.00168235	0.0342077	-1.24882	0.0180743	PCCA-AS1	PCCA-AS1
ENSG00000188177	0.127427	6.39051	3.25897	0.00168493	0.0342234	-1.58187	0.0180826	ZC3H6	ZC3H6
ENSG00000038358	-0.0689638	5.64219	-3.25844	0.00168769	0.0342427	-1.55727	0.0180928	EDC4	EDC4
ENSG00000105197	-0.0999147	5.20184	-3.25797	0.00169014	0.0342558	-1.53023	0.0180997	TIMM50	TIMM50
ENSG00000130764	-0.0609971	5.58979	-3.25735	0.00169336	0.0342842	-1.5589	0.0181147	LRRC47	LRRC47
ENSG00000143751	-0.112726	5.61375	-3.25644	0.00169813	0.0343249	-1.56255	0.0181362	SDE2	SDE2
ENSG00000095319	-0.11708	6.3227	-3.25627	0.001699	0.0343249	-1.58305	0.0181362	NUP188	NUP188
ENSG00000252355	0.198384	0.490063	3.25592	0.00170087	0.034326	-1.25787	0.0181368	RN7SKP287	RN7SKP287
ENSG00000102103	-0.0911519	4.06557	-3.25548	0.00170314	0.0343351	-1.42601	0.0181417	PQBP1	PQBP1
ENSG00000167088	-0.146511	5.35822	-3.25464	0.00170759	0.0343882	-1.54257	0.0181697	SNRPD1	SNRPD1
ENSG00000227466	0.296627	1.27603	3.25415	0.00171016	0.0344033	-1.26991	0.0181777	ENSG00000227466	NA
ENSG00000141759	-0.0914498	5.51759	-3.25377	0.00171215	0.0344068	-1.56401	0.0181795	TXNL4A	TXNL4A
ENSG00000223522	0.184958	1.39838	3.25305	0.00171593	0.0344461	-1.27309	0.0182003	ENSG00000223522	NA
ENSG00000160087	-0.0652554	5.1813	-3.25214	0.00172074	0.0344867	-1.54515	0.0182217	UBE2J2	UBE2J2
ENSG00000158315	0.197869	1.49635	3.25159	0.00172368	0.0344867	-1.28036	0.0182217	RHBDL2	RHBDL2
ENSG00000131508	-0.0707405	6.56795	-3.25159	0.00172369	0.0344867	-1.60544	0.0182217	UBE2D2	UBE2D2
ENSG00000224895	0.239059	0.122186	3.25096	0.00172699	0.0344867	-1.2803	0.0182217	VPS26BP1	VPS26BP1
ENSG00000184840	-0.149328	5.7719	-3.25059	0.00172897	0.0344867	-1.58624	0.0182217	TMED9	TMED9
ENSG00000253263	0.245984	0.0389215	3.25056	0.00172912	0.0344867	-1.28547	0.0182217	ENSG00000253263	NA
ENSG00000130724	-0.103635	5.45889	-3.25026	0.00173072	0.0344867	-1.57157	0.0182217	CHMP2A	CHMP2A
ENSG00000175550	-0.106641	4.51963	-3.24964	0.00173405	0.0345022	-1.49287	0.0182299	DRAP1	DRAP1
ENSG00000169895	-0.10129	5.97666	-3.24943	0.00173515	0.0345022	-1.59689	0.0182299	SYAP1	SYAP1
ENSG00000037897	-0.165229	2.37101	-3.24834	0.001741	0.0345574	-1.3138	0.0182591	METTL1	METTL1
ENSG00000077235	-0.0783599	7.87431	-3.24823	0.00174158	0.0345574	-1.62119	0.0182591	GTF3C1	GTF3C1
ENSG00000126524	-0.132045	5.988	-3.24688	0.00174884	0.0346573	-1.60477	0.0183119	SBDS	SBDS
ENSG00000234345	0.211704	0.987652	3.24661	0.00175028	0.0346573	-1.28204	0.0183119	ENSG00000234345	NA
ENSG00000122705	-0.114769	6.3193	-3.24586	0.00175431	0.0346731	-1.61681	0.0183202	CLTA	CLTA
ENSG00000188321	0.14586	5.08001	3.24566	0.00175539	0.0346731	-1.55478	0.0183202	ZNF559	ZNF559
ENSG00000251294	0.400912	-0.194384	3.24544	0.00175657	0.0346731	-1.30949	0.0183202	ENSG00000251294	NA
ENSG00000161204	-0.0834976	4.74833	-3.24461	0.00176104	0.0346945	-1.53266	0.0183316	ABCF3	ABCF3
ENSG00000128228	-0.20355	1.91661	-3.24456	0.00176133	0.0346945	-1.30742	0.0183316	SDF2L1	SDF2L1
ENSG00000236474	0.204983	0.00962083	3.2442	0.00176327	0.0346967	-1.29919	0.0183327	GCNT1P1	GCNT1P1
ENSG00000153786	-0.070838	5.30956	-3.24212	0.00177457	0.0348827	-1.58344	0.018431	ZDHHC7	ZDHHC7
ENSG00000196597	0.103141	4.23291	3.24005	0.00178587	0.0350355	-1.48987	0.0185117	ZNF782	ZNF782
ENSG00000100335	-0.0750947	6.29746	-3.24002	0.00178605	0.0350355	-1.63277	0.0185117	SMCR7L	SMCR7L
ENSG00000103512	-0.104782	5.90922	-3.23884	0.00179252	0.0351048	-1.62482	0.0185483	NOMO1	NOMO1
ENSG00000254705	0.272826	1.34144	3.2383	0.00179554	0.0351048	-1.31029	0.0185483	ENSG00000254705	NA
ENSG00000123136	-0.175222	5.04914	-3.23819	0.00179615	0.0351048	-1.56791	0.0185483	DDX39A	DDX39A
ENSG00000154832	-0.0778109	4.46294	-3.23781	0.00179823	0.0351048	-1.51959	0.0185483	CXXC1	CXXC1
ENSG00000124733	-0.168669	4.42613	-3.23767	0.001799	0.0351048	-1.51549	0.0185483	MEA1	MEA1
ENSG00000142046	0.147952	3.17369	3.23736	0.00180072	0.0351048	-1.39343	0.0185483	TMEM91	TMEM91
ENSG00000099817	-0.0882575	5.76878	-3.23689	0.00180328	0.0351172	-1.6228	0.0185548	POLR2E	POLR2E
ENSG00000157020	-0.123384	6.01575	-3.23627	0.00180677	0.0351172	-1.63499	0.0185548	SEC13	SEC13
ENSG00000182004	-0.120657	5.16345	-3.23624	0.00180693	0.0351172	-1.57798	0.0185548	SNRPE	SNRPE
ENSG00000186468	-0.135838	8.34201	-3.23516	0.00181292	0.0351975	-1.65494	0.0185973	RPS23	RPS23
ENSG00000226632	0.212618	0.372986	3.23431	0.00181763	0.0352368	-1.31507	0.018618	UBE2V1P1	UBE2V1P1
ENSG00000005007	-0.0840919	6.55537	-3.23399	0.00181939	0.0352368	-1.65462	0.018618	UPF1	UPF1
ENSG00000100784	0.179308	3.23894	3.23379	0.00182054	0.0352368	-1.40583	0.018618	RPS6KA5	RPS6KA5
ENSG00000243854	0.279812	-0.314486	3.23309	0.00182443	0.0352761	-1.34024	0.0186388	RN7SL67P	RN7SL67P
ENSG00000150459	-0.1111	6.13738	-3.2322	0.00182942	0.0353348	-1.65078	0.0186698	SAP18	SAP18
ENSG00000072958	-0.0748461	5.97478	-3.23188	0.00183121	0.0353348	-1.64564	0.0186698	AP1M1	AP1M1
ENSG00000115364	-0.078039	6.55355	-3.23016	0.00184091	0.0354627	-1.66513	0.0187374	MRPL19	MRPL19
ENSG00000263220	0.169969	0.395622	3.23	0.00184184	0.0354627	-1.32571	0.0187374	ENSG00000263220	NA
ENSG00000099331	-0.116863	7.25318	-3.22937	0.00184536	0.0354627	-1.67344	0.0187374	MYO9B	MYO9B
ENSG00000101310	-0.0993075	6.39012	-3.22929	0.00184584	0.0354627	-1.66507	0.0187374	SEC23B	SEC23B
ENSG00000161980	-0.162989	2.6356	-3.22899	0.00184753	0.0354627	-1.3784	0.0187374	POLR3K	POLR3K
ENSG00000247708	0.135772	1.70953	3.22871	0.00184909	0.0354627	-1.34407	0.0187374	STX18-AS1	STX18-AS1
ENSG00000228779	0.14833	0.207537	3.22783	0.00185411	0.0355146	-1.33544	0.0187649	ENSG00000228779	NA
ENSG00000175467	-0.0756276	5.11938	-3.22674	0.00186027	0.0355146	-1.61043	0.0187649	SART1	SART1
ENSG00000180879	-0.118	5.05202	-3.22656	0.00186133	0.0355146	-1.60717	0.0187649	SSR4	SSR4
ENSG00000115484	-0.122463	7.58604	-3.2265	0.00186167	0.0355146	-1.68271	0.0187649	CCT4	CCT4
ENSG00000174225	0.152457	0.692733	3.22649	0.00186173	0.0355146	-1.33185	0.0187649	ARL13A	ARL13A
ENSG00000146414	0.142559	6.50747	3.22625	0.00186306	0.0355146	-1.67565	0.0187649	SHPRH	SHPRH
ENSG00000172009	-0.1103	5.3815	-3.22585	0.00186538	0.035523	-1.63096	0.0187693	THOP1	THOP1
ENSG00000116685	-0.0979384	5.01299	-3.22457	0.0018727	0.0355999	-1.61089	0.0188099	KIAA2013	KIAA2013
ENSG00000197579	-0.06969	6.02339	-3.22445	0.00187341	0.0355999	-1.66731	0.0188099	TOPORS	TOPORS
ENSG00000068438	-0.0684398	4.32906	-3.22405	0.00187567	0.0355999	-1.54401	0.0188099	FTSJ1	FTSJ1
ENSG00000231305	0.211542	0.968248	3.22377	0.00187727	0.0355999	-1.34185	0.0188099	ENSG00000231305	NA
ENSG00000072803	-0.0654948	7.42573	-3.2235	0.00187883	0.0355999	-1.69149	0.0188099	FBXW11	FBXW11
ENSG00000205765	-0.0878374	6.78852	-3.22285	0.00188257	0.035635	-1.68942	0.0188284	C5orf51	C5orf51
ENSG00000255471	0.335478	0.331236	3.22085	0.00189412	0.0357901	-1.35002	0.0189104	ENSG00000255471	NA
ENSG00000119335	-0.0961019	9.05792	-3.22078	0.00189455	0.0357901	-1.68834	0.0189104	SET	SET
ENSG00000173269	0.236692	1.95732	3.22021	0.00189787	0.035803	-1.37483	0.0189172	MMRN2	MMRN2
ENSG00000242385	0.41095	-0.878026	3.21973	0.00190062	0.035803	-1.38681	0.0189172	LINC00901	LINC00901
ENSG00000100227	-0.0894516	6.58283	-3.21968	0.00190091	0.035803	-1.69389	0.0189172	POLDIP3	POLDIP3
ENSG00000124541	-0.113668	4.72888	-3.2188	0.00190607	0.0358644	-1.59918	0.0189497	RRP36	RRP36
ENSG00000105669	-0.112411	5.66421	-3.21777	0.00191203	0.0359409	-1.67327	0.0189901	COPE	COPE
ENSG00000257894	0.20756	1.07173	3.21666	0.00191852	0.0360271	-1.36138	0.0190356	ENSG00000257894	NA
ENSG00000202532	-0.129298	2.44104	-3.21583	0.00192343	0.0360834	-1.40375	0.0190654	RNU6-395P	RNU6-395P
ENSG00000237998	0.155663	0.991194	3.21494	0.00192865	0.0361144	-1.36357	0.0190818	ENSG00000237998	NA
ENSG00000228878	0.160642	1.60789	3.2149	0.0019289	0.0361144	-1.37746	0.0190818	ENSG00000228878	NA
ENSG00000259165	0.150811	1.21191	3.21395	0.00193451	0.0361593	-1.37053	0.0191055	DDX18P1	DDX18P1
ENSG00000245958	0.108277	5.05363	3.21385	0.00193512	0.0361593	-1.64267	0.0191055	ENSG00000245958	NA
ENSG00000169490	-0.121471	5.04769	-3.21289	0.0019408	0.0362031	-1.64744	0.0191286	TM2D2	TM2D2
ENSG00000205041	0.129363	2.15725	3.21228	0.00194438	0.0362031	-1.40166	0.0191286	ENSG00000205041	NA
ENSG00000086717	0.378904	0.144843	3.21217	0.00194505	0.0362031	-1.37463	0.0191286	PPEF1	PPEF1
ENSG00000181789	-0.133934	6.79051	-3.21216	0.00194513	0.0362031	-1.71927	0.0191286	COPG1	COPG1
ENSG00000234492	0.234299	0.401086	3.21153	0.00194885	0.0362368	-1.37123	0.0191464	RPL34-AS1	RPL34-AS1
ENSG00000159588	0.141908	1.46038	3.21088	0.0019527	0.0362727	-1.38397	0.0191654	CCDC17	CCDC17
ENSG00000163864	0.312431	2.50936	3.21055	0.00195467	0.0362736	-1.42509	0.0191659	NMNAT3	NMNAT3
ENSG00000071859	-0.116141	4.75322	-3.21019	0.00195686	0.0362787	-1.62774	0.0191686	FAM50A	FAM50A
ENSG00000224541	0.176687	0.528356	3.20967	0.00195997	0.0363007	-1.37505	0.0191802	ENSG00000224541	NA
ENSG00000196235	-0.0663469	6.73878	-3.20913	0.00196319	0.0363247	-1.72712	0.0191929	SUPT5H	SUPT5H
ENSG00000267758	0.17195	1.02774	3.20875	0.00196545	0.036331	-1.38068	0.0191962	ENSG00000267758	NA
ENSG00000182544	-0.159968	3.43328	-3.2074	0.00197355	0.0364136	-1.49669	0.0192399	MFSD5	MFSD5
ENSG00000118680	-0.123007	6.12373	-3.20737	0.00197377	0.0364136	-1.71906	0.0192399	MYL12B	MYL12B
ENSG00000223724	0.230837	0.611202	3.20661	0.00197836	0.0364628	-1.38261	0.0192659	RAD17P2	RAD17P2
ENSG00000119977	-0.103359	5.72242	-3.20608	0.00198155	0.0364859	-1.70873	0.0192781	TCTN3	TCTN3
ENSG00000133393	-0.0936495	5.02666	-3.2057	0.00198382	0.0364922	-1.65892	0.0192814	FOPNL	FOPNL
ENSG00000010256	-0.0964299	6.15051	-3.20503	0.00198792	0.0365322	-1.72379	0.0193025	UQCRC1	UQCRC1
ENSG00000237248	0.277528	-0.352164	3.20454	0.00199089	0.0365325	-1.41923	0.0193027	LINC00987	LINC00987
ENSG00000131473	-0.12144	8.27781	-3.20418	0.00199302	0.0365325	-1.74173	0.0193027	ACLY	ACLY
ENSG00000258932	0.637319	0.312656	3.20404	0.00199393	0.0365325	-1.39024	0.0193027	ENSG00000258932	NA
ENSG00000227165	0.324759	1.11334	3.20375	0.00199567	0.0365325	-1.39796	0.0193027	WDR11-AS1	WDR11-AS1
ENSG00000219881	0.233062	0.18308	3.20243	0.0020037	0.036644	-1.39727	0.0193616	GAPDHP42	GAPDHP42
ENSG00000137764	0.114595	4.72821	3.20087	0.00201327	0.0367415	-1.65133	0.0194131	MAP2K5	MAP2K5
ENSG00000184923	0.186235	1.7437	3.20074	0.00201405	0.0367415	-1.41879	0.0194131	NUTM2A	NUTM2A
ENSG00000162889	-0.11707	6.25646	-3.20061	0.00201485	0.0367415	-1.73969	0.0194131	MAPKAPK2	MAPKAPK2
ENSG00000129657	-0.107146	7.30465	-3.19936	0.00202257	0.0367713	-1.75796	0.0194289	SEC14L1	SEC14L1
ENSG00000189195	0.16356	2.24318	3.19925	0.00202325	0.0367713	-1.44284	0.0194289	BTBD8	BTBD8
ENSG00000149357	-0.117208	5.23327	-3.19917	0.00202374	0.0367713	-1.69851	0.0194289	LAMTOR1	LAMTOR1
ENSG00000165886	-0.200865	3.61845	-3.19908	0.00202427	0.0367713	-1.53976	0.0194289	UBTD1	UBTD1
ENSG00000161547	-0.150496	6.45509	-3.19793	0.00203135	0.0368389	-1.7474	0.0194646	SRSF2	SRSF2
ENSG00000258274	0.227765	0.500235	3.19785	0.00203189	0.0368389	-1.40513	0.0194646	ENSG00000258274	NA
ENSG00000223361	-0.296449	0.103064	-3.19727	0.00203546	0.0368683	-1.41285	0.0194801	FTH1P10	FTH1P10
ENSG00000008277	0.223792	6.20958	3.19684	0.00203815	0.0368817	-1.751	0.0194872	ADAM22	ADAM22
ENSG00000144867	-0.148781	4.84986	-3.19563	0.00204563	0.036959	-1.67802	0.019528	SRPRB	SRPRB
ENSG00000223984	0.203453	0.700241	3.19552	0.00204633	0.036959	-1.4108	0.019528	HNRNPRP1	HNRNPRP1
ENSG00000164897	-0.120527	4.14118	-3.19513	0.00204875	0.0369674	-1.60185	0.0195325	TMUB1	TMUB1
ENSG00000188986	-0.0779766	5.56544	-3.19471	0.0020514	0.03698	-1.72969	0.0195391	NELFB	NELFB
ENSG00000228775	0.232777	2.00325	3.19431	0.00205385	0.0369889	-1.44914	0.0195438	WEE2-AS1	WEE2-AS1
ENSG00000164032	-0.157351	7.31189	-3.19274	0.00206371	0.0370705	-1.77185	0.0195869	H2AFZ	H2AFZ
ENSG00000108774	-0.123743	4.50374	-3.19255	0.00206489	0.0370705	-1.65037	0.0195869	RAB5C	RAB5C
ENSG00000105650	0.248631	0.636656	3.19244	0.00206561	0.0370705	-1.41887	0.0195869	PDE4C	PDE4C
ENSG00000089737	-0.084008	7.65922	-3.19234	0.00206623	0.0370705	-1.77791	0.0195869	DDX24	DDX24
ENSG00000173890	0.217441	0.278037	3.19113	0.00207383	0.0371036	-1.42464	0.0196044	GPR160	GPR160
ENSG00000234562	0.200894	0.273378	3.19098	0.00207482	0.0371036	-1.4264	0.0196044	TPMTP2	TPMTP2
ENSG00000105677	-0.13074	4.83273	-3.19068	0.00207666	0.0371036	-1.69016	0.0196044	TMEM147	TMEM147
ENSG00000242247	-0.0980251	5.96387	-3.18955	0.00208384	0.0371036	-1.763	0.0196044	ARFGAP3	ARFGAP3
ENSG00000104825	-0.147013	3.32844	-3.18953	0.00208394	0.0371036	-1.53505	0.0196044	NFKBIB	NFKBIB
ENSG00000121058	-0.0845772	5.17023	-3.18946	0.00208443	0.0371036	-1.71789	0.0196044	COIL	COIL
ENSG00000198805	-0.238059	3.56828	-3.18932	0.00208528	0.0371036	-1.55619	0.0196044	PNP	PNP
ENSG00000117362	-0.108604	6.47338	-3.18926	0.00208569	0.0371036	-1.7781	0.0196044	APH1A	APH1A
ENSG00000168002	-0.108627	5.37982	-3.18925	0.00208573	0.0371036	-1.73264	0.0196044	POLR2G	POLR2G
ENSG00000161999	-0.127686	3.36914	-3.18856	0.0020901	0.0371465	-1.54011	0.0196271	JMJD8	JMJD8
ENSG00000119013	-0.147541	4.14207	-3.18778	0.00209505	0.0371753	-1.62039	0.0196423	NDUFB3	NDUFB3
ENSG00000011007	-0.1002	6.07687	-3.18769	0.00209566	0.0371753	-1.77222	0.0196423	TCEB3	TCEB3
ENSG00000242950	0.21575	1.64102	3.18489	0.00211358	0.0374581	-1.4588	0.0197918	ERVW-1	ERVW-1
ENSG00000233436	0.126879	2.75273	3.18376	0.00212083	0.0375136	-1.50894	0.0198211	BTBD18	BTBD18
ENSG00000102096	-0.185192	3.34089	-3.18367	0.00212143	0.0375136	-1.55005	0.0198211	PIM2	PIM2
ENSG00000266053	0.104311	1.7308	3.18303	0.0021255	0.0375136	-1.46406	0.0198211	ENSG00000266053	NA
ENSG00000213619	-0.113822	5.12265	-3.18298	0.00212588	0.0375136	-1.73218	0.0198211	NDUFS3	NDUFS3
ENSG00000108883	-0.143604	6.97392	-3.18286	0.00212664	0.0375136	-1.80148	0.0198211	EFTUD2	EFTUD2
ENSG00000129925	-0.146282	5.3768	-3.18255	0.00212862	0.0375136	-1.75494	0.0198211	TMEM8A	TMEM8A
ENSG00000115524	-0.0722294	9.23041	-3.18223	0.00213071	0.0375156	-1.79346	0.0198221	SF3B1	SF3B1
ENSG00000243359	0.251281	0.285823	3.18152	0.00213527	0.0375265	-1.44899	0.0198279	RN7SL815P	RN7SL815P
ENSG00000149541	-0.105525	4.25619	-3.18143	0.0021359	0.0375265	-1.65316	0.0198279	B3GAT3	B3GAT3
ENSG00000245904	0.236934	1.79646	3.18121	0.00213728	0.0375265	-1.47005	0.0198279	ENSG00000245904	NA
ENSG00000102225	-0.0974185	7.13923	-3.17988	0.00214594	0.0376436	-1.81095	0.0198897	CDK16	CDK16
ENSG00000168393	-0.131748	4.71824	-3.17883	0.0021528	0.0377217	-1.69797	0.019931	DTYMK	DTYMK
ENSG00000100216	-0.11601	4.87155	-3.17859	0.00215438	0.0377217	-1.71791	0.019931	TOMM22	TOMM22
ENSG00000185482	0.155948	1.98797	3.1771	0.00216412	0.0378571	-1.48921	0.0200026	STAC3	STAC3
ENSG00000234835	0.333615	-0.377516	3.17639	0.00216881	0.0379041	-1.47768	0.0200274	PHBP13	PHBP13
ENSG00000182831	-0.0614548	6.75654	-3.17606	0.00217095	0.0379065	-1.81891	0.0200286	C16orf72	C16orf72
ENSG00000119559	-0.0818909	3.94066	-3.1744	0.00218193	0.0380301	-1.63738	0.020094	C19orf25	C19orf25
ENSG00000259595	0.194489	0.373897	3.17411	0.00218386	0.0380301	-1.46588	0.020094	ENSG00000259595	NA
ENSG00000105732	-0.0931866	4.08938	-3.17407	0.00218407	0.0380301	-1.65213	0.020094	ZNF574	ZNF574
ENSG00000261824	0.689732	4.68613	3.17366	0.00218683	0.0380433	-1.72482	0.0201009	LINC00662	LINC00662
ENSG00000225479	0.3326	-0.332101	3.17233	0.00219561	0.0381609	-1.49002	0.020163	PLCB1-IT1	PLCB1-IT1
ENSG00000128973	-0.181779	3.28072	-3.17187	0.0021987	0.0381794	-1.57902	0.0201728	CLN6	CLN6
ENSG00000104142	-0.1086	4.97557	-3.17155	0.00220086	0.0381819	-1.75522	0.0201742	VPS18	VPS18
ENSG00000261534	0.221074	2.0849	3.17064	0.00220691	0.038211	-1.51046	0.0201896	ENSG00000261534	NA
ENSG00000115677	-0.103902	8.97406	-3.1704	0.00220851	0.038211	-1.82877	0.0201896	HDLBP	HDLBP
ENSG00000140829	-0.0663682	5.94006	-3.17039	0.0022086	0.038211	-1.81443	0.0201896	DHX38	DHX38
ENSG00000182057	0.171464	0.615896	3.16826	0.00222287	0.0384199	-1.47964	0.0202999	ENSG00000182057	NA
ENSG00000117751	-0.0849894	5.64988	-3.16798	0.00222474	0.0384199	-1.80881	0.0202999	PPP1R8	PPP1R8
ENSG00000114767	-0.149008	2.73484	-3.16741	0.00222858	0.0384511	-1.5493	0.0203164	RRP9	RRP9
ENSG00000256393	-0.206962	1.08677	-3.16599	0.00223823	0.0385551	-1.49033	0.0203714	ENSG00000256393	NA
ENSG00000136868	-0.12717	5.63682	-3.16592	0.00223868	0.0385551	-1.81571	0.0203714	SLC31A1	SLC31A1
ENSG00000143436	-0.0858019	4.42206	-3.16497	0.0022451	0.0386041	-1.7116	0.0203972	MRPL9	MRPL9
ENSG00000001631	0.0637015	5.92726	3.16449	0.00224837	0.0386041	-1.83155	0.0203972	KRIT1	KRIT1
ENSG00000076242	-0.114364	5.83158	-3.16406	0.0022513	0.0386041	-1.8247	0.0203972	MLH1	MLH1
ENSG00000140990	-0.0896136	4.5445	-3.16353	0.00225489	0.0386041	-1.73311	0.0203972	NDUFB10	NDUFB10
ENSG00000127774	-0.197839	0.814267	-3.16348	0.00225523	0.0386041	-1.49301	0.0203972	EMC6	EMC6
ENSG00000153086	0.197644	0.785392	3.16348	0.00225523	0.0386041	-1.49309	0.0203972	ACMSD	ACMSD
ENSG00000231562	0.16883	1.62356	3.1634	0.00225582	0.0386041	-1.51264	0.0203972	ENSG00000231562	NA
ENSG00000169020	-0.138563	2.00658	-3.16271	0.00226055	0.0386501	-1.5262	0.0204215	ATP5I	ATP5I
ENSG00000149428	-0.132745	7.5326	-3.1623	0.00226331	0.0386623	-1.86138	0.020428	HYOU1	HYOU1
ENSG00000090061	-0.0810295	5.9473	-3.16187	0.00226625	0.0386777	-1.83691	0.0204361	CCNK	CCNK
ENSG00000184939	0.092624	3.75651	3.1613	0.00227021	0.0387102	-1.6521	0.0204533	ZFP90	ZFP90
ENSG00000233729	0.322178	0.641026	3.16059	0.00227504	0.0387577	-1.49916	0.0204784	ENSG00000233729	NA
ENSG00000239830	0.338998	-0.414601	3.15944	0.00228299	0.0388581	-1.52745	0.0205315	RPS4XP22	RPS4XP22
ENSG00000011590	0.168849	1.6185	3.15862	0.00228866	0.03889	-1.52522	0.0205483	ZBTB32	ZBTB32
ENSG00000252473	0.191178	0.620974	3.15857	0.00228898	0.03889	-1.50408	0.0205483	ENSG00000252473	NA
ENSG00000233821	0.445008	-0.627216	3.15782	0.00229421	0.0389182	-1.53937	0.0205632	ENOX1-AS1	ENOX1-AS1
ENSG00000109971	-0.176711	9.87457	-3.15774	0.00229475	0.0389182	-1.85161	0.0205632	HSPA8	HSPA8
ENSG00000176349	0.144635	0.79118	3.157	0.00229985	0.0389501	-1.50939	0.02058	ENSG00000176349	NA
ENSG00000023734	-0.101362	7.53051	-3.15687	0.00230075	0.0389501	-1.87632	0.02058	STRAP	STRAP
ENSG00000154328	-0.114446	4.40483	-3.15456	0.00231685	0.0391876	-1.74302	0.0207055	NEIL2	NEIL2
ENSG00000146731	-0.102039	7.77164	-3.15384	0.0023219	0.0392379	-1.88379	0.0207321	CCT6A	CCT6A
ENSG00000232627	0.256793	-0.0161176	3.15238	0.00233221	0.0393769	-1.52986	0.0208056	ENSG00000232627	NA
ENSG00000221983	-0.106284	7.14062	-3.1518	0.00233629	0.039386	-1.88874	0.0208104	UBA52	UBA52
ENSG00000101365	-0.0982419	4.93957	-3.15171	0.00233691	0.039386	-1.80308	0.0208104	IDH3B	IDH3B
ENSG00000261098	0.142478	3.35587	3.15136	0.00233934	0.0393918	-1.63892	0.0208134	ENSG00000261098	NA
ENSG00000263069	0.165043	2.95898	3.15075	0.00234367	0.0394295	-1.6125	0.0208334	ENSG00000263069	NA
ENSG00000124172	-0.121505	5.89909	-3.14991	0.00234959	0.0394557	-1.86926	0.0208472	ATP5E	ATP5E
ENSG00000198952	-0.0565522	6.59634	-3.14911	0.00235531	0.0394557	-1.89074	0.0208472	SMG5	SMG5
ENSG00000124767	-0.106424	7.70668	-3.14898	0.00235622	0.0394557	-1.89722	0.0208472	GLO1	GLO1
ENSG00000176890	-0.263484	5.76122	-3.1489	0.0023568	0.0394557	-1.83337	0.0208472	TYMS	TYMS
ENSG00000215447	0.154637	4.58905	3.1488	0.00235749	0.0394557	-1.7832	0.0208472	ENSG00000215447	NA
ENSG00000247199	0.178901	1.40727	3.14877	0.00235774	0.0394557	-1.5445	0.0208472	ENSG00000247199	NA
ENSG00000226761	0.230642	0.0985923	3.14745	0.00236711	0.0395555	-1.53705	0.0208999	TAS2R46	TAS2R46
ENSG00000186660	-0.0710219	6.80247	-3.14734	0.00236789	0.0395555	-1.89826	0.0208999	ZFP91	ZFP91
ENSG00000177963	-0.104641	6.07142	-3.14597	0.00237771	0.0396659	-1.88729	0.0209583	RIC8A	RIC8A
ENSG00000268466	0.106063	2.57517	3.14565	0.00238003	0.0396659	-1.59719	0.0209583	ENSG00000268466	NA
ENSG00000141858	-0.112421	5.22221	-3.14554	0.00238079	0.0396659	-1.84212	0.0209583	SAMD1	SAMD1
ENSG00000000419	-0.100435	5.02128	-3.14488	0.00238556	0.0397103	-1.82662	0.0209817	DPM1	DPM1
ENSG00000255158	0.155965	0.882508	3.14364	0.00239448	0.0398019	-1.54499	0.0210301	ENSG00000255158	NA
ENSG00000117036	-0.106317	5.39251	-3.14341	0.00239614	0.0398019	-1.86201	0.0210301	ETV3	ETV3
ENSG00000169727	-0.076717	5.95614	-3.14324	0.00239738	0.0398019	-1.8901	0.0210301	GPS1	GPS1
ENSG00000105583	-0.0859131	4.86916	-3.14184	0.00240745	0.0399096	-1.82411	0.021087	WDR83OS	WDR83OS
ENSG00000111231	-0.140717	3.66486	-3.14176	0.00240808	0.0399096	-1.69265	0.021087	GPN3	GPN3
ENSG00000047188	0.0686326	6.30493	3.14065	0.00241614	0.0400011	-1.90815	0.0211354	YTHDC2	YTHDC2
ENSG00000185627	-0.116248	6.15853	-3.14041	0.00241783	0.0400011	-1.90295	0.0211354	PSMD13	PSMD13
ENSG00000164049	0.179247	0.755484	3.13993	0.00242139	0.040009	-1.5524	0.0211395	FBXW12	FBXW12
ENSG00000168872	-0.0543363	5.55226	-3.13962	0.00242361	0.040009	-1.88322	0.0211395	DDX19A	DDX19A
ENSG00000112695	-0.122141	5.56424	-3.13948	0.00242466	0.040009	-1.88331	0.0211395	COX7A2	COX7A2
ENSG00000269700	0.258125	-0.311286	3.1378	0.00243691	0.0401761	-1.57207	0.0212278	ENSG00000269700	NA
ENSG00000136942	-0.153069	6.82938	-3.13633	0.00244776	0.0403198	-1.92761	0.0213038	RPL35	RPL35
ENSG00000129158	0.107461	3.66061	3.13581	0.00245158	0.0403476	-1.71138	0.0213185	SERGEF	SERGEF
ENSG00000253641	0.320912	1.64001	3.13523	0.00245584	0.0403825	-1.59208	0.0213369	ENSG00000253641	NA
ENSG00000197584	0.272928	1.01225	3.13491	0.00245823	0.0403867	-1.57148	0.0213391	KCNMB2	KCNMB2
ENSG00000187051	-0.10584	4.53486	-3.13419	0.00246356	0.0404075	-1.81107	0.0213501	RPS19BP1	RPS19BP1
ENSG00000105364	-0.102609	4.11036	-3.13416	0.00246377	0.0404075	-1.76349	0.0213501	MRPL4	MRPL4
ENSG00000231322	0.338771	0.339972	3.13334	0.00246986	0.0404723	-1.56701	0.0213843	RPL13AP17	RPL13AP17
ENSG00000152348	0.165972	3.38143	3.13232	0.00247742	0.040561	-1.69211	0.0214312	ATG10	ATG10
ENSG00000180329	-0.0814408	4.78199	-3.13114	0.00248627	0.0406706	-1.84492	0.0214891	CCDC43	CCDC43
ENSG00000060069	-0.0781761	5.00815	-3.13066	0.00248981	0.0406935	-1.86701	0.0215012	CTDP1	CTDP1
ENSG00000176101	-0.11098	3.78657	-3.12955	0.00249813	0.0407504	-1.73857	0.0215313	SSNA1	SSNA1
ENSG00000165672	-0.106057	6.46944	-3.12926	0.00250036	0.0407504	-1.94214	0.0215313	PRDX3	PRDX3
ENSG00000167747	-0.162435	4.53458	-3.12921	0.00250072	0.0407504	-1.81274	0.0215313	C19orf48	C19orf48
ENSG00000105443	-0.0598381	5.85042	-3.12882	0.0025036	0.0407504	-1.9236	0.0215313	CYTH2	CYTH2
ENSG00000154162	0.685732	0.777189	3.12876	0.00250407	0.0407504	-1.58298	0.0215313	CDH12	CDH12
ENSG00000091831	0.212725	1.53932	3.12779	0.00251139	0.0408033	-1.60233	0.0215592	ESR1	ESR1
ENSG00000005194	-0.0733933	5.26905	-3.12776	0.00251163	0.0408033	-1.89152	0.0215592	CIAPIN1	CIAPIN1
ENSG00000102218	-0.123285	5.23049	-3.12691	0.00251801	0.0408718	-1.88961	0.0215954	RP2	RP2
ENSG00000212126	0.20497	0.352785	3.12639	0.00252199	0.0409013	-1.58457	0.021611	TAS2R50	TAS2R50
ENSG00000136807	-0.0840125	5.43895	-3.12531	0.00253017	0.0409283	-1.91552	0.0216253	CDK9	CDK9
ENSG00000239465	0.205432	-0.0134952	3.12528	0.00253041	0.0409283	-1.59566	0.0216253	ENSG00000239465	NA
ENSG00000232907	0.160187	0.395764	3.12479	0.00253415	0.0409283	-1.58852	0.0216253	ENSG00000232907	NA
ENSG00000268362	0.119603	3.95078	3.1247	0.00253478	0.0409283	-1.77062	0.0216253	ENSG00000268362	NA
ENSG00000167977	-0.131622	5.18852	-3.12465	0.00253516	0.0409283	-1.90058	0.0216253	KCTD5	KCTD5
ENSG00000141699	-0.05763	5.87761	-3.12422	0.00253848	0.0409283	-1.9398	0.0216253	FAM134C	FAM134C
ENSG00000022277	-0.0896596	5.69691	-3.12417	0.00253881	0.0409283	-1.93228	0.0216253	RTFDC1	RTFDC1
ENSG00000056972	0.167506	3.66117	3.12383	0.0025414	0.0409351	-1.74663	0.0216289	TRAF3IP2	TRAF3IP2
ENSG00000239508	0.346603	0.0554945	3.12342	0.00254453	0.0409507	-1.59762	0.0216371	PLCH1-AS1	PLCH1-AS1
ENSG00000242338	0.104062	1.85761	3.12149	0.00255932	0.0411349	-1.62745	0.0217344	BMS1P4	BMS1P4
ENSG00000100220	-0.0782693	5.88338	-3.12136	0.00256032	0.0411349	-1.94466	0.0217344	RTCB	RTCB
ENSG00000132591	-0.0897355	4.92357	-3.12073	0.00256516	0.0411775	-1.88605	0.021757	ERAL1	ERAL1
ENSG00000140398	0.134393	3.44328	3.12035	0.0025681	0.0411897	-1.73983	0.0217634	NEIL1	NEIL1
ENSG00000226476	0.470155	0.51732	3.11987	0.00257178	0.0412139	-1.60091	0.0217762	ENSG00000226476	NA
ENSG00000184900	-0.107739	6.19866	-3.11941	0.00257532	0.0412257	-1.96259	0.0217824	SUMO3	SUMO3
ENSG00000125834	-0.0849999	5.86555	-3.11921	0.00257688	0.0412257	-1.95237	0.0217824	STK35	STK35
ENSG00000236682	0.294073	0.649972	3.11868	0.00258101	0.0412318	-1.60513	0.0217857	ENSG00000236682	NA
ENSG00000148343	-0.0790753	4.39625	-3.1186	0.00258162	0.0412318	-1.83998	0.0217857	FAM73B	FAM73B
ENSG00000234585	0.104389	2.90993	3.11741	0.00259084	0.041344	-1.69199	0.0218449	CCT6P3	CCT6P3
ENSG00000206561	0.26893	2.84935	3.11597	0.00260203	0.0414378	-1.702	0.0218945	COLQ	COLQ
ENSG00000231074	0.112832	5.29434	3.11588	0.00260272	0.0414378	-1.93095	0.0218945	HCG18	HCG18
ENSG00000114686	-0.118611	6.25478	-3.11581	0.00260328	0.0414378	-1.97383	0.0218945	MRPL3	MRPL3
ENSG00000111196	-0.107154	4.09504	-3.1141	0.00261665	0.0415927	-1.81268	0.0219763	MAGOHB	MAGOHB
ENSG00000080371	-0.0977571	6.85282	-3.114	0.00261742	0.0415927	-1.99043	0.0219763	RAB21	RAB21
ENSG00000255256	0.225239	-0.232787	3.11357	0.0026208	0.041601	-1.63225	0.0219807	ENSG00000255256	NA
ENSG00000169738	-0.125575	4.28339	-3.11326	0.00262325	0.041601	-1.83902	0.0219807	DCXR	DCXR
ENSG00000134330	0.348093	2.99876	3.11309	0.00262454	0.041601	-1.71184	0.0219807	IAH1	IAH1
ENSG00000102053	0.188429	3.47346	3.11229	0.00263087	0.0416046	-1.76022	0.0219826	ZC3H12B	ZC3H12B
ENSG00000072736	-0.0825923	6.11782	-3.11194	0.00263362	0.0416046	-1.9798	0.0219826	NFATC3	NFATC3
ENSG00000165283	-0.111591	5.45967	-3.11177	0.00263493	0.0416046	-1.94963	0.0219826	STOML2	STOML2
ENSG00000100284	-0.0944687	4.58924	-3.11174	0.00263521	0.0416046	-1.88205	0.0219826	TOM1	TOM1
ENSG00000257027	0.143266	3.96032	3.11144	0.00263756	0.0416046	-1.80742	0.0219826	ENSG00000257027	NA
ENSG00000166477	-0.0794532	4.90578	-3.11139	0.00263797	0.0416046	-1.90894	0.0219826	LEO1	LEO1
ENSG00000257279	0.161862	2.12003	3.11024	0.00264706	0.0417132	-1.66814	0.02204	ENSG00000257279	NA
ENSG00000266965	0.170459	0.899332	3.10956	0.00265243	0.0417631	-1.63092	0.0220664	ENSG00000266965	NA
ENSG00000259103	0.224129	0.209006	3.10896	0.0026572	0.0418034	-1.62826	0.0220877	ENSG00000259103	NA
ENSG00000249012	0.250979	0.0115986	3.1084	0.00266167	0.0418068	-1.63366	0.0220895	ENSG00000249012	NA
ENSG00000165264	-0.120311	4.33727	-3.10838	0.00266184	0.0418068	-1.85878	0.0220895	NDUFB6	NDUFB6
ENSG00000172824	0.270902	0.710867	3.10787	0.00266586	0.0418353	-1.63405	0.0221045	CES4A	CES4A
ENSG00000132341	-0.129275	8.01839	-3.10742	0.00266951	0.0418578	-2.00919	0.0221164	RAN	RAN
ENSG00000154269	0.352589	0.518539	3.10666	0.0026756	0.0419185	-1.63472	0.0221485	ENPP3	ENPP3
ENSG00000249255	0.24977	0.154171	3.10593	0.00268139	0.0419744	-1.6375	0.022178	PGAM1P9	PGAM1P9
ENSG00000229728	0.137872	1.47665	3.10563	0.00268384	0.041978	-1.65655	0.0221799	ENSG00000229728	NA
ENSG00000170832	-0.0582403	6.8378	-3.10466	0.0026916	0.0420606	-2.01571	0.0222236	USP32	USP32
ENSG00000108590	-0.104958	3.01428	-3.10442	0.00269357	0.0420606	-1.73387	0.0222236	MED31	MED31
ENSG00000267039	0.26122	-0.276576	3.10357	0.0027004	0.0421325	-1.65799	0.0222615	ENSG00000267039	NA
ENSG00000108528	-0.0947441	4.83831	-3.1013	0.00271874	0.0423837	-1.93163	0.0223942	SLC25A11	SLC25A11
ENSG00000134291	-0.133393	5.66178	-3.10025	0.00272734	0.0424631	-1.98861	0.0224362	TMEM106C	TMEM106C
ENSG00000242759	0.148807	0.949326	3.10012	0.00272833	0.0424631	-1.66003	0.0224362	LINC00882	LINC00882
ENSG00000145965	0.216023	0.755886	3.09794	0.00274615	0.0427054	-1.65644	0.0225642	ENSG00000145965	NA
ENSG00000151465	-0.0913514	5.57356	-3.09659	0.00275731	0.0428437	-1.99774	0.0226373	CDC123	CDC123
ENSG00000149488	0.234893	-0.0395511	3.09629	0.00275973	0.042846	-1.66279	0.0226385	TMC2	TMC2
ENSG00000259330	-0.103263	3.40204	-3.09578	0.00276396	0.0428766	-1.78926	0.0226547	LINC00984	LINC00984
ENSG00000165501	-0.148705	3.36726	-3.09485	0.00277161	0.0429542	-1.79676	0.0226957	LRR1	LRR1
ENSG00000213613	0.184265	1.34799	3.09462	0.00277351	0.0429542	-1.68124	0.0226957	ENSG00000213613	NA
ENSG00000204650	0.118765	5.76719	3.09389	0.00277959	0.043003	-2.01713	0.0227215	CRHR1-IT1	CRHR1-IT1
ENSG00000198185	0.139945	5.4889	3.09369	0.00278121	0.043003	-2.00315	0.0227215	ZNF334	ZNF334
ENSG00000166226	-0.11464	7.63645	-3.09332	0.00278427	0.0430152	-2.04946	0.0227279	CCT2	CCT2
ENSG00000138413	-0.182592	8.45634	-3.09132	0.00280094	0.0432204	-2.05013	0.0228364	IDH1	IDH1
ENSG00000177700	-0.164707	3.13956	-3.09084	0.00280501	0.0432204	-1.77976	0.0228364	POLR2L	POLR2L
ENSG00000077549	-0.0825733	7.08257	-3.09081	0.00280519	0.0432204	-2.05508	0.0228364	CAPZB	CAPZB
ENSG00000170419	0.620754	2.19555	3.09036	0.00280896	0.0432204	-1.77668	0.0228364	VSTM2A	VSTM2A
ENSG00000166359	0.141503	1.78409	3.09025	0.00280991	0.0432204	-1.70567	0.0228364	WDR88	WDR88
ENSG00000254556	0.251016	0.956801	3.09009	0.00281127	0.0432204	-1.68179	0.0228364	ENSG00000254556	NA
ENSG00000198841	-0.145861	2.57142	-3.08977	0.00281393	0.0432262	-1.74407	0.0228394	KTI12	KTI12
ENSG00000213995	-0.161439	5.0121	-3.08846	0.00282494	0.0433601	-1.9844	0.0229101	CARKD	CARKD
ENSG00000265298	0.208433	0.0165607	3.0877	0.00283136	0.0434224	-1.68271	0.0229431	ENSG00000265298	NA
ENSG00000249992	-0.283557	4.12224	-3.08743	0.00283359	0.0434224	-1.8968	0.0229431	TMEM158	TMEM158
ENSG00000226416	0.285613	1.68705	3.08585	0.00284702	0.0435928	-1.71384	0.0230331	MRPL23-AS1	MRPL23-AS1
ENSG00000147684	-0.113581	5.20809	-3.08543	0.00285054	0.0436115	-2.0058	0.023043	NDUFB9	NDUFB9
ENSG00000170088	-0.0943543	4.66613	-3.0836	0.00286608	0.0438137	-1.96607	0.0231498	TMEM192	TMEM192
ENSG00000143549	-0.130242	7.24002	-3.08289	0.00287219	0.0438717	-2.07685	0.0231805	TPM3	TPM3
ENSG00000198932	0.229622	4.28052	3.08254	0.0028752	0.0438822	-1.93417	0.0231861	GPRASP1	GPRASP1
ENSG00000214510	0.316195	-0.145105	3.08152	0.00288388	0.0439791	-1.70138	0.0232372	SPINK13	SPINK13
ENSG00000259635	0.144603	0.976819	3.08069	0.00289106	0.0440531	-1.70447	0.0232763	ENSG00000259635	NA
ENSG00000160868	0.353658	0.0886901	3.08006	0.00289645	0.0440998	-1.70131	0.023301	CYP3A4	CYP3A4
ENSG00000255837	0.188556	1.52787	3.07944	0.00290183	0.0441422	-1.72518	0.0233234	TAS2R20	TAS2R20
ENSG00000087269	-0.0830186	4.91027	-3.0792	0.00290391	0.0441422	-1.99583	0.0233234	NOP14	NOP14
ENSG00000100731	0.0670826	7.63904	3.07862	0.00290889	0.0441558	-2.08958	0.0233306	PCNX	PCNX
ENSG00000138085	-0.113221	5.34654	-3.07851	0.00290981	0.0441558	-2.0362	0.0233306	ATRAID	ATRAID
ENSG00000213891	0.255059	1.44201	3.07802	0.0029141	0.0441558	-1.72594	0.0233306	RPL3P6	RPL3P6
ENSG00000233735	0.275939	-0.228958	3.07779	0.00291607	0.0441558	-1.71623	0.0233306	ENSG00000233735	NA
ENSG00000130560	-0.0693579	4.95424	-3.0776	0.00291776	0.0441558	-2.0064	0.0233306	UBAC1	UBAC1
ENSG00000174125	0.355352	-1.09699	3.07716	0.00292154	0.0441558	-1.72281	0.0233306	TLR1	TLR1
ENSG00000112297	0.147542	1.95555	3.07696	0.00292332	0.0441558	-1.74693	0.0233306	AIM1	AIM1
ENSG00000244050	0.315711	1.53431	3.07631	0.00292898	0.0441558	-1.73702	0.0233306	ENSG00000244050	NA
ENSG00000068097	-0.0660534	5.47268	-3.07624	0.00292951	0.0441558	-2.04892	0.0233306	HEATR6	HEATR6
ENSG00000136450	-0.115599	7.57051	-3.07616	0.00293022	0.0441558	-2.09411	0.0233306	SRSF1	SRSF1
ENSG00000206384	0.162653	1.29975	3.07613	0.00293049	0.0441558	-1.7263	0.0233306	COL6A6	COL6A6
ENSG00000170011	0.2486	0.825889	3.0748	0.00294207	0.0442951	-1.71771	0.0234042	MYRIP	MYRIP
ENSG00000264269	0.179709	-0.164018	3.07264	0.00296105	0.0444837	-1.72513	0.0235039	ENSG00000264269	NA
ENSG00000198797	0.650991	-1.35065	3.07226	0.00296439	0.0444837	-1.75722	0.0235039	FAM5B	FAM5B
ENSG00000168350	0.207266	0.101266	3.07222	0.00296476	0.0444837	-1.71893	0.0235039	DEGS2	DEGS2
ENSG00000125459	-0.0899715	3.65833	-3.07217	0.0029652	0.0444837	-1.8799	0.0235039	MSTO1	MSTO1
ENSG00000229839	0.201863	0.617411	3.07204	0.00296637	0.0444837	-1.71974	0.0235039	ENSG00000229839	NA
ENSG00000100764	-0.0784522	6.02848	-3.07174	0.00296899	0.0444879	-2.08614	0.023506	PSMC1	PSMC1
ENSG00000185043	-0.159196	4.02682	-3.07135	0.00297246	0.0445045	-1.92938	0.0235148	CIB1	CIB1
ENSG00000268201	0.151244	0.474095	3.06878	0.00299518	0.0448092	-1.72593	0.0236759	ENSG00000268201	NA
ENSG00000114395	-0.0889776	2.68763	-3.06688	0.00301214	0.0450274	-1.81032	0.0237911	CYB561D2	CYB561D2
ENSG00000257913	0.126728	0.488825	3.06619	0.00301824	0.0450828	-1.73256	0.0238204	ENSG00000257913	NA
ENSG00000092841	-0.160073	8.26942	-3.06561	0.0030235	0.0451259	-2.12114	0.0238431	MYL6	MYL6
ENSG00000265443	0.182472	0.992668	3.06484	0.00303036	0.0451925	-1.74517	0.0238783	ENSG00000265443	NA
ENSG00000262820	0.159141	2.38941	3.0644	0.00303431	0.0452157	-1.79748	0.0238906	ENSG00000262820	NA
ENSG00000085514	0.173192	1.03275	3.06333	0.00304402	0.0452603	-1.75166	0.0239142	PILRA	PILRA
ENSG00000227028	0.354205	1.829	3.06309	0.00304615	0.0452603	-1.79131	0.0239142	SLC8A1-AS1	SLC8A1-AS1
ENSG00000227921	0.556487	-0.623989	3.06294	0.00304753	0.0452603	-1.7541	0.0239142	ENSG00000227921	NA
ENSG00000241560	0.160565	3.07473	3.0624	0.00305238	0.0452603	-1.85111	0.0239142	ZBTB20-AS1	ZBTB20-AS1
ENSG00000198216	0.507005	2.35595	3.06237	0.00305261	0.0452603	-1.87808	0.0239142	CACNA1E	CACNA1E
ENSG00000128050	-0.156386	7.80545	-3.06233	0.003053	0.0452603	-2.12963	0.0239142	PAICS	PAICS
ENSG00000114942	-0.13335	7.1377	-3.06222	0.00305405	0.0452603	-2.13104	0.0239142	EEF1B2	EEF1B2
ENSG00000231340	0.162975	1.80621	3.06131	0.00306224	0.0453461	-1.77986	0.0239595	ACTG1P10	ACTG1P10
ENSG00000253667	0.136218	2.00353	3.0608	0.00306692	0.0453799	-1.78884	0.0239774	ENSG00000253667	NA
ENSG00000205930	0.198051	2.42338	3.05923	0.00308123	0.0455346	-1.81548	0.0240591	C21orf49	C21orf49
ENSG00000165527	-0.111162	4.96121	-3.05908	0.00308257	0.0455346	-2.05451	0.0240591	ARF6	ARF6
ENSG00000138297	-0.100835	4.80157	-3.05886	0.0030846	0.0455346	-2.04058	0.0240591	TIMM23	TIMM23
ENSG00000074842	-0.137048	4.07336	-3.0581	0.00309153	0.0456013	-1.96543	0.0240944	C19orf10	C19orf10
ENSG00000159199	-0.130457	4.03809	-3.05724	0.00309936	0.0456467	-1.96212	0.0241183	ATP5G1	ATP5G1
ENSG00000093183	-0.0648684	6.19612	-3.05724	0.00309944	0.0456467	-2.1315	0.0241183	SEC22C	SEC22C
ENSG00000230989	-0.0995625	7.49495	-3.05649	0.00310626	0.0456932	-2.14931	0.0241429	HSBP1	HSBP1
ENSG00000111229	-0.1163	6.2342	-3.0559	0.00311168	0.0456932	-2.13542	0.0241429	ARPC3	ARPC3
ENSG00000229487	0.209239	-0.30572	3.05577	0.00311287	0.0456932	-1.77129	0.0241429	ALG13-AS1	ALG13-AS1
ENSG00000213197	0.262512	0.158749	3.05564	0.00311412	0.0456932	-1.75843	0.0241429	ENSG00000213197	NA
ENSG00000264630	0.379625	-0.437229	3.05558	0.00311468	0.0456932	-1.77334	0.0241429	ENSG00000264630	NA
ENSG00000136699	-0.0946601	6.22225	-3.05527	0.00311752	0.0456986	-2.13585	0.0241458	SMPD4	SMPD4
ENSG00000176986	-0.073359	6.82457	-3.05501	0.00311988	0.0456986	-2.14949	0.0241458	SEC24C	SEC24C
ENSG00000079313	-0.08223	5.10497	-3.05433	0.00312619	0.0457556	-2.07647	0.0241759	REXO1	REXO1
ENSG00000206559	0.154714	1.15333	3.05399	0.00312938	0.0457669	-1.7777	0.0241818	ZCWPW2	ZCWPW2
ENSG00000078061	-0.10339	4.6552	-3.05369	0.0031321	0.0457712	-2.03983	0.0241841	ARAF	ARAF
ENSG00000172733	0.142186	5.14258	3.05265	0.0031418	0.0458451	-2.09087	0.0242232	PURG	PURG
ENSG00000163156	-0.0953368	3.6826	-3.05263	0.003142	0.0458451	-1.93249	0.0242232	SCNM1	SCNM1
ENSG00000119718	-0.117223	4.76442	-3.05181	0.00314961	0.0459206	-2.05682	0.0242631	EIF2B2	EIF2B2
ENSG00000232593	0.142605	1.38228	3.05099	0.00315726	0.0459621	-1.7911	0.024285	ENSG00000232593	NA
ENSG00000176390	0.0881388	5.15916	3.05066	0.00316036	0.0459621	-2.09428	0.024285	CRLF3	CRLF3
ENSG00000235475	0.162772	0.621725	3.05051	0.00316174	0.0459621	-1.77327	0.024285	ENSG00000235475	NA
ENSG00000147164	-0.0747708	5.15327	-3.05046	0.00316217	0.0459621	-2.09546	0.024285	SNX12	SNX12
ENSG00000142303	0.18533	4.2138	3.04972	0.0031691	0.0460274	-2.00253	0.0243195	ADAMTS10	ADAMTS10
ENSG00000173436	-0.0882752	4.69047	-3.0492	0.00317396	0.0460373	-2.0542	0.0243247	MINOS1	MINOS1
ENSG00000156411	-0.0923564	4.59732	-3.04913	0.00317465	0.0460373	-2.04552	0.0243247	C14orf2	C14orf2
ENSG00000166881	-0.139836	6.22025	-3.04885	0.00317726	0.0460398	-2.14444	0.0243261	TMEM194A	TMEM194A
ENSG00000170779	-0.221028	3.69884	-3.04749	0.0031901	0.0461203	-1.9584	0.0243686	CDCA4	CDCA4
ENSG00000103978	-0.0835147	6.02946	-3.04739	0.00319096	0.0461203	-2.1535	0.0243686	TMEM87A	TMEM87A
ENSG00000260793	0.154801	1.35342	3.04739	0.00319105	0.0461203	-1.79787	0.0243686	ENSG00000260793	NA
ENSG00000215041	-0.0632495	4.05832	-3.04722	0.00319257	0.0461203	-1.99067	0.0243686	NEURL4	NEURL4
ENSG00000255557	0.313724	-0.210713	3.04681	0.00319646	0.0461412	-1.78686	0.0243796	ENSG00000255557	NA
ENSG00000135801	-0.11845	4.65787	-3.04621	0.00320215	0.0461881	-2.05913	0.0244044	TAF5L	TAF5L
ENSG00000103005	-0.0894161	5.04628	-3.04542	0.00320965	0.046261	-2.09682	0.0244429	USB1	USB1
ENSG00000230910	0.190516	3.11757	3.04431	0.00322021	0.0463607	-1.89947	0.0244956	ENSG00000230910	NA
ENSG00000181222	-0.10182	7.79652	-3.04417	0.00322147	0.0463607	-2.18106	0.0244956	POLR2A	POLR2A
ENSG00000221914	-0.0804621	6.66384	-3.04294	0.00323319	0.046494	-2.17909	0.024566	PPP2R2A	PPP2R2A
ENSG00000145113	0.411904	-0.300236	3.04255	0.00323698	0.0465131	-1.79392	0.0245761	MUC4	MUC4
ENSG00000073067	0.209039	1.34035	3.0417	0.00324502	0.0465933	-1.81488	0.0246185	CYP2W1	CYP2W1
ENSG00000254688	0.223595	0.195596	3.04141	0.00324781	0.046598	-1.79289	0.024621	ENSG00000254688	NA
ENSG00000224855	0.120466	1.3801	3.0408	0.00325367	0.0466466	-1.81737	0.0246467	OPA1-AS1	OPA1-AS1
ENSG00000110921	-0.182897	4.23019	-3.04026	0.00325893	0.0466692	-2.02201	0.0246586	MVK	MVK
ENSG00000164171	0.401942	1.0332	3.04013	0.00326018	0.0466692	-1.8089	0.0246586	ITGA2	ITGA2
ENSG00000129128	-0.0733458	7.49438	-3.03878	0.00327317	0.0468197	-2.19614	0.0247381	SPCS3	SPCS3
ENSG00000110717	-0.0895556	5.07511	-3.03824	0.00327834	0.0468331	-2.12232	0.0247452	NDUFS8	NDUFS8
ENSG00000003056	-0.118361	5.70847	-3.03803	0.00328041	0.0468331	-2.16339	0.0247452	M6PR	M6PR
ENSG00000136295	-0.142872	8.53606	-3.03774	0.0032832	0.0468331	-2.19369	0.0247452	TTYH3	TTYH3
ENSG00000161016	-0.117092	8.32405	-3.03766	0.00328401	0.0468331	-2.19572	0.0247452	RPL8	RPL8
ENSG00000234465	0.149892	1.4542	3.03696	0.00329073	0.0468874	-1.83082	0.0247739	PINLYP	PINLYP
ENSG00000213672	-0.0985314	4.18007	-3.03675	0.00329278	0.0468874	-2.03234	0.0247739	NCKIPSD	NCKIPSD
ENSG00000161011	-0.186299	6.31504	-3.03637	0.0032965	0.046905	-2.18631	0.0247832	SQSTM1	SQSTM1
ENSG00000176472	0.117127	1.64986	3.0352	0.00330788	0.0469699	-1.84184	0.0248175	ZNF575	ZNF575
ENSG00000168242	-0.403748	3.1544	-3.03516	0.00330828	0.0469699	-1.96686	0.0248175	HIST1H2BI	HIST1H2BI
ENSG00000237887	0.187763	0.729544	3.03502	0.0033096	0.0469699	-1.81278	0.0248175	ENSG00000237887	NA
ENSG00000169891	0.442151	1.25177	3.03486	0.00331117	0.0469699	-1.83416	0.0248175	REPS2	REPS2
ENSG00000139187	0.128476	1.65052	3.03458	0.00331392	0.0469699	-1.84167	0.0248175	KLRG1	KLRG1
ENSG00000150477	0.114957	4.79688	3.03437	0.00331596	0.0469699	-2.10555	0.0248175	KIAA1328	KIAA1328
ENSG00000269069	0.1697	2.76982	3.03379	0.00332164	0.0469767	-1.90077	0.0248211	ENSG00000269069	NA
ENSG00000266937	-0.108686	1.64881	-3.03347	0.00332479	0.0469767	-1.84384	0.0248211	ENSG00000266937	NA
ENSG00000250853	0.195711	0.0317734	3.0334	0.00332543	0.0469767	-1.81323	0.0248211	RNF138P1	RNF138P1
ENSG00000134970	-0.0927314	7.19246	-3.03331	0.00332637	0.0469767	-2.21059	0.0248211	TMED7	TMED7
ENSG00000249850	0.15042	1.38677	3.03272	0.00333212	0.0470066	-1.8364	0.0248369	KRT18P31	KRT18P31
ENSG00000158552	-0.146978	3.38353	-3.03258	0.00333347	0.0470066	-1.95402	0.0248369	ZFAND2B	ZFAND2B
ENSG00000111652	-0.128837	4.79371	-3.03224	0.0033368	0.0470186	-2.1136	0.0248432	COPS7A	COPS7A
ENSG00000118976	0.194843	0.645734	3.03089	0.00335017	0.0471517	-1.82137	0.0249136	ENSG00000118976	NA
ENSG00000146007	-0.0683985	5.61991	-3.03066	0.00335244	0.0471517	-2.17976	0.0249136	ZMAT2	ZMAT2
ENSG00000261324	0.428662	-0.000756235	3.03052	0.00335373	0.0471517	-1.82155	0.0249136	ENSG00000261324	NA
ENSG00000152154	0.192536	3.93448	3.02992	0.00335971	0.0472007	-2.02278	0.0249394	TMEM178A	TMEM178A
ENSG00000075415	-0.120688	7.8669	-3.02945	0.0033644	0.0472315	-2.22047	0.0249557	SLC25A3	SLC25A3
ENSG00000054148	-0.123639	5.31194	-3.02812	0.00337752	0.0473804	-2.1678	0.0250344	PHPT1	PHPT1
ENSG00000116703	0.248189	0.640195	3.02746	0.00338411	0.0473947	-1.83038	0.0250419	PDC	PDC
ENSG00000180198	-0.140454	4.99272	-3.02746	0.00338414	0.0473947	-2.12531	0.0250419	RCC1	RCC1
ENSG00000267690	0.387133	-0.725059	3.02727	0.00338605	0.0473947	-1.8317	0.0250419	LDLRAD4-AS1	LDLRAD4-AS1
ENSG00000185787	-0.0791813	8.53493	-3.02699	0.00338879	0.0473979	-2.22232	0.0250436	MORF4L1	MORF4L1
ENSG00000213918	0.0911919	5.16254	3.0264	0.00339464	0.0474447	-2.16168	0.0250683	DNASE1	DNASE1
ENSG00000143319	-0.0704346	5.19189	-3.02573	0.00340139	0.0474897	-2.16508	0.0250921	ISG20L2	ISG20L2
ENSG00000005955	-0.0646172	6.32589	-3.02558	0.00340288	0.0474897	-2.21921	0.0250921	GGNBP2	GGNBP2
ENSG00000100116	-0.179726	3.35502	-3.02433	0.00341539	0.0475527	-1.97338	0.0251254	GCAT	GCAT
ENSG00000179271	-0.125105	3.95185	-3.02402	0.00341856	0.0475527	-2.03784	0.0251254	GADD45GIP1	GADD45GIP1
ENSG00000102753	-0.0694776	7.31212	-3.02358	0.00342295	0.0475527	-2.23662	0.0251254	KPNA3	KPNA3
ENSG00000168884	-0.115933	3.96955	-3.02351	0.00342361	0.0475527	-2.04133	0.0251254	TNIP2	TNIP2
ENSG00000187609	0.14174	4.45175	3.02334	0.00342533	0.0475527	-2.10067	0.0251254	EXD3	EXD3
ENSG00000166598	-0.158567	9.41363	-3.02328	0.00342593	0.0475527	-2.22243	0.0251254	HSP90B1	HSP90B1
ENSG00000131652	-0.141505	3.09648	-3.0232	0.0034268	0.0475527	-1.95413	0.0251254	THOC6	THOC6
ENSG00000041357	-0.0882449	6.13372	-3.02313	0.00342751	0.0475527	-2.21473	0.0251254	PSMA4	PSMA4
ENSG00000212127	0.148639	2.12319	3.02155	0.00344347	0.047739	-1.89574	0.0252239	TAS2R14	TAS2R14
ENSG00000148950	0.0669043	4.42735	3.02114	0.00344762	0.0477604	-2.09884	0.0252351	IMMP1L	IMMP1L
ENSG00000251192	0.0889623	3.06169	3.02068	0.00345229	0.0477604	-1.96033	0.0252351	ZNF674	ZNF674
ENSG00000183558	-0.357225	1.08042	-3.02031	0.00345602	0.0477604	-1.85608	0.0252351	HIST2H2AA3	HIST2H2AA3
ENSG00000258909	0.302871	-0.364415	3.0202	0.00345708	0.0477604	-1.85675	0.0252351	ENSG00000258909	NA
ENSG00000156931	0.0641609	6.45538	3.02015	0.00345764	0.0477604	-2.23717	0.0252351	VPS8	VPS8
ENSG00000168101	-0.0891529	4.08563	-3.01959	0.00346334	0.0478042	-2.06746	0.0252583	NUDT16L1	NUDT16L1
ENSG00000237406	0.223294	0.116972	3.01876	0.00347181	0.0478589	-1.84749	0.0252872	NDUFA9P1	NDUFA9P1
ENSG00000257957	0.154872	0.995842	3.0187	0.00347236	0.0478589	-1.85995	0.0252872	QRSL1P3	QRSL1P3
ENSG00000258178	0.574546	-0.603646	3.01823	0.00347723	0.0478877	-1.85938	0.0253024	ENSG00000258178	NA
ENSG00000185721	-0.0956583	5.37101	-3.01782	0.00348136	0.0478877	-2.19706	0.0253024	DRG1	DRG1
ENSG00000113460	-0.119637	4.74217	-3.01765	0.00348315	0.0478877	-2.13974	0.0253024	BRIX1	BRIX1
ENSG00000139144	0.482079	-0.358609	3.01751	0.00348458	0.0478877	-1.85483	0.0253024	PIK3C2G	PIK3C2G
ENSG00000180992	-0.107586	3.84509	-3.01721	0.00348763	0.0478948	-2.04121	0.0253062	MRPL14	MRPL14
ENSG00000142208	-0.0733117	6.71469	-3.01693	0.00349045	0.0478987	-2.24905	0.0253082	AKT1	AKT1
ENSG00000235863	0.237851	0.654646	3.01657	0.00349419	0.0479152	-1.85669	0.025317	B3GALT4	B3GALT4
ENSG00000163466	-0.0944344	7.13182	-3.01558	0.00350439	0.0479901	-2.25753	0.0253565	ARPC2	ARPC2
ENSG00000197903	-0.266307	5.36888	-3.01554	0.00350473	0.0479901	-2.15248	0.0253565	HIST1H2BK	HIST1H2BK
ENSG00000235706	0.161257	3.01561	3.0153	0.00350726	0.0479901	-1.96507	0.0253565	DICER1-AS1	DICER1-AS1
ENSG00000090054	-0.061737	5.80841	-3.01459	0.00351452	0.0480546	-2.23217	0.0253906	SPTLC1	SPTLC1
ENSG00000188660	0.261338	0.382166	3.01427	0.00351783	0.0480651	-1.85917	0.0253962	LINC00319	LINC00319
ENSG00000123353	-0.109294	3.27615	-3.01365	0.0035242	0.0481175	-1.99146	0.0254238	ORMDL2	ORMDL2
ENSG00000204113	0.298291	0.0935842	3.01269	0.00353414	0.0482183	-1.86117	0.0254771	BMP2KL	BMP2KL
ENSG00000198612	-0.0942539	6.46608	-3.01203	0.00354106	0.0482434	-2.25892	0.0254904	COPS8	COPS8
ENSG00000228915	0.18952	0.335734	3.01202	0.00354108	0.0482434	-1.8628	0.0254904	ENSG00000228915	NA
ENSG00000205423	-0.086817	4.44723	-3.01158	0.00354565	0.0482709	-2.12994	0.0255049	CNEP1R1	CNEP1R1
ENSG00000259065	0.237886	0.542003	3.01018	0.00356027	0.0482858	-1.87034	0.0255128	ENSG00000259065	NA
ENSG00000171659	0.222441	0.668946	3.01015	0.00356057	0.0482858	-1.87202	0.0255128	GPR34	GPR34
ENSG00000165502	-0.119817	4.57329	-3.0101	0.00356116	0.0482858	-2.1414	0.0255128	RPL36AL	RPL36AL
ENSG00000115694	-0.0708876	6.51608	-3.00991	0.00356313	0.0482858	-2.26447	0.0255128	STK25	STK25
ENSG00000229539	0.13889	0.412568	3.00986	0.00356359	0.0482858	-1.86848	0.0255128	ENSG00000229539	NA
ENSG00000147155	-0.12631	3.8322	-3.00952	0.00356719	0.0482858	-2.06003	0.0255128	EBP	EBP
ENSG00000108654	-0.063621	9.88408	-3.00942	0.00356822	0.0482858	-2.25291	0.0255128	DDX5	DDX5
ENSG00000042753	-0.113716	4.9778	-3.00939	0.0035685	0.0482858	-2.1893	0.0255128	AP2S1	AP2S1
ENSG00000257467	0.398959	1.30621	3.00915	0.00357101	0.0482858	-1.89551	0.0255128	ENSG00000257467	NA
ENSG00000175324	-0.0919579	3.81576	-3.009	0.00357258	0.0482858	-2.06037	0.0255128	LSM1	LSM1
ENSG00000172803	0.113698	3.05546	3.00879	0.00357483	0.0482858	-1.99445	0.0255128	SNX32	SNX32
ENSG00000267682	0.128631	1.55396	3.00824	0.00358061	0.0483293	-1.90496	0.0255357	ENSG00000267682	NA
ENSG00000223768	0.17483	4.16905	3.00704	0.00359317	0.0484642	-2.1187	0.025607	LINC00205	LINC00205
ENSG00000234036	0.174642	1.28185	3.00667	0.00359705	0.048482	-1.89951	0.0256164	ENSG00000234036	NA
ENSG00000106077	-0.17065	2.20974	-3.00568	0.0036075	0.0485847	-1.93872	0.0256707	ABHD11	ABHD11
ENSG00000115234	-0.086617	6.02042	-3.00546	0.00360981	0.0485847	-2.26382	0.0256707	SNX17	SNX17
ENSG00000047315	-0.0683678	7.52271	-3.00423	0.00362289	0.0487261	-2.28853	0.0257454	POLR2B	POLR2B
ENSG00000136522	-0.093653	4.79772	-3.00315	0.0036343	0.0488448	-2.18626	0.0258081	MRPL47	MRPL47
ENSG00000089327	-0.560041	1.30763	-3.00188	0.00364785	0.0489921	-1.91888	0.025886	FXYD5	FXYD5
ENSG00000169714	-0.100724	7.83127	-3.00137	0.00365333	0.0490126	-2.29521	0.0258968	CNBP	CNBP
ENSG00000235655	-0.193045	5.49087	-3.00126	0.00365456	0.0490126	-2.23402	0.0258968	H3F3AP4	H3F3AP4
ENSG00000113761	0.0582335	4.70368	3.00027	0.00366513	0.0491195	-2.1875	0.0259533	ZNF346	ZNF346
ENSG00000189377	0.262748	0.0720416	2.99999	0.00366815	0.0491225	-1.89253	0.0259548	CXCL17	CXCL17
ENSG00000168411	-0.166026	5.50969	-2.99976	0.00367055	0.0491225	-2.23849	0.0259548	RFWD3	RFWD3
ENSG00000259959	0.135034	3.43354	2.99725	0.00369763	0.0494499	-2.05332	0.0261278	ENSG00000259959	NA
ENSG00000172382	0.120791	2.73033	2.99684	0.00370202	0.049467	-1.99251	0.0261369	PRSS27	PRSS27
ENSG00000169976	-0.112066	4.71228	-2.99665	0.00370414	0.049467	-2.1943	0.0261369	SF3B5	SF3B5
ENSG00000171204	-0.0863329	4.96093	-2.99623	0.00370869	0.0494928	-2.22192	0.0261505	TMEM126B	TMEM126B
ENSG00000130311	-0.0847907	4.91705	-2.99594	0.00371185	0.0495	-2.22093	0.0261543	DDA1	DDA1
ENSG00000104368	-0.284939	5.43208	-2.99515	0.00372034	0.0495783	-2.25066	0.0261957	PLAT	PLAT
ENSG00000171067	-0.108552	4.17386	-2.99432	0.00372938	0.0496089	-2.14124	0.0262119	C11orf24	C11orf24
ENSG00000105982	0.142886	2.90655	2.9943	0.00372962	0.0496089	-2.01512	0.0262119	RNF32	RNF32
ENSG00000165637	-0.0831821	6.53332	-2.99422	0.00373051	0.0496089	-2.30682	0.0262119	VDAC2	VDAC2
ENSG00000074660	0.223248	0.601928	2.99395	0.0037335	0.04961	-1.90923	0.0262124	SCARF1	SCARF1
ENSG00000158717	-0.0661992	3.9118	-2.99354	0.00373796	0.04961	-2.11211	0.0262124	RNF166	RNF166
ENSG00000172428	-0.115707	4.05115	-2.99317	0.00374194	0.04961	-2.13008	0.0262124	MYEOV2	MYEOV2
ENSG00000113312	-0.0644101	4.94751	-2.99297	0.0037442	0.04961	-2.23083	0.0262124	TTC1	TTC1
ENSG00000146701	-0.0926026	6.47686	-2.9928	0.00374601	0.04961	-2.30942	0.0262124	MDH2	MDH2
ENSG00000140395	-0.0563165	5.27819	-2.99277	0.00374633	0.04961	-2.25842	0.0262124	WDR61	WDR61
ENSG00000078246	-0.10116	5.11618	-2.99237	0.00375074	0.0496197	-2.24215	0.0262175	TULP3	TULP3
ENSG00000185591	-0.0849236	7.30888	-2.99215	0.00375317	0.0496197	-2.31864	0.0262175	SP1	SP1
ENSG00000155097	-0.078969	6.49986	-2.99175	0.00375755	0.0496197	-2.31263	0.0262175	ATP6V1C1	ATP6V1C1
ENSG00000266017	0.336289	0.678505	2.99175	0.00375756	0.0496197	-1.91798	0.0262175	MIR4477A	MIR4477A
ENSG00000008988	-0.0990399	8.65138	-2.99146	0.00376073	0.0496269	-2.31553	0.0262214	RPS20	RPS20
ENSG00000130522	-0.169818	6.69051	-2.99079	0.00376812	0.0496357	-2.3185	0.026226	JUND	JUND
ENSG00000227603	0.175285	1.05103	2.99071	0.00376893	0.0496357	-1.93102	0.026226	ENSG00000227603	NA
ENSG00000123144	-0.0729563	6.00944	-2.99068	0.00376927	0.0496357	-2.29968	0.026226	C19orf43	C19orf43
ENSG00000138028	0.303859	0.690545	2.99027	0.00377376	0.0496602	-1.92521	0.026239	CGREF1	CGREF1
ENSG00000172264	0.238615	3.19308	2.98992	0.00377769	0.0496774	-2.05481	0.026248	MACROD2	MACROD2
ENSG00000267590	0.217729	-0.197127	2.98937	0.00378367	0.0497215	-1.92233	0.0262713	NDUFA3P1	NDUFA3P1
ENSG00000232995	0.13081	2.77219	2.98812	0.00379756	0.0498694	-2.01613	0.0263495	ENSG00000232995	NA
ENSG00000228671	0.680818	-0.850418	2.98769	0.00380231	0.0498971	-1.95159	0.0263641	ENSG00000228671	NA
ENSG00000157510	0.216237	0.3024	2.98697	0.00381027	0.0499668	-1.92259	0.0264009	AFAP1L1	AFAP1L1
ENSG00000226174	0.236172	1.4827	2.98657	0.00381479	0.0499915	-1.95699	0.026414	TEX22	TEX22
ENSG00000170296	-0.0860389	5.20889	-2.98629	0.00381783	0.0499938	-2.26943	0.0264152	GABARAP	GABARAP
ENSG00000215769	0.141373	1.09826	2.98608	0.00382026	0.0499938	-1.94387	0.0264152	ENSG00000215769	NA
ENSG00000147533	-0.0993654	6.27328	-2.98578	0.00382356	0.0500025	-2.32394	0.0264198	GOLGA7	GOLGA7
ENSG00000254936	0.260817	0.711433	2.98551	0.00382654	0.0500069	-1.93329	0.0264221	ENSG00000254936	NA
ENSG00000247950	0.131226	1.97978	2.98502	0.00383199	0.0500434	-1.97962	0.0264414	SEC24B-AS1	SEC24B-AS1
ENSG00000065054	-0.139626	3.59403	-2.98313	0.00385323	0.0502806	-2.13308	0.0265668	SLC9A3R2	SLC9A3R2
ENSG00000166484	-0.0844915	4.59635	-2.98293	0.00385547	0.0502806	-2.22165	0.0265668	MAPK7	MAPK7
ENSG00000227197	0.170802	0.317975	2.98249	0.0038604	0.0503102	-1.93342	0.0265824	ENSG00000227197	NA
ENSG00000066405	0.266636	1.5089	2.98142	0.00387244	0.0504065	-1.97056	0.0266333	CLDN18	CLDN18
ENSG00000261187	0.225194	-0.045697	2.98131	0.00387368	0.0504065	-1.9375	0.0266333	ENSG00000261187	NA
ENSG00000237877	0.166303	2.08787	2.98113	0.00387579	0.0504065	-1.99649	0.0266333	ENSG00000237877	NA
ENSG00000110536	-0.140384	2.45537	-2.9797	0.00389186	0.0505808	-2.02067	0.0267254	PTPMT1	PTPMT1
ENSG00000140320	-0.0992411	5.3857	-2.97916	0.00389809	0.0506269	-2.29856	0.0267498	BAHD1	BAHD1
ENSG00000215424	0.0970801	4.09998	2.97868	0.00390352	0.0506627	-2.17172	0.0267686	MCM3AP-AS1	MCM3AP-AS1
ENSG00000227097	-0.212773	0.505379	-2.97837	0.00390702	0.0506734	-1.94461	0.0267743	ENSG00000227097	NA
ENSG00000108448	-0.188605	3.68012	-2.97716	0.00392085	0.0508179	-2.15072	0.0268506	TRIM16L	TRIM16L
ENSG00000183765	-0.178097	3.76177	-2.976	0.00393404	0.05094	-2.14256	0.0269152	CHEK2	CHEK2
ENSG00000259682	0.208064	0.195399	2.97561	0.00393849	0.05094	-1.94924	0.0269152	ENSG00000259682	NA
ENSG00000230946	0.193209	0.639169	2.97555	0.00393926	0.05094	-1.95491	0.0269152	HNRNPA1P68	HNRNPA1P68
ENSG00000136819	-0.0821572	4.82606	-2.97537	0.00394125	0.05094	-2.26682	0.0269152	C9orf78	C9orf78
ENSG00000235091	0.340929	-0.18835	2.97496	0.00394596	0.05094	-1.95528	0.0269152	ENSG00000235091	NA
ENSG00000133731	-0.0727682	5.29088	-2.97481	0.00394767	0.05094	-2.30696	0.0269152	IMPA1	IMPA1
ENSG00000014138	-0.204969	4.62129	-2.97469	0.00394913	0.05094	-2.22564	0.0269152	POLA2	POLA2
ENSG00000162687	0.166285	5.87327	2.97438	0.0039526	0.05095	-2.34127	0.0269204	KCNT2	KCNT2
ENSG00000189099	0.226022	0.64687	2.97383	0.00395897	0.0509974	-1.95943	0.0269455	PRSS48	PRSS48
ENSG00000174744	-0.162323	3.97936	-2.97335	0.00396454	0.0510276	-2.17145	0.0269615	BRMS1	BRMS1
ENSG00000152518	-0.180222	6.44671	-2.97316	0.00396672	0.0510276	-2.36112	0.0269615	ZFP36L2	ZFP36L2
ENSG00000133226	-0.083412	7.43712	-2.9724	0.00397551	0.051106	-2.37218	0.0270029	SRRM1	SRRM1
ENSG00000252707	0.153559	0.071152	2.97081	0.00399391	0.0513077	-1.96072	0.0271094	RNU11-2P	RNU11-2P
ENSG00000228624	0.13517	2.64405	2.97057	0.0039967	0.0513086	-2.05137	0.0271099	ENSG00000228624	NA
ENSG00000120437	-0.226729	5.64164	-2.96991	0.00400438	0.0513723	-2.32317	0.0271436	ACAT2	ACAT2
ENSG00000023909	-0.208376	4.55908	-2.96849	0.00402089	0.0515485	-2.25997	0.0272367	GCLM	GCLM
ENSG00000179262	-0.102892	5.57428	-2.96826	0.00402356	0.0515485	-2.34272	0.0272367	RAD23A	RAD23A
ENSG00000228213	0.335535	0.940129	2.96776	0.0040295	0.0515895	-1.98428	0.0272584	NLGN1-AS1	NLGN1-AS1
ENSG00000121644	-0.0908284	6.28678	-2.96724	0.00403559	0.0516326	-2.37011	0.0272811	DESI2	DESI2
ENSG00000253976	0.388512	-1.04475	2.96673	0.00404148	0.0516731	-1.97971	0.0273025	ENSG00000253976	NA
ENSG00000227929	0.21552	2.25107	2.96527	0.00405865	0.0518454	-2.04152	0.0273936	SRGAP3-AS3	SRGAP3-AS3
ENSG00000240720	0.285839	-0.529927	2.96467	0.00406581	0.0518454	-1.98344	0.0273936	LRRD1	LRRD1
ENSG00000113212	0.268345	1.64612	2.96463	0.00406623	0.0518454	-2.02038	0.0273936	PCDHB7	PCDHB7
ENSG00000063322	-0.0804689	5.71854	-2.96426	0.00407065	0.0518454	-2.36045	0.0273936	MED29	MED29
ENSG00000269051	0.183546	0.3292	2.96419	0.00407141	0.0518454	-1.97668	0.0273936	ENSG00000269051	NA
ENSG00000220506	0.15412	1.27693	2.96419	0.00407142	0.0518454	-2.00291	0.0273936	ENSG00000220506	NA
ENSG00000213409	0.223664	-0.141996	2.96323	0.00408284	0.051956	-1.98119	0.027452	ENSG00000213409	NA
ENSG00000225830	0.115814	4.75137	2.96283	0.00408756	0.0519811	-2.29143	0.0274652	ERCC6	ERCC6
ENSG00000198106	0.2139	1.43646	2.96093	0.00411015	0.0522332	-2.0185	0.0275985	SNX29P2	SNX29P2
ENSG00000158008	0.287664	1.16946	2.95971	0.00412469	0.0523828	-2.01125	0.0276775	EXTL1	EXTL1
ENSG00000007520	-0.0919492	4.50682	-2.95948	0.00412751	0.0523834	-2.27221	0.0276778	TSR3	TSR3
ENSG00000174021	-0.145795	5.31999	-2.95876	0.00413609	0.0524263	-2.33944	0.0277005	GNG5	GNG5
ENSG00000247596	-0.127442	2.48711	-2.95873	0.00413644	0.0524263	-2.0714	0.0277005	TWF2	TWF2
ENSG00000052126	0.138542	6.70594	2.95843	0.00414006	0.0524371	-2.40329	0.0277062	PLEKHA5	PLEKHA5
ENSG00000184616	0.125962	2.51392	2.95771	0.00414865	0.0524774	-2.07662	0.0277275	ENSG00000184616	NA
ENSG00000155959	-0.0952979	6.38863	-2.95765	0.00414938	0.0524774	-2.39936	0.0277275	VBP1	VBP1
ENSG00000224733	0.225018	-0.279103	2.95727	0.00415396	0.0524774	-1.9985	0.0277275	ENSG00000224733	NA
ENSG00000234367	0.156092	-0.261627	2.95724	0.00415435	0.0524774	-1.99612	0.0277275	PFN1P3	PFN1P3
ENSG00000246339	0.107757	1.69964	2.9567	0.00416084	0.0525243	-2.03794	0.0277523	EXTL3-AS1	EXTL3-AS1
ENSG00000261072	0.242145	0.398933	2.95643	0.00416416	0.0525313	-1.99563	0.0277559	ENSG00000261072	NA
ENSG00000254986	-0.122607	4.90762	-2.95593	0.00417013	0.0525715	-2.32221	0.0277772	DPP3	DPP3
ENSG00000122965	-0.0969846	5.57919	-2.9555	0.00417535	0.0526022	-2.37476	0.0277934	RBM19	RBM19
ENSG00000250326	0.155446	1.57127	2.95517	0.00417936	0.0526177	-2.03692	0.0278016	ENSG00000250326	NA
ENSG00000180525	0.219132	2.19036	2.95478	0.00418413	0.0526205	-2.06744	0.0278031	PRR26	PRR26
ENSG00000185973	0.12049	4.32964	2.95469	0.00418515	0.0526205	-2.26532	0.0278031	TMLHE	TMLHE
ENSG00000070423	-0.0952245	4.65205	-2.95427	0.00419022	0.0526459	-2.29954	0.0278165	RNF126	RNF126
ENSG00000101457	-0.0881852	4.18693	-2.95391	0.00419461	0.0526459	-2.24729	0.0278165	DNTTIP1	DNTTIP1
ENSG00000108953	-0.0895128	9.64096	-2.9538	0.00419602	0.0526459	-2.40269	0.0278165	YWHAE	YWHAE
ENSG00000111450	-0.0758344	5.72867	-2.95361	0.00419831	0.0526459	-2.38662	0.0278165	STX2	STX2
ENSG00000161654	-0.0721601	4.78453	-2.95296	0.00420619	0.0527098	-2.31694	0.0278503	LSM12	LSM12
ENSG00000233766	0.326689	-0.265368	2.95233	0.00421392	0.0527716	-2.00456	0.0278829	ENSG00000233766	NA
ENSG00000205873	0.169031	3.94412	2.95197	0.0042183	0.0527916	-2.23548	0.0278935	ENSG00000205873	NA
ENSG00000154654	0.50378	3.39247	2.95119	0.00422786	0.0528395	-2.23189	0.0279188	NCAM2	NCAM2
ENSG00000154655	0.346887	2.16479	2.95114	0.00422839	0.0528395	-2.07561	0.0279188	L3MBTL4	L3MBTL4
ENSG00000145715	0.0711719	6.99923	2.95097	0.00423052	0.0528395	-2.4268	0.0279188	RASA1	RASA1
ENSG00000239763	0.159656	1.69034	2.9504	0.00423753	0.0528923	-2.05348	0.0279467	ENSG00000239763	NA
ENSG00000112306	-0.120885	7.57452	-2.94901	0.00425455	0.0530649	-2.4332	0.0280379	RPS12	RPS12
ENSG00000153487	-0.121392	4.60913	-2.94881	0.00425698	0.0530649	-2.30773	0.0280379	ING1	ING1
ENSG00000131143	-0.0761678	6.3472	-2.94855	0.00426017	0.0530697	-2.42293	0.0280404	COX4I1	COX4I1
ENSG00000122882	-0.0745079	5.39246	-2.9479	0.00426824	0.0531011	-2.38383	0.028057	ECD	ECD
ENSG00000172893	-0.199094	5.74605	-2.94789	0.00426831	0.0531011	-2.40329	0.028057	DHCR7	DHCR7
ENSG00000126254	-0.102905	4.8204	-2.94745	0.00427384	0.053135	-2.33477	0.0280749	RBM42	RBM42
ENSG00000169223	-0.102379	5.61892	-2.94677	0.00428221	0.0532041	-2.40137	0.0281114	LMAN2	LMAN2
ENSG00000152102	-0.0748061	8.09593	-2.94274	0.00433241	0.0537098	-2.44806	0.0283787	FAM168B	FAM168B
ENSG00000203812	-0.360919	0.293418	-2.94267	0.00433323	0.0537098	-2.02769	0.0283787	HIST2H2AA4	HIST2H2AA4
ENSG00000091262	0.243781	1.9775	2.9426	0.00433409	0.0537098	-2.08899	0.0283787	ABCC6	ABCC6
ENSG00000254653	0.14483	0.405984	2.94251	0.00433522	0.0537098	-2.0285	0.0283787	ENSG00000254653	NA
ENSG00000149716	0.0666761	4.48528	2.94236	0.00433712	0.0537098	-2.31496	0.0283787	ORAOV1	ORAOV1
ENSG00000113319	0.200216	3.51559	2.94052	0.00436027	0.0538421	-2.21446	0.0284486	RASGRF2	RASGRF2
ENSG00000268687	0.211637	0.785346	2.94002	0.0043666	0.0538421	-2.04654	0.0284486	ENSG00000268687	NA
ENSG00000238460	0.247686	0.093376	2.93985	0.0043687	0.0538421	-2.03355	0.0284486	ENSG00000238460	NA
ENSG00000180764	0.170475	0.176184	2.9398	0.00436939	0.0538421	-2.03321	0.0284486	PIPSL	PIPSL
ENSG00000139433	-0.116931	4.86527	-2.93945	0.00437378	0.0538421	-2.362	0.0284486	GLTP	GLTP
ENSG00000250764	0.183296	0.614373	2.93941	0.00437431	0.0538421	-2.04064	0.0284486	ENSG00000250764	NA
ENSG00000185862	0.226518	0.633981	2.93938	0.0043746	0.0538421	-2.04206	0.0284486	EVI2B	EVI2B
ENSG00000120539	-0.177549	4.80671	-2.93935	0.00437498	0.0538421	-2.33264	0.0284486	MASTL	MASTL
ENSG00000183098	-0.188645	5.57694	-2.93933	0.00437526	0.0538421	-2.41681	0.0284486	GPC6	GPC6
ENSG00000143256	-0.0996599	3.80658	-2.93925	0.00437628	0.0538421	-2.23903	0.0284486	PFDN2	PFDN2
ENSG00000226711	0.249107	4.12384	2.93896	0.00437995	0.0538523	-2.29214	0.028454	FAM66C	FAM66C
ENSG00000120458	0.0958463	4.65351	2.93776	0.00439516	0.0539333	-2.34068	0.0284967	MSANTD2	MSANTD2
ENSG00000115762	-0.119417	7.19457	-2.93772	0.0043956	0.0539333	-2.46261	0.0284967	PLEKHB2	PLEKHB2
ENSG00000136936	0.0648091	4.43802	2.93755	0.00439785	0.0539333	-2.32125	0.0284967	XPA	XPA
ENSG00000171657	0.196781	1.75994	2.93754	0.00439794	0.0539333	-2.08798	0.0284967	GPR82	GPR82
ENSG00000081923	0.219955	2.16145	2.93664	0.00440939	0.0540387	-2.10833	0.0285524	ATP8B1	ATP8B1
ENSG00000168496	-0.244758	4.90992	-2.93614	0.0044157	0.0540751	-2.35539	0.0285716	FEN1	FEN1
ENSG00000250130	0.15171	0.70977	2.93596	0.00441808	0.0540751	-2.05172	0.0285716	ENSG00000250130	NA
ENSG00000125871	-0.107503	4.70833	-2.93537	0.00442552	0.0540758	-2.34326	0.028572	MGME1	MGME1
ENSG00000259709	0.197646	-0.142008	2.93503	0.00442992	0.0540758	-2.04476	0.028572	ENSG00000259709	NA
ENSG00000213790	0.138659	0.303247	2.93503	0.00442996	0.0540758	-2.04524	0.028572	OLA1P1	OLA1P1
ENSG00000198569	0.208951	1.80246	2.93485	0.00443222	0.0540758	-2.09652	0.028572	SLC34A3	SLC34A3
ENSG00000165280	-0.084811	8.19775	-2.93479	0.00443301	0.0540758	-2.46798	0.028572	VCP	VCP
ENSG00000142634	-0.155108	4.16549	-2.93444	0.00443738	0.0540758	-2.29329	0.028572	EFHD2	EFHD2
ENSG00000251011	0.4356	0.22395	2.93438	0.00443819	0.0540758	-2.05518	0.028572	ENSG00000251011	NA
ENSG00000267002	0.159446	3.28058	2.93416	0.00444102	0.0540758	-2.19861	0.028572	ENSG00000267002	NA
ENSG00000125510	0.218673	1.69084	2.93378	0.00444592	0.0540938	-2.10109	0.0285815	OPRL1	OPRL1
ENSG00000123374	-0.185859	5.11394	-2.93335	0.00445145	0.0540938	-2.3718	0.0285815	CDK2	CDK2
ENSG00000136197	0.117737	1.50548	2.93314	0.00445414	0.0540938	-2.08857	0.0285815	C7orf25	C7orf25
ENSG00000172845	-0.0815021	7.65078	-2.93307	0.00445497	0.0540938	-2.47475	0.0285815	SP3	SP3
ENSG00000111364	-0.113339	4.96179	-2.93284	0.00445791	0.0540938	-2.38649	0.0285815	DDX55	DDX55
ENSG00000138385	-0.100096	7.0652	-2.9326	0.0044611	0.0540938	-2.47442	0.0285815	SSB	SSB
ENSG00000261062	0.308739	0.148202	2.93249	0.00446252	0.0540938	-2.05037	0.0285815	ENSG00000261062	NA
ENSG00000143321	-0.100339	7.55601	-2.93219	0.00446632	0.0541051	-2.47557	0.0285875	HDGF	HDGF
ENSG00000260083	0.117762	1.56591	2.92984	0.00449671	0.0544384	-2.0975	0.0287636	MIR4519	MIR4519
ENSG00000140157	-0.0934466	5.45413	-2.92934	0.00450313	0.0544786	-2.43646	0.0287848	NIPA2	NIPA2
ENSG00000082898	-0.0710519	8.52182	-2.92905	0.00450696	0.0544786	-2.48017	0.0287848	XPO1	XPO1
ENSG00000266668	0.139335	0.306156	2.92892	0.00450867	0.0544786	-2.05966	0.0287848	MIR5692C2	MIR5692C2
ENSG00000159479	-0.121648	4.33129	-2.92775	0.00452382	0.0545889	-2.3332	0.0288432	MED8	MED8
ENSG00000198218	-0.0556623	6.5139	-2.92748	0.00452742	0.0545889	-2.48023	0.0288432	QRICH1	QRICH1
ENSG00000176340	-0.134262	5.0911	-2.9274	0.00452839	0.0545889	-2.40918	0.0288432	COX8A	COX8A
ENSG00000239815	0.172153	0.377591	2.92733	0.00452935	0.0545889	-2.06672	0.0288432	ENSG00000239815	NA
ENSG00000233012	0.207304	1.20136	2.92659	0.004539	0.0546087	-2.09258	0.0288536	HDAC1P2	HDAC1P2
ENSG00000198680	0.653081	0.569625	2.92633	0.00454241	0.0546087	-2.07374	0.0288536	TUSC1	TUSC1
ENSG00000174226	0.511629	-0.251538	2.92616	0.00454457	0.0546087	-2.06894	0.0288536	SNX31	SNX31
ENSG00000205609	-0.212078	0.695464	-2.92588	0.00454831	0.0546087	-2.07369	0.0288536	EIF3CL	EIF3CL
ENSG00000188451	0.163783	1.40745	2.92559	0.00455205	0.0546087	-2.10238	0.0288536	SRP72P2	SRP72P2
ENSG00000248863	0.1884	-0.297791	2.92553	0.00455284	0.0546087	-2.06948	0.0288536	ENSG00000248863	NA
ENSG00000226746	0.144223	1.46253	2.92545	0.00455384	0.0546087	-2.10426	0.0288536	SMCR5	SMCR5
ENSG00000167721	-0.101197	5.59742	-2.9254	0.00455457	0.0546087	-2.45503	0.0288536	TSR1	TSR1
ENSG00000095380	-0.176985	3.49452	-2.92521	0.00455698	0.0546087	-2.24035	0.0288536	NANS	NANS
ENSG00000089248	-0.125995	6.05648	-2.92408	0.00457188	0.0547525	-2.47907	0.0289296	ERP29	ERP29
ENSG00000248019	0.181814	2.05092	2.92325	0.00458286	0.0548493	-2.13696	0.0289807	FAM13A-AS1	FAM13A-AS1
ENSG00000151893	-0.0639671	6.94586	-2.92286	0.00458799	0.0548656	-2.49943	0.0289893	CACUL1	CACUL1
ENSG00000255455	0.129702	3.97097	2.92249	0.00459285	0.0548656	-2.31253	0.0289893	ENSG00000255455	NA
ENSG00000064270	0.207811	1.7187	2.92248	0.00459293	0.0548656	-2.12303	0.0289893	ATP2C2	ATP2C2
ENSG00000123989	-0.182231	6.63857	-2.92219	0.00459684	0.0548777	-2.49446	0.0289957	CHPF	CHPF
ENSG00000178980	-0.142412	6.15453	-2.92185	0.00460128	0.054896	-2.48771	0.0290054	SEPW1	SEPW1
ENSG00000117448	-0.0942604	5.51353	-2.92151	0.00460574	0.0549146	-2.45261	0.0290152	AKR1A1	AKR1A1
ENSG00000251396	0.234131	0.735288	2.92069	0.00461662	0.0549814	-2.09108	0.0290505	ENSG00000251396	NA
ENSG00000132819	-0.142425	4.72514	-2.92038	0.00462078	0.0549814	-2.39127	0.0290505	RBM38	RBM38
ENSG00000103855	-0.105671	6.35401	-2.92022	0.00462293	0.0549814	-2.49446	0.0290505	CD276	CD276
ENSG00000172115	-0.122893	6.85387	-2.91985	0.00462784	0.0549814	-2.50639	0.0290505	CYCS	CYCS
ENSG00000259129	0.430108	2.77539	2.91982	0.0046282	0.0549814	-2.18812	0.0290505	LINC00648	LINC00648
ENSG00000250062	0.209232	1.12573	2.91978	0.00462879	0.0549814	-2.10684	0.0290505	ENSG00000250062	NA
ENSG00000215386	0.160505	6.87213	2.91906	0.00463842	0.0550613	-2.50871	0.0290927	LINC00478	LINC00478
ENSG00000236455	0.140543	0.969957	2.91747	0.00465958	0.055245	-2.10467	0.0291898	ENSG00000236455	NA
ENSG00000204673	-0.0845998	4.95812	-2.91727	0.00466232	0.055245	-2.42687	0.0291898	AKT1S1	AKT1S1
ENSG00000162961	-0.0770581	4.66855	-2.91724	0.00466267	0.055245	-2.39872	0.0291898	DPY30	DPY30
ENSG00000259314	0.142039	0.224836	2.91595	0.00468003	0.0553734	-2.08916	0.0292576	ENSG00000259314	NA
ENSG00000240050	0.171095	0.464577	2.91579	0.00468219	0.0553734	-2.09388	0.0292576	ENSG00000240050	NA
ENSG00000237672	0.144266	2.14875	2.91561	0.00468451	0.0553734	-2.15954	0.0292576	KRR1P1	KRR1P1
ENSG00000152291	-0.0985265	7.18558	-2.91556	0.00468522	0.0553734	-2.52012	0.0292576	TGOLN2	TGOLN2
ENSG00000236163	0.13814	3.1795	2.91506	0.00469194	0.0553954	-2.23343	0.0292692	ENSG00000236163	NA
ENSG00000172172	-0.0953233	4.43627	-2.91499	0.00469293	0.0553954	-2.37634	0.0292692	MRPL13	MRPL13
ENSG00000230092	0.140412	0.535705	2.91438	0.0047011	0.0554305	-2.09887	0.0292878	ENSG00000230092	NA
ENSG00000259767	0.119415	0.388536	2.91433	0.00470178	0.0554305	-2.09442	0.0292878	ENSG00000259767	NA
ENSG00000215066	0.153591	1.11767	2.91372	0.00471002	0.0554931	-2.11773	0.0293209	C9orf38	C9orf38
ENSG00000255097	0.212069	-0.0606533	2.9129	0.00472116	0.0555897	-2.09625	0.0293719	ENSG00000255097	NA
ENSG00000167461	-0.105253	4.87652	-2.91252	0.00472635	0.0556163	-2.42842	0.029386	RAB8A	RAB8A
ENSG00000012061	-0.0746861	5.39835	-2.91187	0.00473522	0.0556859	-2.47751	0.0294228	ERCC1	ERCC1
ENSG00000241058	0.101666	4.28067	2.91085	0.00474909	0.0558144	-2.37135	0.0294906	NSUN6	NSUN6
ENSG00000139405	-0.11614	3.56903	-2.91026	0.00475704	0.055873	-2.28786	0.0295216	C12orf52	C12orf52
ENSG00000235286	0.244441	0.49252	2.90957	0.00476656	0.0559324	-2.11332	0.029553	ENSG00000235286	NA
ENSG00000131730	0.169423	2.61349	2.90946	0.00476801	0.0559324	-2.20422	0.029553	CKMT2	CKMT2
ENSG00000267595	0.181072	0.214512	2.90814	0.00478605	0.0561092	-2.10717	0.0296464	ENSG00000267595	NA
ENSG00000117899	-0.093945	5.59621	-2.90735	0.004797	0.0561881	-2.50013	0.0296881	MESDC2	MESDC2
ENSG00000213442	-0.169853	2.26837	-2.90717	0.00479949	0.0561881	-2.18599	0.0296881	RPL18AP3	RPL18AP3
ENSG00000178623	0.198901	0.181125	2.907	0.00480169	0.0561881	-2.11315	0.0296881	GPR35	GPR35
ENSG00000116954	-0.13907	5.09374	-2.90617	0.00481325	0.0562571	-2.47069	0.0297245	RRAGC	RRAGC
ENSG00000143612	-0.117062	6.91392	-2.90615	0.00481353	0.0562571	-2.54248	0.0297245	C1orf43	C1orf43
ENSG00000132361	-0.0780417	5.35334	-2.90384	0.00484538	0.0565765	-2.49659	0.0298933	CLUH	CLUH
ENSG00000196189	0.244466	2.4937	2.90374	0.00484685	0.0565765	-2.25125	0.0298933	SEMA4A	SEMA4A
ENSG00000224020	0.165317	2.24285	2.90226	0.00486746	0.0567821	-2.19892	0.0300019	MIR181A2HG	MIR181A2HG
ENSG00000153767	-0.0823118	4.4594	-2.90157	0.00487707	0.0568519	-2.41167	0.0300388	GTF2E1	GTF2E1
ENSG00000188976	-0.0746725	5.38424	-2.90112	0.00488331	0.0568519	-2.50171	0.0300388	NOC2L	NOC2L
ENSG00000174791	-0.289834	2.20605	-2.90098	0.00488526	0.0568519	-2.20146	0.0300388	RIN1	RIN1
ENSG00000132128	-0.0515562	6.52013	-2.90097	0.00488548	0.0568519	-2.55008	0.0300388	LRRC41	LRRC41
ENSG00000172336	-0.122871	3.12937	-2.89987	0.00490082	0.0568901	-2.26609	0.030059	POP7	POP7
ENSG00000075856	-0.0757583	6.30493	-2.8998	0.00490179	0.0568901	-2.54706	0.030059	SART3	SART3
ENSG00000064995	-0.0611696	4.58116	-2.89968	0.00490348	0.0568901	-2.43108	0.030059	TAF11	TAF11
ENSG00000083845	-0.122583	7.63974	-2.89963	0.00490417	0.0568901	-2.5612	0.030059	RPS5	RPS5
ENSG00000106683	-0.101283	6.18719	-2.89926	0.00490934	0.0568901	-2.54346	0.030059	LIMK1	LIMK1
ENSG00000064201	0.216124	0.848791	2.89924	0.0049097	0.0568901	-2.15111	0.030059	TSPAN32	TSPAN32
ENSG00000175730	0.17669	0.708532	2.89906	0.00491226	0.0568901	-2.14001	0.030059	BAK1P1	BAK1P1
ENSG00000118900	-0.092697	6.03105	-2.89902	0.00491282	0.0568901	-2.54007	0.030059	UBN1	UBN1
ENSG00000223546	0.0702773	3.61357	2.89872	0.00491697	0.0569032	-2.32537	0.030066	LINC00630	LINC00630
ENSG00000240522	0.110455	1.55617	2.89746	0.00493469	0.0570734	-2.17459	0.0301559	RPL7AP10	RPL7AP10
ENSG00000126767	-0.0968857	4.16326	-2.89722	0.00493819	0.0570789	-2.39508	0.0301588	ELK1	ELK1
ENSG00000168040	-0.112242	2.55422	-2.897	0.00494129	0.0570799	-2.22915	0.0301593	FADD	FADD
ENSG00000143514	-0.0835884	6.72747	-2.89657	0.00494738	0.0570981	-2.56475	0.0301689	TP53BP2	TP53BP2
ENSG00000105447	-0.10296	4.58184	-2.89646	0.0049489	0.0570981	-2.44055	0.0301689	GRWD1	GRWD1
ENSG00000234432	0.111969	2.72794	2.89571	0.00495958	0.057138	-2.24403	0.03019	ENSG00000234432	NA
ENSG00000077157	0.122956	6.53009	2.89549	0.00496261	0.057138	-2.56459	0.03019	PPP1R12B	PPP1R12B
ENSG00000152242	-0.0711773	5.79791	-2.89546	0.0049631	0.057138	-2.54209	0.03019	C18orf25	C18orf25
ENSG00000134698	0.119085	6.17506	2.89536	0.00496445	0.057138	-2.55682	0.03019	AGO4	AGO4
ENSG00000138079	0.152474	2.16013	2.89514	0.00496765	0.05714	-2.21372	0.0301911	SLC3A1	SLC3A1
ENSG00000151552	-0.113726	4.86606	-2.89451	0.00497661	0.0572083	-2.47795	0.0302272	QDPR	QDPR
ENSG00000171055	-0.137668	6.54193	-2.89271	0.00500219	0.0574625	-2.57161	0.0303614	FEZ2	FEZ2
ENSG00000215346	0.24875	1.57335	2.89253	0.00500479	0.0574625	-2.19168	0.0303614	ENSG00000215346	NA
ENSG00000130147	-0.19072	7.52909	-2.89099	0.00502683	0.0576436	-2.57954	0.0304572	SH3BP4	SH3BP4
ENSG00000187522	-0.0813994	5.81757	-2.89081	0.00502953	0.0576436	-2.554	0.0304572	HSPA14	HSPA14
ENSG00000196960	0.240104	0.862811	2.89079	0.00502972	0.0576436	-2.16389	0.0304572	ENSG00000196960	NA
ENSG00000260931	0.307649	0.523088	2.89053	0.00503349	0.057652	-2.15792	0.0304616	ENSG00000260931	NA
ENSG00000068308	-0.0592276	5.52467	-2.88992	0.00504231	0.0576857	-2.54301	0.0304794	OTUD5	OTUD5
ENSG00000108424	-0.0949564	8.59465	-2.8899	0.00504254	0.0576857	-2.58051	0.0304794	KPNB1	KPNB1
ENSG00000204435	-0.0763233	4.6085	-2.88869	0.00506006	0.0578362	-2.46371	0.0305589	CSNK2B	CSNK2B
ENSG00000141568	-0.0535951	6.46413	-2.88845	0.00506341	0.0578362	-2.58102	0.0305589	FOXK2	FOXK2
ENSG00000164764	0.225104	1.90863	2.88835	0.00506487	0.0578362	-2.2156	0.0305589	SBSPON	SBSPON
ENSG00000218418	-0.160146	0.304533	-2.88807	0.00506897	0.057848	-2.15445	0.0305651	ENSG00000218418	NA
ENSG00000131236	-0.113323	7.26082	-2.88764	0.00507525	0.0578553	-2.59233	0.030569	CAP1	CAP1
ENSG00000164338	-0.0896809	4.80805	-2.88744	0.00507805	0.0578553	-2.48996	0.030569	UTP15	UTP15
ENSG00000144550	0.167985	-0.0473271	2.88719	0.00508179	0.0578553	-2.1547	0.030569	CPNE9	CPNE9
ENSG00000225406	0.259032	0.997544	2.88718	0.00508184	0.0578553	-2.17904	0.030569	ENSG00000225406	NA
ENSG00000186998	0.203474	4.39668	2.88679	0.00508754	0.0578639	-2.44541	0.0305736	EMID1	EMID1
ENSG00000130032	0.531747	-0.812528	2.88662	0.00508995	0.0578639	-2.15789	0.0305736	PRRG3	PRRG3
ENSG00000068323	-0.135501	5.5287	-2.8865	0.00509178	0.0578639	-2.55096	0.0305736	TFE3	TFE3
ENSG00000156504	-0.144326	4.93889	-2.88616	0.00509673	0.0578854	-2.49453	0.0305849	FAM122B	FAM122B
ENSG00000232398	0.295792	-0.347596	2.88565	0.00510416	0.0579328	-2.16135	0.03061	TMPRSS11CP	TMPRSS11CP
ENSG00000158417	-0.093357	6.98152	-2.88545	0.00510704	0.0579328	-2.59586	0.03061	EIF5B	EIF5B
ENSG00000245750	0.180834	-0.246763	2.88507	0.00511254	0.0579606	-2.15955	0.0306246	ENSG00000245750	NA
ENSG00000239569	0.120723	1.445	2.88374	0.00513196	0.0581458	-2.20376	0.0307225	ENSG00000239569	NA
ENSG00000111684	-0.0779375	4.97484	-2.88327	0.00513885	0.058189	-2.51704	0.0307453	LPCAT3	LPCAT3
ENSG00000214300	0.11049	4.2126	2.88218	0.00515483	0.0583351	-2.43396	0.0308225	SPDYE3	SPDYE3
ENSG00000254996	0.129236	2.48861	2.88107	0.00517116	0.0584848	-2.2658	0.0309016	ANKHD1-EIF4EBP3	ANKHD1-EIF4EBP3
ENSG00000157593	-0.10329	5.11435	-2.88015	0.00518484	0.0586045	-2.53502	0.0309649	SLC35B2	SLC35B2
ENSG00000106245	-0.130868	4.59051	-2.87959	0.00519303	0.0586577	-2.48638	0.0309929	BUD31	BUD31
ENSG00000141504	-0.107269	5.27388	-2.87937	0.00519635	0.0586577	-2.55335	0.0309929	SAT2	SAT2
ENSG00000179943	-0.0818072	4.4042	-2.87912	0.00520002	0.0586577	-2.4643	0.0309929	FIZ1	FIZ1
ENSG00000254985	0.153713	0.729708	2.87892	0.00520305	0.0586577	-2.18624	0.0309929	RSF1-IT2	RSF1-IT2
ENSG00000101544	-0.0765632	6.56564	-2.87858	0.00520803	0.0586577	-2.60565	0.0309929	ADNP2	ADNP2
ENSG00000168894	-0.117299	3.89534	-2.87857	0.00520815	0.0586577	-2.40301	0.0309929	RNF181	RNF181
ENSG00000269686	0.271723	1.25357	2.8781	0.00521509	0.0586846	-2.21117	0.0310072	ENSG00000269686	NA
ENSG00000197284	0.282535	-0.211695	2.87791	0.005218	0.0586846	-2.17693	0.0310072	ENSG00000197284	NA
ENSG00000111215	0.101412	3.81753	2.87766	0.00522171	0.0586846	-2.3993	0.0310072	PRR4	PRR4
ENSG00000130165	-0.0993932	3.8924	-2.87736	0.00522623	0.0586846	-2.41039	0.0310072	ELOF1	ELOF1
ENSG00000203867	-0.285317	3.68059	-2.87735	0.00522626	0.0586846	-2.38101	0.0310072	RBM20	RBM20
ENSG00000235162	-0.185187	4.95429	-2.87687	0.00523352	0.0586846	-2.52945	0.0310072	C12orf75	C12orf75
ENSG00000122958	-0.0693871	6.04322	-2.8766	0.00523755	0.0586846	-2.59785	0.0310072	VPS26A	VPS26A
ENSG00000148110	-0.0997431	6.05703	-2.87643	0.00524007	0.0586846	-2.60066	0.0310072	HIATL1	HIATL1
ENSG00000104695	-0.103551	7.23425	-2.87635	0.0052412	0.0586846	-2.62123	0.0310072	PPP2CB	PPP2CB
ENSG00000254691	0.144121	-0.143474	2.87633	0.00524158	0.0586846	-2.18015	0.0310072	ENSG00000254691	NA
ENSG00000100603	-0.0704726	6.14857	-2.87607	0.00524544	0.058693	-2.6021	0.0310116	SNW1	SNW1
ENSG00000223911	0.211805	0.799301	2.87535	0.00525618	0.0587785	-2.19586	0.0310568	ENSG00000223911	NA
ENSG00000034510	-0.193839	8.18009	-2.87468	0.00526615	0.0588551	-2.62326	0.0310973	TMSB10	TMSB10
ENSG00000139714	0.236211	0.856765	2.8741	0.00527484	0.0588596	-2.20857	0.0310996	MORN3	MORN3
ENSG00000100138	-0.0889106	5.72697	-2.87394	0.00527736	0.0588596	-2.59496	0.0310996	NHP2L1	NHP2L1
ENSG00000014641	-0.101028	6.64406	-2.87388	0.00527822	0.0588596	-2.62143	0.0310996	MDH1	MDH1
ENSG00000103423	-0.0801733	5.16635	-2.87383	0.005279	0.0588596	-2.55787	0.0310996	DNAJA3	DNAJA3
ENSG00000196943	-0.0672617	5.40789	-2.87328	0.00528725	0.0588828	-2.57591	0.0311119	NOP9	NOP9
ENSG00000239388	0.133164	1.56854	2.87327	0.00528731	0.0588828	-2.23713	0.0311119	ASB14	ASB14
ENSG00000261884	0.0886391	2.67157	2.87266	0.00529651	0.0589427	-2.29865	0.0311435	ENSG00000261884	NA
ENSG00000171222	-0.0981153	4.37258	-2.8725	0.00529892	0.0589427	-2.47653	0.0311435	SCAND1	SCAND1
ENSG00000232474	0.345042	-0.437761	2.87197	0.00530702	0.0589531	-2.19408	0.031149	NCKAP5-IT1	NCKAP5-IT1
ENSG00000182446	-0.0678128	6.62928	-2.87182	0.00530926	0.0589531	-2.62676	0.031149	NPLOC4	NPLOC4
ENSG00000177595	-0.126751	4.5086	-2.87164	0.00531189	0.0589531	-2.49594	0.031149	PIDD	PIDD
ENSG00000161091	-0.109157	5.08889	-2.87154	0.00531339	0.0589531	-2.55898	0.031149	MFSD12	MFSD12
ENSG00000140905	-0.118837	4.17512	-2.87141	0.00531544	0.0589531	-2.45585	0.031149	GCSH	GCSH
ENSG00000161618	-0.175511	3.47105	-2.8706	0.00532762	0.0590535	-2.37676	0.0312021	ALDH16A1	ALDH16A1
ENSG00000241269	0.172115	0.866722	2.87024	0.00533312	0.0590798	-2.21312	0.031216	ENSG00000241269	NA
ENSG00000166886	-0.159507	5.08712	-2.86818	0.0053644	0.0592926	-2.56231	0.0313284	NAB2	NAB2
ENSG00000141385	-0.0659029	5.61982	-2.86814	0.00536513	0.0592926	-2.6018	0.0313284	AFG3L2	AFG3L2
ENSG00000266904	0.131303	2.67658	2.86774	0.00537114	0.0592926	-2.31833	0.0313284	LINC00663	LINC00663
ENSG00000241549	0.161935	2.69282	2.86772	0.0053715	0.0592926	-2.31124	0.0313284	GUSBP2	GUSBP2
ENSG00000124126	-0.202642	8.22078	-2.86765	0.00537248	0.0592926	-2.64028	0.0313284	PREX1	PREX1
ENSG00000172354	-0.092971	7.50186	-2.86758	0.00537368	0.0592926	-2.6443	0.0313284	GNB2	GNB2
ENSG00000134873	0.194806	0.608262	2.86754	0.00537427	0.0592926	-2.2103	0.0313284	CLDN10	CLDN10
ENSG00000112031	-0.0812375	5.03505	-2.86718	0.00537973	0.0593182	-2.56168	0.031342	MTRF1L	MTRF1L
ENSG00000134668	-0.552724	0.0193902	-2.86518	0.00541031	0.0596206	-2.20586	0.0315017	SPOCD1	SPOCD1
ENSG00000126261	-0.0847502	7.39901	-2.86398	0.0054289	0.0597103	-2.65222	0.0315491	UBA2	UBA2
ENSG00000166317	0.180318	1.37272	2.86384	0.00543105	0.0597103	-2.25079	0.0315491	SYNPO2L	SYNPO2L
ENSG00000177106	0.207791	1.20838	2.86377	0.00543203	0.0597103	-2.24639	0.0315491	EPS8L2	EPS8L2
ENSG00000171189	0.4051	3.66262	2.86362	0.00543445	0.0597103	-2.47281	0.0315491	GRIK1	GRIK1
ENSG00000234445	0.300968	-0.279558	2.8631	0.0054425	0.0597103	-2.21134	0.0315491	FGF14-AS1	FGF14-AS1
ENSG00000266173	0.0939952	4.33332	2.8629	0.00544553	0.0597103	-2.49818	0.0315491	STRADA	STRADA
ENSG00000091542	-0.112854	6.42749	-2.86287	0.005446	0.0597103	-2.64602	0.0315491	ALKBH5	ALKBH5
ENSG00000102158	-0.156721	6.3934	-2.86268	0.00544889	0.0597103	-2.64605	0.0315491	MAGT1	MAGT1
ENSG00000239272	0.14009	-0.0372159	2.86262	0.00544987	0.0597103	-2.21052	0.0315491	RPL21P10	RPL21P10
ENSG00000182768	-0.0928905	6.22862	-2.86242	0.00545291	0.0597103	-2.64239	0.0315491	NGRN	NGRN
ENSG00000245534	0.190575	1.22239	2.8624	0.00545319	0.0597103	-2.24822	0.0315491	ENSG00000245534	NA
ENSG00000080819	-0.0690573	4.48722	-2.86183	0.00546203	0.0597726	-2.51662	0.031582	CPOX	CPOX
ENSG00000223704	0.26704	0.999042	2.86147	0.0054676	0.0597989	-2.24018	0.031596	ENSG00000223704	NA
ENSG00000108010	-0.0877914	5.43179	-2.86115	0.00547264	0.0598195	-2.60646	0.0316068	GLRX3	GLRX3
ENSG00000146670	-0.28308	4.24499	-2.86071	0.00547941	0.0598588	-2.47985	0.0316276	CDCA5	CDCA5
ENSG00000218676	0.227795	0.204527	2.86033	0.00548537	0.0598893	-2.21808	0.0316437	BRD7P4	BRD7P4
ENSG00000164506	0.153686	5.24792	2.86001	0.00549032	0.0599088	-2.60065	0.031654	STXBP5	STXBP5
ENSG00000231702	0.302246	-0.306232	2.85961	0.00549667	0.0599435	-2.21979	0.0316724	ENSG00000231702	NA
ENSG00000131165	-0.071564	5.78815	-2.85917	0.00550348	0.0599832	-2.63524	0.0316933	CHMP1A	CHMP1A
ENSG00000079263	0.246303	-0.563893	2.85875	0.0055101	0.06002	-2.22212	0.0317127	SP140	SP140
ENSG00000100554	-0.0912653	6.07096	-2.85855	0.0055132	0.06002	-2.64739	0.0317127	ATP6V1D	ATP6V1D
ENSG00000119616	-0.0753245	4.8983	-2.85746	0.00553016	0.0601234	-2.57435	0.0317674	FCF1	FCF1
ENSG00000136158	-0.175636	6.53729	-2.85738	0.0055314	0.0601234	-2.66137	0.0317674	SPRY2	SPRY2
ENSG00000167945	0.196946	-0.00362687	2.85733	0.00553225	0.0601234	-2.22251	0.0317674	PRR25	PRR25
ENSG00000085231	-0.0718378	5.69077	-2.85661	0.00554363	0.0602125	-2.63661	0.0318145	TAF9	TAF9
ENSG00000132702	0.408782	1.42425	2.85634	0.00554778	0.060223	-2.2746	0.03182	HAPLN2	HAPLN2
ENSG00000123416	-0.152335	8.27984	-2.85549	0.00556114	0.0602804	-2.67035	0.0318504	TUBA1B	TUBA1B
ENSG00000223884	0.248629	0.121829	2.85546	0.00556166	0.0602804	-2.22711	0.0318504	ENSG00000223884	NA
ENSG00000196553	0.19565	0.870503	2.85527	0.00556469	0.0602804	-2.2486	0.0318504	LINC00238	LINC00238
ENSG00000183741	-0.102422	7.03549	-2.8552	0.00556582	0.0602804	-2.67402	0.0318504	CBX6	CBX6
ENSG00000117640	-0.0508275	5.48325	-2.85436	0.00557907	0.0603894	-2.631	0.0319079	MTFR1L	MTFR1L
ENSG00000137818	-0.110036	7.59591	-2.8541	0.00558308	0.0603982	-2.67837	0.0319126	RPLP1	RPLP1
ENSG00000218475	0.319035	-0.250393	2.85372	0.00558913	0.0604291	-2.23151	0.0319289	ENSG00000218475	NA
ENSG00000219395	0.131788	1.03279	2.85313	0.00559846	0.0604954	-2.2601	0.0319639	HSPA8P15	HSPA8P15
ENSG00000163632	0.159464	0.965802	2.85178	0.00561992	0.0606926	-2.26117	0.0320681	C3orf49	C3orf49
ENSG00000148572	-0.119889	3.94572	-2.85129	0.00562772	0.0607421	-2.47932	0.0320943	NRBF2	NRBF2
ENSG00000239212	0.302725	-0.396473	2.85021	0.00564503	0.0608859	-2.24242	0.0321703	RPL6P7	RPL6P7
ENSG00000224165	0.168523	2.06177	2.84983	0.00565099	0.0608859	-2.32243	0.0321703	DNAJC27-AS1	DNAJC27-AS1
ENSG00000152700	-0.0839628	6.34805	-2.84971	0.005653	0.0608859	-2.67773	0.0321703	SAR1B	SAR1B
ENSG00000237972	0.165933	-0.260244	2.84965	0.00565392	0.0608859	-2.24057	0.0321703	TUBG1P	TUBG1P
ENSG00000240230	0.0874993	4.38636	2.84917	0.00566156	0.0609123	-2.53907	0.0321842	COX19	COX19
ENSG00000110107	-0.0995473	6.0562	-2.8491	0.00566281	0.0609123	-2.66811	0.0321842	PRPF19	PRPF19
ENSG00000069943	0.0940638	3.85722	2.84846	0.00567302	0.060932	-2.47918	0.0321947	PIGB	PIGB
ENSG00000140519	0.298045	3.20118	2.84829	0.00567568	0.060932	-2.41363	0.0321947	RHCG	RHCG
ENSG00000163918	-0.132349	4.6369	-2.84825	0.00567645	0.060932	-2.55687	0.0321947	RFC4	RFC4
ENSG00000108468	-0.0648674	7.15754	-2.84794	0.00568139	0.060932	-2.69163	0.0321947	CBX1	CBX1
ENSG00000247629	0.126664	2.25701	2.8478	0.00568354	0.060932	-2.3309	0.0321947	ENSG00000247629	NA
ENSG00000248333	-0.0658688	4.17918	-2.84778	0.00568398	0.060932	-2.51718	0.0321947	CDK11B	CDK11B
ENSG00000248816	0.212637	-0.171148	2.84712	0.00569455	0.0610107	-2.24582	0.0322362	ENSG00000248816	NA
ENSG00000226874	0.157125	0.184067	2.8469	0.00569805	0.0610136	-2.24758	0.0322378	ENSG00000226874	NA
ENSG00000113643	-0.0807485	6.04715	-2.84612	0.00571073	0.0611027	-2.67847	0.0322848	RARS	RARS
ENSG00000067182	-0.201031	5.48576	-2.8458	0.00571578	0.0611027	-2.65311	0.0322848	TNFRSF1A	TNFRSF1A
ENSG00000166483	-0.139803	6.45972	-2.84549	0.00572088	0.0611027	-2.68308	0.0322848	WEE1	WEE1
ENSG00000101220	-0.137363	4.66217	-2.84549	0.0057209	0.0611027	-2.58063	0.0322848	C20orf27	C20orf27
ENSG00000170604	-0.0608719	4.73128	-2.84524	0.00572499	0.0611027	-2.59007	0.0322848	IRF2BP1	IRF2BP1
ENSG00000113494	0.471829	-0.365212	2.84519	0.00572575	0.0611027	-2.25375	0.0322848	PRLR	PRLR
ENSG00000259826	0.159573	0.436415	2.84488	0.0057307	0.061121	-2.25698	0.0322945	ENSG00000259826	NA
ENSG00000144524	-0.0659455	5.29348	-2.84421	0.00574165	0.0611827	-2.63981	0.0323271	COPS7B	COPS7B
ENSG00000257261	0.152597	0.380122	2.84413	0.00574296	0.0611827	-2.25838	0.0323271	ENSG00000257261	NA
ENSG00000160075	-0.0755838	5.55049	-2.84389	0.00574683	0.0611895	-2.662	0.0323307	SSU72	SSU72
ENSG00000173818	0.0772159	4.66654	2.84327	0.00575684	0.0612616	-2.58981	0.0323688	ENDOV	ENDOV
ENSG00000169016	-0.124119	5.42078	-2.84277	0.00576506	0.0613146	-2.65252	0.0323968	E2F6	E2F6
ENSG00000259442	0.127866	0.957496	2.84227	0.00577322	0.0613669	-2.28201	0.0324244	ENSG00000259442	NA
ENSG00000138071	-0.0846396	8.54991	-2.84206	0.00577658	0.0613681	-2.70309	0.032425	ACTR2	ACTR2
ENSG00000167657	-0.113214	5.44177	-2.84186	0.00577989	0.0613687	-2.66042	0.0324254	DAPK3	DAPK3
ENSG00000228939	0.242441	0.271808	2.84078	0.0057976	0.0614708	-2.26315	0.0324793	AKT3-IT1	AKT3-IT1
ENSG00000264895	0.115171	2.35884	2.84072	0.0057985	0.0614708	-2.35346	0.0324793	ENSG00000264895	NA
ENSG00000181019	-0.406372	3.83495	-2.84054	0.00580139	0.0614708	-2.51552	0.0324793	NQO1	NQO1
ENSG00000206676	0.311924	0.0954174	2.84038	0.00580405	0.0614708	-2.26274	0.0324793	ENSG00000206676	NA
ENSG00000258592	0.598272	-0.74663	2.84013	0.00580825	0.0614708	-2.27701	0.0324793	ENSG00000258592	NA
ENSG00000261478	0.348415	1.29785	2.84008	0.00580901	0.0614708	-2.30505	0.0324793	ENSG00000261478	NA
ENSG00000243753	0.153002	2.82585	2.83986	0.00581267	0.0614752	-2.39191	0.0324816	HLA-L	HLA-L
ENSG00000204241	0.254686	1.49138	2.83948	0.00581882	0.0614831	-2.3173	0.0324858	ENSG00000204241	NA
ENSG00000240710	0.39335	-0.915511	2.83942	0.00581992	0.0614831	-2.27436	0.0324858	ENSG00000240710	NA
ENSG00000174827	0.115913	1.86452	2.83896	0.00582746	0.0615283	-2.3317	0.0325097	PDZK1	PDZK1
ENSG00000124749	0.567544	0.333663	2.83803	0.0058428	0.0616277	-2.27298	0.0325622	COL21A1	COL21A1
ENSG00000258701	0.289013	0.724379	2.83799	0.00584338	0.0616277	-2.28351	0.0325622	LINC00638	LINC00638
ENSG00000156500	0.129759	2.98136	2.83777	0.00584706	0.061632	-2.40711	0.0325645	FAM122C	FAM122C
ENSG00000105556	-0.0710759	4.28929	-2.8371	0.00585805	0.0616667	-2.55627	0.0325828	MIER2	MIER2
ENSG00000166016	-0.23322	4.52795	-2.83707	0.00585859	0.0616667	-2.57024	0.0325828	ABTB2	ABTB2
ENSG00000176087	-0.124396	5.06229	-2.83698	0.00586013	0.0616667	-2.6411	0.0325828	SLC35A4	SLC35A4
ENSG00000236066	0.210322	-0.256732	2.83672	0.00586445	0.0616778	-2.26948	0.0325887	ENSG00000236066	NA
ENSG00000259594	0.483203	-0.0853584	2.83606	0.00587534	0.0617371	-2.27036	0.03262	ENSG00000259594	NA
ENSG00000001461	0.146273	4.43995	2.83598	0.00587661	0.0617371	-2.58657	0.03262	NIPAL3	NIPAL3
ENSG00000213865	0.106127	3.50116	2.83549	0.0058848	0.0617888	-2.46407	0.0326473	C8orf44	C8orf44
ENSG00000148840	-0.107803	5.13377	-2.83485	0.00589545	0.0618202	-2.65043	0.0326639	PPRC1	PPRC1
ENSG00000204568	-0.0942873	4.58285	-2.83475	0.00589711	0.0618202	-2.59965	0.0326639	MRPS18B	MRPS18B
ENSG00000145050	-0.180277	4.74466	-2.83472	0.0058976	0.0618202	-2.61439	0.0326639	MANF	MANF
ENSG00000224727	0.192801	-0.229034	2.83445	0.00590201	0.0618322	-2.27459	0.0326703	FCF1P7	FCF1P7
ENSG00000267508	0.179825	4.2506	2.83388	0.00591156	0.0618979	-2.56323	0.032705	ZNF285	ZNF285
ENSG00000179218	-0.144195	8.50208	-2.83368	0.00591487	0.0618983	-2.72456	0.0327052	CALR	CALR
ENSG00000076604	-0.104083	5.44668	-2.83333	0.0059207	0.061925	-2.67536	0.0327193	TRAF4	TRAF4
ENSG00000158545	-0.0582501	5.92018	-2.83208	0.00594169	0.0621102	-2.70551	0.0328172	ZC3H18	ZC3H18
ENSG00000111669	-0.198622	7.79191	-2.8317	0.00594799	0.062116	-2.7336	0.0328202	TPI1	TPI1
ENSG00000011376	-0.0902655	5.62966	-2.83165	0.00594892	0.062116	-2.69687	0.0328202	LARS2	LARS2
ENSG00000162994	0.140276	4.73121	2.83146	0.00595209	0.062116	-2.62714	0.0328202	CLHC1	CLHC1
ENSG00000267731	0.345326	1.44201	2.83065	0.00596558	0.0622224	-2.33611	0.0328764	ENSG00000267731	NA
ENSG00000069248	-0.060196	6.95561	-2.83002	0.00597621	0.0622975	-2.73706	0.0329161	NUP133	NUP133
ENSG00000105723	-0.0581352	5.54014	-2.82983	0.00597937	0.0622975	-2.69596	0.0329161	GSK3A	GSK3A
ENSG00000141456	-0.0478749	5.9367	-2.82902	0.00599304	0.0623756	-2.71729	0.0329574	PELP1	PELP1
ENSG00000197170	-0.0898841	6.54052	-2.829	0.00599347	0.0623756	-2.7342	0.0329574	PSMD12	PSMD12
ENSG00000179958	-0.141117	3.61806	-2.82844	0.00600292	0.0624354	-2.49419	0.032989	DCTPP1	DCTPP1
ENSG00000164056	-0.256514	5.25511	-2.82827	0.00600582	0.0624354	-2.65086	0.032989	SPRY1	SPRY1
ENSG00000123395	-0.134915	3.04588	-2.82675	0.00603151	0.0625846	-2.44346	0.0330678	C12orf44	C12orf44
ENSG00000205056	0.410775	-0.517809	2.82674	0.00603167	0.0625846	-2.29324	0.0330678	ENSG00000205056	NA
ENSG00000011258	0.0785243	6.30578	2.82642	0.00603711	0.0625846	-2.73021	0.0330678	MBTD1	MBTD1
ENSG00000196951	0.257528	-0.296936	2.8264	0.00603751	0.0625846	-2.29307	0.0330678	ENSG00000196951	NA
ENSG00000229800	0.225394	-0.00874241	2.82634	0.00603853	0.0625846	-2.29503	0.0330678	ATP8A2P2	ATP8A2P2
ENSG00000198339	-0.298651	4.46613	-2.82606	0.00604327	0.0625846	-2.57402	0.0330678	HIST1H4I	HIST1H4I
ENSG00000164946	0.384398	4.9858	2.82605	0.00604342	0.0625846	-2.65556	0.0330678	FREM1	FREM1
ENSG00000137161	-0.0845264	5.04393	-2.82586	0.00604664	0.0625846	-2.66847	0.0330678	CNPY3	CNPY3
ENSG00000130312	-0.108117	3.48991	-2.82516	0.00605859	0.0625991	-2.48826	0.0330755	MRPL34	MRPL34
ENSG00000142347	0.247588	2.68767	2.82506	0.00606021	0.0625991	-2.42252	0.0330755	MYO1F	MYO1F
ENSG00000235983	0.184044	-0.240172	2.82474	0.00606576	0.0625991	-2.29651	0.0330755	ENSG00000235983	NA
ENSG00000229692	0.098497	2.97261	2.82469	0.00606667	0.0625991	-2.43812	0.0330755	SOS1-IT1	SOS1-IT1
ENSG00000267169	0.0968401	2.82269	2.82458	0.00606852	0.0625991	-2.4262	0.0330755	ENSG00000267169	NA
ENSG00000116096	-0.235776	0.926507	-2.82441	0.00607131	0.0625991	-2.31953	0.0330755	SPR	SPR
ENSG00000239881	0.243448	0.772336	2.82432	0.00607293	0.0625991	-2.31486	0.0330755	RPS27P25	RPS27P25
ENSG00000122548	0.469229	0.210164	2.82423	0.00607453	0.0625991	-2.30523	0.0330755	KIAA0087	KIAA0087
ENSG00000103274	-0.108759	2.89494	-2.82335	0.00608955	0.0627068	-2.43454	0.0331324	NUBP1	NUBP1
ENSG00000220392	0.203514	0.389921	2.82323	0.00609162	0.0627068	-2.30683	0.0331324	FCF1P5	FCF1P5
ENSG00000144118	-0.141447	4.69073	-2.82177	0.00611672	0.0629165	-2.63384	0.0332432	RALB	RALB
ENSG00000217488	0.140259	1.28859	2.82165	0.00611864	0.0629165	-2.34576	0.0332432	ENSG00000217488	NA
ENSG00000101811	-0.0692016	4.35781	-2.82141	0.0061229	0.0629261	-2.60528	0.0332483	CSTF2	CSTF2
ENSG00000104907	-0.095891	4.11824	-2.82028	0.00614241	0.0630105	-2.57911	0.0332928	TRMT1	TRMT1
ENSG00000187688	0.265761	-0.620622	2.82018	0.00614414	0.0630105	-2.31011	0.0332928	TRPV2	TRPV2
ENSG00000128595	-0.134472	8.47028	-2.82002	0.00614689	0.0630105	-2.75915	0.0332928	CALU	CALU
ENSG00000235121	0.318645	0.590407	2.81984	0.00614992	0.0630105	-2.32047	0.0332928	ENSG00000235121	NA
ENSG00000261221	-0.0625322	4.67133	-2.81977	0.00615108	0.0630105	-2.64715	0.0332928	ZNF865	ZNF865
ENSG00000173486	-0.0960825	3.30037	-2.81977	0.0061511	0.0630105	-2.48549	0.0332928	FKBP2	FKBP2
ENSG00000129084	-0.0776028	4.94999	-2.8185	0.00617312	0.0631604	-2.67426	0.033372	PSMA1	PSMA1
ENSG00000267694	0.383948	-1.34188	2.81825	0.0061775	0.0631604	-2.31658	0.033372	ENSG00000267694	NA
ENSG00000266111	0.163993	0.151634	2.8182	0.00617839	0.0631604	-2.31193	0.033372	ENSG00000266111	NA
ENSG00000176248	-0.0529012	4.75382	-2.81778	0.00618572	0.0631604	-2.66068	0.033372	ANAPC2	ANAPC2
ENSG00000164466	-0.0605142	7.13822	-2.81775	0.00618618	0.0631604	-2.76913	0.033372	SFXN1	SFXN1
ENSG00000109606	-0.0597912	7.78946	-2.81761	0.00618856	0.0631604	-2.76986	0.033372	DHX15	DHX15
ENSG00000143294	-0.0473105	5.78703	-2.81758	0.00618912	0.0631604	-2.73854	0.033372	PRCC	PRCC
ENSG00000149658	-0.0719194	5.98735	-2.81656	0.00620686	0.0633073	-2.75068	0.0334497	YTHDF1	YTHDF1
ENSG00000143252	-0.0775001	5.6489	-2.81605	0.00621571	0.0633633	-2.73668	0.0334793	SDHC	SDHC
ENSG00000183117	0.941008	2.86762	2.81451	0.00624273	0.0636045	-2.49637	0.0336067	CSMD1	CSMD1
ENSG00000148834	-0.122307	4.59917	-2.81422	0.00624778	0.0636045	-2.64526	0.0336067	GSTO1	GSTO1
ENSG00000188483	-0.255125	2.99363	-2.81398	0.0062521	0.0636045	-2.46666	0.0336067	IER5L	IER5L
ENSG00000263219	0.132999	1.01353	2.81393	0.00625282	0.0636045	-2.35204	0.0336067	RYKP1	RYKP1
ENSG00000067955	-0.096235	5.54406	-2.81348	0.00626085	0.0636395	-2.72987	0.0336252	CBFB	CBFB
ENSG00000231453	0.46499	-0.505364	2.81317	0.00626617	0.0636395	-2.32587	0.0336252	ENSG00000231453	NA
ENSG00000259986	0.14183	1.75147	2.81316	0.00626636	0.0636395	-2.38693	0.0336252	ENSG00000259986	NA
ENSG00000087086	-0.295733	8.54423	-2.81288	0.00627138	0.0636564	-2.77507	0.0336341	FTL	FTL
ENSG00000130717	-0.0949576	4.62174	-2.81256	0.00627708	0.06368	-2.65818	0.0336466	UCK1	UCK1
ENSG00000261839	0.217761	1.69471	2.81226	0.0062823	0.0636988	-2.38816	0.0336565	ENSG00000261839	NA
ENSG00000197756	-0.124841	7.76652	-2.81108	0.00630308	0.0638753	-2.78684	0.0337498	RPL37A	RPL37A
ENSG00000170919	0.107094	5.21345	2.81073	0.00630932	0.0639043	-2.72223	0.0337651	TPT1-AS1	TPT1-AS1
ENSG00000099194	-0.204892	9.78639	-2.80988	0.0063243	0.0639848	-2.76934	0.0338077	SCD	SCD
ENSG00000127914	0.102967	8.04785	2.80976	0.00632653	0.0639848	-2.78853	0.0338077	AKAP9	AKAP9
ENSG00000172809	-0.116233	5.49962	-2.80971	0.00632743	0.0639848	-2.74207	0.0338077	RPL38	RPL38
ENSG00000155897	0.646569	0.811817	2.80932	0.00633437	0.0640208	-2.37989	0.0338266	ADCY8	ADCY8
ENSG00000258458	0.184769	0.408571	2.80879	0.0063437	0.0640809	-2.33889	0.0338584	ENSG00000258458	NA
ENSG00000187837	-0.178871	8.25358	-2.80705	0.00637484	0.064361	-2.78774	0.0340064	HIST1H1C	HIST1H1C
ENSG00000253636	0.122309	2.37429	2.80662	0.00638247	0.0643849	-2.43702	0.034019	ENSG00000253636	NA
ENSG00000254538	0.186715	1.25985	2.80653	0.00638401	0.0643849	-2.3801	0.034019	ENSG00000254538	NA
ENSG00000196961	-0.0761733	6.67621	-2.8059	0.0063953	0.0644193	-2.79472	0.0340372	AP2A1	AP2A1
ENSG00000214279	0.213089	2.61899	2.80583	0.00639661	0.0644193	-2.46462	0.0340372	ENSG00000214279	NA
ENSG00000219547	0.371332	0.0159624	2.80577	0.00639765	0.0644193	-2.3513	0.0340372	RPL17P25	RPL17P25
ENSG00000259248	0.148709	1.82846	2.8052	0.00640783	0.0644246	-2.4092	0.03404	USP3-AS1	USP3-AS1
ENSG00000142864	-0.0746886	8.54078	-2.8052	0.00640796	0.0644246	-2.79606	0.03404	SERBP1	SERBP1
ENSG00000258548	0.4811	2.45903	2.80508	0.00641008	0.0644246	-2.46055	0.03404	LINC00645	LINC00645
ENSG00000129071	-0.0856014	5.24801	-2.80482	0.0064147	0.0644246	-2.73195	0.03404	MBD4	MBD4
ENSG00000076924	-0.0725635	5.35527	-2.80458	0.00641897	0.0644246	-2.74434	0.03404	XAB2	XAB2
ENSG00000145494	-0.0916742	3.09734	-2.80448	0.00642083	0.0644246	-2.49845	0.03404	NDUFS6	NDUFS6
ENSG00000117500	-0.0905384	6.88562	-2.80441	0.00642202	0.0644246	-2.80051	0.03404	TMED5	TMED5
ENSG00000162607	-0.127182	6.5819	-2.80364	0.00643587	0.0644994	-2.79145	0.0340795	USP1	USP1
ENSG00000117748	-0.134125	4.94052	-2.80362	0.0064363	0.0644994	-2.70844	0.0340795	RPA2	RPA2
ENSG00000072858	0.354962	1.60669	2.80332	0.00644172	0.0645179	-2.40921	0.0340893	SIDT1	SIDT1
ENSG00000138279	-0.0926989	5.57381	-2.80314	0.00644496	0.0645179	-2.76576	0.0340893	ANXA7	ANXA7
ENSG00000115091	-0.0894739	7.76056	-2.80275	0.00645194	0.0645536	-2.80783	0.0341082	ACTR3	ACTR3
ENSG00000175193	-0.0615048	4.58864	-2.80199	0.0064657	0.064657	-2.67832	0.0341628	PARL	PARL
ENSG00000136895	0.172713	4.66539	2.80148	0.00647498	0.0647156	-2.69577	0.0341938	GARNL3	GARNL3
ENSG00000232457	0.284764	0.080112	2.80003	0.00650135	0.0649449	-2.35258	0.0343149	SLC16A6P1	SLC16A6P1
ENSG00000126088	-0.116323	4.81031	-2.79983	0.0065049	0.064946	-2.71263	0.0343155	UROD	UROD
ENSG00000140043	0.121617	3.44015	2.79957	0.00650973	0.0649524	-2.54962	0.0343189	PTGR2	PTGR2
ENSG00000178631	0.218095	0.950988	2.79942	0.00651242	0.0649524	-2.38363	0.0343189	ACTG1P1	ACTG1P1
ENSG00000234473	0.263269	0.308168	2.79895	0.00652092	0.0650029	-2.35944	0.0343456	ZNF101P2	ZNF101P2
ENSG00000164638	0.106492	4.82107	2.79857	0.00652795	0.0650071	-2.70991	0.0343478	SLC29A4	SLC29A4
ENSG00000143851	0.277265	-0.121075	2.79837	0.0065316	0.0650071	-2.35518	0.0343478	PTPN7	PTPN7
ENSG00000163812	-0.0590283	5.67625	-2.79821	0.00653459	0.0650071	-2.78359	0.0343478	ZDHHC3	ZDHHC3
ENSG00000256436	0.146745	2.16305	2.79818	0.00653509	0.0650071	-2.44526	0.0343478	TAS2R31	TAS2R31
ENSG00000198374	-0.588642	1.70341	-2.79775	0.00654302	0.0650518	-2.43675	0.0343714	HIST1H2AL	HIST1H2AL
ENSG00000181656	0.419611	-0.241207	2.79715	0.00655393	0.065083	-2.35799	0.0343879	GPR88	GPR88
ENSG00000225234	0.20528	1.69978	2.79697	0.0065573	0.065083	-2.42336	0.0343879	TRAPPC12-AS1	TRAPPC12-AS1
ENSG00000254432	0.149391	1.99942	2.79691	0.00655836	0.065083	-2.43825	0.0343879	ENSG00000254432	NA
ENSG00000230772	0.237248	0.270458	2.79682	0.00655993	0.065083	-2.36904	0.0343879	VN1R108P	VN1R108P
ENSG00000225928	0.215045	-0.0954316	2.79633	0.00656904	0.0651393	-2.35895	0.0344176	CACYBPP1	CACYBPP1
ENSG00000224986	0.30153	-0.287942	2.79578	0.00657903	0.0651795	-2.36002	0.0344389	PPP1R8P1	PPP1R8P1
ENSG00000260618	0.145495	1.78405	2.79573	0.00657999	0.0651795	-2.43049	0.0344389	ENSG00000260618	NA
ENSG00000182180	-0.0720743	5.99802	-2.7951	0.00659157	0.0652539	-2.80401	0.0344782	MRPS16	MRPS16
ENSG00000255710	0.141508	0.553539	2.79453	0.00660204	0.0652539	-2.37512	0.0344782	ENSG00000255710	NA
ENSG00000162735	-0.0793783	5.95431	-2.79444	0.00660373	0.0652539	-2.80477	0.0344782	PEX19	PEX19
ENSG00000267152	0.127619	2.69619	2.79394	0.00661296	0.0652539	-2.49053	0.0344782	ENSG00000267152	NA
ENSG00000134824	-0.129933	8.60006	-2.79341	0.00662283	0.0652539	-2.82506	0.0344782	FADS2	FADS2
ENSG00000174946	0.236339	1.18978	2.79334	0.00662409	0.0652539	-2.40952	0.0344782	GPR171	GPR171
ENSG00000167515	-0.110455	4.01958	-2.79325	0.00662568	0.0652539	-2.63241	0.0344782	TRAPPC2L	TRAPPC2L
ENSG00000185633	0.18559	1.89747	2.79313	0.00662799	0.0652539	-2.44621	0.0344782	NDUFA4L2	NDUFA4L2
ENSG00000174437	-0.0919218	8.93603	-2.79307	0.00662911	0.0652539	-2.82183	0.0344782	ATP2A2	ATP2A2
ENSG00000168556	-0.101661	3.47871	-2.79298	0.0066308	0.0652539	-2.5682	0.0344782	ING2	ING2
ENSG00000170445	-0.0841784	5.63763	-2.79293	0.00663165	0.0652539	-2.79324	0.0344782	HARS	HARS
ENSG00000230319	0.164111	1.21686	2.79279	0.00663433	0.0652539	-2.41235	0.0344782	ENSG00000230319	NA
ENSG00000116791	-0.616443	4.754	-2.79277	0.00663458	0.0652539	-2.71783	0.0344782	CRYZ	CRYZ
ENSG00000204370	-0.106162	4.7808	-2.79271	0.00663582	0.0652539	-2.72354	0.0344782	SDHD	SDHD
ENSG00000251594	0.319592	0.958318	2.79238	0.00664196	0.0652804	-2.40337	0.0344922	ENSG00000251594	NA
ENSG00000213699	-0.17131	6.03237	-2.7919	0.00665087	0.065334	-2.81403	0.0345205	SLC35F6	SLC35F6
ENSG00000224647	0.317666	-0.37991	2.79084	0.0066705	0.0654641	-2.3709	0.0345893	ENSG00000224647	NA
ENSG00000243754	0.180856	-0.327981	2.79081	0.00667104	0.0654641	-2.37137	0.0345893	ENSG00000243754	NA
ENSG00000204560	-0.0767201	4.94354	-2.79062	0.00667453	0.0654644	-2.74555	0.0345894	DHX16	DHX16
ENSG00000143774	-0.104508	5.5855	-2.79033	0.00668003	0.0654844	-2.79816	0.0346	GUK1	GUK1
ENSG00000168300	0.10498	6.24881	2.78986	0.00668884	0.0655368	-2.82571	0.0346276	PCMTD1	PCMTD1
ENSG00000254352	0.216512	0.590564	2.78945	0.00669652	0.0655702	-2.38916	0.0346453	ENSG00000254352	NA
ENSG00000167995	0.129448	2.4372	2.7893	0.00669918	0.0655702	-2.49099	0.0346453	BEST1	BEST1
ENSG00000157601	0.344793	0.948982	2.78907	0.00670357	0.0655792	-2.41024	0.0346501	MX1	MX1
ENSG00000166377	0.0903121	5.74701	2.78799	0.00672384	0.0657435	-2.81265	0.0347369	ATP9B	ATP9B
ENSG00000203327	0.214496	1.32395	2.78756	0.00673182	0.0657875	-2.42873	0.0347601	ENSG00000203327	NA
ENSG00000255284	0.113127	2.11418	2.78719	0.00673877	0.0658214	-2.46824	0.034778	ENSG00000255284	NA
ENSG00000267575	0.547448	2.324	2.78635	0.00675464	0.0659141	-2.48403	0.034827	ENSG00000267575	NA
ENSG00000185267	0.150892	1.28078	2.78632	0.00675524	0.0659141	-2.43021	0.034827	CDNF	CDNF
ENSG00000169045	-0.0653546	8.62838	-2.78564	0.00676795	0.0660041	-2.84421	0.0348746	HNRNPH1	HNRNPH1
ENSG00000188921	0.247062	2.59339	2.78541	0.00677247	0.0660141	-2.50554	0.0348799	PTPLAD2	PTPLAD2
ENSG00000166452	-0.0788039	3.61191	-2.785	0.00678015	0.0660549	-2.60162	0.0349014	AKIP1	AKIP1
ENSG00000267321	-0.0656765	2.58385	-2.78317	0.00681483	0.0663586	-2.50707	0.0350619	ENSG00000267321	NA
ENSG00000124145	-0.352507	2.92017	-2.78258	0.00682604	0.0664335	-2.53685	0.0351015	SDC4	SDC4
ENSG00000166451	-0.188202	4.19866	-2.78235	0.00683041	0.0664419	-2.67301	0.0351059	CENPN	CENPN
ENSG00000225135	0.258676	1.98768	2.78167	0.00684345	0.0665345	-2.47959	0.0351548	ENSG00000225135	NA
ENSG00000204316	-0.0906623	2.11207	-2.78128	0.00685075	0.0665661	-2.48172	0.0351715	MRPL38	MRPL38
ENSG00000198556	0.0678808	4.72243	2.78113	0.00685374	0.0665661	-2.74836	0.0351715	ZNF789	ZNF789
ENSG00000039650	-0.0851339	4.50996	-2.78091	0.0068579	0.066569	-2.72229	0.035173	PNKP	PNKP
ENSG00000228302	0.137821	0.419896	2.78058	0.00686421	0.066569	-2.4028	0.035173	ENSG00000228302	NA
ENSG00000123737	-0.125255	5.32797	-2.78056	0.00686459	0.066569	-2.78798	0.035173	EXOSC9	EXOSC9
ENSG00000256594	0.0937291	4.1253	2.7802	0.00687144	0.0665874	-2.67672	0.0351828	ENSG00000256594	NA
ENSG00000204356	-0.0846068	5.41708	-2.77992	0.00687684	0.0665874	-2.81209	0.0351828	NELFE	NELFE
ENSG00000254263	0.154125	0.693755	2.77989	0.00687739	0.0665874	-2.41514	0.0351828	ENSG00000254263	NA
ENSG00000188725	-0.0920264	5.64871	-2.77954	0.00688401	0.0665874	-2.82647	0.0351828	SMIM15	SMIM15
ENSG00000106554	-0.0800715	5.40739	-2.77954	0.0068841	0.0665874	-2.8078	0.0351828	CHCHD3	CHCHD3
ENSG00000116652	0.120755	1.92227	2.77877	0.00689884	0.0666914	-2.47866	0.0352377	DLEU2L	DLEU2L
ENSG00000111875	-0.0828713	5.98132	-2.77861	0.00690191	0.0666914	-2.84548	0.0352377	ASF1A	ASF1A
ENSG00000129245	-0.0760641	5.81637	-2.778	0.00691371	0.0667023	-2.83958	0.0352435	FXR2	FXR2
ENSG00000137288	-0.114693	4.10542	-2.77793	0.00691503	0.0667023	-2.67879	0.0352435	MNF1	MNF1
ENSG00000149547	-0.103141	6.25366	-2.77745	0.00692434	0.0667023	-2.85507	0.0352435	EI24	EI24
ENSG00000234740	0.153794	1.7035	2.77731	0.00692698	0.0667023	-2.47097	0.0352435	ENSG00000234740	NA
ENSG00000174145	0.730948	0.395991	2.77725	0.0069282	0.0667023	-2.4231	0.0352435	KIAA1239	KIAA1239
ENSG00000182307	-0.087145	6.10436	-2.77672	0.00693842	0.0667023	-2.85458	0.0352435	C8orf33	C8orf33
ENSG00000128626	-0.122688	2.76161	-2.77653	0.00694212	0.0667023	-2.53697	0.0352435	MRPS12	MRPS12
ENSG00000254622	0.292045	0.108169	2.77642	0.00694406	0.0667023	-2.40852	0.0352435	NAV2-AS4	NAV2-AS4
ENSG00000004700	-0.113182	5.19825	-2.77632	0.00694599	0.0667023	-2.80099	0.0352435	RECQL	RECQL
ENSG00000108306	0.074569	5.17593	2.77632	0.00694602	0.0667023	-2.80363	0.0352435	FBXL20	FBXL20
ENSG00000185019	-0.0766499	3.90557	-2.77611	0.00695022	0.0667023	-2.65758	0.0352435	UBOX5	UBOX5
ENSG00000179918	-0.109453	4.91633	-2.77605	0.00695122	0.0667023	-2.77966	0.0352435	SEPHS2	SEPHS2
ENSG00000188612	-0.0782566	7.46235	-2.77604	0.0069514	0.0667023	-2.87387	0.0352435	SUMO2	SUMO2
ENSG00000165076	0.304023	-0.252429	2.77592	0.00695391	0.0667023	-2.40378	0.0352435	PRSS37	PRSS37
ENSG00000086589	-0.0801275	5.81405	-2.77581	0.00695595	0.0667023	-2.84462	0.0352435	RBM22	RBM22
ENSG00000139218	-0.0666604	7.64355	-2.77561	0.00695991	0.0667065	-2.87533	0.0352457	SCAF11	SCAF11
ENSG00000100591	-0.107864	5.57562	-2.77525	0.00696687	0.0667394	-2.83531	0.0352631	AHSA1	AHSA1
ENSG00000126461	-0.056071	6.41201	-2.77482	0.00697506	0.06675	-2.86742	0.0352687	SCAF1	SCAF1
ENSG00000124614	-0.124686	8.22618	-2.77478	0.00697593	0.06675	-2.8748	0.0352687	RPS10	RPS10
ENSG00000129460	-0.0898723	4.62424	-2.77464	0.00697857	0.06675	-2.75031	0.0352687	NGDN	NGDN
ENSG00000122378	-0.0972882	6.71742	-2.77357	0.00699935	0.0669149	-2.87604	0.0353558	FAM213A	FAM213A
ENSG00000115540	-0.0746218	6.57512	-2.77328	0.00700516	0.0669366	-2.8744	0.0353673	MOB4	MOB4
ENSG00000254999	-0.075061	5.99821	-2.77253	0.00701978	0.0670424	-2.86011	0.0354232	BRK1	BRK1
ENSG00000169032	-0.100555	5.76014	-2.77207	0.00702874	0.0670683	-2.8522	0.0354369	MAP2K1	MAP2K1
ENSG00000237928	0.4574	-0.0462015	2.77202	0.00702958	0.0670683	-2.42611	0.0354369	ENSG00000237928	NA
ENSG00000224424	0.135722	0.588148	2.77135	0.00704287	0.0671496	-2.43493	0.0354798	PRKAR2A-AS1	PRKAR2A-AS1
ENSG00000104671	-0.101809	5.08456	-2.77109	0.00704788	0.0671496	-2.80952	0.0354798	DCTN6	DCTN6
ENSG00000160959	-0.0461498	4.97782	-2.77104	0.00704875	0.0671496	-2.79828	0.0354798	LRRC14	LRRC14
ENSG00000168090	-0.1017	5.53539	-2.77027	0.00706397	0.0672352	-2.84193	0.035525	COPS6	COPS6
ENSG00000223945	0.18041	-0.108757	2.76999	0.00706939	0.0672352	-2.41686	0.035525	ENSG00000223945	NA
ENSG00000100209	-0.0945376	2.67138	-2.76998	0.00706956	0.0672352	-2.54562	0.035525	HSCB	HSCB
ENSG00000177576	-0.101036	3.41352	-2.76986	0.00707196	0.0672352	-2.62149	0.035525	C18orf32	C18orf32
ENSG00000088836	-0.282927	1.68877	-2.76921	0.00708472	0.0673226	-2.49164	0.0355713	SLC4A11	SLC4A11
ENSG00000174177	-0.072539	3.16779	-2.76845	0.00709976	0.0674283	-2.594	0.0356271	CTU2	CTU2
ENSG00000232872	0.187957	0.702148	2.76829	0.00710297	0.0674283	-2.44293	0.0356271	CTAGE3P	CTAGE3P
ENSG00000227975	0.372055	-0.430812	2.7678	0.00711253	0.0674851	-2.42288	0.0356571	ENSG00000227975	NA
ENSG00000197355	-0.302751	2.75158	-2.76748	0.00711895	0.0675122	-2.59399	0.0356714	UAP1L1	UAP1L1
ENSG00000171847	0.313755	1.71064	2.76583	0.00715171	0.0677889	-2.50515	0.0358176	FAM90A1	FAM90A1
ENSG00000177697	-0.132761	5.78883	-2.76521	0.00716394	0.0678708	-2.87133	0.0358609	CD151	CD151
ENSG00000168268	-0.12207	6.84568	-2.76437	0.00718058	0.0679944	-2.89903	0.0359262	NT5DC2	NT5DC2
ENSG00000231365	0.144721	2.89955	2.76411	0.00718581	0.0680099	-2.57844	0.0359344	ENSG00000231365	NA
ENSG00000247137	0.0887808	3.00452	2.7639	0.00718999	0.0680153	-2.58911	0.0359372	ENSG00000247137	NA
[truncated: 16,911 more rows]
