# Supplementary material for: Transcriptional signatures of schizophrenia in hiPSC-derived NPCs and neurons are concordant with post-mortem adult brains
Source: Nat Commun. 2017 Dec 20;8:2225. doi: 10.1038/s41467-017-02330-5 (PMC5738408; doi:10.1038/s41467-017-02330-5)
Supplement: Supplementary file 9 — Supplementary Data 6 [file 41467_2017_2330_MOESM9_ESM.xlsx]

## Sheet: Sheet1
Gene Set	Gene Set Size	Expected Hits	Observed Hits	OR	Pvalue
c4.MORF_CSNK2B	286	39.9125	152	3.80833	2.23e-56
c4.MORF_SOD1	275	38.3774	146	3.80432	4.36e-54
c4.MORF_RAD23A	343	47.8671	165	3.44704	3.06e-53
CMC-modules_brown	897	125.18	283	2.26074	1.86e-44
c4.MORF_RAN	266	37.1214	131	3.52896	8.59e-44
c4.MORF_AP2M1	215	30.0042	115	3.8328	3.65e-43
c4.MORF_BUB3	275	38.3774	129	3.36135	3.11e-40
c4.MORF_HDAC1	253	35.3072	122	3.45538	1.24e-39
c2.PENG_GLUTAMINE_DEPRIVATION_DN	315	43.9596	137	3.1165	3.99e-38
h.HALLMARK_MYC_TARGETS_V1	199	27.7713	104	3.74487	6.42e-38
c4.MORF_PPP1CA	169	23.5847	91	3.85844	1.14e-34
c4.MODULE_83	308	42.9827	130	3.02447	1.43e-34
c4.MORF_HAT1	174	24.2824	92	3.78875	3.39e-34
c4.MORF_G22P1	171	23.8638	91	3.81331	3.95e-34
c4.MORF_SKP1A	201	28.0504	100	3.56501	4.04e-34
c4.MORF_UBE2I	236	32.9348	110	3.33993	4.06e-34
c4.MORF_ERH	114	15.9092	72	4.52569	6.73e-34
c4.MORF_EIF3S2	242	33.7721	111	3.28673	1.27e-33
c4.MORF_PSMC1	187	26.0966	93	3.56368	8.6e-32
c4.MORF_DEK	260	36.2841	113	3.11431	1.46e-31
c4.MORF_GNB1	301	42.0058	123	2.92817	4.04e-31
c5.GO_POLY_A_RNA_BINDING	1113	155.324	296	1.9057	4.43e-31
c5.GO_RIBONUCLEOPROTEIN_COMPLEX	660	92.1058	205	2.2257	5.28e-31
c4.MORF_HDAC2	275	38.3774	116	3.02261	6.47e-31
c4.MORF_RAD23B	175	24.422	88	3.60331	1.32e-30
c2.PUJANA_BRCA1_PCC_NETWORK	1476	205.982	360	1.74772	8.88e-30
c5.GO_RNA_BINDING	1466	204.587	357	1.74498	2.25e-29
c4.MORF_FBL	138	19.2585	75	3.89439	3.92e-29
c2.STARK_PREFRONTAL_CORTEX_22Q11_DELETION_DN	480	66.986	162	2.41841	4.32e-29
c4.MODULE_151	298	41.5872	119	2.86146	4.89e-29
c4.MORF_ANP32B	196	27.3526	92	3.36348	5.28e-29
c4.MODULE_114	319	44.5178	124	2.7854	6.68e-29
c2.PENG_RAPAMYCIN_RESPONSE_DN	230	32.0975	100	3.11551	4.54e-28
c7.GSE15930_NAIVE_VS_48H_IN_VITRO_STIM_CD8_TCELL_DN	194	27.0735	89	3.28734	3.48e-27
c4.MORF_CTBP1	167	23.3056	81	3.47557	6.8e-27
c4.MORF_DAP3	192	26.7944	88	3.28427	7.42e-27
c4.MORF_MAP2K2	131	18.2816	70	3.82899	1.12e-26
c4.MORF_XRCC5	232	32.3766	98	3.02688	2.42e-26
c4.MORF_UNG	76	10.6061	50	4.71426	3.85e-25
c4.MORF_RAD21	179	24.9802	82	3.2826	4.32e-25
c2.HSIAO_HOUSEKEEPING_GENES	374	52.1933	130	2.49074	7.54e-25
c2.GRADE_COLON_CANCER_UP	776	108.294	212	1.95763	8.3e-24
c2.PENG_LEUCINE_DEPRIVATION_DN	179	24.9802	80	3.20254	1.21e-23
c4.MORF_RAC1	210	29.3064	88	3.00276	1.74e-23
c2.PUJANA_CHEK2_PCC_NETWORK	730	101.875	202	1.98283	1.94e-23
c2.REACTOME_HIV_INFECTION	182	25.3989	80	3.14975	4.52e-23
KEGG_SPLICEOSOME	123	17.1652	63	3.67022	7.9e-23
c2.REACTOME_METABOLISM_OF_RNA	251	35.0281	97	2.7692	1.26e-22
Metabolism_of_RNA	261	36.4237	99	2.71801	2.32e-22
c2.KEGG_SPLICEOSOME	122	17.0256	62	3.64157	2.97e-22
Processing_of_Capped_Intron-Containing_Pre-mRNA	136	18.9794	66	3.47746	3.6e-22
c2.KIM_BIPOLAR_DISORDER_OLIGODENDROCYTE_DENSITY_CORR_UP	646	90.152	182	2.01881	4.07e-22
c4.MORF_ACP1	208	29.0273	85	2.92828	7.4e-22
c2.REACTOME_PROCESSING_OF_CAPPED_INTRON_CONTAINING_PRE_MRNA	134	18.7003	65	3.47589	7.69e-22
c2.KIM_ALL_DISORDERS_OLIGODENDROCYTE_NUMBER_CORR_UP	718	100.2	195	1.94611	1.3e-21
mRNA_Splicing	105	14.6532	56	3.82169	1.49e-21
mRNA_Splicing_-_Major_Pathway	105	14.6532	56	3.82169	1.49e-21
HIV_Infection	203	28.3295	83	2.92981	2.17e-21
c4.MORF_PRDX3	84	11.7226	49	4.17998	2.64e-21
c2.REACTOME_MRNA_SPLICING	105	14.6532	55	3.75345	1.06e-20
c2.DANG_BOUND_BY_MYC	1006	140.392	247	1.75936	1.13e-20
c7.GSE22886_UNSTIM_VS_IL15_STIM_NKCELL_DN	192	26.7944	79	2.94838	1.27e-20
c7.GSE22886_NAIVE_CD4_TCELL_VS_48H_ACT_TH1_DN	190	26.5153	78	2.9417	2.62e-20
c4.MORF_UBE2N	94	13.1181	51	3.88776	3.44e-20
mRNA_Processing	153	21.3518	68	3.18474	3.94e-20
c4.MORF_PTPN11	108	15.0719	55	3.64918	5.98e-20
c2.TIEN_INTESTINE_PROBIOTICS_24HR_UP	531	74.1033	153	2.06469	9.9e-20
c2.REACTOME_MRNA_PROCESSING	152	21.2122	67	3.15855	1.29e-19
c4.MORF_EI24	142	19.8167	64	3.2296	2.05e-19
c2.REACTOME_HOST_INTERACTIONS_OF_HIV_FACTORS	114	15.9092	56	3.51998	2.48e-19
c4.MORF_AP3D1	128	17.8629	60	3.35891	2.5e-19
c2.DIAZ_CHRONIC_MEYLOGENOUS_LEUKEMIA_UP	1312	183.095	297	1.62211	3.85e-19
c2.YAO_TEMPORAL_RESPONSE_TO_PROGESTERONE_CLUSTER_17	175	24.422	72	2.94816	6.53e-19
c4.MORF_AATF	203	28.3295	79	2.78861	7.06e-19
c4.MORF_PCNA	83	11.583	46	3.97134	7.64e-19
c4.MORF_FEN1	65	9.07103	40	4.40964	8.09e-19
c4.MORF_GSPT1	49	6.83816	34	4.9721	1.22e-18
c4.MODULE_91	37	5.16351	29	5.61634	1.65e-18
c5.GO_RNA_SPLICING_VIA_TRANSESTERIFICATION_REACTIONS	256	35.7259	91	2.54717	1.81e-18
c2.REACTOME_METABOLISM_OF_MRNA	206	28.7482	79	2.748	1.97e-18
Metabolism_of_mRNA	215	30.0042	81	2.69963	2.57e-18
c5.GO_RNA_SPLICING	342	47.7276	110	2.30475	2.82e-18
c4.MORF_NME2	153	21.3518	65	3.04424	4.63e-18
RNA splicing	193	26.934	75	2.78459	6.01e-18
mRNA splicing	193	26.934	75	2.78459	6.01e-18
c2.BENPORATH_MYC_MAX_TARGETS	728	101.595	187	1.84063	6.22e-18
c5.GO_MRNA_METABOLIC_PROCESS	565	78.8481	155	1.9658	8.88e-18
Host_Interactions_of_HIV_factors	118	16.4674	55	3.33993	1.08e-17
c2.REACTOME_MRNA_SPLICING_MINOR_PATHWAY	41	5.72172	30	5.24317	1.21e-17
mRNA_Splicing_-_Minor_Pathway	41	5.72172	30	5.24317	1.21e-17
c5.GO_ORGANELLE_INNER_MEMBRANE	459	64.0554	133	2.07633	1.66e-17
c7.GSE9006_TYPE_1_VS_TYPE_2_DIABETES_PBMC_AT_DX_UP	185	25.8175	72	2.7888	2.52e-17
c5.GO_MITOCHONDRIAL_ENVELOPE	610	85.1281	162	1.90301	4.37e-17
c2.REACTOME_CDT1_ASSOCIATION_WITH_THE_CDC6_ORC_ORIGIN_COMPLEX	53	7.39638	34	4.59685	5.2e-17
c2.REACTOME_CDK_MEDIATED_PHOSPHORYLATION_AND_REMOVAL_OF_CDC6	45	6.27994	31	4.93635	5.73e-17
c2.YAO_TEMPORAL_RESPONSE_TO_PROGESTERONE_CLUSTER_13	165	23.0265	66	2.86627	1.05e-16
c2.ACEVEDO_LIVER_TUMOR_VS_NORMAL_ADJACENT_TISSUE_UP	779	108.713	193	1.77532	1.06e-16
c4.MODULE_62	88	12.2808	45	3.66426	1.16e-16
c5.GO_RNA_PROCESSING	781	108.992	193	1.77077	1.4e-16
c5.GO_MITOCHONDRIAL_PART	846	118.063	205	1.73636	1.41e-16
c2.REACTOME_DESTABILIZATION_OF_MRNA_BY_AUF1_HNRNP_D0	49	6.83816	32	4.67962	2e-16
c7.GSE24634_NAIVE_CD4_TCELL_VS_DAY5_IL4_CONV_TREG_DN	192	26.7944	72	2.68713	2.64e-16
c2.REACTOME_ER_PHAGOSOME_PATHWAY	55	7.67548	34	4.42969	2.76e-16
c2.CAIRO_HEPATOBLASTOMA_CLASSES_UP	581	81.081	154	1.89933	3.28e-16
c4.MORF_PPP2CA	126	17.5838	55	3.12787	4.03e-16
c4.MODULE_28	32	4.46574	25	5.59818	4.58e-16
c7.GSE15930_NAIVE_VS_48H_IN_VITRO_STIM_IFNAB_CD8_TCELL_DN	190	26.5153	71	2.6777	5.28e-16
CDT1_association_with_the_CDC6:ORC:origin_complex	56	7.81504	34	4.35059	6.09e-16
c2.WONG_EMBRYONIC_STEM_CELL_CORE	333	46.4716	103	2.21641	6.86e-16
c7.GSE9006_HEALTHY_VS_TYPE_2_DIABETES_PBMC_AT_DX_UP	183	25.5384	69	2.70181	7.98e-16
CDK-mediated_phosphorylation_and_removal_of_Cdc6	48	6.6986	31	4.62783	9.49e-16
c7.GSE24634_NAIVE_CD4_TCELL_VS_DAY3_IL4_CONV_TREG_DN	180	25.1198	68	2.70703	1.15e-15
c4.MORF_GPX4	54	7.53593	33	4.37902	1.24e-15
c5.GO_MRNA_PROCESSING	399	55.6821	116	2.08325	1.57e-15
c4.MORF_PRKAR1A	141	19.6771	58	2.94758	1.7e-15
c2.REACTOME_AUTODEGRADATION_OF_THE_E3_UBIQUITIN_LIGASE_COP1	46	6.4195	30	4.67326	1.86e-15
c2.WEI_MYCN_TARGETS_WITH_E_BOX	719	100.34	178	1.77398	1.95e-15
c7.GSE22886_UNSTIM_VS_IL2_STIM_NKCELL_DN	190	26.5153	70	2.63998	1.99e-15
c7.GSE22886_UNSTIM_VS_STIM_MEMORY_TCELL_DN	186	25.9571	69	2.65823	2.1e-15
c2.REACTOME_P53_DEPENDENT_G1_DNA_DAMAGE_RESPONSE	52	7.25682	32	4.40964	2.52e-15
Destabilization_of_mRNA_by_AUF1_(hnRNP_D0)	52	7.25682	32	4.40964	2.52e-15
c2.KEGG_PROTEASOME	41	5.72172	28	4.89363	2.67e-15
KEGG_PROTEASOME	41	5.72172	28	4.89363	2.67e-15
c4.GCM_ACTG1	123	17.1652	53	3.08765	2.7e-15
c5.GO_SPLICEOSOMAL_COMPLEX	163	22.7473	63	2.76955	3.66e-15
c4.MODULE_152	120	16.7465	52	3.10512	3.71e-15
c7.GSE15930_NAIVE_VS_48H_IN_VITRO_STIM_IL12_CD8_TCELL_DN	188	26.2362	69	2.62995	3.95e-15
c4.MODULE_32	231	32.237	79	2.4506	3.97e-15
c2.REACTOME_P53_INDEPENDENT_G1_S_DNA_DAMAGE_CHECKPOINT	47	6.55905	30	4.57383	4.45e-15
Regulation_of_activated_PAK-2p34_by_proteasome_mediated_degradation	47	6.55905	30	4.57383	4.45e-15
c2.WELCSH_BRCA1_TARGETS_DN	136	18.9794	56	2.95057	4.93e-15
c4.MORF_DAP	78	10.8852	40	3.6747	5.09e-15
c4.GNF2_PA2G4	78	10.8852	40	3.6747	5.09e-15
Stabilization_of_p53	50	6.97771	31	4.44272	5.11e-15
c2.REACTOME_ANTIGEN_PROCESSING_CROSS_PRESENTATION	62	8.65236	35	4.04514	5.34e-15
c2.REACTOME_ACTIVATION_OF_NF_KAPPAB_IN_B_CELLS	59	8.2337	34	4.12937	5.6e-15
c2.REACTOME_CROSS_PRESENTATION_OF_SOLUBLE_EXOGENOUS_ANTIGENS_ENDOSOMES	42	5.86128	28	4.77711	6.95e-15
c4.MORF_RAB1A	190	26.5153	69	2.60227	7.32e-15
c7.GSE22886_NEUTROPHIL_VS_MONOCYTE_DN	190	26.5153	69	2.60227	7.32e-15
c2.REACTOME_SYNTHESIS_OF_DNA	89	12.4203	43	3.46207	7.77e-15
c2.REACTOME_REGULATION_OF_MRNA_STABILITY_BY_PROTEINS_THAT_BIND_AU_RICH_ELEMENTS	79	11.0248	40	3.62819	8.93e-15
c2.REACTOME_VIF_MEDIATED_DEGRADATION_OF_APOBEC3G	48	6.6986	30	4.47855	1.03e-14
Ubiquitin-dependent_degradation_of_Cyclin_D	48	6.6986	30	4.47855	1.03e-14
Ubiquitin-dependent_degradation_of_Cyclin_D1	48	6.6986	30	4.47855	1.03e-14
signal transduction involved in DNA damage checkpoint	63	8.79192	35	3.98093	1.04e-14
signal transduction involved in DNA integrity checkpoint	63	8.79192	35	3.98093	1.04e-14
c2.REACTOME_M_G1_TRANSITION	76	10.6061	39	3.67712	1.08e-14
spliceosomal complex	150	20.9331	59	2.8185	1.09e-14
ER-Phagosome_pathway	60	8.37325	34	4.06055	1.12e-14
kirov_control.ed.set_Cytoplasm_(core)	244	34.0512	81	2.37877	1.19e-14
Regulation_of_mRNA_Stability_by_Proteins_that_Bind_AU-rich_Elements	83	11.583	41	3.53967	1.24e-14
KEGG_OXIDATIVE_PHOSPHORYLATION	108	15.0719	48	3.18474	1.29e-14
c5.GO_ENVELOPE	949	132.437	217	1.63852	1.42e-14
Cross-presentation_of_soluble_exogenous_antigens_(endosomes)	43	6.00083	28	4.66602	1.73e-14
signal transduction involved in cell cycle checkpoint	64	8.93147	35	3.91873	1.99e-14
c4.GNF2_RAN	84	11.7226	41	3.49753	2.1e-14
h.HALLMARK_OXIDATIVE_PHOSPHORYLATION	198	27.6317	70	2.53332	2.23e-14
c2.BIOCARTA_PROTEASOME_PATHWAY	28	3.90752	22	5.63017	2.24e-14
BIOCARTA_PROTEASOME_PATHWAY	28	3.90752	22	5.63017	2.24e-14
Autodegradation_of_the_E3_ubiquitin_ligase_COP1	49	6.83816	30	4.38715	2.3e-14
c5.GO_SMALL_NUCLEAR_RIBONUCLEOPROTEIN_COMPLEX	58	8.09415	33	4.07702	2.35e-14
G1	58	8.09415	33	4.07702	2.35e-14
p53-Dependent_G1	55	7.67548	32	4.16912	2.43e-14
p53-Dependent_G1_DNA_Damage_Response	55	7.67548	32	4.16912	2.43e-14
c2.BERENJENO_TRANSFORMED_BY_RHOA_UP	500	69.7771	133	1.90607	2.83e-14
c7.GSE9006_TYPE_1_DIABETES_AT_DX_VS_1MONTH_POST_DX_PBMC_UP	182	25.3989	66	2.59854	3.06e-14
c2.REACTOME_CELL_CYCLE_CHECKPOINTS	110	15.351	48	3.12684	3.06e-14
antigen processing and presentation of peptide antigen via MHC class I	85	11.8621	41	3.45638	3.52e-14
c2.REACTOME_ASSEMBLY_OF_THE_PRE_REPLICATIVE_COMPLEX	62	8.65236	34	3.92956	4.21e-14
DNA damage response	62	8.65236	34	3.92956	4.21e-14
proteasome complex	62	8.65236	34	3.92956	4.21e-14
signal transduction involved in mitotic G1 DNA damage checkpoint	62	8.65236	34	3.92956	4.21e-14
signal transduction involved in mitotic cell cycle checkpoint	62	8.65236	34	3.92956	4.21e-14
c2.REACTOME_REGULATION_OF_ORNITHINE_DECARBOXYLASE_ODC	47	6.55905	29	4.42137	4.67e-14
c2.REACTOME_AUTODEGRADATION_OF_CDH1_BY_CDH1_APC_C	56	7.81504	32	4.09467	4.92e-14
Ubiquitin_Mediated_Degradation_of_Phosphorylated_Cdc25A	50	6.97771	30	4.2994	4.99e-14
p53-Independent_DNA_Damage_Response	50	6.97771	30	4.2994	4.99e-14
p53-Independent_G1	50	6.97771	30	4.2994	4.99e-14
c2.REACTOME_SCFSKP2_MEDIATED_DEGRADATION_OF_P27_P21	53	7.39638	31	4.19124	5.06e-14
c4.MORF_GMPS	53	7.39638	31	4.19124	5.06e-14
KEGG_HUNTINGTON'S_DISEASE	163	22.7473	61	2.68163	5.6e-14
DNA_Replication_Pre-Initiation	79	11.0248	39	3.53748	5.64e-14
M	79	11.0248	39	3.53748	5.64e-14
G1 DNA damage checkpoint	69	9.62924	36	3.73861	5.87e-14
mitotic G1 DNA damage checkpoint	69	9.62924	36	3.73861	5.87e-14
c7.GSE21927_SPLEEN_C57BL6_VS_EL4_TUMOR_BALBC_MONOCYTES_DN	193	26.934	68	2.52469	6.35e-14
c7.GSE45837_WT_VS_GFI1_KO_PDC_DN	193	26.934	68	2.52469	6.35e-14
c2.DANG_MYC_TARGETS_UP	135	18.8398	54	2.86627	6.41e-14
c5.GO_INNER_MITOCHONDRIAL_MEMBRANE_PROTEIN_COMPLEX	97	13.5368	44	3.25041	6.63e-14
antigen processing and presentation of exogenous peptide antigen via MHC class I	66	9.21058	35	3.79998	6.89e-14
c2.REACTOME_DOWNSTREAM_SIGNALING_EVENTS_OF_B_CELL_RECEPTOR_BCR	90	12.5599	42	3.34398	7.3e-14
kegg_Huntington's_disease	164	22.8869	61	2.66528	7.72e-14
Activation_of_NF-kappaB_in_B_Cells	63	8.79192	34	3.86719	7.92e-14
c4.MORF_DDB1	238	33.2139	78	2.34841	8.03e-14
c5.GO_MITOCHONDRIAL_PROTEIN_COMPLEX	124	17.3047	51	2.94717	8.59e-14
c4.GNF2_XRCC5	73	10.1875	37	3.63192	8.64e-14
c2.KEGG_OXIDATIVE_PHOSPHORYLATION	105	14.6532	46	3.13925	8.78e-14
c2.REACTOME_S_PHASE	105	14.6532	46	3.13925	8.78e-14
Synthesis_of_DNA	94	13.1181	43	3.27791	8.85e-14
c2.MARTENS_TRETINOIN_RESPONSE_DN	709	98.944	171	1.72825	8.88e-14
c5.GO_REGULATION_OF_RNA_STABILITY	128	17.8629	52	2.91105	8.89e-14
c2.BLALOCK_ALZHEIMERS_DISEASE_DN	1184	165.232	255	1.54328	9.24e-14
c7.GSE2405_0H_VS_9H_A_PHAGOCYTOPHILUM_STIM_NEUTROPHIL_DN	186	25.9571	66	2.54266	1.01e-13
c2.REACTOME_SCF_BETA_TRCP_MEDIATED_DEGRADATION_OF_EMI1	48	6.6986	29	4.32926	1.02e-13
Regulation_of_ornithine_decarboxylase_(ODC)	48	6.6986	29	4.32926	1.02e-13
c4.GCM_CSNK2B	98	13.6763	44	3.21724	1.04e-13
Vif-mediated_degradation_of_APOBEC3G	51	7.11727	30	4.2151	1.05e-13
c4.GCM_APEX1	113	15.7696	48	3.04383	1.07e-13
c4.GCM_PSME1	84	11.7226	40	3.41222	1.24e-13
Antigen_processing-Cross_presentation	67	9.35013	35	3.74326	1.25e-13
c2.REACTOME_ORC1_REMOVAL_FROM_CHROMATIN	64	8.93147	34	3.80676	1.46e-13
c2.REACTOME_APC_C_CDC20_MEDIATED_DEGRADATION_OF_MITOTIC_PROTEINS	64	8.93147	34	3.80676	1.46e-13
c7.GSE36826_WT_VS_IL1R_KO_SKIN_STAPH_AUREUS_INF_UP	179	24.9802	64	2.56203	1.6e-13
c5.GO_RIBONUCLEOPROTEIN_COMPLEX_BIOGENESIS	419	58.4732	115	1.96671	1.7e-13
c4.MORF_PRKDC	188	26.2362	66	2.51561	1.8e-13
c2.REACTOME_REGULATION_OF_APOPTOSIS	55	7.67548	31	4.03883	2.04e-13
c5.GO_MITOCHONDRION	1423	198.586	294	1.48047	2.15e-13
Vpu_mediated_degradation_of_CD4	49	6.83816	29	4.24091	2.17e-13
Cell_Cycle_Checkpoints	115	16.0487	48	2.99089	2.37e-13
Assembly_of_the_pre-replicative_complex	65	9.07103	34	3.7482	2.66e-13
c2.KEGG_HUNTINGTONS_DISEASE	160	22.3287	59	2.64234	3.06e-13
negative regulation of ligase activity	72	10.0479	36	3.58284	3.19e-13
negative regulation of ubiquitin-protein ligase activity	72	10.0479	36	3.58284	3.19e-13
c4.MORF_ATOX1	79	11.0248	38	3.44678	3.39e-13
mitochondrial membrane part	132	18.4212	52	2.82284	3.82e-13
DNA_Replication	101	14.095	44	3.12168	3.86e-13
SCF(Skp2)-mediated_degradation_of_p27	56	7.81504	31	3.96671	3.97e-13
c2.KRIGE_RESPONSE_TO_TOSEDOSTAT_24HR_DN	905	126.297	204	1.61525	4.15e-13
KEGG_PARKINSON'S_DISEASE	109	15.2114	46	3.02405	4.61e-13
c2.BORCZUK_MALIGNANT_MESOTHELIOMA_UP	297	41.4476	89	2.14729	4.99e-13
CMC-modules_coral	166	23.166	60	2.59	5.31e-13
Autodegradation_of_Cdh1_by_Cdh1:APC	60	8.37325	32	3.82169	6.61e-13
Removal_of_licensing_factors_from_origins	70	9.7688	35	3.58284	6.8e-13
kegg_Parkinson's_disease	110	15.351	46	2.99655	6.87e-13
c5.GO_INNATE_IMMUNE_RESPONSE_ACTIVATING_CELL_SURFACE_RECEPTOR_SIGNALING_PATHWAY	88	12.2808	40	3.25712	8.35e-13
Cdc20:Phospho-APC	67	9.35013	34	3.63631	8.37e-13
negative regulation of ubiquitin-protein ligase activity involved in mitotic cell cycle	67	9.35013	34	3.63631	8.37e-13
c5.GO_MITOCHONDRIAL_MEMBRANE_PART	155	21.6309	57	2.63512	8.79e-13
c4.MORF_RPA2	185	25.8175	64	2.47894	8.98e-13
c5.GO_PROTEASOME_COMPLEX	74	10.327	36	3.486	9.21e-13
kirov_psych.ed.set_Nucleus	127	17.7234	50	2.82113	1.11e-12
c4.MORF_NPM1	160	22.3287	58	2.59756	1.12e-12
c5.GO_RIBOSOME	208	29.0273	69	2.37707	1.15e-12
c5.GO_REGULATION_OF_CELLULAR_AMINO_ACID_METABOLIC_PROCESS	58	8.09415	31	3.82993	1.41e-12
Regulation_of_Apoptosis	58	8.09415	31	3.82993	1.41e-12
Activation_of_APC	68	9.48969	34	3.58284	1.45e-12
Orc1_removal_from_chromatin	68	9.48969	34	3.58284	1.45e-12
Switching_of_origins_to_a_post-replicative_state	68	9.48969	34	3.58284	1.45e-12
mitotic DNA damage checkpoint	75	10.4666	36	3.43952	1.53e-12
c7.GSE41176_WT_VS_TAK1_KO_ANTI_IGM_STIM_BCELL_3H_DN	170	23.7242	60	2.52906	1.74e-12
SCF-beta-TrCP_mediated_degradation_of_Emi1	52	7.25682	29	3.99624	1.77e-12
regulation of cellular amino acid metabolic process	52	7.25682	29	3.99624	1.77e-12
c5.GO_MITOCHONDRION_ORGANIZATION	527	73.5451	133	1.80841	1.91e-12
c2.REACTOME_CYCLIN_E_ASSOCIATED_EVENTS_DURING_G1_S_TRANSITION_	62	8.65236	32	3.69841	2.16e-12
c7.GSE22886_NAIVE_CD4_TCELL_VS_12H_ACT_TH1_DN	184	25.678	63	2.45346	2.28e-12
c2.KEGG_PARKINSONS_DISEASE	106	14.7928	44	2.97443	2.94e-12
c4.MORF_BAG5	56	7.81504	30	3.83875	2.99e-12
Respiratory_electron_transport_ATP_synthesis_by_chemiosmotic_coupling_and_heat_production_by_uncoupling_proteins.	80	11.1643	37	3.31412	3.12e-12
catalytic step 2 spliceosome	80	11.1643	37	3.31412	3.12e-12
Regulation_of_DNA_replication	73	10.1875	35	3.4356	3.26e-12
c2.MOOTHA_PGC	386	53.8679	105	1.94921	3.59e-12
c4.MODULE_98	371	51.7746	102	1.97008	3.66e-12
c2.REACTOME_APC_C_CDH1_MEDIATED_DEGRADATION_OF_CDC20_AND_OTHER_APC_C_CDH1_TARGETED_PROTEINS_IN_LATE_MITOSIS_EARLY_G1	63	8.79192	32	3.63971	3.8e-12
c5.GO_ANTIGEN_PROCESSING_AND_PRESENTATION_OF_PEPTIDE_ANTIGEN_VIA_MHC_CLASS_I	77	10.7457	36	3.35018	4.11e-12
c5.GO_POSTTRANSCRIPTIONAL_REGULATION_OF_GENE_EXPRESSION	397	55.403	107	1.9313	4.16e-12
c2.YAO_TEMPORAL_RESPONSE_TO_PROGESTERONE_CLUSTER_14	135	18.8398	51	2.70703	4.25e-12
c7.GSE25123_WT_VS_PPARG_KO_MACROPHAGE_DN	165	23.0265	58	2.51884	4.93e-12
c2.FOURNIER_ACINAR_DEVELOPMENT_LATE_2	265	36.9819	80	2.16322	4.98e-12
c5.GO_NIK_NF_KAPPAB_SIGNALING	74	10.327	35	3.38917	5.37e-12
c2.LOPEZ_MBD_TARGETS	826	115.272	186	1.61358	5.43e-12
antigen processing and presentation of exogenous antigen	140	19.5376	52	2.66154	5.61e-12
RNA_Polymerase_II_Transcription	100	13.9554	42	3.00958	5.76e-12
negative regulation of G1/S transition of mitotic cell cycle	85	11.8621	38	3.20348	5.84e-12
c5.GO_ANTIGEN_PROCESSING_AND_PRESENTATION_OF_EXOGENOUS_PEPTIDE_ANTIGEN_VIA_MHC_CLASS_I	54	7.53593	29	3.84823	6.34e-12
c4.MORF_PRKAG1	215	30.0042	69	2.29968	6.6e-12
mitotic DNA integrity checkpoint	78	10.8852	36	3.30723	6.61e-12
c4.MORF_RFC4	149	20.7936	54	2.59696	6.79e-12
c2.REACTOME_SIGNALING_BY_WNT	61	8.51281	31	3.64157	8.11e-12
Regulation_of_APC	75	10.4666	35	3.34398	8.72e-12
c5.GO_CATALYTIC_STEP_2_SPLICEOSOME	86	12.0017	38	3.16623	9.06e-12
S_Phase	121	16.8861	47	2.78336	9.28e-12
c2.MUELLER_PLURINET	278	38.7961	82	2.11362	1.03e-11
antigen processing and presentation of exogenous peptide antigen	138	19.2585	51	2.64818	1.12e-11
Cyclin_E_associated_events_during_G1	65	9.07103	32	3.52772	1.13e-11
c2.REACTOME_INFLUENZA_LIFE_CYCLE	134	18.7003	50	2.67376	1.18e-11
c2.SESTO_RESPONSE_TO_UV_C0	98	13.6763	41	2.99788	1.19e-11
c2.ALONSO_METASTASIS_UP	177	24.7011	60	2.42904	1.22e-11
c2.MOOTHA_MITOCHONDRIA	414	57.7755	109	1.88661	1.27e-11
c2.REACTOME_G1_S_TRANSITION	106	14.7928	43	2.90683	1.3e-11
c2.REACTOME_SIGNALING_BY_THE_B_CELL_RECEPTOR_BCR	110	15.351	44	2.86627	1.33e-11
c2.REACTOME_HIV_LIFE_CYCLE	110	15.351	44	2.86627	1.33e-11
small nuclear ribonucleoprotein complex	34	4.74484	22	4.63661	1.4e-11
c2.REACTOME_REGULATION_OF_MITOTIC_CELL_CYCLE	76	10.6061	35	3.29998	1.4e-11
positive regulation of cell cycle arrest	76	10.6061	35	3.29998	1.4e-11
regulation of ubiquitin-protein ligase activity involved in mitotic cell cycle	76	10.6061	35	3.29998	1.4e-11
c4.GCM_PFN1	49	6.83816	27	3.94843	1.52e-11
c5.GO_TRANSLATIONAL_TERMINATION	91	12.6994	39	3.071	1.54e-11
c7.GSE41867_DAY6_VS_DAY8_LCMV_ARMSTRONG_EFFECTOR_CD8_TCELL_DN	187	26.0966	62	2.37578	1.64e-11
Transcription	174	24.2824	59	2.42974	1.79e-11
Cyclin_A:Cdk2-associated_events_at_S_phase_entry	66	9.21058	32	3.47427	1.89e-11
c2.SPIELMAN_LYMPHOBLAST_EUROPEAN_VS_ASIAN_UP	448	62.5203	115	1.8394	1.99e-11
c2.GARY_CD5_TARGETS_DN	407	56.7986	107	1.88385	2.17e-11
c7.GSE26030_TH1_VS_TH17_RESTIMULATED_DAY5_POST_POLARIZATION_UP	158	22.0496	55	2.49438	2.7e-11
c2.TARTE_PLASMA_CELL_VS_PLASMABLAST_DN	288	40.1916	83	2.06511	2.87e-11
c5.GO_CELLULAR_MACROMOLECULAR_COMPLEX_ASSEMBLY	628	87.6401	148	1.68873	2.88e-11
c2.ENK_UV_RESPONSE_KERATINOCYTE_UP	440	61.4039	113	1.84027	2.9e-11
c5.GO_ANAPHASE_PROMOTING_COMPLEX_DEPENDENT_CATABOLIC_PROCESS	74	10.327	34	3.29234	2.97e-11
interphase of mitotic cell cycle	176	24.5615	59	2.40213	3.04e-11
antigen processing and presentation of peptide antigen	150	20.9331	53	2.53187	3.24e-11
c2.CASORELLI_ACUTE_PROMYELOCYTIC_LEUKEMIA_DN	618	86.2445	146	1.69286	3.26e-11
c2.REACTOME_RESPIRATORY_ELECTRON_TRANSPORT_ATP_SYNTHESIS_BY_CHEMIOSMOTIC_COUPLING_AND_HEAT_PRODUCTION_BY_UNCOUPLING_PROTEINS_	78	10.8852	35	3.21537	3.5e-11
anaphase-promoting complex-dependent proteasomal ubiquitin-dependent protein catabolic process	78	10.8852	35	3.21537	3.5e-11
interphase	177	24.7011	59	2.38856	3.95e-11
G1/S transition of mitotic cell cycle	151	21.0727	53	2.5151	4.33e-11
c2.MOOTHA_VOXPHOS	86	12.0017	37	3.08291	4.44e-11
c2.CHIANG_LIVER_CANCER_SUBCLASS_UNANNOTATED_DN	182	25.3989	60	2.36231	4.52e-11
c7.GSE26156_DOUBLE_POSITIVE_VS_CD4_SINGLE_POSITIVE_THYMOCYTE_DN	187	26.0966	61	2.33747	5.13e-11
c4.MORF_MTA1	102	14.2345	41	2.88032	5.48e-11
c4.MORF_PPP1CC	161	22.4682	55	2.4479	6.21e-11
c2.REACTOME_MITOTIC_G1_G1_S_PHASES	131	18.2816	48	2.62559	6.36e-11
c7.GSE26030_TH1_VS_TH17_RESTIMULATED_DAY15_POST_POLARIZATION_DN	170	23.7242	57	2.40261	6.5e-11
Respiratory_electron_transport	65	9.07103	31	3.41747	6.69e-11
c4.GNF2_MLH1	42	5.86128	24	4.09467	7.31e-11
regulation of ligase activity	95	13.2577	39	2.9417	7.53e-11
c4.MORF_ACTG1	136	18.9794	49	2.58175	8.07e-11
APC	80	11.1643	35	3.13498	8.39e-11
Regulation_of_mitotic_cell_cycle	80	11.1643	35	3.13498	8.39e-11
c7.GSE21927_BALBC_VS_C57BL6_MONOCYTE_TUMOR_UP	194	27.0735	62	2.29006	9.34e-11
c5.GO_RESPIRATORY_CHAIN	73	10.1875	33	3.23928	9.93e-11
regulation of cell cycle arrest	88	12.2808	37	3.01284	1e-10
c4.MORF_PHB	120	16.7465	45	2.68713	1.02e-10
regulation of ubiquitin-protein ligase activity	92	12.839	38	2.95973	1.06e-10
pli_MID	2881	402.056	512	1.27346	1.07e-10
Degradation_of_beta-catenin_by_the_destruction_complex	66	9.21058	31	3.36569	1.09e-10
c5.GO_ACTIVATION_OF_INNATE_IMMUNE_RESPONSE	150	20.9331	52	2.4841	1.11e-10
c5.GO_POSITIVE_REGULATION_OF_LIGASE_ACTIVITY	100	13.9554	40	2.86627	1.12e-10
Mitotic_G1-G1	133	18.5607	48	2.58611	1.17e-10
proteasome accessory complex	23	3.20975	17	5.29637	1.19e-10
c7.GSE23114_PERITONEAL_CAVITY_B1A_BCELL_VS_SPLEEN_BCELL_DN	186	25.9571	60	2.31151	1.23e-10
positive regulation of ubiquitin-protein ligase activity involved in mitotic cell cycle	70	9.7688	32	3.27574	1.33e-10
The_citric_acid_(TCA)_cycle_and_respiratory_electron_transport	117	16.3278	44	2.69478	1.48e-10
c4.MODULE_17	332	46.332	90	1.9425	1.55e-10
signal transduction by p53 class mediator	109	15.2114	42	2.76108	1.58e-10
regulation of G1/S transition of mitotic cell cycle	105	14.6532	41	2.79802	1.6e-10
HIV_Life_Cycle	130	18.1421	47	2.59067	1.71e-10
c2.WONG_MITOCHONDRIA_GENE_MODULE	211	29.4459	65	2.20743	1.92e-10
c5.GO_SPLICEOSOMAL_TRI_SNRNP_COMPLEX	26	3.62841	18	4.96085	1.93e-10
c5.GO_REGULATION_OF_LIGASE_ACTIVITY	118	16.4674	44	2.67195	2.04e-10
c7.GSE24574_NAIVE_VS_TCONV_CD4_TCELL_DN	184	25.678	59	2.29769	2.28e-10
c2.REACTOME_METABOLISM_OF_PROTEINS	391	54.5657	101	1.85098	2.34e-10
c2.GRADE_COLON_AND_RECTAL_CANCER_UP	265	36.9819	76	2.05506	2.52e-10
h.HALLMARK_MTORC1_SIGNALING	194	27.0735	61	2.25312	2.77e-10
c4.MORF_PSMC2	115	16.0487	43	2.67934	2.96e-10
c4.GCM_NPM1	115	16.0487	43	2.67934	2.96e-10
Signaling_by_Wnt	167	23.3056	55	2.35995	3.01e-10
c4.MORF_ESPL1	61	8.51281	29	3.40663	3.03e-10
c5.GO_INTERSPECIES_INTERACTION_BETWEEN_ORGANISMS	570	79.5459	134	1.68456	3.08e-10
c5.GO_SYMBIOSIS_ENCOMPASSING_MUTUALISM_THROUGH_PARASITISM	570	79.5459	134	1.68456	3.08e-10
signal transduction in response to DNA damage	91	12.6994	37	2.91352	3.19e-10
c5.GO_PROTEASOME_ACCESSORY_COMPLEX	24	3.3493	17	5.07568	3.55e-10
respiratory chain	65	9.07103	30	3.30723	3.74e-10
c7.GSE24210_CTRL_VS_IL35_TREATED_TCONV_CD4_TCELL_DN	191	26.6549	60	2.251	4.03e-10
c2.WEST_ADRENOCORTICAL_TUMOR_UP	283	39.4939	79	2.00031	4.61e-10
Disease	731	102.014	162	1.58801	4.94e-10
c7.GSE21927_GMCSF_IL6_VS_GMCSF_GCSF_TREATED_BONE_MARROW_DN	192	26.7944	60	2.23927	5.08e-10
Cell_Cycle	455	63.4972	112	1.76386	5.53e-10
Influenza_Life_Cycle	134	18.7003	47	2.51333	5.54e-10
c7.GSE14415_ACT_VS_CTRL_NATURAL_TREG_UP	156	21.7705	52	2.38856	5.62e-10
positive regulation of ligase activity	81	11.3039	34	3.00781	6.03e-10
Pausing_and_recovery_of_Tat-mediated_HIV_elongation	30	4.18663	19	4.53826	6.1e-10
Tat-mediated_HIV_elongation_arrest_and_recovery	30	4.18663	19	4.53826	6.1e-10
c4.MORF_RAF1	109	15.2114	41	2.69534	6.17e-10
c4.MODULE_252	226	31.5393	67	2.12434	6.29e-10
c2.REACTOME_RNA_POL_II_TRANSCRIPTION	97	13.5368	38	2.80717	6.66e-10
c7.GSE24634_TREG_VS_TCONV_POST_DAY3_IL4_CONVERSION_UP	184	25.678	58	2.25874	6.8e-10
c4.GCM_CBFB	70	9.7688	31	3.17337	6.89e-10
c2.CHANG_CORE_SERUM_RESPONSE_UP	203	28.3295	62	2.18853	7.37e-10
c7.GSE22886_NAIVE_CD4_TCELL_VS_DC_DN	180	25.1198	57	2.26913	7.84e-10
c7.GSE37416_CTRL_VS_48H_F_TULARENSIS_LVS_NEUTROPHIL_DN	180	25.1198	57	2.26913	7.84e-10
c4.MODULE_198	286	39.9125	79	1.97933	7.92e-10
c2.REACTOME_RESPIRATORY_ELECTRON_TRANSPORT	63	8.79192	29	3.29848	7.93e-10
c2.REACTOME_TCA_CYCLE_AND_RESPIRATORY_ELECTRON_TRANSPORT	114	15.9092	42	2.63998	8.08e-10
positive regulation of ubiquitin-protein ligase activity	78	10.8852	33	3.03163	8.4e-10
c2.REACTOME_CELL_CYCLE	384	53.5888	98	1.82874	8.75e-10
c7.GSE2405_0H_VS_24H_A_PHAGOCYTOPHILUM_STIM_NEUTROPHIL_UP	176	24.5615	56	2.27999	9.02e-10
c2.LI_AMPLIFIED_IN_LUNG_CANCER	149	20.7936	50	2.40459	9.24e-10
c4.MORF_CDK2	71	9.90835	31	3.12867	1.06e-09
c5.GO_RIBONUCLEOPROTEIN_COMPLEX_SUBUNIT_ORGANIZATION	182	25.3989	57	2.24419	1.25e-09
negative regulation of protein ubiquitination	99	13.8159	38	2.75046	1.33e-09
c4.MORF_PPP2R4	50	6.97771	25	3.58284	1.33e-09
c2.ROME_INSULIN_TARGETS_IN_MUSCLE_UP	408	56.9381	102	1.79142	1.34e-09
c7.GSE7568_IL4_TGFB_DEXAMETHASONE_VS_IL4_TGFB_TREATED_MACROPHAGE_UP	164	22.8869	53	2.31574	1.36e-09
Elongation_arrest_and_recovery	31	4.32618	19	4.39186	1.37e-09
HIV_elongation_arrest_and_recovery	31	4.32618	19	4.39186	1.37e-09
Pausing_and_recovery_of_HIV_elongation	31	4.32618	19	4.39186	1.37e-09
c2.REACTOME_TRANSCRIPTION	192	26.7944	59	2.20195	1.46e-09
CMC-modules_ivory	142	19.8167	48	2.4222	1.51e-09
c2.WANG_TUMOR_INVASIVENESS_UP	346	48.2858	90	1.8639	1.54e-09
c7.GSE9006_HEALTHY_VS_TYPE_1_DIABETES_PBMC_1MONTH_POST_DX_UP	183	25.5384	57	2.23193	1.57e-09
c4.MORF_RPA1	61	8.51281	28	3.28916	1.68e-09
Influenza_Infection	138	19.2585	47	2.44048	1.69e-09
c7.GSE39820_TGFBETA1_IL6_VS_TGFBETA1_IL6_IL23A_TREATED_CD4_TCELL_DN	165	23.0265	53	2.3017	1.74e-09
Abortive_elongation_of_HIV-1_transcript_in_the_absence_of_Tat	23	3.20975	16	4.98482	1.82e-09
c4.MORF_EIF3S6	121	16.8861	43	2.54648	1.87e-09
c7.GSE40274_CTRL_VS_XBP1_TRANSDUCED_ACTIVATED_CD4_TCELL_DN	143	19.9563	48	2.40526	1.97e-09
c2.ZHONG_SECRETOME_OF_LUNG_CANCER_AND_FIBROBLAST	117	16.3278	42	2.57229	2.02e-09
c5.GO_PEPTIDE_METABOLIC_PROCESS	492	68.6607	117	1.70403	2.07e-09
cellular respiration	139	19.398	47	2.42293	2.21e-09
c7.GSE43260_BTLA_POS_VS_NEG_INTRATUMORAL_CD8_TCELL_UP	180	25.1198	56	2.22932	2.29e-09
c7.GSE38681_WT_VS_LYL1_KO_LYMPHOID_PRIMED_MULTIPOTENT_PROGENITOR_UP	171	23.8638	54	2.26284	2.43e-09
c5.GO_MITOCHONDRIAL_TRANSLATION	105	14.6532	39	2.66154	2.46e-09
c5.GO_FC_RECEPTOR_SIGNALING_PATHWAY	153	21.3518	50	2.34172	2.58e-09
c5.GO_REGULATION_OF_CELLULAR_AMINE_METABOLIC_PROCESS	77	10.7457	32	2.97794	2.59e-09
c2.RHODES_CANCER_META_SIGNATURE	62	8.65236	28	3.23611	2.66e-09
c2.YAO_TEMPORAL_RESPONSE_TO_PROGESTERONE_CLUSTER_10	62	8.65236	28	3.23611	2.66e-09
c4.MORF_SMC1L1	62	8.65236	28	3.23611	2.66e-09
c2.REACTOME_LATE_PHASE_OF_HIV_LIFE_CYCLE	97	13.5368	37	2.7333	2.67e-09
respiratory electron transport chain	97	13.5368	37	2.7333	2.67e-09
c5.GO_CELLULAR_PROTEIN_COMPLEX_DISASSEMBLY	118	16.4674	42	2.55049	2.72e-09
c2.REACTOME_APOPTOSIS	131	18.2816	45	2.46149	2.74e-09
c4.MODULE_93	140	19.5376	47	2.40562	2.88e-09
c5.GO_ANTIGEN_PROCESSING_AND_PRESENTATION_OF_PEPTIDE_ANTIGEN	140	19.5376	47	2.40562	2.88e-09
c2.KRIGE_RESPONSE_TO_TOSEDOSTAT_6HR_DN	807	112.62	172	1.52726	3.19e-09
c7.GSE22886_NAIVE_CD4_TCELL_VS_12H_ACT_TH2_DN	191	26.6549	58	2.17596	3.29e-09
c7.GSE24634_TREG_VS_TCONV_POST_DAY5_IL4_CONVERSION_UP	191	26.6549	58	2.17596	3.29e-09
c7.GSE3982_MEMORY_CD4_TCELL_VS_TH2_DN	182	25.3989	56	2.20482	3.59e-09
Late_Phase_of_HIV_Life_Cycle	119	16.607	42	2.52906	3.65e-09
electron transport chain	128	17.8629	44	2.4632	4e-09
DNA damage checkpoint	124	17.3047	43	2.48487	4.42e-09
c2.REACTOME_DNA_REPLICATION	183	25.5384	56	2.19277	4.48e-09
c5.GO_T_CELL_RECEPTOR_SIGNALING_PATHWAY	107	14.9323	39	2.61179	4.59e-09
c2.WONG_PROTEASOME_GENE_MODULE	49	6.83816	24	3.50972	4.85e-09
c4.MORF_USP5	49	6.83816	24	3.50972	4.85e-09
Mitotic_M-M	252	35.1677	70	1.99046	5.62e-09
c5.GO_FC_EPSILON_RECEPTOR_SIGNALING_PATHWAY	108	15.0719	39	2.5876	6.23e-09
c5.GO_NUCLEOTIDE_EXCISION_REPAIR	108	15.0719	39	2.5876	6.23e-09
c2.MOOTHA_HUMAN_MITODB_6_2002	403	56.2404	99	1.7603	6.27e-09
DNA integrity checkpoint	130	18.1421	44	2.4253	6.89e-09
regulation of cellular amine metabolic process	68	9.48969	29	3.05595	7.05e-09
c2.REACTOME_CLASS_I_MHC_MEDIATED_ANTIGEN_PROCESSING_PRESENTATION	214	29.8646	62	2.07604	7.27e-09
ribonucleoprotein complex binding	57	7.95459	26	3.26855	7.56e-09
c7.GSE41867_LCMV_ARMSTRONG_VS_CLONE13_DAY6_EFFECTOR_CD8_TCELL_UP	176	24.5615	54	2.19856	7.6e-09
c2.MANALO_HYPOXIA_DN	279	38.9356	75	1.92626	7.76e-09
unfolded protein binding	84	11.7226	33	2.81509	8.05e-09
c7.GSE9509_10MIN_VS_30MIN_LPS_STIM_IL10_KO_MACROPHAGE_UP	172	24.0033	53	2.20803	8.85e-09
c5.GO_POSITIVE_REGULATION_OF_INNATE_IMMUNE_RESPONSE	177	24.7011	54	2.18614	9.47e-09
c2.REACTOME_MITOTIC_M_M_G1_PHASES	163	22.7473	51	2.24202	9.5e-09
c7.GSE42021_CD24LO_TREG_VS_CD24LO_TCONV_THYMUS_DN	182	25.3989	55	2.16545	1.01e-08
c7.GSE25087_FETAL_VS_ADULT_TREG_UP	168	23.4451	52	2.21795	1.03e-08
c5.GO_NEGATIVE_REGULATION_OF_PROTEIN_MODIFICATION_BY_SMALL_PROTEIN_CONJUGATION_OR_REMOVAL	132	18.4212	44	2.38856	1.17e-08
c7.GSE12845_NAIVE_VS_PRE_GC_TONSIL_BCELL_DN	188	26.2362	56	2.13446	1.31e-08
kegg_Alzheimer's_disease	146	20.3749	47	2.30676	1.32e-08
c2.DAIRKEE_TERT_TARGETS_UP	329	45.9133	84	1.82953	1.37e-08
c5.GO_REGULATION_OF_PROTEIN_UBIQUITINATION_INVOLVED_IN_UBIQUITIN_DEPENDENT_PROTEIN_CATABOLIC_PROCESS	98	13.6763	36	2.63229	1.41e-08
c5.GO_MACROMOLECULE_CATABOLIC_PROCESS	806	112.481	169	1.50248	1.5e-08
Downstream_Signaling_Events_Of_B_Cell_Receptor_(BCR)	142	19.8167	46	2.32127	1.51e-08
c5.GO_RIBONUCLEOPROTEIN_COMPLEX_LOCALIZATION	111	15.4905	39	2.51767	1.51e-08
c7.GSE28726_NAIVE_VS_ACTIVATED_VA24NEG_NKTCELL_UP	184	25.678	55	2.14191	1.54e-08
c4.MORF_CUL1	70	9.7688	29	2.96864	1.56e-08
c7.GSE24574_BCL6_LOW_TFH_VS_TCONV_CD4_TCELL_DN	189	26.3758	56	2.12316	1.61e-08
c2.SPIELMAN_LYMPHOBLAST_EUROPEAN_VS_ASIAN_DN	548	76.4757	124	1.62143	1.63e-08
c5.GO_TRANSLATIONAL_ELONGATION	107	14.9323	38	2.54482	1.65e-08
KEGG_ALZHEIMER'S_DISEASE	147	20.5145	47	2.29107	1.68e-08
c5.GO_AMIDE_BIOSYNTHETIC_PROCESS	465	64.8927	109	1.6797	1.7e-08
c7.GSE29617_CTRL_VS_TIV_FLU_VACCINE_PBMC_2008_DN	175	24.422	53	2.17018	1.71e-08
mitochondrial respiratory chain	59	8.2337	26	3.15775	1.84e-08
c7.GSE15930_NAIVE_VS_24H_IN_VITRO_STIM_IL12_CD8_TCELL_DN	185	25.8175	55	2.13034	1.9e-08
Apoptosis	143	19.9563	46	2.30504	1.92e-08
c5.GO_MEMBRANE_PROTEIN_COMPLEX	786	109.69	165	1.50424	2.07e-08
mitotic cell cycle checkpoint	130	18.1421	43	2.37018	2.21e-08
c4.MODULE_22	45	6.27994	22	3.50322	2.22e-08
c5.GO_TUMOR_NECROSIS_FACTOR_MEDIATED_SIGNALING_PATHWAY	83	11.583	32	2.76267	2.31e-08
c7.GSE21360_SECONDARY_VS_TERTIARY_MEMORY_CD8_TCELL_UP	191	26.6549	56	2.10093	2.43e-08
c2.REACTOME_TRANSLATION	144	20.0958	46	2.28903	2.45e-08
structural constituent of ribosome	144	20.0958	46	2.28903	2.45e-08
c7.GSE4142_NAIVE_VS_GC_BCELL_DN	163	22.7473	50	2.19806	2.72e-08
c5.GO_ANTIGEN_RECEPTOR_MEDIATED_SIGNALING_PATHWAY	122	17.0256	41	2.40814	2.8e-08
c2.PELLICCIOTTA_HDAC_IN_ANTIGEN_PRESENTATION_UP	60	8.37325	26	3.10512	2.82e-08
c2.MENSSEN_MYC_TARGETS	49	6.83816	23	3.36348	2.83e-08
c4.MODULE_8	382	53.3097	93	1.74452	2.88e-08
c2.SCHLOSSER_MYC_TARGETS_REPRESSED_BY_SERUM	154	21.4914	48	2.23346	2.94e-08
c4.GNF2_APEX1	92	12.839	34	2.64818	2.96e-08
c7.GSE32986_UNSTIM_VS_GMCSF_AND_CURDLAN_HIGHDOSE_STIM_DC_UP	173	24.1429	52	2.15384	3.07e-08
c5.GO_RIBOSOME_BIOGENESIS	298	41.5872	77	1.85153	3.17e-08
Signaling_by_the_B_Cell_Receptor_(BCR)	159	22.1891	49	2.20829	3.17e-08
c5.GO_REGULATION_OF_ESTABLISHMENT_OF_PLANAR_POLARITY	105	14.6532	37	2.52505	3.21e-08
c7.GSE7568_IL4_VS_IL4_AND_TGFB_TREATED_MACROPHAGE_24H_DN	178	24.8407	53	2.1336	3.23e-08
c7.GSE23568_CTRL_VS_ID3_TRANSDUCED_CD8_TCELL_DN	178	24.8407	53	2.1336	3.23e-08
c4.MORF_RRM1	101	14.095	36	2.5541	3.49e-08
c2.KEGG_ALZHEIMERS_DISEASE	141	19.6771	45	2.28692	3.57e-08
c6.CSR_LATE_UP.V1_UP	146	20.3749	46	2.25768	3.93e-08
c2.KIM_ALL_DISORDERS_DURATION_CORR_DN	137	19.1189	44	2.30138	4.1e-08
h.HALLMARK_DNA_REPAIR	137	19.1189	44	2.30138	4.1e-08
c4.GNF2_G22P1	36	5.02395	19	3.78188	4.14e-08
c7.GSE15930_NAIVE_VS_24H_IN_VITRO_STIM_INFAB_CD8_TCELL_DN	184	25.678	54	2.10297	4.14e-08
c7.GSE369_SOCS3_KO_VS_WT_LIVER_UP	184	25.678	54	2.10297	4.14e-08
c7.GSE31082_DN_VS_DP_THYMOCYTE_UP	189	26.3758	55	2.08525	4.28e-08
c7.GSE411_100MIN_VS_400MIN_IL6_STIM_MACROPHAGE_DN	189	26.3758	55	2.08525	4.28e-08
c4.MORF_MBD4	85	11.8621	32	2.69766	4.5e-08
c2.RAHMAN_TP53_TARGETS_PHOSPHORYLATED	21	2.93064	14	4.77711	4.52e-08
c4.MORF_DNMT1	115	16.0487	39	2.4301	4.59e-08
c5.GO_MACROMOLECULAR_COMPLEX_ASSEMBLY	1187	165.651	230	1.38846	4.73e-08
Metabolism_of_proteins	519	72.4287	117	1.61538	5.16e-08
c5.GO_ANTIGEN_PROCESSING_AND_PRESENTATION	166	23.166	50	2.15834	5.23e-08
positive regulation of viral transcription	54	7.53593	24	3.18474	5.3e-08
c5.GO_STRUCTURAL_CONSTITUENT_OF_RIBOSOME	195	27.2131	56	2.05783	5.35e-08
c7.GSE7509_UNSTIM_VS_FCGRIIB_STIM_MONOCYTE_UP	152	21.2122	47	2.2157	5.37e-08
c5.GO_NUCLEAR_BODY	328	45.7738	82	1.79142	5.55e-08
c2.REACTOME_ELONGATION_ARREST_AND_RECOVERY	27	3.76796	16	4.24632	5.55e-08
c7.GSE32986_UNSTIM_VS_CURDLAN_LOWDOSE_STIM_DC_DN	176	24.5615	52	2.11713	5.75e-08
c7.GSE15930_NAIVE_VS_24H_IN_VITRO_STIM_CD8_TCELL_DN	186	25.9571	54	2.08036	6.18e-08
c2.REACTOME_IMMUNE_SYSTEM	652	90.9894	140	1.53864	6.19e-08
c5.GO_ACTIVATION_OF_IMMUNE_RESPONSE	261	36.4237	69	1.89437	6.25e-08
c7.GSE22886_NEUTROPHIL_VS_DC_DN	191	26.6549	55	2.06341	6.35e-08
c7.GSE36476_CTRL_VS_TSST_ACT_16H_MEMORY_CD4_TCELL_YOUNG_DN	167	23.3056	50	2.14541	6.46e-08
c5.GO_NUCLEOSIDE_TRIPHOSPHATE_METABOLIC_PROCESS	201	28.0504	57	2.03206	6.61e-08
c5.GO_NUCLEAR_EXPORT	139	19.398	44	2.26827	6.61e-08
c5.GO_OXIDATIVE_PHOSPHORYLATION	78	10.8852	30	2.75603	6.72e-08
c5.GO_RNA_LOCALIZATION	172	24.0033	51	2.12471	6.78e-08
c5.GO_MITOCHONDRIAL_MATRIX	378	52.7515	91	1.72507	7.09e-08
c5.GO_SPLICEOSOMAL_SNRNP_ASSEMBLY	37	5.16351	19	3.67967	7.39e-08
c5.GO_ORGANIC_CYCLIC_COMPOUND_CATABOLIC_PROCESS	357	49.8209	87	1.74626	7.65e-08
Cell_Cycle_Mitotic	390	54.4262	93	1.70874	8.22e-08
c7.GSE29617_CTRL_VS_DAY3_TIV_FLU_VACCINE_PBMC_2008_DN	173	24.1429	51	2.11242	8.33e-08
c2.MARSON_BOUND_BY_E2F4_UNSTIMULATED	690	96.2924	146	1.51621	8.37e-08
RNA transport	122	17.0256	40	2.3494	8.9e-08
establishment of RNA localization	122	17.0256	40	2.3494	8.9e-08
nucleic acid transport	122	17.0256	40	2.3494	8.9e-08
c7.GSE16385_MONOCYTE_VS_12H_IFNG_TNF_TREATED_MACROPHAGE_UP	183	25.5384	53	2.0753	8.91e-08
c4.MORF_SP3	79	11.0248	30	2.72114	9.4e-08
c4.MORF_SART1	63	8.79192	26	2.95726	9.44e-08
c7.GSE13485_DAY1_VS_DAY21_YF17D_VACCINE_PBMC_DN	169	23.5847	50	2.12002	9.81e-08
kirov_psych.ed.set_Pre-synapse	397	55.403	94	1.69666	1e-07
Formation_of_HIV-1_elongation_complex_containing_HIV-1_Tat	41	5.72172	20	3.49545	1.02e-07
HIV_Transcription_Elongation	41	5.72172	20	3.49545	1.02e-07
Tat-mediated_elongation_of_the_HIV-1_transcript	41	5.72172	20	3.49545	1.02e-07
c5.GO_PROTEIN_LOCALIZATION_TO_ORGANELLE	514	71.7309	115	1.60321	1.03e-07
Translation	141	19.6771	44	2.2361	1.05e-07
Class_I_MHC_mediated_antigen_processing_&_presentation	229	31.9579	62	1.94005	1.15e-07
c5.GO_U12_TYPE_SPLICEOSOMAL_COMPLEX	25	3.48886	15	4.2994	1.16e-07
M_Phase	219	30.5624	60	1.9632	1.16e-07
c5.GO_CELLULAR_AMIDE_METABOLIC_PROCESS	618	86.2445	133	1.54213	1.16e-07
c4.GCM_PPP1CC	56	7.81504	24	3.071	1.24e-07
c5.GO_REGULATION_OF_INNATE_IMMUNE_RESPONSE	250	34.8886	66	1.89174	1.27e-07
c7.GSE17721_POLYIC_VS_PAM3CSK4_12H_BMDC_DN	180	25.1198	52	2.07008	1.28e-07
proteasomal ubiquitin-dependent protein catabolic process	180	25.1198	52	2.07008	1.28e-07
c2.MALONEY_RESPONSE_TO_17AAG_DN	76	10.6061	29	2.73427	1.36e-07
protein polyubiquitination	161	22.4682	48	2.13635	1.36e-07
c5.GO_IMMUNE_RESPONSE_REGULATING_CELL_SURFACE_RECEPTOR_SIGNALING_PATHWAY	205	28.6086	57	1.99241	1.38e-07
c2.ALCALA_APOPTOSIS	72	10.0479	28	2.78665	1.39e-07
c5.GO_CELLULAR_RESPIRATION	133	18.5607	42	2.26284	1.41e-07
c7.GSE12845_IGD_NEG_BLOOD_VS_NAIVE_TONSIL_BCELL_UP	176	24.5615	51	2.07642	1.52e-07
c7.GSE17721_CTRL_VS_POLYIC_8H_BMDC_UP	176	24.5615	51	2.07642	1.52e-07
c2.PELLICCIOTTA_HDAC_IN_ANTIGEN_PRESENTATION_DN	49	6.83816	22	3.21724	1.52e-07
c7.GSE2770_IL4_ACT_VS_ACT_CD4_TCELL_2H_UP	181	25.2593	52	2.05865	1.56e-07
CMC-modules_magenta	473	66.0092	107	1.62099	1.6e-07
Formation_of_HIV_elongation_complex_in_the_absence_of_HIV_Tat	42	5.86128	20	3.41222	1.69e-07
Formation_of_RNA_Pol_II_elongation_complex	42	5.86128	20	3.41222	1.69e-07
RNA_Polymerase_II_Transcription_Elongation	42	5.86128	20	3.41222	1.69e-07
c5.GO_ESTABLISHMENT_OF_PROTEIN_LOCALIZATION_TO_ORGANELLE	336	46.8902	82	1.74877	1.69e-07
c5.GO_UNFOLDED_PROTEIN_BINDING	85	11.8621	31	2.61336	1.69e-07
c7.GSE19941_IL10_KO_VS_IL10_KO_AND_NFKBP50_KO_LPS_STIM_MACROPHAGE_DN	167	23.3056	49	2.1025	1.74e-07
KEGG_RNA_TRANSPORT	148	20.654	45	2.17875	1.77e-07
negative regulation of mitotic cell cycle phase transition	148	20.654	45	2.17875	1.77e-07
c5.GO_MACROMOLECULAR_COMPLEX_DISASSEMBLY	172	24.0033	50	2.08304	1.8e-07
c5.GO_NUCLEOBASE_CONTAINING_COMPOUND_TRANSPORT	182	25.3989	52	2.04733	1.89e-07
c2.DANG_REGULATED_BY_MYC_UP	69	9.62924	27	2.80396	1.99e-07
c4.MORF_TERF1	65	9.07103	26	2.86627	2e-07
c5.GO_PROTEASOMAL_PROTEIN_CATABOLIC_PROCESS	258	36.005	67	1.86085	2e-07
RNA localization	130	18.1421	41	2.25994	2.05e-07
c4.GNF2_HAT1	50	6.97771	22	3.1529	2.36e-07
c2.ACEVEDO_LIVER_CANCER_UP	856	119.458	172	1.43983	2.38e-07
c7.GSE14000_TRANSLATED_RNA_VS_MRNA_16H_LPS_DC_DN	159	22.1891	47	2.11815	2.42e-07
c2.REACTOME_SRP_DEPENDENT_COTRANSLATIONAL_PROTEIN_TARGETING_TO_MEMBRANE	108	15.0719	36	2.38856	2.44e-07
c2.TAKAO_RESPONSE_TO_UVB_RADIATION_UP	82	11.4434	30	2.62159	2.46e-07
c7.GSE13547_2H_VS_12_H_ANTI_IGM_STIM_BCELL_DN	164	22.8869	48	2.09727	2.52e-07
c7.GSE13547_WT_VS_ZFX_KO_BCELL_ANTI_IGM_STIM_2H_UP	164	22.8869	48	2.09727	2.52e-07
nucleobase-containing compound transport	145	20.2354	44	2.17441	2.57e-07
proton transport	95	13.2577	33	2.48913	2.58e-07
RNA_Polymerase_II_Pre-transcription_Events	58	8.09415	24	2.96511	2.76e-07
c7.GSE22886_NAIVE_TCELL_VS_NEUTROPHIL_UP	189	26.3758	53	2.00942	2.8e-07
regulation of viral transcription	62	8.65236	25	2.88938	2.84e-07
c4.MORF_PAPSS1	100	13.9554	34	2.43633	3.06e-07
c4.MORF_CCNI	87	12.1412	31	2.55329	3.09e-07
c7.GSE3337_4H_VS_16H_IFNG_IN_CD8POS_DC_UP	170	23.7242	49	2.0654	3.16e-07
c5.GO_POSITIVE_REGULATION_OF_CELLULAR_PROTEIN_CATABOLIC_PROCESS	180	25.1198	51	2.03027	3.29e-07
c7.GSE2405_HEAT_KILLED_VS_LIVE_A_PHAGOCYTOPHILUM_STIM_NEUTROPHIL_9H_UP	180	25.1198	51	2.03027	3.29e-07
c7.GSE22886_DAY0_VS_DAY7_MONOCYTE_IN_CULTURE_DN	185	25.8175	52	2.01413	3.34e-07
c7.GSE24210_RESTING_TREG_VS_TCONV_DN	185	25.8175	52	2.01413	3.34e-07
c7.GSE43863_NAIVE_VS_MEMORY_LY6C_INT_CXCR5POS_CD4_TCELL_D150_LCMV_DN	185	25.8175	52	2.01413	3.34e-07
proteasomal protein catabolic process	185	25.8175	52	2.01413	3.34e-07
c4.MODULE_299	33	4.60529	17	3.69141	3.41e-07
c4.MORF_RAB5A	96	13.3972	33	2.4632	3.41e-07
c2.REACTOME_ADAPTIVE_IMMUNE_SYSTEM	408	56.9381	94	1.65091	3.81e-07
c5.GO_TRANSCRIPTION_COUPLED_NUCLEOTIDE_EXCISION_REPAIR	71	9.90835	27	2.72497	3.95e-07
protein localization to endoplasmic reticulum	119	16.607	38	2.2882	3.97e-07
c2.REACTOME_ANTIGEN_PROCESSING_UBIQUITINATION_PROTEASOME_DEGRADATION	186	25.9571	52	2.00331	4.01e-07
c7.GSE41867_NAIVE_VS_EFFECTOR_CD8_TCELL_DN	186	25.9571	52	2.00331	4.01e-07
c2.REACTOME_TELOMERE_MAINTENANCE	67	9.35013	26	2.78071	4.05e-07
c2.OUELLET_OVARIAN_CANCER_INVASIVE_VS_LMP_UP	110	15.351	36	2.34513	4.06e-07
c2.REACTOME_CELL_CYCLE_MITOTIC	305	42.564	75	1.76205	4.1e-07
hydrogen transport	97	13.5368	33	2.43781	4.48e-07
mRNA transport	106	14.7928	35	2.36602	4.61e-07
c4.GNF2_FBL	143	19.9563	43	2.15471	4.62e-07
c7.GSE27434_WT_VS_DNMT1_KO_TREG_UP	172	24.0033	49	2.04138	4.65e-07
c5.GO_RNA_CATABOLIC_PROCESS	212	29.5855	57	1.92662	4.71e-07
c5.GO_PRECATALYTIC_SPLICEOSOME	21	2.93064	13	4.43589	5e-07
c5.GO_U4_U6_X_U5_TRI_SNRNP_COMPLEX	21	2.93064	13	4.43589	5e-07
c4.MORF_PPP6C	102	14.2345	34	2.38856	5.21e-07
Telomere_Maintenance	52	7.25682	22	3.03163	5.43e-07
Mitotic_Anaphase	168	23.4451	48	2.04733	5.53e-07
positive regulation of viral process	68	9.48969	26	2.73982	5.7e-07
c7.GSE1460_CD4_THYMOCYTE_VS_NAIVE_CD4_TCELL_CORD_BLOOD_UP	183	25.5384	51	1.99699	5.74e-07
c7.GSE41867_LCMV_ARMSTRONG_VS_CLONE13_DAY6_EFFECTOR_CD8_TCELL_DN	183	25.5384	51	1.99699	5.74e-07
c4.MODULE_183	64	8.93147	25	2.79909	5.83e-07
transcription elongation from RNA polymerase II promoter	64	8.93147	25	2.79909	5.83e-07
Transcription_of_the_HIV_genome	60	8.37325	24	2.86627	5.84e-07
c5.GO_POSITIVE_REGULATION_OF_VIRAL_TRANSCRIPTION	34	4.74484	17	3.58284	5.93e-07
c5.GO_NUCLEOPLASM_PART	647	90.2916	135	1.49516	5.94e-07
c7.GSE14415_TCONV_VS_FOXP3_KO_INDUCED_TREG_UP	154	21.4914	45	2.09387	6.21e-07
c2.LEE_BMP2_TARGETS_DN	826	115.272	165	1.4314	6.23e-07
c5.GO_NUCLEOSIDE_MONOPHOSPHATE_METABOLIC_PROCESS	209	29.1668	56	1.91999	6.68e-07
c7.GSE15330_WT_VS_IKAROS_KO_LYMPHOID_MULTIPOTENT_PROGENITOR_DN	169	23.5847	48	2.03522	6.69e-07
Mitotic_Metaphase_and_Anaphase	169	23.5847	48	2.03522	6.69e-07
c7.GSE17721_LPS_VS_PAM3CSK4_6H_BMDC_DN	174	24.2824	49	2.01792	6.78e-07
mRNA catabolic process	179	24.9802	50	2.00158	6.85e-07
KEGG_RIBOSOME	126	17.5838	39	2.21795	6.91e-07
c2.SANA_RESPONSE_TO_IFNG_DN	77	10.7457	28	2.6057	7.08e-07
c5.GO_NUCLEAR_TRANSPORT	320	44.6574	77	1.72424	7.25e-07
c5.GO_ORGANONITROGEN_COMPOUND_METABOLIC_PROCESS	1460	203.749	267	1.31043	7.32e-07
c2.BASSO_B_LYMPHOCYTE_NETWORK	131	18.2816	40	2.18799	7.41e-07
c5.GO_CELLULAR_CATABOLIC_PROCESS	1098	153.231	209	1.36396	7.93e-07
positive regulation of multi-organism process	69	9.62924	26	2.70011	7.94e-07
c7.GSE3982_CENT_MEMORY_CD4_TCELL_VS_TH1_DN	180	25.1198	50	1.99046	8.22e-07
c5.GO_NON_CANONICAL_WNT_SIGNALING_PATHWAY	127	17.7234	39	2.20048	8.65e-07
c5.GO_HYDROGEN_ION_TRANSMEMBRANE_TRANSPORT	82	11.4434	29	2.5342	8.83e-07
c2.GRADE_METASTASIS_DN	42	5.86128	19	3.24161	9.28e-07
c5.GO_PROTON_TRANSPORTING_TWO_SECTOR_ATPASE_COMPLEX	42	5.86128	19	3.24161	9.28e-07
Cleavage_of_Growing_Transcript_in_the_Termination_Region	42	5.86128	19	3.24161	9.28e-07
Post-Elongation_Processing_of_the_Transcript	42	5.86128	19	3.24161	9.28e-07
RNA_Polymerase_II_Transcription_Termination	42	5.86128	19	3.24161	9.28e-07
c7.GSE25088_ROSIGLITAZONE_VS_IL4_AND_ROSIGLITAZONE_STIM_STAT6_KO_MACROPHAGE_DAY10_DN	161	22.4682	46	2.04733	9.45e-07
c7.GSE2770_TGFB_AND_IL4_ACT_VS_ACT_CD4_TCELL_48H_UP	166	23.166	47	2.02883	9.61e-07
c5.GO_CELLULAR_COMPONENT_DISASSEMBLY	433	60.427	97	1.60524	9.66e-07
c5.GO_POSITIVE_REGULATION_OF_CANONICAL_WNT_SIGNALING_PATHWAY	109	15.2114	35	2.3009	9.74e-07
c7.GSE3982_EOSINOPHIL_VS_TH1_DN	186	25.9571	51	1.96478	9.83e-07
c7.GSE22432_PDC_VS_TGFB1_TREATEDCOMMON_DC_PROGENITOR_UP	186	25.9571	51	1.96478	9.83e-07
c7.GSE22919_RESTING_VS_IL2_IL12_IL15_STIM_NK_CELL_UP	186	25.9571	51	1.96478	9.83e-07
c2.REACTOME_INFLUENZA_VIRAL_RNA_TRANSCRIPTION_AND_REPLICATION	100	13.9554	33	2.36467	9.87e-07
c4.MODULE_245	25	3.48886	14	4.01278	9.99e-07
c4.MODULE_307	25	3.48886	14	4.01278	9.99e-07
c2.ZUCCHI_METASTASIS_UP	35	4.8844	17	3.48047	1e-06
c4.GCM_ANP32B	35	4.8844	17	3.48047	1e-06
c2.PECE_MAMMARY_STEM_CELL_UP	123	17.1652	38	2.21378	1.01e-06
SRP-dependent_cotranslational_protein_targeting_to_membrane	105	14.6532	34	2.32031	1.12e-06
c7.GSE42021_TCONV_PLN_VS_CD24INT_TCONV_THYMUS_DN	157	21.91	45	2.05386	1.12e-06
Separation_of_Sister_Chromatids	157	21.91	45	2.05386	1.12e-06
KEGG_PROTEIN_PROCESSING_IN_ENDOPLASMIC_RETICULUM	157	21.91	45	2.05386	1.12e-06
Transport_of_Mature_mRNA_derived_from_an_Intron-Containing_Transcript	50	6.97771	21	3.00958	1.14e-06
c5.GO_PROTEIN_POLYUBIQUITINATION	233	32.5161	60	1.84524	1.16e-06
c7.GSE1925_CTRL_VS_IFNG_PRIMED_MACROPHAGE_DN	172	24.0033	48	1.99972	1.17e-06
c7.GSE17974_CTRL_VS_ACT_IL4_AND_ANTI_IL12_2H_CD4_TCELL_DN	177	24.7011	49	1.98372	1.17e-06
mRNA 3'-end processing	83	11.583	29	2.50367	1.18e-06
c2.SCHAEFFER_PROSTATE_DEVELOPMENT_6HR_DN	469	65.4509	103	1.5737	1.19e-06
c4.GNF2_DEK	58	8.09415	23	2.84156	1.2e-06
c2.CREIGHTON_AKT1_SIGNALING_VIA_MTOR_UP	32	4.46574	16	3.58284	1.28e-06
Formation_of_the_Early_Elongation_Complex	32	4.46574	16	3.58284	1.28e-06
Formation_of_the_HIV-1_Early_Elongation_Complex	32	4.46574	16	3.58284	1.28e-06
c5.GO_HYDROGEN_ION_TRANSMEMBRANE_TRANSPORTER_ACTIVITY	79	11.0248	28	2.53973	1.29e-06
cytosolic part	163	22.7473	46	2.02221	1.38e-06
c7.GSE28726_ACT_CD4_TCELL_VS_ACT_NKTCELL_UP	183	25.5384	50	1.95783	1.4e-06
c2.MATTIOLI_MGUS_VS_PCL	88	12.2808	30	2.44284	1.4e-06
electron carrier activity	106	14.7928	34	2.29842	1.42e-06
protein targeting to ER	106	14.7928	34	2.29842	1.42e-06
c2.KIM_ALL_DISORDERS_CALB1_CORR_UP	517	72.1495	111	1.53847	1.48e-06
c7.GSE14699_DELETIONAL_TOLERANCE_VS_ACTIVATED_CD8_TCELL_DN	149	20.7936	43	2.06795	1.58e-06
c4.MORF_RAB6A	67	9.35013	25	2.67376	1.59e-06
c5.GO_RIBOSOMAL_SUBUNIT	154	21.4914	44	2.04733	1.61e-06
c5.GO_CYTOSOLIC_PART	184	25.678	50	1.94719	1.67e-06
c7.GSE31082_DN_VS_CD4_SP_THYMOCYTE_UP	184	25.678	50	1.94719	1.67e-06
c7.GSE33162_UNTREATED_VS_4H_LPS_STIM_HDAC3_KO_MACROPHAGE_DN	184	25.678	50	1.94719	1.67e-06
c5.GO_NUCLEOBASE_CONTAINING_SMALL_MOLECULE_METABOLIC_PROCESS	444	61.9621	98	1.58161	1.71e-06
establishment of protein localization to endoplasmic reticulum	107	14.9323	34	2.27694	1.81e-06
c5.GO_ELECTRON_TRANSPORT_CHAIN	89	12.4203	30	2.4154	1.84e-06
hydrogen ion transmembrane transporter activity	76	10.6061	27	2.5457	1.88e-06
c7.GSE36476_CTRL_VS_TSST_ACT_40H_MEMORY_CD4_TCELL_OLD_DN	185	25.8175	50	1.93667	1.98e-06
c7.GSE41867_NAIVE_VS_DAY30_LCMV_ARMSTRONG_MEMORY_CD8_TCELL_UP	185	25.8175	50	1.93667	1.98e-06
c7.GSE5589_LPS_VS_LPS_AND_IL6_STIM_MACROPHAGE_45MIN_DN	180	25.1198	49	1.95066	2e-06
protein folding	180	25.1198	49	1.95066	2e-06
c7.GSE17974_CTRL_VS_ACT_IL4_AND_ANTI_IL12_12H_CD4_TCELL_DN	175	24.422	48	1.96544	2e-06
c7.GSE9988_ANTI_TREM1_VS_ANTI_TREM1_AND_LPS_MONOCYTE_UP	175	24.422	48	1.96544	2e-06
c7.GSE6259_FLT3L_INDUCED_33D1_POS_DC_VS_BCELL_UP	170	23.7242	47	1.9811	2.01e-06
c7.GSE24726_WT_VS_E2-2_KO_PDC_DAY4_POST_DELETION_DN	170	23.7242	47	1.9811	2.01e-06
c5.GO_CELL_CYCLE_PROCESS	970	135.368	186	1.37404	2.05e-06
SRP-dependent cotranslational protein targeting to membrane	103	14.3741	33	2.2958	2.08e-06
U12-type spliceosomal complex	23	3.20975	13	4.05016	2.14e-06
c4.GNF2_DAP3	117	16.3278	36	2.20482	2.14e-06
c5.GO_NCRNA_METABOLIC_PROCESS	498	69.498	107	1.53961	2.2e-06
c4.GNF2_UBE2I	44	6.14039	19	3.09427	2.21e-06
CMC-modules_bisque	44	6.14039	19	3.09427	2.21e-06
c5.GO_RRNA_METABOLIC_PROCESS	248	34.6095	62	1.79142	2.25e-06
c7.GSE40274_CTRL_VS_FOXP3_AND_XBP1_TRANSDUCED_ACTIVATED_CD4_TCELL_UP	146	20.3749	42	2.06136	2.27e-06
c5.GO_PROTEIN_FOLDING	191	26.6549	51	1.91335	2.31e-06
ribosome biogenesis	151	21.0727	43	2.04056	2.32e-06
c5.GO_PROTEIN_TRANSMEMBRANE_TRANSPORT	48	6.6986	20	2.9857	2.37e-06
c7.GSE22432_CONVENTIONAL_CDC_VS_PLASMACYTOID_PDC_UP	176	24.5615	48	1.95427	2.39e-06
c5.GO_RIBONUCLEOPROTEIN_COMPLEX_BINDING	90	12.5599	30	2.38856	2.39e-06
c4.MORF_SNRP70	60	8.37325	23	2.74684	2.4e-06
positive regulation of protein ubiquitination	127	17.7234	38	2.14406	2.41e-06
c5.GO_PROTEIN_TARGETING	374	52.1933	85	1.62856	2.45e-06
Antigen_processing:_Ubiquitination_&_Proteasome_degradation	197	27.4922	52	1.89145	2.68e-06
c4.MORF_CDC10	142	19.8167	41	2.06896	2.7e-06
c7.GSE18893_TCONV_VS_TREG_24H_TNF_STIM_UP	192	26.7944	51	1.90338	2.73e-06
c7.GSE13547_CTRL_VS_ANTI_IGM_STIM_ZFX_KO_BCELL_2H_UP	147	20.5145	42	2.04733	2.76e-06
c7.GSE17721_LPS_VS_POLYIC_24H_BMDC_UP	182	25.3989	49	1.92922	2.81e-06
c7.GSE22886_NAIVE_CD4_TCELL_VS_48H_ACT_TH2_DN	182	25.3989	49	1.92922	2.81e-06
c7.GSE16266_CTRL_VS_HEATSHOCK_AND_LPS_STIM_MEF_DN	182	25.3989	49	1.92922	2.81e-06
c5.GO_POSITIVE_REGULATION_OF_PROTEIN_MODIFICATION_BY_SMALL_PROTEIN_CONJUGATION_OR_REMOVAL	177	24.7011	48	1.94323	2.84e-06
c7.GSE43863_TH1_VS_LY6C_INT_CXCR5POS_EFFECTOR_CD4_TCELL_UP	177	24.7011	48	1.94323	2.84e-06
c2.REACTOME_NONSENSE_MEDIATED_DECAY_ENHANCED_BY_THE_EXON_JUNCTION_COMPLEX	105	14.6532	33	2.25207	3.35e-06
cotranslational protein targeting to membrane	105	14.6532	33	2.25207	3.35e-06
c4.MORF_MSH2	61	8.51281	23	2.70181	3.35e-06
c4.MORF_XPC	61	8.51281	23	2.70181	3.35e-06
c5.GO_TERMINATION_OF_RNA_POLYMERASE_II_TRANSCRIPTION	61	8.51281	23	2.70181	3.35e-06
c7.GSE9650_EFFECTOR_VS_EXHAUSTED_CD8_TCELL_UP	173	24.1429	47	1.94674	3.4e-06
c5.GO_U2_TYPE_SPLICEOSOMAL_COMPLEX	27	3.76796	14	3.71553	3.41e-06
c2.REACTOME_NUCLEOTIDE_EXCISION_REPAIR	49	6.83816	20	2.92476	3.48e-06
Nucleotide_Excision_Repair	49	6.83816	20	2.92476	3.48e-06
c5.GO_MITOCHONDRIAL_TRANSMEMBRANE_TRANSPORT	53	7.39638	21	2.83923	3.52e-06
c5.GO_SNRNA_BINDING	34	4.74484	16	3.37208	3.55e-06
c5.GO_INTRACELLULAR_PROTEIN_TRANSPORT	716	99.9208	143	1.43113	3.6e-06
c7.GSE30971_2H_VS_4H_LPS_STIM_MACROPHAGE_WBP7_HET_UP	139	19.398	40	2.06206	3.89e-06
c7.GSE24574_BCL6_HIGH_TFH_VS_NAIVE_CD4_TCELL_DN	179	24.9802	48	1.92152	3.99e-06
c5.GO_ORGANELLAR_RIBOSOME	70	9.7688	25	2.55917	4.02e-06
c7.GSE36476_CTRL_VS_TSST_ACT_16H_MEMORY_CD4_TCELL_OLD_DN	174	24.2824	47	1.93556	4.04e-06
c7.GSE9006_TYPE_1_DIABETES_AT_DX_VS_4MONTH_POST_DX_PBMC_UP	174	24.2824	47	1.93556	4.04e-06
c4.MODULE_155	24	3.3493	13	3.88141	4.06e-06
c5.GO_POSITIVE_REGULATION_OF_DEFENSE_RESPONSE	226	31.5393	57	1.80727	4.26e-06
c2.ZHANG_RESPONSE_TO_CANTHARIDIN_DN	66	9.21058	24	2.6057	4.34e-06
c5.GO_POSITIVE_REGULATION_OF_VIRAL_PROCESS	79	11.0248	27	2.44903	4.41e-06
c2.REACTOME_CLEAVAGE_OF_GROWING_TRANSCRIPT_IN_THE_TERMINATION_REGION_	42	5.86128	18	3.071	4.66e-06
c7.GSE36826_NORMAL_VS_STAPH_AUREUS_INF_SKIN_UP	160	22.3287	44	1.97056	4.89e-06
termination of RNA polymerase II transcription	46	6.4195	19	2.95973	4.94e-06
Transport_of_Mature_Transcript_to_Cytoplasm	54	7.53593	21	2.78665	5.01e-06
c2.SCHLOSSER_SERUM_RESPONSE_AUGMENTED_BY_MYC	93	12.9785	30	2.31151	5.11e-06
c2.MUNSHI_MULTIPLE_MYELOMA_UP	71	9.90835	25	2.52312	5.39e-06
c5.GO_TRANSCRIPTION_ELONGATION_FROM_RNA_POLYMERASE_II_PROMOTER	71	9.90835	25	2.52312	5.39e-06
c7.GSE3982_MEMORY_CD4_TCELL_VS_TH1_DN	181	25.2593	48	1.90029	5.56e-06
c4.MORF_EIF4A2	136	18.9794	39	2.05486	5.61e-06
c2.SCHLOSSER_SERUM_RESPONSE_DN	650	90.7103	131	1.44416	5.78e-06
c4.GNF2_BUB3	28	3.90752	14	3.58284	5.95e-06
c4.MODULE_116	28	3.90752	14	3.58284	5.95e-06
c2.REACTOME_FORMATION_OF_RNA_POL_II_ELONGATION_COMPLEX_	39	5.44262	17	3.1235	6.47e-06
c5.GO_ELECTRON_CARRIER_ACTIVITY	94	13.1181	30	2.28692	6.51e-06
regulation of mitotic cell cycle phase transition	182	25.3989	48	1.88985	6.55e-06
c5.GO_HYDROGEN_TRANSPORT	108	15.0719	33	2.18951	6.61e-06
regulation of protein ubiquitination	177	24.7011	47	1.90275	6.68e-06
CMC-modules_yellow	423	59.0314	92	1.55849	6.68e-06
c7.GSE2770_IL12_AND_TGFB_VS_IL4_TREATED_ACT_CD4_TCELL_2H_UP	167	23.3056	45	1.93087	6.88e-06
c2.REACTOME_RNA_POL_II_PRE_TRANSCRIPTION_EVENTS	55	7.67548	21	2.73598	7.04e-06
Influenza_Viral_RNA_Transcription_and_Replication	99	13.8159	31	2.2438	7.14e-06
c5.GO_POSITIVE_REGULATION_OF_PROTEOLYSIS	311	43.4014	72	1.65893	7.17e-06
pore complex	72	10.0479	25	2.48808	7.18e-06
c2.PILON_KLF1_TARGETS_DN	1799	251.058	313	1.24672	7.4e-06
c7.GSE19888_CTRL_VS_A3R_INHIBITOR_TREATED_MAST_CELL_UP	183	25.5384	48	1.87952	7.69e-06
c7.GSE34006_UNTREATED_VS_A2AR_AGONIST_TREATED_TREG_UP	183	25.5384	48	1.87952	7.69e-06
kirov_control.ed.set_Mitochondrion_(core)	183	25.5384	48	1.87952	7.69e-06
Nonsense-Mediated_Decay	104	14.5136	32	2.20482	7.71e-06
Nonsense_Mediated_Decay_Enhanced_by_the_Exon_Junction_Complex	104	14.5136	32	2.20482	7.71e-06
c4.MODULE_3	362	50.5186	81	1.60337	7.81e-06
nuclear export	95	13.2577	30	2.26284	8.26e-06
c7.GSE19401_UNSTIM_VS_RETINOIC_ACID_STIM_FOLLICULAR_DC_UP	153	21.3518	42	1.96705	8.35e-06
ribonucleoprotein complex assembly	114	15.9092	34	2.13713	8.67e-06
c5.GO_CELL_CYCLE	1180	164.674	216	1.31168	8.75e-06
c7.GSE46606_IRF4HIGH_VS_IRF4MID_CD40L_IL2_IL5_DAY3_STIMULATED_BCELL_UP	189	26.3758	49	1.85777	8.78e-06
Adaptive_Immune_System	478	66.7069	101	1.51409	8.97e-06
c7.GSE17974_CTRL_VS_ACT_IL4_AND_ANTI_IL12_24H_CD4_TCELL_DN	184	25.678	48	1.86931	9.02e-06
c7.GSE360_CTRL_VS_M_TUBERCULOSIS_DC_UP	184	25.678	48	1.86931	9.02e-06
c7.GSE3982_NEUTROPHIL_VS_TH1_DN	184	25.678	48	1.86931	9.02e-06
c5.GO_DAMAGED_DNA_BINDING	60	8.37325	22	2.62741	9.24e-06
c2.NAKAMURA_TUMOR_ZONE_PERIPHERAL_VS_CENTRAL_UP	253	35.3072	61	1.72769	9.35e-06
c7.GSE17721_POLYIC_VS_CPG_8H_BMDC_DN	174	24.2824	46	1.89437	9.44e-06
c7.GSE19825_NAIVE_VS_DAY3_EFF_CD8_TCELL_DN	174	24.2824	46	1.89437	9.44e-06
c7.GSE14415_INDUCED_TREG_VS_FAILED_INDUCED_TREG_UP	174	24.2824	46	1.89437	9.44e-06
c2.GOLDRATH_HOMEOSTATIC_PROLIFERATION	164	22.8869	44	1.9225	9.77e-06
c2.REACTOME_TRANSPORT_OF_MATURE_TRANSCRIPT_TO_CYTOPLASM	52	7.25682	20	2.75603	1.02e-05
c7.GSE9006_HEALTHY_VS_TYPE_1_DIABETES_PBMC_4MONTH_POST_DX_UP	190	26.5153	49	1.84799	1.03e-05
c2.REACTOME_TRANSCRIPTION_COUPLED_NER_TC_NER	44	6.14039	18	2.93141	1.03e-05
c2.NATSUME_RESPONSE_TO_INTERFERON_BETA_DN	44	6.14039	18	2.93141	1.03e-05
Transcription-coupled_NER_(TC-NER)	44	6.14039	18	2.93141	1.03e-05
c2.REACTOME_METABOLISM_OF_NON_CODING_RNA	48	6.6986	19	2.83641	1.04e-05
c5.GO_CELLULAR_MACROMOLECULE_LOCALIZATION	1120	156.301	206	1.31797	1.04e-05
c2.YAO_TEMPORAL_RESPONSE_TO_PROGESTERONE_CLUSTER_7	69	9.62924	24	2.49241	1.05e-05
c7.GSE28726_NAIVE_CD4_TCELL_VS_NAIVE_VA24NEG_NKTCELL_UP	185	25.8175	48	1.8592	1.06e-05
c7.GSE41978_ID2_KO_VS_ID2_KO_AND_BIM_KO_KLRG1_LOW_EFFECTOR_CD8_TCELL_DN	185	25.8175	48	1.8592	1.06e-05
CMC-modules_wheat	87	12.1412	28	2.30619	1.1e-05
c7.GSE3982_EFF_MEMORY_CD4_TCELL_VS_TH1_DN	175	24.422	46	1.88355	1.11e-05
c7.GSE19888_ADENOSINE_A3R_ACT_VS_A3R_ACT_WITH_A3R_INH_PRETREATMENT_IN_MAST_CELL_UP	175	24.422	46	1.88355	1.11e-05
c7.GSE14415_INDUCED_TREG_VS_TCONV_UP	165	23.0265	44	1.91085	1.15e-05
KEGG_EPSTEIN-BARR_VIRUS_INFECTION	165	23.0265	44	1.91085	1.15e-05
c5.GO_RESPONSE_TO_TUMOR_NECROSIS_FACTOR	155	21.6309	42	1.94167	1.18e-05
c2.FLECHNER_PBL_KIDNEY_TRANSPLANT_OK_VS_DONOR_UP	140	19.5376	39	1.99615	1.19e-05
c5.GO_MITOTIC_CELL_CYCLE	720	100.479	141	1.40328	1.23e-05
c2.REN_BOUND_BY_E2F	61	8.51281	22	2.58434	1.26e-05
c2.BOYAULT_LIVER_CANCER_SUBCLASS_G3_UP	181	25.2593	47	1.8607	1.27e-05
c4.GCM_MSN	26	3.62841	13	3.58284	1.29e-05
c7.GSE17721_PAM3CSK4_VS_CPG_12H_BMDC_UP	176	24.5615	46	1.87285	1.3e-05
c5.GO_NUCLEAR_TRANSCRIBED_MRNA_CATABOLIC_PROCESS_NONSENSE_MEDIATED_DECAY	116	16.1883	34	2.10028	1.31e-05
RNA 3'-end processing	97	13.5368	30	2.21619	1.31e-05
c7.GSE22140_HEALTHY_VS_ARTHRITIC_GERMFREE_MOUSE_CD4_TCELL_UP	171	23.8638	45	1.8857	1.33e-05
c5.GO_REGULATION_OF_CELLULAR_KETONE_METABOLIC_PROCESS	131	18.2816	37	2.02389	1.41e-05
c2.KAAB_FAILED_HEART_ATRIUM_DN	136	18.9794	38	2.00217	1.42e-05
c7.GSE13484_UNSTIM_VS_YF17D_VACCINE_STIM_PBMC_UP	187	26.0966	48	1.83932	1.44e-05
c7.GSE32986_UNSTIM_VS_GMCSF_AND_CURDLAN_LOWDOSE_STIM_DC_UP	187	26.0966	48	1.83932	1.44e-05
Metabolism_of_non-coding_RNA	49	6.83816	19	2.77853	1.47e-05
snRNP_Assembly	49	6.83816	19	2.77853	1.47e-05
c2.REACTOME_CHROMOSOME_MAINTENANCE	107	14.9323	32	2.143	1.48e-05
c2.KAUFFMANN_DNA_REPAIR_GENES	219	30.5624	54	1.76688	1.52e-05
c7.GSE17974_0H_VS_6H_IN_VITRO_ACT_CD4_TCELL_DN	177	24.7011	46	1.86227	1.53e-05
c7.GSE7509_FCGRIIB_VS_TNFA_IL1B_IL6_PGE_STIM_DC_UP	177	24.7011	46	1.86227	1.53e-05
CMC-modules_salmon	312	43.5409	71	1.63065	1.54e-05
c5.GO_REGULATION_OF_PROTEIN_MODIFICATION_BY_SMALL_PROTEIN_CONJUGATION_OR_REMOVAL	257	35.8654	61	1.7008	1.57e-05
c2.MOHANKUMAR_TLX1_TARGETS_UP	380	53.0306	83	1.56513	1.58e-05
c2.RHEIN_ALL_GLUCOCORTICOID_THERAPY_DN	346	48.2858	77	1.59467	1.59e-05
mitochondrial transport	117	16.3278	34	2.08233	1.6e-05
c5.GO_REGULATION_OF_CELLULAR_RESPONSE_TO_HEAT	75	10.4666	25	2.38856	1.62e-05
c5.GO_POSITIVE_REGULATION_OF_IMMUNE_RESPONSE	335	46.7507	75	1.60425	1.64e-05
regulation of cellular ketone metabolic process	127	17.7234	36	2.03121	1.68e-05
c7.GSE14000_TRANSLATED_RNA_VS_MRNA_4H_LPS_DC_DN	152	21.2122	41	1.93285	1.68e-05
c7.GSE24634_NAIVE_CD4_TCELL_VS_DAY7_IL4_CONV_TREG_DN	183	25.5384	47	1.84036	1.73e-05
c2.DACOSTA_UV_RESPONSE_VIA_ERCC3_UP	291	40.6103	67	1.64983	1.78e-05
c5.GO_ESTABLISHMENT_OF_LOCALIZATION_IN_CELL	1506	210.169	265	1.26089	1.78e-05
c5.GO_REGULATION_OF_CELLULAR_PROTEIN_CATABOLIC_PROCESS	258	36.005	61	1.69421	1.78e-05
c2.TONKS_TARGETS_OF_RUNX1_RUNX1T1_FUSION_MONOCYTE_UP	178	24.8407	46	1.8518	1.78e-05
c4.GNF2_NPM1	71	9.90835	24	2.4222	1.83e-05
KEGG_RIBOSOME_BIOGENESIS_IN_EUKARYOTES	71	9.90835	24	2.4222	1.83e-05
c2.KAYO_AGING_MUSCLE_DN	108	15.0719	32	2.12316	1.83e-05
c4.GNF2_HDAC1	108	15.0719	32	2.12316	1.83e-05
c7.GSE22432_MULTIPOTENT_VS_COMMON_DC_PROGENITOR_UNTREATED_UP	194	27.0735	49	1.80989	1.87e-05
c7.GSE29617_CTRL_VS_DAY7_TIV_FLU_VACCINE_PBMC_2008_DN	168	23.4451	44	1.87672	1.88e-05
c5.GO_PRESPLICEOSOME	20	2.79108	11	3.94112	1.9e-05
Interactions_of_Rev_with_host_cellular_proteins	34	4.74484	15	3.16133	1.9e-05
c7.GSE3982_EFF_MEMORY_CD4_TCELL_VS_TH2_DN	189	26.3758	48	1.81985	1.94e-05
positive regulation of cell cycle process	158	22.0496	42	1.9048	1.96e-05
c7.GSE10500_ARTHRITIC_SYNOVIAL_FLUID_VS_HEALTHY_MACROPHAGE_UP	123	17.1652	35	2.03901	1.99e-05
c7.GSE17721_POLYIC_VS_PAM3CSK4_8H_BMDC_DN	184	25.678	47	1.83036	2.01e-05
RNA export from nucleus	67	9.35013	23	2.45986	2.04e-05
c2.PUJANA_BREAST_CANCER_LIT_INT_NETWORK	99	13.8159	30	2.17142	2.04e-05
c5.GO_OXIDOREDUCTASE_COMPLEX	85	11.8621	27	2.27615	2.04e-05
c4.GCM_HDAC1	38	5.30306	16	3.01713	2.06e-05
c5.GO_BASE_EXCISION_REPAIR	38	5.30306	16	3.01713	2.06e-05
c7.GSE17721_POLYIC_VS_PAM3CSK4_16H_BMDC_DN	179	24.9802	46	1.84146	2.08e-05
c4.GNF2_ELAC2	46	6.4195	18	2.80396	2.13e-05
c2.JIANG_AGING_HYPOTHALAMUS_UP	42	5.86128	17	2.90039	2.13e-05
c5.GO_NADH_DEHYDROGENASE_COMPLEX	42	5.86128	17	2.90039	2.13e-05
c7.GSE36888_UNTREATED_VS_IL2_TREATED_STAT5_AB_KNOCKIN_TCELL_6H_DN	174	24.2824	45	1.85319	2.15e-05
c2.REACTOME_DNA_REPAIR	104	14.5136	31	2.13592	2.15e-05
kirov_psych.ed.set_Synaptic_vesicle	315	43.9596	71	1.61512	2.16e-05
kirov_synaptic.sets_Synaptic_vesicle	315	43.9596	71	1.61512	2.16e-05
c7.GSE22886_NAIVE_BCELL_VS_MONOCYTE_DN	164	22.8869	43	1.8788	2.26e-05
c5.GO_GENERATION_OF_PRECURSOR_METABOLITES_AND_ENERGY	249	34.749	59	1.69789	2.27e-05
ribonucleoprotein complex subunit organization	119	16.607	34	2.04733	2.37e-05
c5.GO_NUCLEAR_PORE	72	10.0479	24	2.38856	2.38e-05
c5.GO_DNA_REPAIR	437	60.9852	92	1.50856	2.58e-05
c4.GNF2_MSH6	31	4.32618	14	3.23611	2.61e-05
c7.GSE27859_DC_VS_CD11C_INT_F480_INT_DC_DN	191	26.6549	48	1.8008	2.61e-05
c4.MODULE_159	77	10.7457	25	2.32652	2.7e-05
c7.GSE40273_GATA1_KO_VS_WT_TREG_UP	186	25.9571	47	1.81068	2.72e-05
c5.GO_LARGE_RIBOSOMAL_SUBUNIT	91	12.6994	28	2.20482	2.79e-05
c5.GO_PURINE_NTP_DEPENDENT_HELICASE_ACTIVITY	91	12.6994	28	2.20482	2.79e-05
c7.GSE17721_0.5H_VS_4H_GARDIQUIMOD_BMDC_UP	181	25.2593	46	1.82111	2.82e-05
c7.GSE360_HIGH_DOSE_B_MALAYI_VS_M_TUBERCULOSIS_DC_UP	181	25.2593	46	1.82111	2.82e-05
c5.GO_PROTEIN_LOCALIZATION_TO_ENDOPLASMIC_RETICULUM	120	16.7465	34	2.03027	2.87e-05
c4.GNF2_TDG	35	4.8844	15	3.071	2.9e-05
c5.GO_MULTI_ORGANISM_METABOLIC_PROCESS	135	18.8398	37	1.96393	2.92e-05
c4.MORF_PPP2R5E	82	11.4434	26	2.27204	2.99e-05
kirov_control.ed.set_Endoplasmic_Reticulum_(core)	82	11.4434	26	2.27204	2.99e-05
c2.ZHANG_PROLIFERATING_VS_QUIESCENT	47	6.55905	18	2.7443	3e-05
transcription-coupled nucleotide-excision repair	47	6.55905	18	2.7443	3e-05
c7.GSE1460_INTRATHYMIC_T_PROGENITOR_VS_NAIVE_CD4_TCELL_CORD_BLOOD_UP	192	26.7944	48	1.79142	3.02e-05
NADH dehydrogenase complex	39	5.44262	16	2.93976	3.04e-05
mitochondrial respiratory chain complex I	39	5.44262	16	2.93976	3.04e-05
respiratory chain complex I	39	5.44262	16	2.93976	3.04e-05
c4.GCM_RAF1	43	6.00083	17	2.83294	3.07e-05
c5.GO_REGULATION_OF_RESPONSE_TO_STRESS	1120	156.301	203	1.29878	3.11e-05
ATP-dependent helicase activity	101	14.095	30	2.12842	3.13e-05
purine NTP-dependent helicase activity	101	14.095	30	2.12842	3.13e-05
DNA_Repair	106	14.7928	31	2.09562	3.25e-05
c7.GSE1460_CORD_VS_ADULT_BLOOD_NAIVE_CD4_TCELL_DN	182	25.3989	46	1.8111	3.27e-05
c7.GSE22935_24H_VS_48H_MBOVIS_BCG_STIM_MACROPHAGE_DN	182	25.3989	46	1.8111	3.27e-05
c7.GSE28726_ACT_CD4_TCELL_VS_ACT_VA24NEG_NKTCELL_UP	182	25.3989	46	1.8111	3.27e-05
mRNA export from nucleus	60	8.37325	21	2.50799	3.32e-05
c7.GSE17721_0.5H_VS_8H_GARDIQUIMOD_BMDC_UP	177	24.7011	45	1.82178	3.39e-05
c7.GSE17974_0.5H_VS_72H_UNTREATED_IN_VITRO_CD4_TCELL_DN	177	24.7011	45	1.82178	3.39e-05
ATP-dependent RNA helicase activity	21	2.93064	11	3.75345	3.48e-05
Chromosome_Maintenance	92	12.839	28	2.18086	3.49e-05
RNA helicase activity	28	3.90752	13	3.32692	3.53e-05
c5.GO_GLYCOSYL_COMPOUND_METABOLIC_PROCESS	309	43.1223	69	1.6001	3.84e-05
regulation of viral process	102	14.2345	30	2.10755	3.85e-05
c5.GO_ATPASE_ACTIVITY_COUPLED	281	39.2147	64	1.63204	3.85e-05
c5.GO_ORGANONITROGEN_COMPOUND_BIOSYNTHETIC_PROCESS	891	124.343	166	1.33502	3.87e-05
c7.GSE9316_CD4_TCELL_BALBC_VS_TH17_ENRI_CD4_TCELL_SKG_PMA_IONO_STIM_FR4NEG_UP	152	21.2122	40	1.8857	3.93e-05
mitochondrial ribosome	52	7.25682	19	2.61823	3.93e-05
organellar ribosome	52	7.25682	19	2.61823	3.93e-05
c4.MODULE_244	178	24.8407	45	1.81155	3.94e-05
c4.GCM_DDX5	65	9.07103	22	2.4253	3.94e-05
Rev-mediated_nuclear_export_of_HIV_RNA	32	4.46574	14	3.13498	4.04e-05
c2.FLECHNER_BIOPSY_KIDNEY_TRANSPLANT_OK_VS_DONOR_UP	507	70.754	103	1.45575	4.08e-05
protein targeting to membrane	142	19.8167	38	1.91757	4.08e-05
c5.GO_REGULATION_OF_RNA_SPLICING	88	12.2808	27	2.19856	4.08e-05
c2.APPIERTO_RESPONSE_TO_FENRETINIDE_DN	48	6.6986	18	2.68713	4.18e-05
c2.LASTOWSKA_NEUROBLASTOMA_COPY_NUMBER_UP	163	22.7473	42	1.84637	4.37e-05
c2.SESTO_RESPONSE_TO_UV_C1	61	8.51281	21	2.46687	4.4e-05
c5.GO_RNA_HELICASE_ACTIVITY	61	8.51281	21	2.46687	4.4e-05
c2.FAELT_B_CLL_WITH_VH3_21_UP	40	5.58217	16	2.86627	4.42e-05
c5.GO_PROTEIN_COMPLEX_SUBUNIT_ORGANIZATION	1299	181.281	230	1.26875	4.46e-05
c2.REACTOME_METABOLISM_OF_AMINO_ACIDS_AND_DERIVATIVES	158	22.0496	41	1.85945	4.5e-05
c2.MOREAUX_B_LYMPHOCYTE_MATURATION_BY_TACI_DN	70	9.7688	23	2.35444	4.52e-05
c7.GSE37605_FOXP3_FUSION_GFP_VS_IRES_GFP_TREG_NOD_UP	179	24.9802	45	1.80143	4.56e-05
c4.MODULE_42	25	3.48886	12	3.43952	4.69e-05
Cooperation_of_Prefoldin_and_TriC	25	3.48886	12	3.43952	4.69e-05
c7.GSE17721_LPS_VS_PAM3CSK4_12H_BMDC_DN	174	24.2824	44	1.81201	4.74e-05
c2.DITTMER_PTHLH_TARGETS_UP	108	15.0719	31	2.05681	4.84e-05
rRNA processing	108	15.0719	31	2.05681	4.84e-05
c7.GSE17721_LPS_VS_CPG_4H_BMDC_DN	169	23.5847	43	1.82322	4.92e-05
c5.GO_CATABOLIC_PROCESS	1437	200.539	251	1.25162	5.08e-05
c5.GO_RESPONSE_TO_ENDOPLASMIC_RETICULUM_STRESS	212	29.5855	51	1.72382	5.2e-05
c7.GSE360_HIGH_VS_LOW_DOSE_B_MALAYI_MAC_UP	175	24.422	44	1.80165	5.49e-05
c7.GSE16266_CTRL_VS_HEATSHOCK_AND_LPS_STIM_MEF_UP	191	26.6549	47	1.76328	5.55e-05
c2.REACTOME_FORMATION_OF_THE_HIV1_EARLY_ELONGATION_COMPLEX	29	4.04707	13	3.2122	5.58e-05
ribosome binding	29	4.04707	13	3.2122	5.58e-05
c5.GO_DNA_TEMPLATED_TRANSCRIPTION_TERMINATION	99	13.8159	29	2.09904	5.58e-05
c5.GO_POSITIVE_REGULATION_OF_PROTEIN_CATABOLIC_PROCESS	240	33.493	56	1.67199	5.7e-05
c4.MORF_RAD54L	104	14.5136	30	2.06702	5.75e-05
c5.GO_RIBOSOME_ASSEMBLY	49	6.83816	18	2.63229	5.76e-05
c5.GO_OXIDOREDUCTASE_ACTIVITY_ACTING_ON_NAD_P_H_QUINONE_OR_SIMILAR_COMPOUND_AS_ACCEPTOR	49	6.83816	18	2.63229	5.76e-05
nuclear pore	62	8.65236	21	2.42708	5.79e-05
c5.GO_REGULATION_OF_MRNA_METABOLIC_PROCESS	109	15.2114	31	2.03794	5.87e-05
RNA-dependent ATPase activity	22	3.07019	11	3.58284	6.08e-05
c7.GSE9988_LPS_VS_CTRL_TREATED_MONOCYTE_DN	181	25.2593	45	1.78152	6.08e-05
c7.GSE37532_TREG_VS_TCONV_CD4_TCELL_FROM_LN_UP	181	25.2593	45	1.78152	6.08e-05
c2.HONMA_DOCETAXEL_RESISTANCE	33	4.60529	14	3.03998	6.12e-05
c5.GO_MITOCHONDRIAL_ELECTRON_TRANSPORT_NADH_TO_UBIQUINONE	41	5.72172	16	2.79636	6.31e-05
c4.GNF2_ANP32B	37	5.16351	15	2.905	6.34e-05
c5.GO_NADH_DEHYDROGENASE_ACTIVITY	37	5.16351	15	2.905	6.34e-05
NADH dehydrogenase (quinone) activity	37	5.16351	15	2.905	6.34e-05
NADH dehydrogenase (ubiquinone) activity	37	5.16351	15	2.905	6.34e-05
NADH dehydrogenase activity	37	5.16351	15	2.905	6.34e-05
c7.GSE339_CD4POS_VS_CD8POS_DC_DN	176	24.5615	44	1.79142	6.35e-05
c5.GO_ENERGY_DERIVATION_BY_OXIDATION_OF_ORGANIC_COMPOUNDS	192	26.7944	47	1.7541	6.38e-05
c7.GSE21546_WT_VS_SAP1A_KO_ANTI_CD3_STIM_DP_THYMOCYTES_UP	150	20.9331	39	1.86307	6.51e-05
c7.GSE3982_BASOPHIL_VS_TH2_DN	171	23.8638	43	1.80189	6.61e-05
c7.GSE31082_DN_VS_CD8_SP_THYMOCYTE_UP	187	26.0966	46	1.76268	6.69e-05
c5.GO_PIGMENT_GRANULE	100	13.9554	29	2.07804	6.83e-05
c5.GO_TRANSLATIONAL_INITIATION	140	19.5376	37	1.89378	6.83e-05
establishment of protein localization to mitochondrion	54	7.53593	19	2.52126	7.17e-05
c5.GO_VIRAL_LIFE_CYCLE	253	35.3072	58	1.64272	7.19e-05
c5.GO_REGULATION_OF_PROTEIN_CATABOLIC_PROCESS	361	50.3791	77	1.52841	7.3e-05
c7.GSE17721_0.5H_VS_8H_POLYIC_BMDC_UP	177	24.7011	44	1.7813	7.33e-05
c7.GSE32423_IL7_VS_IL7_IL4_MEMORY_CD8_TCELL_DN	156	21.7705	40	1.83735	7.38e-05
c7.GSE40274_CTRL_VS_LEF1_TRANSDUCED_ACTIVATED_CD4_TCELL_DN	156	21.7705	40	1.83735	7.38e-05
c5.GO_DNA_TEMPLATED_TRANSCRIPTION_ELONGATION	86	12.0017	26	2.16637	7.43e-05
c2.REACTOME_EXTENSION_OF_TELOMERES	26	3.62841	12	3.30723	7.61e-05
c7.GSE45739_NRAS_KO_VS_WT_UNSTIM_CD4_TCELL_UP	172	24.0033	43	1.79142	7.65e-05
c2.WAMUNYOKOLI_OVARIAN_CANCER_LMP_UP	215	30.0042	51	1.69976	7.66e-05
c7.GSE19923_WT_VS_HEB_AND_E2A_KO_DP_THYMOCYTE_UP	188	26.2362	46	1.7533	7.68e-05
c2.PATIL_LIVER_CANCER	685	95.5947	131	1.37037	7.77e-05
Mitochondrial_Protein_Import	50	6.97771	18	2.57964	7.83e-05
c2.BENPORATH_MYC_TARGETS_WITH_EBOX	199	27.7713	48	1.7284	7.94e-05
h.HALLMARK_E2F_TARGETS	199	27.7713	48	1.7284	7.94e-05
c7.GSE14000_TRANSLATED_RNA_VS_MRNA_DC_DN	167	23.3056	42	1.80215	7.96e-05
c7.GSE17721_0.5H_VS_12H_POLYIC_BMDC_UP	167	23.3056	42	1.80215	7.96e-05
c4.MODULE_43	77	10.7457	24	2.23346	8.12e-05
regulation of symbiosis	106	14.7928	30	2.02802	8.47e-05
c4.GNF2_RFC4	59	8.2337	20	2.42904	8.52e-05
c7.GSE9601_UNTREATED_VS_PI3K_INHIBITOR_TREATED_HCMV_INF_MONOCYTE_UP	157	21.91	40	1.82565	8.59e-05
c2.ZHAN_MULTIPLE_MYELOMA_SUBGROUPS	30	4.18663	13	3.10512	8.6e-05
c2.HILLION_HMGA1B_TARGETS	82	11.4434	25	2.18466	8.71e-05
c7.GSE17721_CTRL_VS_POLYIC_6H_BMDC_UP	173	24.1429	43	1.78106	8.82e-05
c7.GSE17721_CTRL_VS_GARDIQUIMOD_24H_BMDC_DN	173	24.1429	43	1.78106	8.82e-05
c7.GSE3337_CTRL_VS_16H_IFNG_IN_CD8POS_DC_DN	173	24.1429	43	1.78106	8.82e-05
c5.GO_CELLULAR_RESPONSE_TO_STRESS	1358	189.515	237	1.25056	8.85e-05
c2.BOYAULT_LIVER_CANCER_SUBCLASS_G123_UP	42	5.86128	16	2.72978	8.89e-05
c5.GO_PYRIMIDINE_NUCLEOTIDE_METABOLIC_PROCESS	42	5.86128	16	2.72978	8.89e-05
c2.PUJANA_ATM_PCC_NETWORK	1210	168.861	214	1.26732	8.94e-05
c2.CHOI_ATL_STAGE_PREDICTOR	38	5.30306	15	2.82855	9.14e-05
c4.GNF2_PPP6C	38	5.30306	15	2.82855	9.14e-05
c5.GO_RESPONSE_TO_TOPOLOGICALLY_INCORRECT_PROTEIN	147	20.5145	38	1.85235	9.17e-05
c2.ENK_UV_RESPONSE_EPIDERMIS_UP	244	34.0512	56	1.64458	9.19e-05
c7.GSE14908_ATOPIC_VS_NONATOPIC_PATIENT_HDM_STIM_CD4_TCELL_DN	168	23.4451	42	1.79142	9.21e-05
c7.GSE5679_CTRL_VS_RARA_AGONIST_AM580_TREATED_DC_UP	184	25.678	45	1.75247	9.25e-05
protein localization to mitochondrion	55	7.67548	19	2.47541	9.53e-05
c2.MARTINEZ_RESPONSE_TO_TRABECTEDIN_UP	64	8.93147	21	2.35124	9.78e-05
c4.MORF_ORC1L	64	8.93147	21	2.35124	9.78e-05
c5.GO_PROTEIN_CATABOLIC_PROCESS	500	69.7771	100	1.43313	9.84e-05
c5.GO_ESTABLISHMENT_OF_PROTEIN_LOCALIZATION_TO_ENDOPLASMIC_RETICULUM	102	14.2345	29	2.0373	0.000100942
c7.GSE17974_0H_VS_72H_IN_VITRO_ACT_CD4_TCELL_DN	174	24.2824	43	1.77083	0.000101645
MicroRNA_(miRNA)_Biogenesis	23	3.20975	11	3.42706	0.00010186
rRNA metabolic process	112	15.6301	31	1.98336	0.000102665
c7.GSE46143_CTRL_VS_LMP2A_TRANSDUCED_CD10_POS_GC_BCELL_UP	153	21.3518	39	1.82654	0.000103448
Metabolism_of_amino_acids_and_derivatives	153	21.3518	39	1.82654	0.000103448
c5.GO_REGULATION_OF_VIRAL_TRANSCRIPTION	51	7.11727	18	2.52906	0.000105374
c5.GO_SPLICEOSOMAL_COMPLEX_ASSEMBLY	51	7.11727	18	2.52906	0.000105374
c7.GSE5679_CTRL_VS_PPARG_LIGAND_ROSIGLITAZONE_TREATED_DC_UP	185	25.8175	45	1.743	0.000105953
c7.GSE24574_BCL6_HIGH_VS_LOW_TFH_CD4_TCELL_DN	185	25.8175	45	1.743	0.000105953
c5.GO_NUCLEOLAR_PART	60	8.37325	20	2.38856	0.000111232
c5.GO_PROTEIN_IMPORT	138	19.2585	36	1.86931	0.0001135
c5.GO_MITOCHONDRIAL_TRANSPORT	159	22.1891	40	1.80268	0.000115615
c7.GSE33162_HDAC3_KO_VS_HDAC3_KO_MACROPHAGE_DN	175	24.422	43	1.76071	0.000116873
c5.GO_CATALYTIC_COMPLEX	935	130.483	170	1.30285	0.000118399
ribosomal subunit	128	17.8629	34	1.90338	0.000118729
c2.REACTOME_NEP_NS2_INTERACTS_WITH_THE_CELLULAR_EXPORT_MACHINERY	27	3.76796	12	3.18474	0.00011964
c4.GNF2_RPA1	27	3.76796	12	3.18474	0.00011964
Extension_of_Telomeres	27	3.76796	12	3.18474	0.00011964
c5.GO_DNA_METABOLIC_PROCESS	667	93.0827	127	1.36438	0.000121292
nicotinamide nucleotide metabolic process	43	6.00083	16	2.6663	0.000123342
pyridine nucleotide metabolic process	43	6.00083	16	2.6663	0.000123342
c4.MODULE_54	241	33.6326	55	1.63532	0.000123746
c5.GO_MITOCHONDRIAL_RESPIRATORY_CHAIN_COMPLEX_ASSEMBLY	65	9.07103	21	2.31506	0.000125711
c2.BLUM_RESPONSE_TO_SALIRASIB_DN	332	46.332	71	1.53242	0.000125973
c5.GO_ESTABLISHMENT_OF_PROTEIN_LOCALIZATION	1262	176.117	221	1.25484	0.000126068
c7.GSE22611_NOD2_TRANSDUCED_VS_CTRL_HEK293T_STIMULATED_WITH_MDP_2H_DN	165	23.0265	41	1.78056	0.000128092
Nuclear_import_of_Rev_protein	31	4.32618	13	3.00496	0.000129216
spliceosomal snRNP assembly	31	4.32618	13	3.00496	0.000129216
c2.BYSTROEM_CORRELATED_WITH_IL5_UP	39	5.44262	15	2.75603	0.00012943
c5.GO_PROTON_TRANSPORTING_ATP_SYNTHASE_COMPLEX	20	2.79108	10	3.58284	0.000132747
proton-transporting ATP synthase complex	20	2.79108	10	3.58284	0.000132747
c5.GO_POSITIVE_REGULATION_OF_WNT_SIGNALING_PATHWAY	139	19.398	36	1.85586	0.000132923
c5.GO_REGULATION_OF_DEFENSE_RESPONSE	498	69.498	99	1.4245	0.000134593
c7.GSE15330_MEGAKARYOCYTE_ERYTHROID_VS_GRANULOCYTE_MONOCYTE_PROGENITOR_IKAROS_KO_UP	187	26.0966	45	1.72436	0.000138417
c2.ZHONG_SECRETOME_OF_LUNG_CANCER_AND_MACROPHAGE	70	9.7688	22	2.25207	0.00013843
c2.ACEVEDO_NORMAL_TISSUE_ADJACENT_TO_LIVER_TUMOR_DN	310	43.2618	67	1.54871	0.000139304
c7.GSE27241_WT_VS_RORGT_KO_TH17_POLARIZED_CD4_TCELL_DN	155	21.6309	39	1.80298	0.000139324
c2.KEGG_PYRIMIDINE_METABOLISM	89	12.4203	26	2.09334	0.000139329
protein targeting to mitochondrion	52	7.25682	18	2.48043	0.000140335
c7.GSE17721_POLYIC_VS_CPG_12H_BMDC_DN	171	23.8638	42	1.75999	0.000140803
c7.GSE24102_GRANULOCYSTIC_MDSC_VS_NEUTROPHIL_DN	171	23.8638	42	1.75999	0.000140803
c7.GSE32533_WT_VS_MIR17_OVEREXPRESS_ACT_CD4_TCELL_UP	171	23.8638	42	1.75999	0.000140803
c5.GO_PRERIBOSOME	61	8.51281	20	2.3494	0.000144014
c7.GSE20727_CTRL_VS_ROS_INH_AND_DNFB_ALLERGEN_TREATED_DC_DN	182	25.3989	44	1.73236	0.000145942
KEGG_METABOLIC_PATHWAYS	933	130.204	169	1.29796	0.000150829
c7.GSE17721_CTRL_VS_CPG_1H_BMDC_UP	177	24.7011	43	1.74081	0.000153676
ATP synthesis coupled electron transport	48	6.6986	17	2.53784	0.000155092
mitochondrial ATP synthesis coupled electron transport	48	6.6986	17	2.53784	0.000155092
pyridine-containing compound metabolic process	48	6.6986	17	2.53784	0.000155092
c7.GSE11864_UNTREATED_VS_CSF1_PAM3CYS_IN_MAC_DN	156	21.7705	39	1.79142	0.000161172
c7.GSE22886_IL2_VS_IL15_STIM_NKCELL_DN	172	24.0033	42	1.74976	0.000161592
h.HALLMARK_MYC_TARGETS_V2	57	7.95459	19	2.38856	0.000163906
c5.GO_HYDROGEN_EXPORTING_ATPASE_ACTIVITY	24	3.3493	11	3.28427	0.000164407
Class_C	24	3.3493	11	3.28427	0.000164407
Prefoldin_mediated_transfer_of_substrate__to_CCT	24	3.3493	11	3.28427	0.000164407
c2.RODRIGUES_THYROID_CARCINOMA_POORLY_DIFFERENTIATED_UP	604	84.2908	116	1.37619	0.00016524
c7.GSE17721_0.5H_VS_4H_LPS_BMDC_UP	183	25.5384	44	1.72289	0.000166641
c7.GSE9650_GP33_VS_GP276_LCMV_SPECIFIC_EXHAUSTED_CD8_TCELL_DN	183	25.5384	44	1.72289	0.000166641
c7.GSE369_IFNG_KO_VS_WT_LIVER_DN	183	25.5384	44	1.72289	0.000166641
c7.GSE20500_CTRL_VS_RETINOIC_ACID_TREATED_CD4_TCELL_UP	183	25.5384	44	1.72289	0.000166641
c7.GSE22432_MULTIPOTENT_VS_COMMON_DC_PROGENITOR_UP	183	25.5384	44	1.72289	0.000166641
c2.ABRAMSON_INTERACT_WITH_AIRE	44	6.14039	16	2.6057	0.000168923
Meiotic_Recombination	44	6.14039	16	2.6057	0.000168923
c7.GSE15330_HSC_VS_LYMPHOID_PRIMED_MULTIPOTENT_PROGENITOR_IKAROS_KO_DN	167	23.3056	41	1.75924	0.000169657
c7.GSE28408_LY6G_POS_VS_NEG_DC_DN	167	23.3056	41	1.75924	0.000169657
c4.MODULE_239	115	16.0487	31	1.93162	0.000174173
c2.REACTOME_MEIOTIC_RECOMBINATION	71	9.90835	22	2.22035	0.000174465
c5.GO_MRNA_3_END_PROCESSING	71	9.90835	22	2.22035	0.000174465
c7.GSE28726_NAIVE_VS_ACTIVATED_CD4_TCELL_DN	178	24.8407	43	1.73103	0.000175748
c7.GSE17721_0.5H_VS_24H_POLYIC_BMDC_UP	162	22.6078	40	1.7693	0.000177829
c6.CAMP_UP.V1_UP	189	26.3758	45	1.70611	0.000179633
c4.GNF2_NS	40	5.58217	15	2.68713	0.000180574
c4.MODULE_77	28	3.90752	12	3.071	0.000182904
c2.RAMASWAMY_METASTASIS_UP	62	8.65236	20	2.31151	0.000185015
c2.TIEN_INTESTINE_PROBIOTICS_6HR_UP	53	7.39638	18	2.43362	0.000185064
c2.FERRANDO_T_ALL_WITH_MLL_ENL_FUSION_DN	76	10.6061	23	2.16856	0.000186105
c4.MORF_BMI1	76	10.6061	23	2.16856	0.000186105
c5.GO_METHYLTRANSFERASE_COMPLEX	81	11.3039	24	2.12316	0.000195357
c7.GSE9960_HEALTHY_VS_GRAM_POS_SEPSIS_PBMC_UP	163	22.7473	40	1.75845	0.000204455
c4.MORF_UBE2A	49	6.83816	17	2.48605	0.000206904
melanosome	91	12.6994	26	2.04733	0.000207174
pigment granule	91	12.6994	26	2.04733	0.000207174
c4.MODULE_18	396	55.2635	81	1.46571	0.00020788
KEGG_PYRIMIDINE_METABOLISM	96	13.3972	27	2.01535	0.000210086
c7.GSE12845_IGD_POS_VS_NEG_BLOOD_BCELL_DN	174	24.2824	42	1.72965	0.000211667
c7.GSE26727_WT_VS_KLF2_KO_LPS_STIM_MACROPHAGE_DN	174	24.2824	42	1.72965	0.000211667
c2.KINSEY_TARGETS_OF_EWSR1_FLII_FUSION_UP	1176	164.116	206	1.25521	0.00021198
c5.GO_REGULATION_OF_MITOTIC_CELL_CYCLE	420	58.6128	85	1.4502	0.000212591
c7.GSE43955_1H_VS_10H_ACT_CD4_TCELL_UP	158	22.0496	39	1.76874	0.000214344
c7.GSE17721_CTRL_VS_POLYIC_4H_BMDC_UP	185	25.8175	44	1.70427	0.000216166
c7.GSE3982_NKCELL_VS_TH2_DN	185	25.8175	44	1.70427	0.000216166
c7.GSE22432_MULTIPOTENT_VS_COMMON_DC_PROGENITOR_UNTREATED_DN	185	25.8175	44	1.70427	0.000216166
c4.GNF2_KPNB1	72	10.0479	22	2.18951	0.000218534
c5.GO_EXON_EXON_JUNCTION_COMPLEX	21	2.93064	10	3.41222	0.000221806
c7.GSE10239_KLRG1INT_VS_KLRG1HIGH_EFF_CD8_TCELL_UP	169	23.5847	41	1.73842	0.000223005
c7.GSE41978_KLRG1_HIGH_VS_LOW_EFFECTOR_CD8_TCELL_DN	169	23.5847	41	1.73842	0.000223005
c2.MORI_PLASMA_CELL_UP	45	6.27994	16	2.54779	0.000228474
c4.MODULE_61	45	6.27994	16	2.54779	0.000228474
c7.GSE3982_MAST_CELL_VS_NEUTROPHIL_UP	180	25.1198	43	1.7118	0.000228661
c7.GSE16385_IFNG_TNF_VS_IL4_STIM_MACROPHAGE_ROSIGLITAZONE_TREATED_DN	180	25.1198	43	1.7118	0.000228661
c7.GSE41176_WT_VS_TAK1_KO_ANTI_IGM_STIM_BCELL_24H_UP	191	26.6549	45	1.68825	0.000231617
c7.GSE17580_UNINFECTED_VS_S_MANSONI_INF_TREG_DN	164	22.8869	40	1.74772	0.00023461
c7.GSE17974_0H_VS_4H_IN_VITRO_ACT_CD4_TCELL_DN	164	22.8869	40	1.74772	0.00023461
c7.GSE17721_POLYIC_VS_GARDIQUIMOD_12H_BMDC_DN	175	24.422	42	1.71976	0.000241603
c7.GSE2770_TGFB_AND_IL4_VS_IL4_TREATED_ACT_CD4_TCELL_6H_DN	186	25.9571	44	1.69511	0.000245591
c2.BURTON_ADIPOGENESIS_6	159	22.1891	39	1.75762	0.000246431
Nonsense_Mediated_Decay_Independent_of_the_Exon_Junction_Complex	87	12.1412	25	2.0591	0.000246805
c2.BURTON_ADIPOGENESIS_5	112	15.6301	30	1.91938	0.000248222
c2.SHIPP_DLBCL_VS_FOLLICULAR_LYMPHOMA_UP	41	5.72172	15	2.62159	0.000248325
c5.GO_PML_BODY	92	12.839	26	2.02508	0.000250998
c2.REACTOME_PREFOLDIN_MEDIATED_TRANSFER_OF_SUBSTRATE_TO_CCT_TRIC	25	3.48886	11	3.1529	0.00025672
c4.GNF2_MBD4	25	3.48886	11	3.1529	0.00025672
c2.WINNEPENNINCKX_MELANOMA_METASTASIS_UP	154	21.4914	38	1.76815	0.000258403
c7.GSE39820_TGFBETA1_VS_TGFBETA3_IN_IL6_TREATED_CD4_TCELL_DN	154	21.4914	38	1.76815	0.000258403
c7.GSE7568_IL4_VS_IL4_AND_DEXAMETHASONE_TREATED_MACROPHAGE_UP	154	21.4914	38	1.76815	0.000258403
c7.GSE23568_ID3_KO_VS_WT_CD8_TCELL_UP	181	25.2593	43	1.70234	0.000260153
mitochondrial electron transport	37	5.16351	14	2.71134	0.000264363
c2.MOREAUX_MULTIPLE_MYELOMA_BY_TACI_DN	165	23.0265	40	1.73713	0.000268696
c7.GSE26669_CTRL_VS_COSTIM_BLOCK_MLR_CD4_TCELL_UP	165	23.0265	40	1.73713	0.000268696
c7.GSE2770_IL12_AND_TGFB_ACT_VS_ACT_CD4_TCELL_2H_UP	165	23.0265	40	1.73713	0.000268696
disulfide oxidoreductase activity	29	4.04707	12	2.96511	0.000272618
pyrimidine nucleotide biosynthetic process	29	4.04707	12	2.96511	0.000272618
c4.MODULE_273	50	6.97771	17	2.43633	0.00027315
c2.HOUSTIS_ROS	33	4.60529	13	2.82284	0.000273704
c2.YAGI_AML_RELAPSE_PROGNOSIS	33	4.60529	13	2.82284	0.000273704
Post-Elongation_Processing_of_Intron-Containing_pre-mRNA	33	4.60529	13	2.82284	0.000273704
mRNA_3'-end_processing	33	4.60529	13	2.82284	0.000273704
c7.KAECH_DAY8_EFF_VS_DAY15_EFF_CD8_TCELL_UP	176	24.5615	42	1.70999	0.000275286
c7.GSE17721_LPS_VS_CPG_1H_BMDC_UP	176	24.5615	42	1.70999	0.000275286
c7.GSE3982_DC_VS_TH2_DN	176	24.5615	42	1.70999	0.000275286
c5.GO_CELLULAR_RESPONSE_TO_DNA_DAMAGE_STIMULUS	655	91.408	123	1.34561	0.000278322
c7.GSE33292_WT_VS_TCF1_KO_DN3_THYMOCYTE_DN	187	26.0966	44	1.68604	0.000278568
c5.GO_NCRNA_PROCESSING	370	51.6351	76	1.47187	0.00028133
c2.AGUIRRE_PANCREATIC_CANCER_COPY_NUMBER_UP	277	38.6565	60	1.55213	0.000284848
c5.GO_GENE_SILENCING	171	23.8638	41	1.71809	0.000290964
c7.GSE360_DC_VS_MAC_B_MALAYI_LOW_DOSE_UP	171	23.8638	41	1.71809	0.000290964
c7.GSE20198_UNTREATED_VS_IL12_IL18_TREATED_ACT_CD4_TCELL_DN	171	23.8638	41	1.71809	0.000290964
c5.GO_NUCLEAR_SPECK	182	25.3989	43	1.69299	0.000295484
c7.GSE22589_HEALTHY_VS_HIV_AND_SIV_INFECTED_DC_UP	182	25.3989	43	1.69299	0.000295484
c7.GSE23114_WT_VS_SLE2C1_MOUSE_SPLEEN_B1A_BCELL_UP	182	25.3989	43	1.69299	0.000295484
CMC-modules_black	625	87.2214	118	1.35288	0.000295858
c2.TARTE_PLASMA_CELL_VS_B_LYMPHOCYTE_UP	64	8.93147	20	2.23927	0.000298703
Cajal body	46	6.4195	16	2.49241	0.000305389
damaged DNA binding	46	6.4195	16	2.49241	0.000305389
c7.GSE17721_LPS_VS_POLYIC_8H_BMDC_UP	166	23.166	40	1.72667	0.000307152
c7.GSE43955_10H_VS_60H_ACT_CD4_TCELL_UP	166	23.166	40	1.72667	0.000307152
c4.MORF_DEAF1	55	7.67548	18	2.34513	0.000313037
c7.GSE17974_0H_VS_12H_IN_VITRO_ACT_CD4_TCELL_DN	177	24.7011	42	1.70033	0.00031312
c7.GSE5589_UNSTIM_VS_45MIN_LPS_STIM_MACROPHAGE_DN	161	22.4682	39	1.73578	0.0003238
c2.LEI_MYB_TARGETS	267	37.261	58	1.55659	0.000329876
c7.GSE2770_IL12_AND_TGFB_ACT_VS_ACT_CD4_TCELL_48H_DN	183	25.5384	43	1.68374	0.000335057
c7.GSE46468_LUNG_INNATE_LYMPHOID_CELL_VS_SPLEEN_CD4_TCELL_DN	183	25.5384	43	1.68374	0.000335057
DNA packaging	119	16.607	31	1.86669	0.000337402
c5.GO_PROTEIN_LOCALIZATION	1591	222.031	268	1.20704	0.000339833
c5.GO_DNA_PACKAGING	156	21.7705	38	1.74548	0.000340845
KEGG_SYSTEMIC_LUPUS_ERYTHEMATOSUS	79	11.0248	23	2.08621	0.000349275
c7.GSE32986_UNSTIM_VS_CURDLAN_LOWDOSE_STIM_DC_UP	178	24.8407	42	1.69078	0.000355543
c4.MODULE_189	22	3.07019	10	3.25712	0.00035598
pyrimidine ribonucleoside biosynthetic process	22	3.07019	10	3.25712	0.00035598
c5.GO_CAJAL_BODY	51	7.11727	17	2.38856	0.000357037
CMC-modules_khaki	51	7.11727	17	2.38856	0.000357037
c2.KEGG_RIBOSOME	84	11.7226	24	2.04733	0.000357626
c7.GSE15624_CTRL_VS_6H_HALOFUGINONE_TREATED_CD4_TCELL_DN	151	21.0727	37	1.75583	0.000358204
c2.REACTOME_3_UTR_MEDIATED_TRANSLATIONAL_REGULATION	104	14.5136	28	1.92922	0.000358988
c5.GO_REGULATION_OF_PROTEOLYSIS	542	75.6384	104	1.37496	0.000365171
spliceosomal complex assembly	38	5.30306	14	2.63998	0.000365285
c7.GSE29164_CD8_TCELL_VS_CD8_TCELL_AND_IL12_TREATED_MELANOMA_DAY7_DN	146	20.3749	36	1.76688	0.000375775
nuclear speck	146	20.3749	36	1.76688	0.000375775
c7.GSE1460_INTRATHYMIC_T_PROGENITOR_VS_CD4_THYMOCYTE_UP	173	24.1429	41	1.69822	0.00037691
c7.GSE17186_NAIVE_VS_CD21LOW_TRANSITIONAL_BCELL_UP	173	24.1429	41	1.69822	0.00037691
c5.GO_NEGATIVE_REGULATION_OF_TRANSFERASE_ACTIVITY	309	43.1223	65	1.50734	0.000384395
c2.JOSEPH_RESPONSE_TO_SODIUM_BUTYRATE_UP	26	3.62841	11	3.03163	0.000389179
c4.MODULE_355	26	3.62841	11	3.03163	0.000389179
c5.GO_SENSORY_PERCEPTION_OF_TASTE	26	3.62841	11	3.03163	0.000389179
Regulatory_RNA_pathways	26	3.62841	11	3.03163	0.000389179
sensory perception of taste	26	3.62841	11	3.03163	0.000389179
c5.GO_PROTEIN_DNA_COMPLEX	141	19.6771	35	1.77871	0.000393435
c5.GO_POSITIVE_REGULATION_OF_MULTI_ORGANISM_PROCESS	120	16.7465	31	1.85113	0.000395132
c2.MURAKAMI_UV_RESPONSE_6HR_UP	30	4.18663	12	2.86627	0.000397059
NEP	30	4.18663	12	2.86627	0.000397059
KEGG_TASTE_TRANSDUCTION	30	4.18663	12	2.86627	0.000397059
kegg_Taste_transduction	30	4.18663	12	2.86627	0.000397059
c5.GO_UBIQUITIN_LIKE_PROTEIN_LIGASE_BINDING	246	34.3303	54	1.57295	0.00039798
c7.GSE22886_IGM_MEMORY_BCELL_VS_BLOOD_PLASMA_CELL_DN	190	26.5153	44	1.65942	0.000402655
c2.CHAUHAN_RESPONSE_TO_METHOXYESTRADIOL_UP	47	6.55905	16	2.43938	0.000403665
nucleoside triphosphate biosynthetic process	47	6.55905	16	2.43938	0.000403665
c7.GSE36891_UNSTIM_VS_PAM_TLR2_STIM_PERITONEAL_MACROPHAGE_DN	136	18.9794	34	1.79142	0.000411031
c2.JIANG_HYPOXIA_CANCER	75	10.4666	22	2.10193	0.000414783
Cap-dependent_Translation_Initiation	110	15.351	29	1.88913	0.000416918
Eukaryotic_Translation_Initiation	110	15.351	29	1.88913	0.000416918
c2.LIU_SOX4_TARGETS_DN	281	39.2147	60	1.53004	0.000422609
c2.KEGG_SYSTEMIC_LUPUS_ERYTHEMATOSUS	80	11.1643	23	2.06013	0.000426407
kegg_Systemic_lupus_erythematosus	80	11.1643	23	2.06013	0.000426407
c7.GSE17721_LPS_VS_PAM3CSK4_1H_BMDC_UP	174	24.2824	41	1.68846	0.00042785
c7.GSE17721_LPS_VS_POLYIC_12H_BMDC_UP	185	25.8175	43	1.66553	0.000428711
c7.GSE22432_MULTIPOTENT_PROGENITOR_VS_PDC_DN	185	25.8175	43	1.66553	0.000428711
c4.MORF_TPT1	100	13.9554	27	1.93473	0.000431737
c4.MODULE_125	43	6.00083	15	2.49965	0.000451322
nucleosome	43	6.00083	15	2.49965	0.000451322
c7.GSE40666_UNTREATED_VS_IFNA_STIM_EFFECTOR_CD8_TCELL_90MIN_DN	169	23.5847	40	1.69602	0.000453748
c7.GSE17721_LPS_VS_PAM3CSK4_4H_BMDC_DN	180	25.1198	42	1.67199	0.000456101
c7.GSE42724_NAIVE_VS_B1_BCELL_DN	180	25.1198	42	1.67199	0.000456101
c5.GO_ENDOPLASMIC_RETICULUM_GOLGI_INTERMEDIATE_COMPARTMENT_MEMBRANE	52	7.25682	17	2.34262	0.000462293
'de novo' protein folding	52	7.25682	17	2.34262	0.000462293
c5.GO_REGULATION_OF_CATABOLIC_PROCESS	657	91.6871	122	1.33061	0.000465049
c7.GSE28726_NAIVE_CD4_TCELL_VS_NAIVE_NKTCELL_UP	175	24.422	41	1.67881	0.000484836
h.HALLMARK_UNFOLDED_PROTEIN_RESPONSE	111	15.4905	29	1.87211	0.000490368
c5.GO_ORGANELLE_ENVELOPE_LUMEN	71	9.90835	21	2.11942	0.000491869
c5.GO_NEGATIVE_REGULATION_OF_CANONICAL_WNT_SIGNALING_PATHWAY	148	20.654	36	1.743	0.000495561
c7.GSE29949_CD8_NEG_DC_SPLEEN_VS_CD8_POS_DC_SPLEEN_DN	148	20.654	36	1.743	0.000495561
c2.BENPORATH_NANOG_TARGETS	911	127.134	162	1.27425	0.00050317
c7.GSE17721_12H_VS_24H_LPS_BMDC_DN	181	25.2593	42	1.66275	0.000515309
c7.GSE7764_IL15_NK_CELL_24H_VS_SPLENOCYTE_UP	181	25.2593	42	1.66275	0.000515309
c5.GO_NCRNA_TRANSCRIPTION	81	11.3039	23	2.0347	0.00051803
c5.GO_MEMBRANE_ORGANIZATION	772	107.736	140	1.29947	0.00052334
c5.GO_PROTEIN_TARGETING_TO_MITOCHONDRION	48	6.6986	16	2.38856	0.000527952
c5.GO_REGULATION_OF_MULTI_ORGANISM_PROCESS	342	47.7276	70	1.46666	0.00053206
protein-DNA complex	122	17.0256	31	1.82079	0.000537374
c5.GO_POSITIVE_REGULATION_OF_CATABOLIC_PROCESS	354	49.4022	72	1.45742	0.000539181
c5.GO_REGULATION_OF_CELLULAR_AMIDE_METABOLIC_PROCESS	307	42.8432	64	1.49382	0.00054593
c7.GSE17721_PAM3CSK4_VS_GADIQUIMOD_12H_BMDC_UP	176	24.5615	41	1.66928	0.000548477
c7.GSE26669_CTRL_VS_COSTIM_BLOCK_MLR_CD8_TCELL_UP	176	24.5615	41	1.66928	0.000548477
c7.GSE19401_PLN_VS_PEYERS_PATCH_FOLLICULAR_DC_DN	176	24.5615	41	1.66928	0.000548477
c7.GSE32986_CURDLAN_LOWDOSE_VS_GMCSF_AND_CURDLAN_LOWDOSE_STIM_DC_DN	176	24.5615	41	1.66928	0.000548477
c7.GSE42021_CD24HI_TREG_VS_CD24HI_TCONV_THYMUS_UP	176	24.5615	41	1.66928	0.000548477
h.HALLMARK_ADIPOGENESIS	176	24.5615	41	1.66928	0.000548477
c5.GO_NUCLEOTIDE_EXCISION_REPAIR_DNA_DAMAGE_RECOGNITION	23	3.20975	10	3.11551	0.000551457
pyrimidine ribonucleotide biosynthetic process	23	3.20975	10	3.11551	0.000551457
c2.ZAMORA_NOS2_TARGETS_UP	62	8.65236	19	2.19593	0.00055158
c4.GCM_BECN1	62	8.65236	19	2.19593	0.00055158
c5.GO_PROTEIN_STABILIZATION	117	16.3278	30	1.83735	0.000556828
Export_of_Viral_Ribonucleoproteins_from_Nucleus	31	4.32618	12	2.77381	0.000566222
c7.GSE11864_CSF1_VS_CSF1_IFNG_PAM3CYS_IN_MAC_DN	149	20.7936	36	1.7313	0.000567279
c7.GSE3720_UNSTIM_VS_PMA_STIM_VD1_GAMMADELTA_TCELL_UP	149	20.7936	36	1.7313	0.000567279
c5.GO_NUCLEOLUS	780	108.852	141	1.29533	0.000574436
c2.REACTOME_TRANSPORT_OF_RIBONUCLEOPROTEINS_INTO_THE_HOST_NUCLEUS	27	3.76796	11	2.91935	0.000574487
c5.GO_PYRIMIDINE_NUCLEOTIDE_BIOSYNTHETIC_PROCESS	27	3.76796	11	2.91935	0.000574487
c7.GSE13411_PLASMA_CELL_VS_MEMORY_BCELL_UP	160	22.3287	38	1.70185	0.000579013
c7.GSE17721_CTRL_VS_PAM3CSK4_24H_BMDC_DN	160	22.3287	38	1.70185	0.000579013
c7.GSE22886_CTRL_VS_LPS_24H_DC_UP	182	25.3989	42	1.65362	0.000581257
c7.GSE41867_DAY8_EFFECTOR_VS_DAY30_EXHAUSTED_CD8_TCELL_LCMV_CLONE13_UP	182	25.3989	42	1.65362	0.000581257
c7.GSE17721_PAM3CSK4_VS_CPG_8H_BMDC_UP	171	23.8638	40	1.67618	0.000583295
c7.GSE17721_0.5H_VS_24H_PAM3CSK4_BMDC_UP	171	23.8638	40	1.67618	0.000583295
c7.GSE5960_TH1_VS_ANERGIC_TH1_UP	171	23.8638	40	1.67618	0.000583295
c4.MORF_PTPN9	53	7.39638	17	2.29842	0.000593207
c2.HEDENFALK_BREAST_CANCER_HEREDITARY_VS_SPORADIC	44	6.14039	15	2.44284	0.00059739
c2.JAZAERI_BREAST_CANCER_BRCA1_VS_BRCA2_UP	44	6.14039	15	2.44284	0.00059739
c4.MORF_CDC16	72	10.0479	21	2.08999	0.000604419
c2.NING_CHRONIC_OBSTRUCTIVE_PULMONARY_DISEASE_DN	102	14.2345	27	1.8968	0.000605481
c5.GO_CYTOSOLIC_RIBOSOME	102	14.2345	27	1.8968	0.000605481
c2.GARCIA_TARGETS_OF_FLI1_AND_DAX1_DN	155	21.6309	37	1.71052	0.000612944
c7.GSE36826_WT_VS_IL1R_KO_SKIN_DN	155	21.6309	37	1.71052	0.000612944
c5.GO_OXIDOREDUCTASE_ACTIVITY_ACTING_ON_NAD_P_H	77	10.7457	22	2.04733	0.000618814
c7.GSE15930_NAIVE_VS_72H_IN_VITRO_STIM_TRICHOSTATINA_CD8_TCELL_DN	177	24.7011	41	1.65985	0.00061943
c7.GSE17721_PAM3CSK4_VS_GADIQUIMOD_6H_BMDC_UP	177	24.7011	41	1.65985	0.00061943
c7.GSE17721_12H_VS_24H_GARDIQUIMOD_BMDC_DN	177	24.7011	41	1.65985	0.00061943
c7.GSE19923_WT_VS_HEB_KO_DP_THYMOCYTE_DN	177	24.7011	41	1.65985	0.00061943
c7.GSE40666_UNTREATED_VS_IFNA_STIM_CD8_TCELL_90MIN_DN	177	24.7011	41	1.65985	0.00061943
c7.GSE23321_CD8_STEM_CELL_MEMORY_VS_NAIVE_CD8_TCELL_UP	166	23.166	39	1.6835	0.000619762
c2.JUBAN_TARGETS_OF_SPI1_AND_FLI1_DN	82	11.4434	23	2.00988	0.000626359
DNA-dependent transcription	82	11.4434	23	2.00988	0.000626359
translational termination	87	12.1412	24	1.97674	0.000627958
oxidative phosphorylation	58	8.09415	18	2.22383	0.000646444
c7.GSE3982_NEUTROPHIL_VS_BASOPHIL_DN	183	25.5384	42	1.64458	0.000654592
c7.GSE17721_LPS_VS_POLYIC_16H_BMDC_UP	172	24.0033	40	1.66644	0.00065961
chaperone binding	40	5.58217	14	2.50799	0.000667943
pyrimidine nucleotide metabolic process	40	5.58217	14	2.50799	0.000667943
c5.GO_DNA_CONFORMATION_CHANGE	234	32.6557	51	1.56175	0.000675204
c2.REACTOME_MITOCHONDRIAL_PROTEIN_IMPORT	49	6.83816	16	2.33981	0.000683611
c7.GSE5142_HTERT_TRANSDUCED_VS_CTRL_CD8_TCELL_LATE_PASSAGE_CLONE_UP	189	26.3758	43	1.63029	0.000688669
c7.GSE10239_NAIVE_VS_DAY4.5_EFF_CD8_TCELL_DN	178	24.8407	41	1.65052	0.000698404
c7.GSE15930_STIM_VS_STIM_AND_IFNAB_72H_CD8_T_CELL_DN	178	24.8407	41	1.65052	0.000698404
c7.GSE21546_ELK1_KO_VS_SAP1A_KO_AND_ELK1_KO_DP_THYMOCYTES_DN	178	24.8407	41	1.65052	0.000698404
c7.GSE45739_NRAS_KO_VS_WT_ACD3_ACD28_STIM_CD4_TCELL_UP	178	24.8407	41	1.65052	0.000698404
c4.MODULE_126	167	23.3056	39	1.67342	0.000701815
c7.GSE29618_BCELL_VS_MDC_DN	167	23.3056	39	1.67342	0.000701815
GTP_hydrolysis_and_joining_of_the_60S_ribosomal_subunit	103	14.3741	27	1.87838	0.00071333
c5.GO_POSITIVE_REGULATION_OF_TRANSFERASE_ACTIVITY	509	71.0331	97	1.36556	0.000719234
c5.GO_RNA_CAPPING	36	5.02395	13	2.5876	0.000735145
c5.GO_7_METHYLGUANOSINE_RNA_CAPPING	36	5.02395	13	2.5876	0.000735145
vesicle coating	36	5.02395	13	2.5876	0.000735145
vesicle targeting	36	5.02395	13	2.5876	0.000735145
c7.GSE12845_NAIVE_VS_DARKZONE_GC_TONSIL_BCELL_DN	184	25.678	42	1.63564	0.000736014
c2.MULLIGHAN_MLL_SIGNATURE_2_UP	334	46.6111	68	1.45888	0.000736557
c5.GO_ERAD_PATHWAY	73	10.1875	21	2.06136	0.000738619
c7.GSE5679_PPARG_LIGAND_ROSIGLITAZONE_VS_RARA_AGONIST_AM580_TREATED_DC_UP	173	24.1429	40	1.6568	0.000744632
c2.BASAKI_YBX1_TARGETS_UP	258	36.005	55	1.52757	0.000746852
c2.REACTOME_ASPARAGINE_N_LINKED_GLYCOSYLATION	78	10.8852	22	2.02109	0.000750091
c5.GO_ENDOPLASMIC_RETICULUM_GOLGI_INTERMEDIATE_COMPARTMENT	88	12.2808	24	1.95427	0.000751053
c2.PUJANA_BRCA2_PCC_NETWORK	388	54.147	77	1.42205	0.000752567
c5.GO_REGULATION_OF_CELL_CYCLE_PHASE_TRANSITION	293	40.8894	61	1.49183	0.000752701
c5.GO_OXIDOREDUCTASE_ACTIVITY_ACTING_ON_A_HEME_GROUP_OF_DONORS	20	2.79108	9	3.22455	0.000772741
cytochrome-c oxidase activity	20	2.79108	9	3.22455	0.000772741
heme-copper terminal oxidase activity	20	2.79108	9	3.22455	0.000772741
c7.GSE17721_POLYIC_VS_GARDIQUIMOD_6H_BMDC_DN	179	24.9802	41	1.6413	0.000786159
c7.GSE17721_POLYIC_VS_GARDIQUIMOD_8H_BMDC_DN	179	24.9802	41	1.6413	0.000786159
c7.GSE18791_UNSTIM_VS_NEWCATSLE_VIRUS_DC_10H_UP	179	24.9802	41	1.6413	0.000786159
c7.GSE36392_TYPE_2_MYELOID_VS_NEUTROPHIL_IL25_TREATED_LUNG_DN	179	24.9802	41	1.6413	0.000786159
c7.GSE411_WT_VS_SOCS3_KO_MACROPHAGE_IL6_STIM_100MIN_UP	179	24.9802	41	1.6413	0.000786159
c7.GSE3039_ALPHABETA_CD8_TCELL_VS_B1_BCELL_DN	179	24.9802	41	1.6413	0.000786159
c2.BIOCARTA_FMLP_PATHWAY	32	4.46574	12	2.68713	0.000791963
c2.SCHLOSSER_MYC_AND_SERUM_RESPONSE_SYNERGY	32	4.46574	12	2.68713	0.000791963
c5.GO_ORGANELLAR_LARGE_RIBOSOMAL_SUBUNIT	32	4.46574	12	2.68713	0.000791963
BIOCARTA_FMLP_PATHWAY	32	4.46574	12	2.68713	0.000791963
Transport_of_the_SLBP_independent_Mature_mRNA	32	4.46574	12	2.68713	0.000791963
7-methylguanosine RNA capping	32	4.46574	12	2.68713	0.000791963
RNA capping	32	4.46574	12	2.68713	0.000791963
c7.GSE29618_LAIV_VS_TIV_FLU_VACCINE_DAY7_MONOCYTE_DN	157	21.91	37	1.68873	0.000792289
c7.GSE21380_TFH_VS_GERMINAL_CENTER_TFH_CD4_TCELL_DN	168	23.4451	39	1.66346	0.000793323
c5.GO_REGULATION_OF_PROTEIN_STABILITY	196	27.3526	44	1.60862	0.000807272
c7.GSE22033_UNTREATED_VS_ROSIGLITAZONE_TREATED_MEF_UP	185	25.8175	42	1.6268	0.000826271
Dual_incision_reaction_in_TC-NER	28	3.90752	11	2.81509	0.000827863
Formation_of_transcription-coupled_NER_(TC-NER)_repair_complex	28	3.90752	11	2.81509	0.000827863
mRNA_Capping	28	3.90752	11	2.81509	0.000827863
pyrimidine ribonucleoside metabolic process	28	3.90752	11	2.81509	0.000827863
c5.GO_PRE_MRNA_BINDING	24	3.3493	10	2.9857	0.000827921
c5.GO_STRUCTURAL_MOLECULE_ACTIVITY	505	70.4749	96	1.36219	0.000830867
c7.GSE2770_IL4_ACT_VS_ACT_CD4_TCELL_6H_DN	174	24.2824	40	1.64728	0.000839194
c7.GSE37301_COMMON_LYMPHOID_PROGENITOR_VS_CD4_TCELL_DN	174	24.2824	40	1.64728	0.000839194
c7.GSE29618_MONOCYTE_VS_MDC_DAY7_FLU_VACCINE_DN	163	22.7473	38	1.67052	0.000844505
c7.GSE2770_TGFB_AND_IL4_ACT_VS_ACT_CD4_TCELL_2H_UP	163	22.7473	38	1.67052	0.000844505
c7.GSE41867_DAY6_VS_DAY15_LCMV_ARMSTRONG_EFFECTOR_CD8_TCELL_DN	163	22.7473	38	1.67052	0.000844505
translational initiation	136	18.9794	33	1.73873	0.000870268
c5.GO_ATPASE_ACTIVITY	384	53.5888	76	1.41821	0.000879184
c7.GSE3982_NEUTROPHIL_VS_BCELL_DN	180	25.1198	41	1.63218	0.000883515
c2.REACTOME_PACKAGING_OF_TELOMERE_ENDS	41	5.72172	14	2.44681	0.000885523
vesicle coat	41	5.72172	14	2.44681	0.000885523
c7.GSE6674_CPG_VS_CPG_AND_ANTI_IGM_STIM_BCELL_UP	169	23.5847	39	1.65362	0.000895196
c5.GO_REGULATION_OF_SYMBIOSIS_ENCOMPASSING_MUTUALISM_THROUGH_PARASITISM	158	22.0496	37	1.67804	0.000898184
c2.REACTOME_PEPTIDE_CHAIN_ELONGATION	84	11.7226	23	1.96203	0.000903256
c2.CHUNG_BLISTER_CYTOTOXICITY_UP	115	16.0487	29	1.807	0.000910404
c7.GSE20715_0H_VS_48H_OZONE_TLR4_KO_LUNG_DN	175	24.422	40	1.63787	0.000944189
c7.GSE21546_UNSTIM_VS_ANTI_CD3_STIM_DP_THYMOCYTES_DN	175	24.422	40	1.63787	0.000944189
c7.GSE32986_GMCSF_VS_GMCSF_AND_CURDLAN_LOWDOSE_STIM_DC_UP	175	24.422	40	1.63787	0.000944189
c4.GCM_NF2	284	39.6334	59	1.48864	0.000960956
c7.GSE17721_POLYIC_VS_GARDIQUIMOD_24H_BMDC_DN	181	25.2593	41	1.62316	0.000991346
c7.GSE22886_NAIVE_BCELL_VS_BLOOD_PLASMA_CELL_DN	181	25.2593	41	1.62316	0.000991346
c7.GSE2770_UNTREATED_VS_IL4_TREATED_ACT_CD4_TCELL_2H_DN	181	25.2593	41	1.62316	0.000991346
c7.GSE3039_CD4_TCELL_VS_NKT_CELL_DN	181	25.2593	41	1.62316	0.000991346
c7.GSE44649_NAIVE_VS_ACTIVATED_CD8_TCELL_MIR155_KO_UP	181	25.2593	41	1.62316	0.000991346
c2.FLECHNER_BIOPSY_KIDNEY_TRANSPLANT_REJECTED_VS_OK_DN	477	66.5674	91	1.36704	0.000998627
c7.GSE43955_10H_VS_60H_ACT_CD4_TCELL_WITH_TGFB_IL6_UP	170	23.7242	39	1.64389	0.00100841
c7.GSE45365_WT_VS_IFNAR_KO_CD8A_DC_UP	170	23.7242	39	1.64389	0.00100841
c5.GO_PROTEIN_TARGETING_TO_MEMBRANE	148	20.654	35	1.69458	0.00101291
c5.GO_NUCLEAR_OUTER_MEMBRANE_ENDOPLASMIC_RETICULUM_MEMBRANE_NETWORK	797	111.225	142	1.27669	0.00101606
c7.GSE24026_PD1_LIGATION_VS_CTRL_IN_ACT_TCELL_LINE_DN	187	26.0966	42	1.6094	0.00103656
c7.GSE3982_MAC_VS_NEUTROPHIL_LPS_STIM_UP	187	26.0966	42	1.6094	0.00103656
c2.REACTOME_MEIOSIS	95	13.2577	25	1.8857	0.00103875
c2.THEILGAARD_NEUTROPHIL_AT_SKIN_WOUND_DN	204	28.4691	45	1.58066	0.00104327
c7.GSE21033_CTRL_VS_POLYIC_STIM_DC_24H_DN	132	18.4212	32	1.73713	0.00105052
c5.GO_REGULATION_OF_CELL_CYCLE	836	116.667	148	1.26856	0.00105287
c7.GSE17974_CTRL_VS_ACT_IL4_AND_ANTI_IL12_4H_CD4_TCELL_DN	176	24.5615	40	1.62856	0.00106058
c7.GSE360_L_DONOVANI_VS_B_MALAYI_LOW_DOSE_MAC_DN	176	24.5615	40	1.62856	0.00106058
c7.GSE9988_LPS_VS_VEHICLE_TREATED_MONOCYTE_DN	176	24.5615	40	1.62856	0.00106058
c7.GSE4748_CTRL_VS_CYANOBACTERIUM_LPSLIKE_STIM_DC_1H_UP	176	24.5615	40	1.62856	0.00106058
chromatin assembly	90	12.5599	24	1.91085	0.00106124
protein N-linked glycosylation via asparagine	90	12.5599	24	1.91085	0.00106124
c5.GO_SINGLE_ORGANISM_BIOSYNTHETIC_PROCESS	1101	153.649	189	1.23007	0.00107352
c7.GSE37416_CTRL_VS_6H_F_TULARENSIS_LVS_NEUTROPHIL_DN	165	23.0265	38	1.65028	0.00107628
c2.HILLION_HMGA1_TARGETS	75	10.4666	21	2.00639	0.00108563
protein transporter activity	75	10.4666	21	2.00639	0.00108563
c2.REACTOME_MRNA_3_END_PROCESSING	33	4.60529	12	2.6057	0.00108811
c2.ZUCCHI_METASTASIS_DN	33	4.60529	12	2.6057	0.00108811
c5.GO_TRNA_TRANSPORT	33	4.60529	12	2.6057	0.00108811
Transport_of_the_SLBP_Dependant_Mature_mRNA	33	4.60529	12	2.6057	0.00108811
c4.MODULE_212	262	36.5632	55	1.50424	0.00109014
c2.NING_CHRONIC_OBSTRUCTIVE_PULMONARY_DISEASE_UP	127	17.7234	31	1.7491	0.00110628
c7.GSE14308_TH17_VS_NAIVE_CD4_TCELL_UP	182	25.3989	41	1.61424	0.00111059
c5.GO_MITOCHONDRIAL_RESPIRATORY_CHAIN_COMPLEX_I_BIOGENESIS	51	7.11727	16	2.24805	0.00111436
c5.GO_MITOCHONDRIAL_RESPIRATORY_CHAIN_COMPLEX_I_ASSEMBLY	51	7.11727	16	2.24805	0.00111436
c5.GO_NADH_DEHYDROGENASE_COMPLEX_ASSEMBLY	51	7.11727	16	2.24805	0.00111436
c5.GO_REGULATION_OF_CELL_CYCLE_PROCESS	485	67.6838	92	1.35926	0.00113072
c7.GSE14769_UNSTIM_VS_60MIN_LPS_BMDM_UP	171	23.8638	39	1.63428	0.00113401
c7.GSE2405_0H_VS_6H_A_PHAGOCYTOPHILUM_STIM_NEUTROPHIL_UP	171	23.8638	39	1.63428	0.00113401
c7.GSE40184_HEALTHY_VS_HCV_INFECTED_DONOR_PBMC_DN	171	23.8638	39	1.63428	0.00113401
c7.GSE21670_UNTREATED_VS_TGFB_IL6_TREATED_CD4_TCELL_DN	138	19.2585	33	1.71353	0.00113684
c7.GSE6269_E_COLI_VS_STREP_PNEUMO_INF_PBMC_DN	106	14.7928	27	1.82522	0.00114358
c7.GSE17721_CTRL_VS_GARDIQUIMOD_2H_BMDC_UP	160	22.3287	37	1.65706	0.00114787
c7.GSE19772_CTRL_VS_HCMV_INF_MONOCYTES_AND_PI3K_INHIBITION_UP	149	20.7936	35	1.68321	0.00114972
c2.KEGG_NUCLEOTIDE_EXCISION_REPAIR	42	5.86128	14	2.38856	0.00115983
c2.KYNG_RESPONSE_TO_H2O2_VIA_ERCC6_DN	42	5.86128	14	2.38856	0.00115983
c4.MODULE_158	42	5.86128	14	2.38856	0.00115983
c2.KEGG_TASTE_TRANSDUCTION	29	4.04707	11	2.71801	0.00116718
c2.REACTOME_MRNA_CAPPING	29	4.04707	11	2.71801	0.00116718
c2.REACTOME_FORMATION_OF_TRANSCRIPTION_COUPLED_NER_TC_NER_REPAIR_COMPLEX	29	4.04707	11	2.71801	0.00116718
7-methylguanosine mRNA capping	29	4.04707	11	2.71801	0.00116718
c2.REACTOME_REGULATORY_RNA_PATHWAYS	21	2.93064	9	3.071	0.00118594
c2.REACTOME_LYSOSOME_VESICLE_BIOGENESIS	21	2.93064	9	3.071	0.00118594
c2.HOFMANN_MYELODYSPLASTIC_SYNDROM_LOW_RISK_DN	21	2.93064	9	3.071	0.00118594
c5.GO_POSITIVE_REGULATION_OF_DNA_TEMPLATED_TRANSCRIPTION_ELONGATION	21	2.93064	9	3.071	0.00118594
Lysosome_Vesicle_Biogenesis	21	2.93064	9	3.071	0.00118594
c7.GSE360_L_MAJOR_VS_T_GONDII_MAC_DN	177	24.7011	40	1.61936	0.00118938
c5.GO_RRNA_BINDING	56	7.81504	17	2.17529	0.00119217
c7.GSE3720_UNSTIM_VS_LPS_STIM_VD2_GAMMADELTA_TCELL_UP	133	18.5607	32	1.72407	0.00120184
c2.RICKMAN_METASTASIS_DN	194	27.0735	43	1.58827	0.00120381
c2.MOREIRA_RESPONSE_TO_TSA_UP	25	3.48886	10	2.86627	0.00120872
c4.MODULE_127	25	3.48886	10	2.86627	0.00120872
Packaging_Of_Telomere_Ends	25	3.48886	10	2.86627	0.00120872
ATP hydrolysis coupled proton transport	25	3.48886	10	2.86627	0.00120872
energy coupled proton transmembrane transport	25	3.48886	10	2.86627	0.00120872
histone mRNA metabolic process	25	3.48886	10	2.86627	0.00120872
pyrimidine ribonucleotide metabolic process	25	3.48886	10	2.86627	0.00120872
c7.GSE17301_CTRL_VS_48H_ACD3_ACD28_IFNA2_STIM_CD8_TCELL_UP	166	23.166	38	1.64033	0.0012118
c7.GSE41867_NAIVE_VS_DAY8_LCMV_EFFECTOR_CD8_TCELL_UP	183	25.5384	41	1.60542	0.00124225
peptidyl-asparagine modification	91	12.6994	24	1.88985	0.00125405
c2.SHEPARD_CRUSH_AND_BURN_MUTANT_UP	172	24.0033	39	1.62477	0.00127312
c7.GSE18203_CTRL_VS_INTRATUMORAL_CPG_INJ_MC38_TUMOR_DN	172	24.0033	39	1.62477	0.00127312
c7.GSE26351_UNSTIM_VS_BMP_PATHWAY_STIM_HEMATOPOIETIC_PROGENITORS_UP	172	24.0033	39	1.62477	0.00127312
cytosolic ribosome	86	12.0017	23	1.9164	0.0012801
c2.RHODES_UNDIFFERENTIATED_CANCER	66	9.21058	19	2.06285	0.00128351
c5.GO_PROTEIN_LOCALIZATION_TO_MITOCHONDRION	66	9.21058	19	2.06285	0.00128351
c7.GSE2770_IL12_AND_TGFB_ACT_VS_ACT_CD4_TCELL_6H_DN	161	22.4682	37	1.64677	0.00129408
c2.PARK_HSC_AND_MULTIPOTENT_PROGENITORS	47	6.55905	15	2.28692	0.00129773
'de novo' posttranslational protein folding	47	6.55905	15	2.28692	0.00129773
antioxidant activity	47	6.55905	15	2.28692	0.00129773
c2.BILANGES_RAPAMYCIN_SENSITIVE_VIA_TSC1_AND_TSC2	71	9.90835	20	2.0185	0.00130213
large ribosomal subunit	71	9.90835	20	2.0185	0.00130213
c2.REACTOME_MEMBRANE_TRAFFICKING	107	14.9323	27	1.80816	0.00132996
c5.GO_PROTEIN_MODIFICATION_BY_SMALL_PROTEIN_CONJUGATION_OR_REMOVAL	777	108.434	138	1.27267	0.00135068
c7.GSE42088_UNINF_VS_LEISHMANIA_INF_DC_2H_UP	156	21.7705	36	1.65362	0.00138095
3'_-UTR-mediated_translational_regulation	102	14.2345	26	1.82654	0.00138251
L13a-mediated_translational_silencing_of_Ceruloplasmin_expression	102	14.2345	26	1.82654	0.00138251
cellular protein complex disassembly	102	14.2345	26	1.82654	0.00138251
c5.GO_CHROMATIN_ASSEMBLY_OR_DISASSEMBLY	145	20.2354	34	1.68023	0.00138536
c7.GSE35543_IN_VIVO_NTREG_VS_CONVERTED_EX_ITREG_UP	145	20.2354	34	1.68023	0.00138536
c7.GSE3982_EOSINOPHIL_VS_TH2_DN	184	25.678	41	1.5967	0.0013874
c2.DAZARD_UV_RESPONSE_CLUSTER_G1	52	7.25682	16	2.20482	0.00140417
c4.MORF_BUB1	52	7.25682	16	2.20482	0.00140417
c2.WANG_CLIM2_TARGETS_DN	173	24.1429	39	1.61538	0.00142694
c7.GSE17721_LPS_VS_GARDIQUIMOD_2H_BMDC_DN	173	24.1429	39	1.61538	0.00142694
protein N-linked glycosylation	97	13.5368	25	1.84682	0.00143173
c7.GSE17721_0.5H_VS_24H_CPG_BMDC_UP	162	22.6078	37	1.6366	0.0014563
c2.HU_ANGIOGENESIS_DN	34	4.74484	12	2.52906	0.00147055
c5.GO_NEGATIVE_REGULATION_OF_MRNA_METABOLIC_PROCESS	34	4.74484	12	2.52906	0.00147055
c2.REACTOME_DEPOSITION_OF_NEW_CENPA_CONTAINING_NUCLEOSOMES_AT_THE_CENTROMERE	57	7.95459	17	2.13713	0.00148138
c5.GO_REGULATION_OF_MRNA_SPLICING_VIA_SPLICEOSOME	57	7.95459	17	2.13713	0.00148138
c2.WANG_TARGETS_OF_MLL_CBP_FUSION_DN	43	6.00083	14	2.33301	0.00150187
h.HALLMARK_REACTIVE_OXIGEN_SPECIES_PATHWAY	43	6.00083	14	2.33301	0.00150187
KEGG_NUCLEOTIDE_EXCISION_REPAIR	43	6.00083	14	2.33301	0.00150187
ribonucleoside triphosphate biosynthetic process	43	6.00083	14	2.33301	0.00150187
c7.GSE339_CD8POS_VS_CD4CD8DN_DC_UP	168	23.4451	38	1.62081	0.00152827
c7.GSE32901_TH1_VS_TH17_ENRICHED_CD4_TCELL_DN	124	17.3047	30	1.73363	0.00153218
c2.ZHONG_SECRETOME_OF_LUNG_CANCER_AND_ENDOTHELIUM	62	8.65236	18	2.08036	0.00153252
Eukaryotic_Translation_Termination	82	11.4434	22	1.9225	0.00154444
c7.GSE14908_ATOPIC_VS_NONATOPIC_PATIENT_RESTING_CD4_TCELL_DN	185	25.8175	41	1.58807	0.00154717
c2.LIN_APC_TARGETS	67	9.35013	19	2.03206	0.00156108
c7.GSE13547_CTRL_VS_ANTI_IGM_STIM_BCELL_12H_DN	146	20.3749	34	1.66872	0.00156871
c7.GSE13547_WT_VS_ZFX_KO_BCELL_DN	146	20.3749	34	1.66872	0.00156871
c7.GSE3039_NKT_CELL_VS_ALPHABETA_CD8_TCELL_UP	174	24.2824	39	1.6061	0.00159673
c4.MODULE_229	30	4.18663	11	2.62741	0.00161304
Transport_of_Ribonucleoproteins_into_the_Host_Nucleus	30	4.18663	11	2.62741	0.00161304
intracellular protein transmembrane import	30	4.18663	11	2.62741	0.00161304
pyrimidine nucleoside biosynthetic process	30	4.18663	11	2.62741	0.00161304
c7.GSE11864_UNTREATED_VS_CSF1_IFNG_PAM3CYS_IN_MAC_DN	163	22.7473	37	1.62656	0.00163595
c7.GSE20727_CTRL_VS_ROS_INHIBITOR_TREATED_DC_DN	163	22.7473	37	1.62656	0.00163595
cell redox homeostasis	48	6.6986	15	2.23927	0.00164764
c2.MARKEY_RB1_ACUTE_LOF_UP	220	30.7019	47	1.53085	0.00165974
c7.GSE17186_NAIVE_VS_CD21HIGH_TRANSITIONAL_BCELL_CORD_BLOOD_UP	180	25.1198	40	1.59237	0.00166158
c7.GSE16450_CTRL_VS_IFNA_6H_STIM_MATURE_NEURON_CELL_LINE_DN	180	25.1198	40	1.59237	0.00166158
c7.GSE27859_DC_VS_CD11C_INT_F480_HI_MACROPHAGE_UP	180	25.1198	40	1.59237	0.00166158
c5.GO_REGULATION_OF_ORGAN_MORPHOGENESIS	203	28.3295	44	1.55315	0.00170284
c7.GSE21670_TGFB_VS_TGFB_AND_IL6_TREATED_CD4_TCELL_DN	169	23.5847	38	1.61122	0.00171191
c4.MODULE_219	26	3.62841	10	2.75603	0.00172094
c5.GO_SNORNA_BINDING	26	3.62841	10	2.75603	0.00172094
RNA_Pol_II_CTD_phosphorylation_and_interaction_with_CE	26	3.62841	10	2.75603	0.00172094
c7.GSE42021_CD24INT_TREG_VS_CD24INT_TCONV_THYMUS_UP	186	25.9571	41	1.57953	0.00172276
Deposition_of_New_CENPA-containing_Nucleosomes_at_the_Centromere	39	5.44262	13	2.38856	0.00172394
HIV_Transcription_Initiation	39	5.44262	13	2.38856	0.00172394
Nucleosome_assembly	39	5.44262	13	2.38856	0.00172394
RNA_Polymerase_II_HIV_Promoter_Escape	39	5.44262	13	2.38856	0.00172394
RNA_Polymerase_II_Promoter_Escape	39	5.44262	13	2.38856	0.00172394
RNA_Polymerase_II_Transcription_Initiation	39	5.44262	13	2.38856	0.00172394
RNA_Polymerase_II_Transcription_Initiation_And_Promoter_Clearance	39	5.44262	13	2.38856	0.00172394
RNA_Polymerase_II_Transcription_Pre-Initiation_And_Promoter_Opening	39	5.44262	13	2.38856	0.00172394
c2.BIDUS_METASTASIS_UP	209	29.1668	45	1.54285	0.00174814
c7.GSE11864_CSF1_VS_CSF1_IFNG_IN_MAC_DN	158	22.0496	36	1.63268	0.00175022
c7.GSE37532_VISCERAL_ADIPOSE_TISSUE_VS_LN_DERIVED_PPARG_KO_TCONV_CD4_TCELL_UP	158	22.0496	36	1.63268	0.00175022
c5.GO_NUCLEOSIDE_TRIPHOSPHATE_BIOSYNTHETIC_PROCESS	53	7.39638	16	2.16322	0.00175486
c2.KEGG_MISMATCH_REPAIR	22	3.07019	9	2.93141	0.00176053
c4.MODULE_168	22	3.07019	9	2.93141	0.00176053
c4.MODULE_222	22	3.07019	9	2.93141	0.00176053
c5.GO_COPI_COATED_VESICLE	22	3.07019	9	2.93141	0.00176053
Telomere_C-strand_(Lagging_Strand)_Synthesis	22	3.07019	9	2.93141	0.00176053
KEGG_MISMATCH_REPAIR	22	3.07019	9	2.93141	0.00176053
telomere maintenance via semi-conservative replication	22	3.07019	9	2.93141	0.00176053
c2.DODD_NASOPHARYNGEAL_CARCINOMA_DN	1224	170.814	206	1.20599	0.00176338
c2.MULLIGHAN_MLL_SIGNATURE_1_UP	309	43.1223	62	1.43777	0.00178003
c4.MORF_RAB11A	58	8.09415	17	2.10028	0.00182757
Asparagine_N-linked_glycosylation	83	11.583	22	1.89933	0.00182957
kirov_psych.ed.set_Pre-synaptic_active_zone	164	22.8869	37	1.61665	0.00183457
kirov_synaptic.sets_Pre-synaptic_active_zone	164	22.8869	37	1.61665	0.00183457
c5.GO_REGULATION_OF_IMMUNE_RESPONSE	505	70.4749	94	1.33381	0.00184545
c7.GSE17721_0.5H_VS_12H_CPG_BMDC_UP	181	25.2593	40	1.58357	0.00185171
c7.GSE2770_IL12_AND_TGFB_VS_IL4_TREATED_ACT_CD4_TCELL_6H_UP	181	25.2593	40	1.58357	0.00185171
c2.SCHUHMACHER_MYC_TARGETS_UP	78	10.8852	21	1.92922	0.00186382
protein complex disassembly	104	14.5136	26	1.79142	0.00186543
c5.GO_MULTI_ORGANISM_TRANSPORT	63	8.79192	18	2.04733	0.00187037
c5.GO_MULTI_ORGANISM_LOCALIZATION	63	8.79192	18	2.04733	0.00187037
c7.GSE4984_GALECTIN1_VS_LPS_STIM_DC_DN	142	19.8167	33	1.66526	0.0018898
c7.GSE360_L_MAJOR_VS_B_MALAYI_HIGH_DOSE_MAC_DN	170	23.7242	38	1.60174	0.00191443
c2.BOUDOUKHA_BOUND_BY_IGF2BP2	99	13.8159	25	1.80951	0.00194622
c5.GO_NUCLEAR_IMPORT	115	16.0487	28	1.74469	0.00195236
Transport_of_Mature_mRNA_Derived_from_an_Intronless_Transcript	35	4.8844	12	2.4568	0.00195726
c7.GSE41867_NAIVE_VS_DAY30_LCMV_ARMSTRONG_MEMORY_CD8_TCELL_DN	193	26.934	42	1.55937	0.0019751
c4.MORF_IKBKG	126	17.5838	30	1.70611	0.00199911
helicase activity	137	19.1189	32	1.67373	0.00201264
c4.MORF_TERF2IP	110	15.351	27	1.75885	0.0020545
protein import	110	15.351	27	1.75885	0.0020545
c7.GSE27786_LSK_VS_MONO_MAC_UP	182	25.3989	40	1.57487	0.00206048
c7.GSE29618_PRE_VS_DAY7_FLU_VACCINE_PDC_DN	182	25.3989	40	1.57487	0.00206048
c7.GSE3982_CENT_MEMORY_CD4_TCELL_VS_TH2_DN	182	25.3989	40	1.57487	0.00206048
c7.GSE9988_LOW_LPS_VS_CTRL_TREATED_MONOCYTE_DN	182	25.3989	40	1.57487	0.00206048
c7.GSE5542_IFNG_VS_IFNA_TREATED_EPITHELIAL_CELLS_24H_UP	182	25.3989	40	1.57487	0.00206048
c2.FLOTHO_PEDIATRIC_ALL_THERAPY_RESPONSE_UP	49	6.83816	15	2.19357	0.00207294
c4.MODULE_363	49	6.83816	15	2.19357	0.00207294
c5.GO_REGULATION_OF_MITOCHONDRIAL_MEMBRANE_POTENTIAL	49	6.83816	15	2.19357	0.00207294
c7.GSE14769_UNSTIM_VS_360MIN_LPS_BMDM_UP	188	26.2362	41	1.56273	0.00212662
c7.GSE41867_DAY8_EFFECTOR_VS_DAY30_MEMORY_CD8_TCELL_LCMV_ARMSTRONG_UP	188	26.2362	41	1.56273	0.00212662
c5.GO_MRNA_BINDING	143	19.9563	33	1.65362	0.0021346
c7.GSE2770_UNTREATED_VS_ACT_CD4_TCELL_48H_UP	171	23.8638	38	1.59237	0.00213741
c7.GSE2770_TGFB_AND_IL4_VS_TGFB_AND_IL12_TREATED_ACT_CD4_TCELL_2H_DN	171	23.8638	38	1.59237	0.00213741
c7.GSE14415_TCONV_VS_FOXP3_KO_INDUCED_TREG_DN	171	23.8638	38	1.59237	0.00213741
Eukaryotic_Translation_Elongation	84	11.7226	22	1.87672	0.00215826
c5.GO_NUCLEAR_TRANSCRIBED_MRNA_CATABOLIC_PROCESS_DEADENYLATION_DEPENDENT_DECAY	54	7.53593	16	2.12316	0.00217598
nuclear envelope organization	54	7.53593	16	2.12316	0.00217598
nuclear-transcribed mRNA catabolic process	54	7.53593	16	2.12316	0.00217598
oxidoreduction coenzyme metabolic process	54	7.53593	16	2.12316	0.00217598
Vpr-mediated_nuclear_import_of_PICs	31	4.32618	11	2.54266	0.00218879
transcription elongation factor complex	31	4.32618	11	2.54266	0.00218879
c5.GO_SINGLE_STRANDED_DNA_BINDING	79	11.0248	21	1.9048	0.00221106
nucleosome assembly	79	11.0248	21	1.9048	0.00221106
c7.GSE17721_0.5H_VS_4H_POLYIC_BMDC_UP	177	24.7011	39	1.57888	0.00221594
c2.REACTOME_RNA_POL_II_TRANSCRIPTION_PRE_INITIATION_AND_PROMOTER_OPENING	40	5.58217	13	2.32884	0.00223239
c5.GO_INTERACTION_WITH_SYMBIONT	40	5.58217	13	2.32884	0.00223239
c5.GO_DNA_REPAIR_COMPLEX	40	5.58217	13	2.32884	0.00223239
membrane budding	40	5.58217	13	2.32884	0.00223239
c2.BYSTRYKH_HEMATOPOIESIS_STEM_CELL_AND_BRAIN_QTL_CIS	59	8.2337	17	2.06469	0.0022392
c2.SAKAI_TUMOR_INFILTRATING_MONOCYTES_DN	74	10.327	20	1.93667	0.00224981
c2.REACTOME_ANTIVIRAL_MECHANISM_BY_IFN_STIMULATED_GENES	64	8.93147	18	2.01535	0.00226879
gws3k-8.6_Metabolite_levels	64	8.93147	18	2.01535	0.00226879
c7.GSE13522_CTRL_VS_T_CRUZI_Y_STRAIN_INF_SKIN_IFNG_KO_UP	138	19.2585	32	1.66161	0.00227703
c7.GSE3982_MAC_VS_CENT_MEMORY_CD4_TCELL_UP	166	23.166	37	1.59717	0.00229525
c4.MODULE_16	385	53.7284	74	1.3773	0.00230602
c5.GO_CELLULAR_RESPONSE_TO_CYTOKINE_STIMULUS	379	52.8911	73	1.3802	0.00232379
c2.YAO_TEMPORAL_RESPONSE_TO_PROGESTERONE_CLUSTER_11	95	13.2577	24	1.81028	0.00235609
c7.GSE22886_DAY1_VS_DAY7_MONOCYTE_IN_CULTURE_DN	189	26.3758	41	1.55446	0.00235768
c7.GSE22886_DAY0_VS_DAY1_MONOCYTE_IN_CULTURE_DN	155	21.6309	35	1.61806	0.00236037
c7.GSE360_CTRL_VS_B_MALAYI_LOW_DOSE_MAC_UP	172	24.0033	38	1.58311	0.00238251
c2.REACTOME_REGULATION_OF_GLUCOKINASE_BY_GLUCOKINASE_REGULATORY_PROTEIN	27	3.76796	10	2.65395	0.00239532
c2.LUI_THYROID_CANCER_CLUSTER_3	27	3.76796	10	2.65395	0.00239532
c2.CHUANG_OXIDATIVE_STRESS_RESPONSE_UP	27	3.76796	10	2.65395	0.00239532
c5.GO_PURINE_CONTAINING_COMPOUND_METABOLIC_PROCESS	325	45.3551	64	1.41109	0.0024348
c5.GO_RIBOSOME_BINDING	45	6.27994	14	2.22932	0.00243975
c7.GSE17721_POLYIC_VS_PAM3CSK4_1H_BMDC_UP	178	24.8407	39	1.57001	0.00246404
c7.GSE22033_UNTREATED_VS_MRL24_TREATED_MEF_UP	178	24.8407	39	1.57001	0.00246404
c5.GO_PROTEIN_COMPLEX_BIOGENESIS	951	132.716	163	1.22819	0.00248395
c5.GO_PROTEIN_COMPLEX_ASSEMBLY	951	132.716	163	1.22819	0.00248395
c4.MORF_CASP2	85	11.8621	22	1.85464	0.00253565
c2.REACTOME_PROCESSING_OF_CAPPED_INTRONLESS_PRE_MRNA	23	3.20975	9	2.80396	0.00253779
c2.BARIS_THYROID_CANCER_UP	23	3.20975	9	2.80396	0.00253779
Post-Elongation_Processing_of_Intronless_pre-mRNA	23	3.20975	9	2.80396	0.00253779
Processing_of_Capped_Intronless_Pre-mRNA	23	3.20975	9	2.80396	0.00253779
KEGG_PROTEIN_EXPORT	23	3.20975	9	2.80396	0.00253779
cell cycle DNA replication	23	3.20975	9	2.80396	0.00253779
multicellular organismal aging	23	3.20975	9	2.80396	0.00253779
nuclear cell cycle DNA replication	23	3.20975	9	2.80396	0.00253779
c7.GSE24634_NAIVE_CD4_TCELL_VS_DAY10_IL4_CONV_TREG_DN	184	25.678	40	1.55775	0.00253989
c7.GSE17186_BLOOD_VS_CORD_BLOOD_CD21HIGH_TRANSITIONAL_BCELL_UP	184	25.678	40	1.55775	0.00253989
c7.GSE43863_TH1_VS_LY6C_LOW_CXCR5NEG_EFFECTOR_CD4_TCELL_UP	184	25.678	40	1.55775	0.00253989
c5.GO_ESTABLISHMENT_OF_PROTEIN_LOCALIZATION_TO_MEMBRANE	248	34.6095	51	1.47359	0.00255337
c5.GO_GENE_SILENCING_BY_RNA	117	16.3278	28	1.71486	0.00255837
c7.GSE17301_IFNA2_VS_IFNA5_STIM_ACD3_ACD28_ACT_CD8_TCELL_DN	167	23.3056	37	1.5876	0.00256086
c4.GCM_SMARCC1	36	5.02395	12	2.38856	0.00256832
c4.GNF2_TPT1	36	5.02395	12	2.38856	0.00256832
Transport_of_Mature_mRNAs_Derived_from_Intronless_Transcripts	36	5.02395	12	2.38856	0.00256832
Golgi-associated vesicle membrane	36	5.02395	12	2.38856	0.00256832
regulation of RNA stability	36	5.02395	12	2.38856	0.00256832
c7.GSE12845_IGD_POS_BLOOD_VS_PRE_GC_TONSIL_BCELL_DN	190	26.5153	41	1.54628	0.00261014
c5.GO_DNA_PACKAGING_COMPLEX	80	11.1643	21	1.88099	0.00261142
c5.GO_COATED_MEMBRANE	80	11.1643	21	1.88099	0.00261142
c7.GSE9509_10MIN_VS_30MIN_LPS_AND_IL10_STIM_IL10_KO_MACROPHAGE_UP	156	21.7705	35	1.60768	0.00264368
c7.GSE360_CTRL_VS_B_MALAYI_LOW_DOSE_MAC_DN	173	24.1429	38	1.57396	0.00265149
c5.GO_IRE1_MEDIATED_UNFOLDED_PROTEIN_RESPONSE	55	7.67548	16	2.08456	0.00267803
c5.GO_CHROMOSOME	778	108.573	136	1.25261	0.00268226
c5.GO_CELLULAR_RESPONSE_TO_TOPOLOGICALLY_INCORRECT_PROTEIN	112	15.6301	27	1.72744	0.00270625
c5.GO_SINGLE_ORGANISM_CELLULAR_LOCALIZATION	804	112.202	140	1.24775	0.00271317
Meiosis	70	9.7688	19	1.94497	0.0027164
c4.GNF2_MCM5	60	8.37325	17	2.03027	0.00272549
c5.GO_RNA_3_END_PROCESSING	96	13.3972	24	1.79142	0.00273423
c7.GSE14769_40MIN_VS_360MIN_LPS_BMDM_UP	179	24.9802	39	1.56124	0.00273575
c7.GSE17721_0.5H_VS_12H_GARDIQUIMOD_BMDC_UP	179	24.9802	39	1.56124	0.00273575
c7.GSE27786_NKCELL_VS_NEUTROPHIL_UP	185	25.8175	40	1.54933	0.00281375
c7.GSE339_CD4POS_VS_CD8POS_DC_IN_CULTURE_DN	168	23.4451	37	1.57815	0.0028525
c7.GSE19941_LPS_VS_LPS_AND_IL10_STIM_IL10_KO_MACROPHAGE_UP	168	23.4451	37	1.57815	0.0028525
c5.GO_RIBONUCLEOSIDE_TRIPHOSPHATE_BIOSYNTHETIC_PROCESS	41	5.72172	13	2.27204	0.00285772
c2.DAZARD_RESPONSE_TO_UV_NHEK_UP	191	26.6549	41	1.53818	0.0028856
c5.GO_PROTEOLYSIS	883	123.226	152	1.2335	0.0028928
c7.GSE13522_CTRL_VS_T_CRUZI_Y_STRAIN_INF_SKIN_BALBC_MOUSE_UP	118	16.4674	28	1.70033	0.00291718
c2.REACTOME_TRANSPORT_OF_MATURE_MRNA_DERIVED_FROM_AN_INTRONLESS_TRANSCRIPT	32	4.46574	11	2.4632	0.00292046
c2.REACTOME_INTERACTIONS_OF_VPR_WITH_HOST_CELLULAR_PROTEINS	32	4.46574	11	2.4632	0.00292046
c2.LUI_TARGETS_OF_PAX8_PPARG_FUSION	32	4.46574	11	2.4632	0.00292046
c2.HOFMANN_CELL_LYMPHOMA_DN	32	4.46574	11	2.4632	0.00292046
c4.GCM_TPR	32	4.46574	11	2.4632	0.00292046
NADP binding	32	4.46574	11	2.4632	0.00292046
c5.GO_HYDROLASE_ACTIVITY_ACTING_ON_ACID_ANHYDRIDES	722	100.758	127	1.26044	0.00292756
c7.GSE17721_CTRL_VS_CPG_4H_BMDC_UP	174	24.2824	38	1.56492	0.0029462
c7.GSE3982_NEUTROPHIL_VS_EFF_MEMORY_CD4_TCELL_DN	174	24.2824	38	1.56492	0.0029462
c7.GSE19401_NAIVE_VS_IMMUNIZED_MOUSE_PLN_FOLLICULAR_DC_UP	157	21.91	35	1.59744	0.00295569
c7.GSE17721_12H_VS_24H_CPG_BMDC_DN	180	25.1198	39	1.55256	0.00303287
c7.GSE17721_4_VS_24H_GARDIQUIMOD_BMDC_DN	180	25.1198	39	1.55256	0.00303287
c7.GSE27786_NKTCELL_VS_NEUTROPHIL_UP	180	25.1198	39	1.55256	0.00303287
c7.GSE36392_EOSINOPHIL_VS_NEUTROPHIL_IL25_TREATED_LUNG_DN	180	25.1198	39	1.55256	0.00303287
c7.GSE41867_DAY8_VS_DAY15_LCMV_CLONE13_EFFECTOR_CD8_TCELL_DN	180	25.1198	39	1.55256	0.00303287
c2.FEVR_CTNNB1_TARGETS_DN	507	70.754	93	1.31441	0.00303969
c2.SCHLOSSER_MYC_TARGETS_AND_SERUM_RESPONSE_DN	46	6.4195	14	2.18086	0.00306421
c2.SCHLOSSER_MYC_TARGETS_AND_SERUM_RESPONSE_UP	46	6.4195	14	2.18086	0.00306421
c2.IRITANI_MAD1_TARGETS_DN	46	6.4195	14	2.18086	0.00306421
Chaperonin-mediated_protein_folding	46	6.4195	14	2.18086	0.00306421
nucleobase-containing compound kinase activity	46	6.4195	14	2.18086	0.00306421
kirov_control.ed.set_ER/Golgi-derived_vesicles_(core)	81	11.3039	21	1.85777	0.00307107
c7.GSE36476_CTRL_VS_TSST_ACT_72H_MEMORY_CD4_TCELL_YOUNG_DN	186	25.9571	40	1.541	0.00311265
c7.GSE14308_TH2_VS_NAIVE_CD4_TCELL_UP	169	23.5847	37	1.56882	0.00317221
c7.GSE23984_CTRL_VS_HYPOCALEMIC_VITAMIND_ANALOG_TCELL_UP	169	23.5847	37	1.56882	0.00317221
c7.GSE43955_10H_VS_30H_ACT_CD4_TCELL_DN	152	21.2122	34	1.60285	0.0031736
c5.GO_RESPONSE_TO_CYTOKINE	464	64.7532	86	1.32812	0.00317983
c5.GO_CATION_TRANSPORTING_ATPASE_ACTIVITY	51	7.11727	15	2.10755	0.00319859
c5.GO_TRANSFERASE_COMPLEX	641	89.4543	114	1.27439	0.00325449
c4.GNF2_MSH2	28	3.90752	10	2.55917	0.00326612
c5.GO_HISTONE_MRNA_METABOLIC_PROCESS	28	3.90752	10	2.55917	0.00326612
c5.GO_COP9_SIGNALOSOME	28	3.90752	10	2.55917	0.00326612
rRNA binding	28	3.90752	10	2.55917	0.00326612
c7.GSE17721_CTRL_VS_PAM3CSK4_1H_BMDC_UP	175	24.422	38	1.55597	0.0032686
c7.GSE39152_CD103_NEG_VS_POS_MEMORY_CD8_TCELL_DN	175	24.422	38	1.55597	0.0032686
c5.GO_RIBOSOMAL_SMALL_SUBUNIT_BIOGENESIS	56	7.81504	16	2.04733	0.00327237
iron-sulfur cluster binding	56	7.81504	16	2.04733	0.00327237
metal cluster binding	56	7.81504	16	2.04733	0.00327237
c2.REACTOME_METABOLISM_OF_NUCLEOTIDES	61	8.51281	17	1.99699	0.00329644
Mitotic_Prophase	61	8.51281	17	1.99699	0.00329644
h.HALLMARK_PI3K_AKT_MTOR_SIGNALING	92	12.839	23	1.79142	0.00331308
Formation_of_a_pool_of_free_40S_subunits	92	12.839	23	1.79142	0.00331308
c2.BARRIER_COLON_CANCER_RECURRENCE_UP	37	5.16351	12	2.324	0.00332585
purine ribonucleoside triphosphate biosynthetic process	37	5.16351	12	2.324	0.00332585
c2.ENK_UV_RESPONSE_KERATINOCYTE_DN	471	65.73	87	1.3236	0.00333123
c7.GSE20500_CTRL_VS_RARA_ANTAGONIST_TREATED_CD4_TCELL_DN	181	25.2593	39	1.54398	0.00335727
gws3k-8.6_Blood_metabolite_levels	210	29.3064	44	1.50138	0.00336675
c2.BAKKER_FOXO3_TARGETS_DN	147	20.5145	33	1.60862	0.00340611
c7.GSE17721_0.5H_VS_4H_CPG_BMDC_UP	187	26.0966	40	1.53276	0.00343842
c7.GSE24634_TEFF_VS_TCONV_DAY5_IN_CULTURE_UP	187	26.0966	40	1.53276	0.00343842
c7.GSE27786_BCELL_VS_NEUTROPHIL_UP	187	26.0966	40	1.53276	0.00343842
c7.GSE14908_RESTING_VS_HDM_STIM_CD4_TCELL_ATOPIC_PATIENT_UP	187	26.0966	40	1.53276	0.00343842
c2.LI_DCP2_BOUND_MRNA	87	12.1412	22	1.81201	0.00345895
protein localization to nucleus	114	15.9092	27	1.69713	0.00352593
c2.SHEDDEN_LUNG_CANCER_POOR_SURVIVAL_A6	416	58.0546	78	1.34356	0.00353923
c2.KEGG_PROTEIN_EXPORT	24	3.3493	9	2.68713	0.00356372
c2.REACTOME_EGFR_DOWNREGULATION	24	3.3493	9	2.68713	0.00356372
c5.GO_PYRIMIDINE_RIBONUCLEOSIDE_METABOLIC_PROCESS	24	3.3493	9	2.68713	0.00356372
protein disulfide oxidoreductase activity	24	3.3493	9	2.68713	0.00356372
c4.MORF_EIF4E	82	11.4434	21	1.83511	0.00359663
Peptide_chain_elongation	82	11.4434	21	1.83511	0.00359663
KEGG_MRNA_SURVEILLANCE_PATHWAY	82	11.4434	21	1.83511	0.00359663
viral transcription	82	11.4434	21	1.83511	0.00359663
pyrimidine nucleoside metabolic process	42	5.86128	13	2.21795	0.00361884
c7.GSE3982_BASOPHIL_VS_TH1_DN	176	24.5615	38	1.54713	0.00362075
c2.DAIRKEE_CANCER_PRONE_RESPONSE_BPA_E2	98	13.6763	24	1.75486	0.0036458
c7.GSE6259_FLT3L_INDUCED_33D1_POS_DC_VS_CD4_TCELL_DN	142	19.8167	32	1.6148	0.00365392
c7.GSE27786_LSK_VS_LIN_NEG_CELL_DN	159	22.1891	35	1.57735	0.00367516
c7.GSE17721_POLYIC_VS_PAM3CSK4_6H_BMDC_DN	182	25.3989	39	1.5355	0.00371094
c2.REACTOME_LATENT_INFECTION_OF_HOMO_SAPIENS_WITH_MYCOBACTERIUM_TUBERCULOSIS	20	2.79108	8	2.86627	0.00374071
c2.MACLACHLAN_BRCA1_TARGETS_UP	20	2.79108	8	2.86627	0.00374071
c5.GO_ATP_SYNTHESIS_COUPLED_PROTON_TRANSPORT	20	2.79108	8	2.86627	0.00374071
c5.GO_PROTEIN_IMPORT_INTO_NUCLEUS_TRANSLOCATION	20	2.79108	8	2.86627	0.00374071
c5.GO_ENERGY_COUPLED_PROTON_TRANSPORT_DOWN_ELECTROCHEMICAL_GRADIENT	20	2.79108	8	2.86627	0.00374071
c5.GO_PROTON_TRANSPORTING_V_TYPE_ATPASE_COMPLEX	20	2.79108	8	2.86627	0.00374071
proton-transporting V-type ATPase complex	20	2.79108	8	2.86627	0.00374071
pyrimidine nucleoside triphosphate metabolic process	20	2.79108	8	2.86627	0.00374071
nucleotidyltransferase activity	109	15.2114	26	1.70924	0.00374138
response to unfolded protein	120	16.7465	28	1.67199	0.00376419
c7.GSE3982_MAST_CELL_VS_BASOPHIL_UP	165	23.0265	36	1.56342	0.00379468
c2.KEGG_VIBRIO_CHOLERAE_INFECTION	47	6.55905	14	2.13446	0.00381363
KEGG_VIBRIO_CHOLERAE_INFECTION	47	6.55905	14	2.13446	0.00381363
c2.KEGG_BASE_EXCISION_REPAIR	33	4.60529	11	2.38856	0.00383663
c2.STONER_ESOPHAGEAL_CARCINOGENESIS_UP	33	4.60529	11	2.38856	0.00383663
c2.GUTIERREZ_MULTIPLE_MYELOMA_UP	33	4.60529	11	2.38856	0.00383663
c5.GO_PH_REDUCTION	33	4.60529	11	2.38856	0.00383663
c5.GO_STEROL_BIOSYNTHETIC_PROCESS	33	4.60529	11	2.38856	0.00383663
c5.GO_SMALL_SUBUNIT_PROCESSOME	33	4.60529	11	2.38856	0.00383663
Interactions_of_Vpr_with_host_cellular_proteins	33	4.60529	11	2.38856	0.00383663
KEGG_BASE_EXCISION_REPAIR	33	4.60529	11	2.38856	0.00383663
regulation of mRNA stability	33	4.60529	11	2.38856	0.00383663
c7.GSE360_CTRL_VS_T_GONDII_MAC_UP	171	23.8638	37	1.55047	0.00390447
c7.GSE37532_TREG_VS_TCONV_PPARG_KO_CD4_TCELL_FROM_VISCERAL_ADIPOSE_TISSUE_UP	171	23.8638	37	1.55047	0.00390447
c2.CUI_GLUCOSE_DEPRIVATION	52	7.25682	15	2.06702	0.00392607
c5.GO_OXIDOREDUCTASE_ACTIVITY	543	75.778	98	1.29325	0.00393653
c5.GO_METAL_CLUSTER_BINDING	57	7.95459	16	2.01142	0.00397129
c7.GSE17721_CTRL_VS_LPS_24H_BMDC_DN	177	24.7011	38	1.53839	0.00400479
c7.GSE22886_NAIVE_TCELL_VS_DC_DN	177	24.7011	38	1.53839	0.00400479
c7.GSE9988_ANTI_TREM1_AND_LPS_VS_CTRL_TREATED_MONOCYTES_DN	177	24.7011	38	1.53839	0.00400479
c7.GSE20198_UNTREATED_VS_IFNA_TREATED_ACT_CD4_TCELL_DN	177	24.7011	38	1.53839	0.00400479
c7.GSE45365_NK_CELL_VS_CD8A_DC_UP	177	24.7011	38	1.53839	0.00400479
c2.JAZAG_TGFB1_SIGNALING_UP	88	12.2808	22	1.79142	0.00401708
c2.LI_WILMS_TUMOR_VS_FETAL_KIDNEY_1_DN	160	22.3287	35	1.56749	0.00408757
c7.GSE17721_CTRL_VS_POLYIC_12H_BMDC_UP	183	25.5384	39	1.52711	0.00409595
c7.GSE16385_ROSIGLITAZONE_IL4_VS_ROSIGLITAZONE_ALONE_STIM_MACROPHAGE_DN	183	25.5384	39	1.52711	0.00409595
Viral_mRNA_Translation	83	11.583	21	1.813	0.00419515
Golgi vesicle transport	166	23.166	36	1.554	0.00420991
base-excision repair	38	5.30306	12	2.26284	0.00425389
purine nucleoside triphosphate biosynthetic process	38	5.30306	12	2.26284	0.00425389
c5.GO_POSITIVE_REGULATION_OF_PROTEIN_METABOLIC_PROCESS	1135	158.394	189	1.19323	0.00431551
c7.GSE15139_GMCSF_TREATED_VS_UNTREATED_NEUTROPHILS_UP	172	24.0033	37	1.54145	0.0043216
c2.KEGG_CITRATE_CYCLE_TCA_CYCLE	29	4.04707	10	2.47092	0.00437083
Regulation_of_Glucokinase_by_Glucokinase_Regulatory_Protein	29	4.04707	10	2.47092	0.00437083
COP9 signalosome	29	4.04707	10	2.47092	0.00437083
KEGG_CITRATE_CYCLE_(TCA_CYCLE)	29	4.04707	10	2.47092	0.00437083
c5.GO_PROTEIN_LOCALIZATION_TO_NUCLEUS	138	19.2585	31	1.60968	0.00439298
c2.TAKAO_RESPONSE_TO_UVB_RADIATION_DN	94	13.1181	23	1.7533	0.00441896
c7.GSE7460_CTRL_VS_TGFB_TREATED_ACT_FOXP3_HET_TCONV_UP	178	24.8407	38	1.52975	0.004423
c7.GSE16385_MONOCYTE_VS_12H_ROSIGLITAZONE_IL4_TREATED_MACROPHAGE_DN	178	24.8407	38	1.52975	0.004423
c7.GSE32034_LY6C_HIGH_VS_LOW_MONOCYTE_DN	178	24.8407	38	1.52975	0.004423
response to topologically incorrect protein	127	17.7234	29	1.63626	0.00449523
c5.GO_RETROGRADE_VESICLE_MEDIATED_TRANSPORT_GOLGI_TO_ER	73	10.1875	19	1.86504	0.00451348
Parkinson_disease	73	10.1875	19	1.86504	0.00451348
regulation of proteasomal protein catabolic process	73	10.1875	19	1.86504	0.00451348
c7.GSE17974_CTRL_VS_ACT_IL4_AND_ANTI_IL12_48H_CD4_TCELL_DN	184	25.678	39	1.51881	0.00451448
c7.GSE37416_CTRL_VS_24H_F_TULARENSIS_LVS_NEUTROPHIL_DN	184	25.678	39	1.51881	0.00451448
c7.GSE5589_LPS_AND_IL10_VS_LPS_AND_IL6_STIM_MACROPHAGE_45MIN_DN	161	22.4682	35	1.55775	0.00453861
c7.GSE33374_CD8_ALPHAALPHA_VS_ALPHABETA_CD161_HIGH_TCELL_DN	161	22.4682	35	1.55775	0.00453861
c5.GO_NUCLEOTIDYLTRANSFERASE_ACTIVITY	116	16.1883	27	1.66787	0.00454595
c5.GO_HELICASE_ACTIVITY	144	20.0958	32	1.59237	0.00457354
c4.GCM_TPT1	68	9.48969	18	1.8968	0.00464097
Antiviral_mechanism_by_IFN-stimulated_genes	68	9.48969	18	1.8968	0.00464097
ISG15_antiviral_mechanism	68	9.48969	18	1.8968	0.00464097
ER to Golgi vesicle-mediated transport	48	6.6986	14	2.08999	0.00470551
c2.KAUFFMANN_DNA_REPLICATION_GENES	133	18.5607	30	1.61632	0.00471383
c4.MORF_JUND	63	8.79192	17	1.93359	0.00473611
c5.GO_PYRIMIDINE_CONTAINING_COMPOUND_METABOLIC_PROCESS	63	8.79192	17	1.93359	0.00473611
c7.GSE9988_ANTI_TREM1_AND_LPS_VS_VEHICLE_TREATED_MONOCYTES_DN	173	24.1429	37	1.53254	0.00477597
c2.REACTOME_RNA_POL_I_PROMOTER_OPENING	53	7.39638	15	2.02802	0.00478312
c4.MODULE_350	53	7.39638	15	2.02802	0.00478312
protein-DNA complex assembly	100	13.9554	24	1.71976	0.00479972
translational elongation	100	13.9554	24	1.71976	0.00479972
c5.GO_ORGANOPHOSPHATE_METABOLIC_PROCESS	726	101.316	126	1.24363	0.0048304
c4.GNF2_SMC4L1	84	11.7226	21	1.79142	0.00487411
c7.GSE18791_CTRL_VS_NEWCASTLE_VIRUS_DC_10H_UP	179	24.9802	38	1.5212	0.00487771
c7.GSE5455_EX_VIVO_VS_POST_24H_INCUBATION_MONOCYTES_FROM_TUMOR_BEARING_MOUSE_UP	179	24.9802	38	1.5212	0.00487771
c4.MODULE_306	25	3.48886	9	2.57964	0.0048884
c5.GO_REGULATION_OF_OXIDATIVE_STRESS_INDUCED_INTRINSIC_APOPTOTIC_SIGNALING_PATHWAY	25	3.48886	9	2.57964	0.0048884
RNA_Polymerase_I_Promoter_Opening	25	3.48886	9	2.57964	0.0048884
endoplasmic reticulum-Golgi intermediate compartment membrane	25	3.48886	9	2.57964	0.0048884
gws3k-8.6_Sex_hormone-binding_globulin_levels	25	3.48886	9	2.57964	0.0048884
c2.FERNANDEZ_BOUND_BY_MYC	156	21.7705	34	1.56175	0.00489221
intracellular protein transmembrane transport	34	4.74484	11	2.31831	0.00496824
protein transmembrane transport	34	4.74484	11	2.31831	0.00496824
c7.GSE22527_ANTI_CD3_INVIVO_VS_UNTREATED_MOUSE_TREG_DN	185	25.8175	39	1.5106	0.00496878
c7.GSE22432_MULTIPOTENT_PROGENITOR_VS_CDC_DN	185	25.8175	39	1.5106	0.00496878
c7.GSE37416_CTRL_VS_12H_F_TULARENSIS_LVS_NEUTROPHIL_DN	162	22.6078	35	1.54814	0.00503107
c7.GSE42088_UNINF_VS_LEISHMANIA_INF_DC_24H_DN	162	22.6078	35	1.54814	0.00503107
c4.MODULE_257	145	20.2354	32	1.58139	0.00510212
c2.PAL_PRMT5_TARGETS_UP	197	27.4922	41	1.49133	0.00512078
c7.KAECH_NAIVE_VS_DAY8_EFF_CD8_TCELL_DN	168	23.4451	36	1.5355	0.00515687
c7.GSE3039_B2_VS_B1_BCELL_DN	168	23.4451	36	1.5355	0.00515687
KEGG_NEUROTROPHIN_SIGNALING_PATHWAY	106	14.7928	25	1.69002	0.00515773
kegg_Neurotrophin_signaling_pathway	106	14.7928	25	1.69002	0.00515773
c5.GO_NEGATIVE_REGULATION_OF_WNT_SIGNALING_PATHWAY	174	24.2824	37	1.52373	0.00527014
c7.GSE17721_0.5H_VS_24H_GARDIQUIMOD_BMDC_UP	174	24.2824	37	1.52373	0.00527014
c5.GO_CHAPERONE_BINDING	74	10.327	19	1.83983	0.00529548
coated membrane	74	10.327	19	1.83983	0.00529548
membrane coat	74	10.327	19	1.83983	0.00529548
c2.CREIGHTON_AKT1_SIGNALING_VIA_MTOR_DN	21	2.93064	8	2.72978	0.00531287
c5.GO_PYRIMIDINE_RIBONUCLEOTIDE_METABOLIC_PROCESS	21	2.93064	8	2.72978	0.00531287
c5.GO_NUCLEOBASE_CONTAINING_SMALL_MOLECULE_INTERCONVERSION	21	2.93064	8	2.72978	0.00531287
c5.GO_PRERIBOSOME_LARGE_SUBUNIT_PRECURSOR	21	2.93064	8	2.72978	0.00531287
c7.GSE3982_MAC_VS_NEUTROPHIL_UP	180	25.1198	38	1.51275	0.00537141
mitochondrial membrane organization	39	5.44262	12	2.20482	0.00537831
c5.GO_CELL_CYCLE_PHASE_TRANSITION	245	34.1908	49	1.43313	0.0053961
c7.GSE29618_PRE_VS_DAY7_POST_LAIV_FLU_VACCINE_MONOCYTE_UP	157	21.91	34	1.5518	0.00542751
c7.GSE33424_CD161_HIGH_VS_INT_CD8_TCELL_DN	157	21.91	34	1.5518	0.00542751
c7.GSE27859_MACROPHAGE_VS_CD11C_INT_F480_INT_DC_DN	157	21.91	34	1.5518	0.00542751
c7.GSE27786_LIN_NEG_VS_MONO_MAC_UP	186	25.9571	39	1.50248	0.00546122
Metabolism_of_nucleotides	69	9.62924	18	1.86931	0.00547758
WNT_ligand_biogenesis_and_trafficking	101	14.095	24	1.70273	0.00548195
c7.GSE40274_CTRL_VS_FOXP3_AND_LEF1_TRANSDUCED_ACTIVATED_CD4_TCELL_DN	140	19.5376	31	1.58668	0.00549047
c7.GSE17721_POLYIC_VS_CPG_6H_BMDC_DN	163	22.7473	35	1.53864	0.00556786
c5.GO_GOLGI_ASSOCIATED_VESICLE_MEMBRANE	44	6.14039	13	2.11713	0.00563165
c5.GO_VESICLE_COAT	44	6.14039	13	2.11713	0.00563165
intrinsic apoptotic signaling pathway in response to DNA damage	44	6.14039	13	2.11713	0.00563165
c5.GO_REGULATION_OF_CELLULAR_RESPONSE_TO_STRESS	620	86.5236	109	1.25977	0.00567133
viral infectious cycle	129	18.0025	29	1.61089	0.00567255
c7.GSE17721_0.5H_VS_12H_LPS_BMDC_UP	169	23.5847	36	1.52642	0.00569407
c7.GSE360_L_MAJOR_VS_B_MALAYI_LOW_DOSE_MAC_DN	169	23.5847	36	1.52642	0.00569407
c4.GNF2_GLTSCR2	30	4.18663	10	2.38856	0.00574973
c5.GO_NUCLEAR_TRANSCRIBED_MRNA_CATABOLIC_PROCESS_EXONUCLEOLYTIC	30	4.18663	10	2.38856	0.00574973
nucleotide phosphorylation	30	4.18663	10	2.38856	0.00574973
c2.PRAMOONJAGO_SOX4_TARGETS_DN	49	6.83816	14	2.04733	0.00575854
c2.JIANG_AGING_CEREBRAL_CORTEX_DN	49	6.83816	14	2.04733	0.00575854
c5.GO_AEROBIC_RESPIRATION	49	6.83816	14	2.04733	0.00575854
Deadenylation-dependent_mRNA_decay	49	6.83816	14	2.04733	0.00575854
c5.GO_SINGLE_STRANDED_RNA_BINDING	54	7.53593	15	1.99046	0.00578587
c4.GNF2_EIF3S6	118	16.4674	27	1.6396	0.0058024
c7.GSE10239_NAIVE_VS_KLRG1INT_EFF_CD8_TCELL_DN	175	24.422	37	1.51503	0.00580679
c7.GSE32423_MEMORY_VS_NAIVE_CD8_TCELL_IL7_DN	175	24.422	37	1.51503	0.00580679
c7.GSE9650_EXHAUSTED_VS_MEMORY_CD8_TCELL_DN	175	24.422	37	1.51503	0.00580679
c7.GSE5589_LPS_AND_IL10_VS_LPS_AND_IL6_STIM_IL6_KO_MACROPHAGE_45MIN_DN	175	24.422	37	1.51503	0.00580679
c2.SMID_BREAST_CANCER_ERBB2_UP	96	13.3972	23	1.71678	0.00581636
c7.GSE6259_DEC205_POS_DC_VS_CD8_TCELL_UP	152	21.2122	33	1.55571	0.00585448
chromatin assembly or disassembly	107	14.9323	25	1.67422	0.00585913
c7.GSE557_WT_VS_I_AB_KO_DC_DN	181	25.2593	38	1.5044	0.00590663
c7.GSE37532_TREG_VS_TCONV_PPARG_KO_CD4_TCELL_FROM_LN_DN	181	25.2593	38	1.5044	0.00590663
PML body	80	11.1643	20	1.79142	0.00591861
nucleus organization	80	11.1643	20	1.79142	0.00591861
c5.GO_ENDOPLASMIC_RETICULUM_PART	926	129.227	156	1.20718	0.00593361
c7.GSE36476_CTRL_VS_TSST_ACT_72H_MEMORY_CD4_TCELL_OLD_DN	187	26.0966	39	1.49445	0.00599426
c7.GSE22935_UNSTIM_VS_12H_MBOVIS_BCG_STIM_MACROPHAGE_DN	187	26.0966	39	1.49445	0.00599426
c7.GSE43955_TH0_VS_TGFB_IL6_TH17_ACT_CD4_TCELL_30H_DN	158	22.0496	34	1.54198	0.00601122
c5.GO_POSITIVE_REGULATION_OF_IMMUNE_SYSTEM_PROCESS	532	74.2429	95	1.27958	0.00607886
c7.GSE37301_HEMATOPOIETIC_STEM_CELL_VS_LYMPHOID_PRIMED_MPP_DN	141	19.6771	31	1.57543	0.00612008
c5.GO_CELLULAR_PROTEIN_COMPLEX_ASSEMBLY	295	41.1685	57	1.38455	0.00613047
c7.GSE17301_ACD3_ACD28_VS_ACD3_ACD28_AND_IFNA2_STIM_CD8_TCELL_UP	164	22.8869	35	1.52926	0.00615201
c2.PID_MYC_ACTIV_PATHWAY	75	10.4666	19	1.8153	0.0061852
c5.GO_NEGATIVE_REGULATION_OF_INTRINSIC_APOPTOTIC_SIGNALING_PATHWAY	75	10.4666	19	1.8153	0.0061852
c2.DARWICHE_SQUAMOUS_CELL_CARCINOMA_UP	113	15.7696	26	1.64874	0.006209
c7.GSE3039_CD4_TCELL_VS_B2_BCELL_DN	170	23.7242	36	1.51744	0.00627758
c2.BROWNE_HCMV_INFECTION_14HR_UP	147	20.5145	32	1.55987	0.00631416
c2.KAAB_HEART_ATRIUM_VS_VENTRICLE_DN	241	33.6326	48	1.42719	0.0063342
c2.LU_EZH2_TARGETS_UP	241	33.6326	48	1.42719	0.0063342
c2.KEGG_DNA_REPLICATION	35	4.8844	11	2.25207	0.00634827
c2.KEEN_RESPONSE_TO_ROSIGLITAZONE_UP	35	4.8844	11	2.25207	0.00634827
c2.LOPEZ_TRANSLATION_VIA_FN1_SIGNALING	35	4.8844	11	2.25207	0.00634827
KEGG_DNA_REPLICATION	35	4.8844	11	2.25207	0.00634827
telomere maintenance via telomere lengthening	35	4.8844	11	2.25207	0.00634827
c7.GSE14308_TH1_VS_NAIVE_CD4_TCELL_UP	176	24.5615	37	1.50642	0.00638868
c7.GSE4748_CTRL_VS_CYANOBACTERIUM_LPSLIKE_STIM_DC_3H_DN	176	24.5615	37	1.50642	0.00638868
c7.GSE12845_PRE_GC_VS_DARKZONE_GC_TONSIL_BCELL_DN	182	25.3989	38	1.49613	0.00648605
c7.GSE22886_NAIVE_CD4_TCELL_VS_NKCELL_DN	182	25.3989	38	1.49613	0.00648605
c7.GSE36476_CTRL_VS_TSST_ACT_40H_MEMORY_CD4_TCELL_YOUNG_DN	182	25.3989	38	1.49613	0.00648605
c7.GSE16385_MONOCYTE_VS_12H_IL4_TREATED_MACROPHAGE_DN	182	25.3989	38	1.49613	0.00648605
c5.GO_TRANSITION_METAL_ION_TRANSPORT	86	12.0017	21	1.74976	0.00650538
c5.GO_PROTEIN_LOCALIZATION_TO_MEMBRANE	345	48.1462	65	1.35005	0.00652616
c2.KARLSSON_TGFB1_TARGETS_UP	119	16.607	27	1.62582	0.00653155
c2.BIOCARTA_RACCYCD_PATHWAY	26	3.62841	9	2.48043	0.0065653
c2.LY_AGING_PREMATURE_DN	26	3.62841	9	2.48043	0.0065653
c2.CHNG_MULTIPLE_MYELOMA_HYPERPLOID_DN	26	3.62841	9	2.48043	0.0065653
c4.MODULE_421	26	3.62841	9	2.48043	0.0065653
c5.GO_RNA_STABILIZATION	26	3.62841	9	2.48043	0.0065653
BIOCARTA_RACCYCD_PATHWAY	26	3.62841	9	2.48043	0.0065653
protein sumoylation	26	3.62841	9	2.48043	0.0065653
telomere maintenance via recombination	26	3.62841	9	2.48043	0.0065653
c5.GO_PROTEIN_DNA_COMPLEX_SUBUNIT_ORGANIZATION	194	27.0735	40	1.47746	0.00664256
c7.GSE17721_CTRL_VS_GARDIQUIMOD_0.5H_BMDC_DN	159	22.1891	34	1.53228	0.00664662
c7.GSE17721_CPG_VS_GARDIQUIMOD_8H_BMDC_UP	159	22.1891	34	1.53228	0.00664662
c7.GSE17721_0.5H_VS_24H_LPS_BMDC_UP	159	22.1891	34	1.53228	0.00664662
c2.VANHARANTA_UTERINE_FIBROID_WITH_7Q_DELETION_UP	65	9.07103	17	1.8741	0.00665302
c4.GNF2_RFC3	40	5.58217	12	2.1497	0.00672657
c5.GO_4_IRON_4_SULFUR_CLUSTER_BINDING	40	5.58217	12	2.1497	0.00672657
c2.SWEET_LUNG_CANCER_KRAS_UP	389	54.2866	72	1.32629	0.00676215
c7.GSE17721_PAM3CSK4_VS_CPG_0.5H_BMDC_DN	165	23.0265	35	1.51999	0.00678667
c7.GSE7400_CTRL_VS_CSF3_IN_VIVO_TREATED_PBMC_DN	142	19.8167	31	1.56434	0.00680883
h.HALLMARK_UV_RESPONSE_UP	142	19.8167	31	1.56434	0.00680883
macromolecular complex disassembly	125	17.4443	28	1.60511	0.00682723
c2.REACTOME_MEIOTIC_SYNAPSIS	60	8.37325	16	1.91085	0.00683118
c5.GO_ER_ASSOCIATED_UBIQUITIN_DEPENDENT_PROTEIN_CATABOLIC_PROCESS	60	8.37325	16	1.91085	0.00683118
c2.ZAMORA_NOS2_TARGETS_DN	81	11.3039	20	1.7693	0.00685222
c7.GSE20151_CTRL_VS_FUSOBACT_NUCLEATUM_NEUTROPHIL_DN	171	23.8638	36	1.50856	0.00691041
cytosolic large ribosomal subunit	50	6.97771	14	2.00639	0.00699246
c7.GSE3982_DC_VS_NEUTROPHIL_LPS_STIM_UP	177	24.7011	37	1.49791	0.00701871
c7.GSE9650_NAIVE_VS_EXHAUSTED_CD8_TCELL_UP	177	24.7011	37	1.49791	0.00701871
c7.GSE40274_CTRL_VS_FOXP3_AND_PBX1_TRANSDUCED_ACTIVATED_CD4_TCELL_DN	131	18.2816	29	1.58629	0.00709671
c7.GSE18791_CTRL_VS_NEWCASTLE_VIRUS_DC_16H_UP	183	25.5384	38	1.48795	0.00711242
c7.GSE27786_CD8_TCELL_VS_NEUTROPHIL_UP	183	25.5384	38	1.48795	0.00711242
primary_PSD_(human_core)	644	89.8729	112	1.2462	0.00712732
c7.GSE15930_STIM_VS_STIM_AND_IFNAB_24H_CD8_T_CELL_UP	154	21.4914	33	1.5355	0.0071808
c5.GO_NUCLEAR_ENVELOPE_ORGANIZATION	76	10.6061	19	1.79142	0.00719315
c5.GO_SNRNA_METABOLIC_PROCESS	76	10.6061	19	1.79142	0.00719315
c7.GSE360_DC_VS_MAC_L_DONOVANI_UP	160	22.3287	34	1.52271	0.00733716
c2.ELVIDGE_HYPOXIA_DN	137	19.1189	30	1.56913	0.00734091
c2.BIOCARTA_P53HYPOXIA_PATHWAY	22	3.07019	8	2.6057	0.00734278
c2.REACTOME_TRANSFERRIN_ENDOCYTOSIS_AND_RECYCLING	22	3.07019	8	2.6057	0.00734278
c2.GALLUZZI_PREVENT_MITOCHONDIAL_PERMEABILIZATION	22	3.07019	8	2.6057	0.00734278
c5.GO_REGULATION_OF_ACTIN_CYTOSKELETON_REORGANIZATION	22	3.07019	8	2.6057	0.00734278
BIOCARTA_P53HYPOXIA_PATHWAY	22	3.07019	8	2.6057	0.00734278
Phagosomal_maturation_(early_endosomal_stage)	22	3.07019	8	2.6057	0.00734278
NAD metabolic process	22	3.07019	8	2.6057	0.00734278
signal sequence binding	22	3.07019	8	2.6057	0.00734278
c5.GO_REGULATION_OF_ALTERNATIVE_MRNA_SPLICING_VIA_SPLICEOSOME	31	4.32618	10	2.31151	0.00744542
c5.GO_ATP_HYDROLYSIS_COUPLED_TRANSMEMBRANE_TRANSPORT	31	4.32618	10	2.31151	0.00744542
c4.GNF2_RRM1	87	12.1412	21	1.72965	0.00747469
c7.GSE15271_CXCR4_POS_VS_NEG_GC_BCELL_UP	166	23.166	35	1.51083	0.00747512
c5.GO_DNA_BIOSYNTHETIC_PROCESS	109	15.2114	25	1.6435	0.00749977
nuclease activity	143	19.9563	31	1.5534	0.00756083
c7.GSE2405_S_AUREUS_VS_UNTREATED_NEUTROPHIL_UP	178	24.8407	37	1.48949	0.00769985
c5.GO_ER_TO_GOLGI_VESICLE_MEDIATED_TRANSPORT	149	20.7936	32	1.53894	0.00775761
c7.GSE17721_CTRL_VS_LPS_4H_BMDC_UP	184	25.678	38	1.47987	0.0077886
c7.GSE9509_LPS_VS_LPS_AND_IL10_STIM_IL10_KO_MACROPHAGE_10MIN_DN	184	25.678	38	1.47987	0.0077886
c7.GSE40274_CTRL_VS_FOXP3_AND_EOS_TRANSDUCED_ACTIVATED_CD4_TCELL_DN	132	18.4212	29	1.57428	0.00791288
c5.GO_MYELIN_SHEATH	155	21.6309	33	1.52559	0.0079324
c7.GSE6259_BCELL_VS_CD4_TCELL_UP	155	21.6309	33	1.52559	0.0079324
c5.GO_RNA_SECONDARY_STRUCTURE_UNWINDING	36	5.02395	11	2.18951	0.00801144
c5.GO_DNA_DAMAGE_RESPONSE_DETECTION_OF_DNA_DAMAGE	36	5.02395	11	2.18951	0.00801144
c7.GSE32164_RESTING_DIFFERENTIATED_VS_CMYC_INHIBITED_MACROPHAGE_DN	161	22.4682	34	1.51325	0.00808638
regulation of proteasomal ubiquitin-dependent protein catabolic process	61	8.51281	16	1.87952	0.00808797
c7.GSE46606_UNSTIM_VS_CD40L_IL2_IL5_DAY1_STIMULATED_BCELL_DN	167	23.3056	35	1.50179	0.00822074
c2.KEGG_CARDIAC_MUSCLE_CONTRACTION	56	7.81504	15	1.91938	0.00829726
KEGG_CARDIAC_MUSCLE_CONTRACTION	56	7.81504	15	1.91938	0.00829726
regulation of RNA splicing	56	7.81504	15	1.91938	0.00829726
c2.REACTOME_G2_M_CHECKPOINTS	41	5.72172	12	2.09727	0.00832747
c6.EIF4E_UP	77	10.7457	19	1.76815	0.00833032
c5.GO_REGULATION_OF_PROTEASOMAL_PROTEIN_CATABOLIC_PROCESS	173	24.1429	36	1.49112	0.00833663
c7.GSE14308_TH1_VS_NATURAL_TREG_UP	173	24.1429	36	1.49112	0.00833663
c7.GSE1112_OT1_VS_HY_CD8AB_THYMOCYTE_RTOC_CULTURE_DN	173	24.1429	36	1.49112	0.00833663
c7.GSE16385_MONOCYTE_VS_12H_ROSIGLITAZONE_IL4_TREATED_MACROPHAGE_UP	173	24.1429	36	1.49112	0.00833663
Protein_folding	51	7.11727	14	1.96705	0.00842798
c7.GSE24634_TEFF_VS_TCONV_DAY3_IN_CULTURE_UP	179	24.9802	37	1.48117	0.0084352
c7.GSE17322_CD103_POS_VS_CD11B_HIGH_LUNG_DC_DN	179	24.9802	37	1.48117	0.0084352
c7.GSE22443_IL2_VS_IL12_TREATED_ACT_CD8_TCELL_DN	179	24.9802	37	1.48117	0.0084352
c7.GSE37301_LYMPHOID_PRIMED_MPP_VS_GRAN_MONO_PROGENITOR_DN	179	24.9802	37	1.48117	0.0084352
c5.GO_RIBOSOMAL_LARGE_SUBUNIT_BIOGENESIS	46	6.4195	13	2.02508	0.00845059
c5.GO_ANTIOXIDANT_ACTIVITY	46	6.4195	13	2.02508	0.00845059
mitochondrial intermembrane space	46	6.4195	13	2.02508	0.00845059
c7.GSE21033_3H_VS_24H_POLYIC_STIM_DC_DN	110	15.351	25	1.62856	0.00845161
c7.GSE16451_IMMATURE_VS_MATURE_NEURON_CELL_LINE_WEST_EQUINE_ENC_VIRUS_DN	185	25.8175	38	1.47187	0.00851753
c7.GSE12505_WT_VS_E2-2_HET_PDC_DN	127	17.7234	28	1.57983	0.00852732
ER-nucleus signaling pathway	88	12.2808	21	1.70999	0.00855843
c2.JISON_SICKLE_CELL_DISEASE_UP	150	20.9331	32	1.52868	0.00857599
c7.GSE34156_UNTREATED_VS_6H_NOD2_LIGAND_TREATED_MONOCYTE_UP	150	20.9331	32	1.52868	0.00857599
c7.GSE43863_TH1_VS_TFH_MEMORY_CD4_TCELL_UP	191	26.6549	39	1.46315	0.00858469
c5.GO_PYRIMIDINE_NUCLEOSIDE_BIOSYNTHETIC_PROCESS	27	3.76796	9	2.38856	0.00865029
c7.GSE17721_CTRL_VS_POLYIC_0.5H_BMDC_UP	156	21.7705	33	1.51582	0.00874806
c7.GSE8921_UNSTIM_0H_VS_TLR1_2_STIM_MONOCYTE_6H_UP	156	21.7705	33	1.51582	0.00874806
c7.GSE25088_IL4_VS_IL4_AND_ROSIGLITAZONE_STIM_MACROPHAGE_DAY10_DN	156	21.7705	33	1.51582	0.00874806
c5.GO_RESPONSE_TO_OXIDATIVE_STRESS	288	40.1916	55	1.36844	0.00888231
c2.IVANOVA_HEMATOPOIESIS_LATE_PROGENITOR	438	61.1248	79	1.29244	0.00909448
c7.GSE3982_MAST_CELL_VS_TH2_DN	174	24.2824	36	1.48255	0.00913659
c7.GSE3982_DC_VS_TH1_DN	174	24.2824	36	1.48255	0.00913659
c7.GSE3720_UNSTIM_VS_PMA_STIM_VD2_GAMMADELTA_TCELL_DN	174	24.2824	36	1.48255	0.00913659
c5.GO_POSITIVE_REGULATION_OF_PROTEASOMAL_PROTEIN_CATABOLIC_PROCESS	94	13.1181	22	1.67707	0.00916038
KEGG_PHAGOSOME	94	13.1181	22	1.67707	0.00916038
cellular response to oxidative stress	94	13.1181	22	1.67707	0.00916038
kegg_Phagosome	94	13.1181	22	1.67707	0.00916038
c5.GO_NUCLEUS_ORGANIZATION	122	17.0256	27	1.58585	0.00918684
c7.GSE15215_CD2_POS_VS_NEG_PDC_DN	180	25.1198	37	1.47294	0.00922793
c7.GSE22886_NAIVE_BCELL_VS_DC_DN	180	25.1198	37	1.47294	0.00922793
c7.GSE22935_WT_VS_MYD88_KO_MACROPHAGE_24H_MBOVIS_BCG_STIM_UP	180	25.1198	37	1.47294	0.00922793
c7.GSE20727_CTRL_VS_ROS_INHIBITOR_TREATED_DC_UP	180	25.1198	37	1.47294	0.00922793
c7.GSE46606_UNSTIM_VS_CD40L_IL2_IL5_3DAY_STIMULATED_IRF4MID_SORTED_BCELL_UP	180	25.1198	37	1.47294	0.00922793
c7.GSE14769_UNSTIM_VS_240MIN_LPS_BMDM_UP	186	25.9571	38	1.46395	0.00930226
c7.GSE21670_IL6_VS_TGFB_AND_IL6_TREATED_STAT3_KO_CD4_TCELL_UP	186	25.9571	38	1.46395	0.00930226
c5.GO_DETECTION_OF_STIMULUS	151	21.0727	32	1.51855	0.00946434
c5.GO_REGULATION_OF_SIGNAL_TRANSDUCTION_BY_P53_CLASS_MEDIATOR	151	21.0727	32	1.51855	0.00946434
c7.GSE19941_IL10_KO_VS_IL10_KO_AND_NFKBP50_KO_LPS_STIM_MACROPHAGE_UP	151	21.0727	32	1.51855	0.00946434
c2.REACTOME_IRON_UPTAKE_AND_TRANSPORT	32	4.46574	10	2.23927	0.00950221
c5.GO_FERRIC_IRON_TRANSPORT	32	4.46574	10	2.23927	0.00950221
c5.GO_TRIVALENT_INORGANIC_CATION_TRANSPORT	32	4.46574	10	2.23927	0.00950221
mitotic recombination	32	4.46574	10	2.23927	0.00950221
c4.GNF2_ST13	62	8.65236	16	1.84921	0.00952281
c5.GO_NUCLEOSIDE_PHOSPHATE_CATABOLIC_PROCESS	62	8.65236	16	1.84921	0.00952281
c5.GO_ATPASE_COUPLED_ION_TRANSMEMBRANE_TRANSPORTER_ACTIVITY	62	8.65236	16	1.84921	0.00952281
single-stranded DNA binding	62	8.65236	16	1.84921	0.00952281
c7.GSE12366_PLASMA_CELL_VS_MEMORY_BCELL_UP	157	21.91	33	1.50616	0.00963176
c7.GSE34205_HEALTHY_VS_FLU_INF_INFANT_PBMC_DN	157	21.91	33	1.50616	0.00963176
c5.GO_COFACTOR_METABOLIC_PROCESS	277	38.6565	53	1.37105	0.00970015
c7.GSE32423_CTRL_VS_IL7_IL4_MEMORY_CD8_TCELL_DN	163	22.7473	34	1.49468	0.00977565
c7.GSE26928_CENTR_MEMORY_VS_CXCR5_POS_CD4_TCELL_UP	134	18.7003	29	1.55078	0.00977792
c5.GO_NUCLEAR_CHROMOSOME	452	63.0785	81	1.28411	0.00979064
c2.KEGG_RNA_DEGRADATION	57	7.95459	15	1.8857	0.00984225
c5.GO_CYTOSOLIC_LARGE_RIBOSOMAL_SUBUNIT	57	7.95459	15	1.8857	0.00984225
c2.MISSIAGLIA_REGULATED_BY_METHYLATION_DN	117	16.3278	26	1.59237	0.00989408
c2.DARWICHE_PAPILLOMA_RISK_LOW_UP	117	16.3278	26	1.59237	0.00989408
c7.GSE27786_LSK_VS_BCELL_DN	169	23.5847	35	1.48401	0.00989757
c7.GSE360_L_DONOVANI_VS_B_MALAYI_HIGH_DOSE_MAC_DN	169	23.5847	35	1.48401	0.00989757
c2.HOLLEMAN_ASPARAGINASE_RESISTANCE_ALL_DN	23	3.20975	8	2.49241	0.00990545
c5.GO_POSITIVE_REGULATION_OF_RNA_SPLICING	23	3.20975	8	2.49241	0.00990545
c5.GO_PHAGOSOME_ACIDIFICATION	23	3.20975	8	2.49241	0.00990545
RNA stabilization	23	3.20975	8	2.49241	0.00990545
mRNA stabilization	23	3.20975	8	2.49241	0.00990545
c2.NADERI_BREAST_CANCER_PROGNOSIS_UP	37	5.16351	11	2.13034	0.00999381
c2.LEE_AGING_MUSCLE_UP	37	5.16351	11	2.13034	0.00999381
c4.GCM_AIP	37	5.16351	11	2.13034	0.00999381
c5.GO_PEPTIDYL_ASPARAGINE_MODIFICATION	37	5.16351	11	2.13034	0.00999381
c5.GO_PYRIMIDINE_CONTAINING_COMPOUND_BIOSYNTHETIC_PROCESS	37	5.16351	11	2.13034	0.00999381
mitotic nuclear envelope disassembly	37	5.16351	11	2.13034	0.00999381
c7.GSE17721_PAM3CSK4_VS_GADIQUIMOD_1H_BMDC_DN	175	24.422	36	1.47408	0.00999898
c4.MORF_TPR	140	19.5376	30	1.5355	0.010024
c7.GSE2585_CD80_HIGH_VS_LOW_MTEC_DN	140	19.5376	30	1.5355	0.010024
c7.GSE18791_CTRL_VS_NEWCASTLE_VIRUS_DC_8H_UP	181	25.2593	37	1.46481	0.0100813
c7.GSE2770_UNTREATED_VS_ACT_CD4_TCELL_2H_DN	181	25.2593	37	1.46481	0.0100813
c5.GO_GOLGI_ASSOCIATED_VESICLE	73	10.1875	18	1.76688	0.0101373
c2.NADLER_OBESITY_DN	42	5.86128	12	2.04733	0.0102109
Ubiquitin_proteasome_pathway	42	5.86128	12	2.04733	0.0102109
c5.GO_MONOSACCHARIDE_BIOSYNTHETIC_PROCESS	47	6.55905	13	1.98199	0.0102236
c7.GSE27859_DC_VS_CD11C_INT_F480_HI_MACROPHAGE_DN	146	20.3749	31	1.52148	0.0102397
intrinsic apoptotic signaling pathway	123	17.1652	27	1.57295	0.0102468
c7.GSE2585_THYMIC_MACROPHAGE_VS_MTEC_UP	152	21.2122	32	1.50856	0.010427
c7.GSE29164_DAY3_VS_DAY7_CD8_TCELL_TREATED_MELANOMA_DN	152	21.2122	32	1.50856	0.010427
c5.GO_NEGATIVE_REGULATION_OF_CATALYTIC_ACTIVITY	633	88.3378	109	1.2339	0.0105066
c5.GO_PROTEIN_UBIQUITINATION	562	78.4295	98	1.24953	0.010509
c7.GSE360_CTRL_VS_B_MALAYI_HIGH_DOSE_DC_UP	158	22.0496	33	1.49663	0.0105876
c2.KEGG_NEUROTROPHIN_SIGNALING_PATHWAY	112	15.6301	25	1.59948	0.0106516
c2.JI_RESPONSE_TO_FSH_UP	68	9.48969	17	1.79142	0.0106567
c5.GO_MODIFICATION_OF_MORPHOLOGY_OR_PHYSIOLOGY_OF_OTHER_ORGANISM	68	9.48969	17	1.79142	0.0106567
c5.GO_REGULATION_OF_PH	68	9.48969	17	1.79142	0.0106567
c7.GSE17721_CTRL_VS_LPS_12H_BMDC_DN	164	22.8869	34	1.48557	0.0107234
c7.GSE22886_TCELL_VS_BCELL_NAIVE_UP	164	22.8869	34	1.48557	0.0107234
c7.GSE360_CTRL_VS_B_MALAYI_HIGH_DOSE_MAC_DN	170	23.7242	35	1.47529	0.0108361
c7.GSE360_DC_VS_MAC_UP	170	23.7242	35	1.47529	0.0108361
[truncated: 15,744 more rows]
