# Supplementary material for: Transcriptional signatures of schizophrenia in hiPSC-derived NPCs and neurons are concordant with post-mortem adult brains
Source: Nat Commun. 2017 Dec 20;8:2225. doi: 10.1038/s41467-017-02330-5 (PMC5738408; doi:10.1038/s41467-017-02330-5)
Supplement: Supplementary file 10 — Supplementary Data 7 [file 41467_2017_2330_MOESM10_ESM.xlsx]

## Sheet: NPC
ensGene	Module
ENSG00000198888	grey
ENSG00000198763	grey
ENSG00000210135	grey
ENSG00000210140	grey
ENSG00000210144	grey
ENSG00000198804	grey
ENSG00000198712	grey
ENSG00000228253	grey
ENSG00000198899	grey
ENSG00000198938	grey
ENSG00000198840	grey
ENSG00000212907	grey
ENSG00000198886	grey
ENSG00000198786	grey
ENSG00000198695	grey
ENSG00000198727	grey
ENSG00000210196	lightcyan1
ENSG00000230724	coral
ENSG00000177951	darkgreen
ENSG00000177947	blueviolet
ENSG00000177963	bisque4
ENSG00000142082	grey
ENSG00000185627	turquoise
ENSG00000174885	navajowhite2
ENSG00000255026	navajowhite2
ENSG00000142102	navajowhite2
ENSG00000185201	salmon
ENSG00000254910	grey
ENSG00000185885	skyblue3
ENSG00000251661	grey
ENSG00000142089	grey
ENSG00000182272	grey
ENSG00000185187	grey
ENSG00000174915	grey
ENSG00000023191	grey
ENSG00000174775	turquoise
ENSG00000161328	yellowgreen
ENSG00000185522	darkolivegreen
ENSG00000254815	darkolivegreen
ENSG00000099849	darkolivegreen
ENSG00000247095	blue
ENSG00000070047	grey
ENSG00000185507	grey
ENSG00000099834	thistle2
ENSG00000070031	grey
ENSG00000069696	thistle2
ENSG00000177030	grey
ENSG00000255158	grey
ENSG00000177106	pink
ENSG00000177042	grey
ENSG00000177156	turquoise
ENSG00000177225	grey
ENSG00000255284	grey
ENSG00000177236	grey
ENSG00000255142	grey
ENSG00000184524	grey
ENSG00000177542	grey
ENSG00000177595	grey
ENSG00000177600	lightcoral
ENSG00000177666	grey
ENSG00000177685	yellowgreen
ENSG00000177697	darkgrey
ENSG00000177700	bisque4
ENSG00000214063	grey
ENSG00000250397	lightsteelblue1
ENSG00000177830	grey
ENSG00000183020	darkorange
ENSG00000184956	grey
ENSG00000117983	grey
ENSG00000078902	saddlebrown
ENSG00000174672	magenta
ENSG00000182208	grey
ENSG00000184545	red
ENSG00000233930	red
ENSG00000244242	yellow
ENSG00000117984	grey
ENSG00000235027	grey
ENSG00000214026	turquoise
ENSG00000226416	greenyellow
ENSG00000232987	greenyellow
ENSG00000130600	grey
ENSG00000167244	grey
ENSG00000180176	grey
ENSG00000064201	grey
ENSG00000238184	grey
ENSG00000110651	violet
ENSG00000184281	grey
ENSG00000053918	tan
ENSG00000269821	grey
ENSG00000129757	thistle1
ENSG00000110628	grey
ENSG00000205531	turquoise
ENSG00000183562	grey
ENSG00000110619	plum1
ENSG00000247473	darkolivegreen
ENSG00000021762	black
ENSG00000005801	grey
ENSG00000223756	grey
ENSG00000189398	grey
ENSG00000166492	grey
ENSG00000129749	blue2
ENSG00000110713	blue
ENSG00000148985	grey
ENSG00000250404	grey
ENSG00000177105	violet
ENSG00000167323	lavenderblush2
ENSG00000167325	blue
ENSG00000132109	grey
ENSG00000167333	lightgreen
ENSG00000121236	grey
ENSG00000132256	grey
ENSG00000132274	plum
ENSG00000267940	cyan
ENSG00000180878	grey
ENSG00000051009	grey
ENSG00000166311	darkorange
ENSG00000166313	lightsteelblue1
ENSG00000110169	grey
ENSG00000110171	turquoise
ENSG00000132254	lightcoral
ENSG00000132286	purple
ENSG00000254595	greenyellow
ENSG00000179532	lavenderblush3
ENSG00000132275	greenyellow
ENSG00000166333	darkgrey
ENSG00000166337	turquoise
ENSG00000166340	darkorange
ENSG00000166341	pink
ENSG00000158042	white
ENSG00000149054	grey
ENSG00000149050	grey
ENSG00000166387	black
ENSG00000175390	turquoise
ENSG00000166402	magenta
ENSG00000166405	sienna3
ENSG00000166407	grey
ENSG00000130413	grey
ENSG00000166436	grey
ENSG00000166441	paleturquoise
ENSG00000166444	saddlebrown
ENSG00000255159	salmon4
ENSG00000166452	turquoise
ENSG00000176029	grey
ENSG00000175348	lightcyan
ENSG00000254860	yellow
ENSG00000175352	grey
ENSG00000175356	turquoise
ENSG00000184014	grey
ENSG00000255097	grey
ENSG00000166471	mediumpurple2
ENSG00000254884	grey
ENSG00000205339	turquoise
ENSG00000254397	grey
ENSG00000268403	grey
ENSG00000166478	grey
ENSG00000255180	grey
ENSG00000166483	blue
ENSG00000133789	grey
ENSG00000246273	greenyellow
ENSG00000133812	grey
ENSG00000254865	yellow4
ENSG00000148926	grey
ENSG00000133805	grey
ENSG00000110315	lightcyan
ENSG00000072952	grey
ENSG00000198730	yellow
ENSG00000110321	grey
ENSG00000246308	grey
ENSG00000236287	black
ENSG00000247271	violet
ENSG00000110328	magenta
ENSG00000254598	grey
ENSG00000170242	grey
ENSG00000050165	grey
ENSG00000133816	turquoise
ENSG00000197702	darkolivegreen4
ENSG00000187079	black
ENSG00000254688	grey
ENSG00000254670	darkolivegreen4
ENSG00000189431	brown
ENSG00000133794	midnightblue
ENSG00000148925	turquoise
ENSG00000197601	darkolivegreen
ENSG00000254791	grey
ENSG00000152268	darkorange2
ENSG00000133818	grey
ENSG00000129083	lightcoral
ENSG00000129084	turquoise
ENSG00000152270	plum
ENSG00000186104	grey
ENSG00000110693	darkorange2
ENSG00000110696	green
ENSG00000166689	grey
ENSG00000244398	navajowhite1
ENSG00000184669	lightcyan
ENSG00000110700	paleturquoise
ENSG00000011405	grey
ENSG00000240808	grey
ENSG00000070081	grey
ENSG00000188211	grey
ENSG00000260196	grey
ENSG00000187486	purple
ENSG00000006071	lightgreen
ENSG00000129159	orange
ENSG00000129158	brown
ENSG00000129167	darkolivegreen4
ENSG00000166788	blue
ENSG00000110756	turquoise
ENSG00000110768	grey
ENSG00000134333	grey
ENSG00000166800	antiquewhite4
ENSG00000074319	grey
ENSG00000256588	grey
ENSG00000256361	grey
ENSG00000151116	steelblue
ENSG00000256282	grey
ENSG00000247595	grey
ENSG00000179119	antiquewhite4
ENSG00000151117	grey
ENSG00000179057	grey
ENSG00000254966	grey
ENSG00000110786	red
ENSG00000177054	brown
ENSG00000129173	turquoise
ENSG00000166833	turquoise
ENSG00000255270	grey
ENSG00000255043	grey
ENSG00000254622	grey
ENSG00000254542	salmon
ENSG00000109851	brown
ENSG00000109854	brown
ENSG00000185238	white
ENSG00000165970	magenta
ENSG00000165973	orange
ENSG00000171714	grey
ENSG00000091664	brown
ENSG00000183161	grey
ENSG00000148935	black
ENSG00000198168	grey
ENSG00000187398	grey
ENSG00000148942	grey
ENSG00000176971	grey
ENSG00000129151	grey
ENSG00000254560	grey
ENSG00000109881	palevioletred2
ENSG00000205213	thistle1
ENSG00000254862	thistle1
ENSG00000148943	grey
ENSG00000245573	yellow
ENSG00000176697	grey
ENSG00000224411	green
ENSG00000121621	blue
ENSG00000169519	salmon2
ENSG00000182255	grey
ENSG00000152219	turquoise
ENSG00000066382	tan
ENSG00000170959	black
ENSG00000170946	grey
ENSG00000148950	floralwhite
ENSG00000109911	grey
ENSG00000228061	grey
ENSG00000203504	grey
ENSG00000007372	grey
ENSG00000049449	plum1
ENSG00000149100	grey
ENSG00000060749	grey
ENSG00000121690	grey
ENSG00000176148	grey
ENSG00000213713	grey
ENSG00000176102	blue
ENSG00000110422	grey
ENSG00000110427	black
ENSG00000085063	red
ENSG00000110429	grey
ENSG00000135363	grey
ENSG00000135387	turquoise
ENSG00000135372	grey
ENSG00000166016	grey
ENSG00000254708	grey
ENSG00000121691	grey
ENSG00000149089	pink
ENSG00000110435	grey
ENSG00000026508	grey
ENSG00000110436	lightpink4
ENSG00000149090	grey
ENSG00000179431	lightcyan
ENSG00000166326	purple
ENSG00000261355	grey
ENSG00000179241	lightgreen
ENSG00000254672	grey
ENSG00000255256	grey
ENSG00000196559	darkviolet
ENSG00000110442	greenyellow
ENSG00000135362	grey
ENSG00000255186	grey
ENSG00000175104	grey
ENSG00000166349	lightcoral
ENSG00000166352	grey
ENSG00000148948	grey
ENSG00000166181	turquoise
ENSG00000254907	grey
ENSG00000052841	yellow
ENSG00000254577	greenyellow
ENSG00000252355	honeydew
ENSG00000254463	grey
ENSG00000149084	darkturquoise
ENSG00000235661	black
ENSG00000246250	darkturquoise
ENSG00000166199	grey
ENSG00000213693	grey
ENSG00000244926	grey
ENSG00000187479	salmon
ENSG00000151348	grey
ENSG00000052850	grey
ENSG00000085117	grey
ENSG00000157570	thistle1
ENSG00000175274	black
ENSG00000019485	grey60
ENSG00000019505	magenta
ENSG00000254427	black
ENSG00000175264	magenta
ENSG00000181830	grey
ENSG00000121671	grey
ENSG00000121653	darkorange2
ENSG00000121680	grey
ENSG00000135365	grey
ENSG00000254653	grey
ENSG00000157613	turquoise
ENSG00000149091	grey
ENSG00000110492	darkgreen
ENSG00000180720	pink
ENSG00000110497	grey
ENSG00000244313	navajowhite1
ENSG00000180423	palevioletred3
ENSG00000175224	grey
ENSG00000175220	darkorange
ENSG00000175213	grey
ENSG00000175216	blue
ENSG00000247675	grey
ENSG00000134569	lavenderblush2
ENSG00000149179	purple
ENSG00000149182	yellow
ENSG00000165912	grey
ENSG00000134574	grey
ENSG00000256897	grey
ENSG00000134575	lavenderblush3
ENSG00000025434	grey
ENSG00000110514	grey
ENSG00000256746	grey
ENSG00000165915	cyan
ENSG00000165916	blue
ENSG00000149187	white
ENSG00000213619	grey
ENSG00000110536	grey
ENSG00000123444	yellow
ENSG00000172247	black
ENSG00000109919	green
ENSG00000109920	greenyellow
ENSG00000252447	grey
ENSG00000030066	green
ENSG00000149177	grey
ENSG00000150244	grey
ENSG00000183908	grey
ENSG00000149115	grey
ENSG00000149136	blue
ENSG00000109991	brown2
ENSG00000134802	grey
ENSG00000186907	purple
ENSG00000149150	greenyellow
ENSG00000134809	green
ENSG00000214872	lightcyan
ENSG00000156587	grey
ENSG00000149131	firebrick3
ENSG00000254602	lightcyan
ENSG00000208009	salmon
ENSG00000166793	lightcyan
ENSG00000172409	white
ENSG00000156599	yellow
ENSG00000156603	grey
ENSG00000213593	grey
ENSG00000213592	grey
ENSG00000211450	turquoise
ENSG00000254732	grey
ENSG00000233436	grey
ENSG00000198561	grey
ENSG00000110031	grey
ENSG00000186660	green
ENSG00000242689	grey
ENSG00000156689	yellow
ENSG00000254717	yellow
ENSG00000189057	blue
ENSG00000245571	salmon
ENSG00000166801	grey
ENSG00000110042	purple
ENSG00000197629	purple
ENSG00000110048	grey
ENSG00000166889	darkred
ENSG00000166900	greenyellow
ENSG00000166902	black
ENSG00000110104	grey
ENSG00000110107	maroon
ENSG00000110108	greenyellow
ENSG00000006118	navajowhite2
ENSG00000110446	grey
ENSG00000110448	lightgreen
ENSG00000167987	yellow
ENSG00000167992	orange
ENSG00000167986	turquoise
ENSG00000149476	grey
ENSG00000162144	palevioletred3
ENSG00000149483	green
ENSG00000187049	grey
ENSG00000149532	green
ENSG00000256591	grey
ENSG00000167985	grey
ENSG00000162148	blue2
ENSG00000204950	grey
ENSG00000011347	grey
ENSG00000256443	grey
ENSG00000134780	grey
ENSG00000124920	lightcyan
ENSG00000134825	purple
ENSG00000168496	blue
ENSG00000134824	turquoise
ENSG00000149485	skyblue2
ENSG00000221968	antiquewhite4
ENSG00000167994	grey
ENSG00000167995	turquoise
ENSG00000167996	grey
ENSG00000269089	grey
ENSG00000149503	blue
ENSG00000162174	black
ENSG00000124942	plum2
ENSG00000255508	grey
ENSG00000149016	grey
ENSG00000149480	blue
ENSG00000149499	coral2
ENSG00000149489	purple
ENSG00000149541	mediumpurple3
ENSG00000089597	orangered3
ENSG00000185085	greenyellow
ENSG00000162194	grey
ENSG00000214756	grey
ENSG00000204922	yellow
ENSG00000162191	grey
ENSG00000177363	lightgreen
ENSG00000168000	green
ENSG00000162188	grey
ENSG00000214753	green
ENSG00000162222	lightcoral
ENSG00000185670	grey
ENSG00000168002	green
ENSG00000162227	grey
ENSG00000168569	grey
ENSG00000269176	grey
ENSG00000185475	grey
ENSG00000162231	grey
ENSG00000162236	grey
ENSG00000133316	grey
ENSG00000255717	white
ENSG00000168003	plum1
ENSG00000133321	grey
ENSG00000176485	grey
ENSG00000184743	cyan
ENSG00000133318	royalblue
ENSG00000188070	tan
ENSG00000168005	skyblue2
ENSG00000072518	grey
ENSG00000167771	orange
ENSG00000110583	grey
ENSG00000176340	bisque4
ENSG00000167770	turquoise
ENSG00000133315	grey
ENSG00000256481	grey
ENSG00000126500	tan
ENSG00000168439	turquoise
ENSG00000149781	grey
ENSG00000149743	grey
ENSG00000149761	brown
ENSG00000110011	greenyellow
ENSG00000173511	lightgreen
ENSG00000173486	turquoise
ENSG00000173457	darkgrey
ENSG00000257086	grey
ENSG00000149782	turquoise
ENSG00000002330	lightsteelblue1
ENSG00000173264	purple
ENSG00000173153	lightcoral
ENSG00000173113	lightcoral
ENSG00000126432	turquoise
ENSG00000168071	greenyellow
ENSG00000162302	lightgreen
ENSG00000110076	magenta
ENSG00000237410	tan
ENSG00000068831	yellow
ENSG00000068976	coral2
ENSG00000168066	grey
ENSG00000269290	grey
ENSG00000168067	lightgreen
ENSG00000133895	grey
ENSG00000171219	pink
ENSG00000110047	lightpink3
ENSG00000110046	lightgreen
ENSG00000068971	grey
ENSG00000213465	turquoise
ENSG00000110025	grey
ENSG00000168061	blue
ENSG00000146670	blue
ENSG00000162300	orangered4
ENSG00000187066	grey
ENSG00000149823	grey
ENSG00000149809	greenyellow
ENSG00000174276	mediumorchid
ENSG00000149806	lightcoral
ENSG00000162298	grey
ENSG00000149792	orangered3
ENSG00000014216	violet
ENSG00000014138	blue
ENSG00000149798	grey
ENSG00000133884	grey
ENSG00000173825	grey
ENSG00000162241	grey
ENSG00000126391	lightcyan
ENSG00000245532	grey
ENSG00000251562	grey
ENSG00000142186	grey
ENSG00000168056	saddlebrown
ENSG00000260233	turquoise
ENSG00000173465	orangered4
ENSG00000176973	yellow
ENSG00000173442	pink
ENSG00000173327	grey
ENSG00000197136	darkred
ENSG00000213445	grey
ENSG00000173039	violet
ENSG00000172977	blue
ENSG00000172922	maroon
ENSG00000255557	turquoise
ENSG00000254470	grey
ENSG00000172757	darkred
ENSG00000172803	turquoise
ENSG00000172732	lightgreen
ENSG00000172638	grey
ENSG00000172500	greenyellow
ENSG00000175602	black
ENSG00000175592	firebrick3
ENSG00000175573	grey
ENSG00000175550	turquoise
ENSG00000175467	grey
ENSG00000175376	green
ENSG00000175334	blue
ENSG00000175229	grey
ENSG00000087365	turquoise
ENSG00000175115	mediumpurple3
ENSG00000255320	grey
ENSG00000174996	orange
ENSG00000254461	grey
ENSG00000174903	grey
ENSG00000245156	grey
ENSG00000174871	royalblue
ENSG00000174851	grey
ENSG00000179292	orange
ENSG00000174807	grey
ENSG00000174791	mediumpurple3
ENSG00000174744	yellow
ENSG00000174684	grey
ENSG00000255468	grey
ENSG00000174669	pink
ENSG00000254510	greenyellow
ENSG00000174576	grey
ENSG00000174547	green
ENSG00000174516	grey
ENSG00000255517	grey
ENSG00000254986	turquoise
ENSG00000174483	grey
ENSG00000174165	grey
ENSG00000174080	grey
ENSG00000182791	grey
ENSG00000173992	grey
ENSG00000239306	grey
ENSG00000248643	grey
ENSG00000173933	grey
ENSG00000173914	antiquewhite4
ENSG00000258297	grey
ENSG00000173898	brown2
ENSG00000173715	salmon
ENSG00000213409	grey
ENSG00000173653	grey
ENSG00000173599	royalblue
ENSG00000173621	salmon
ENSG00000173227	grey60
ENSG00000173120	grey
ENSG00000179038	grey
ENSG00000173020	lightcoral
ENSG00000172932	lightcoral
ENSG00000172830	grey
ENSG00000175482	brown
ENSG00000175505	grey
ENSG00000172613	green
ENSG00000172531	green
ENSG00000175463	thistle2
ENSG00000172508	greenyellow
ENSG00000175634	turquoise
ENSG00000213402	grey
ENSG00000172725	lightgreen
ENSG00000172663	grey
ENSG00000110711	grey
ENSG00000110697	salmon4
ENSG00000167797	lightgreen
ENSG00000084207	turquoise
ENSG00000167792	grey
ENSG00000231793	grey
ENSG00000255318	grey
ENSG00000167799	turquoise
ENSG00000160172	plum2
ENSG00000251637	red
ENSG00000254610	red
ENSG00000110057	grey
ENSG00000006534	darkturquoise
ENSG00000255306	grey
ENSG00000110717	orangered3
ENSG00000110719	grey
ENSG00000110721	grey
ENSG00000110066	red
ENSG00000171067	turquoise
ENSG00000162337	magenta
ENSG00000110075	green
ENSG00000260808	grey
ENSG00000132749	purple
ENSG00000110090	pink
ENSG00000250508	grey
ENSG00000197345	grey
ENSG00000132740	skyblue4
ENSG00000162341	red
ENSG00000259799	grey
ENSG00000110092	grey
ENSG00000149716	grey
ENSG00000131620	grey
ENSG00000168040	yellow
ENSG00000131626	lightgreen
ENSG00000254604	orangered4
ENSG00000246889	lightgreen
ENSG00000085733	lightgreen
ENSG00000162105	magenta
ENSG00000227726	magenta
ENSG00000226627	magenta
ENSG00000236262	magenta
ENSG00000172893	turquoise
ENSG00000254682	grey
ENSG00000172890	grey
ENSG00000255319	magenta
ENSG00000158483	grey
ENSG00000248671	greenyellow
ENSG00000254978	grey
ENSG00000214534	greenyellow
ENSG00000254469	grey
ENSG00000228915	grey
ENSG00000137522	greenyellow
ENSG00000137496	grey
ENSG00000137497	grey
ENSG00000251143	grey
ENSG00000184154	pink
ENSG00000149357	greenyellow
ENSG00000110200	blue
ENSG00000165458	darkorange
ENSG00000162129	grey
ENSG00000186642	steelblue
ENSG00000186635	pink
ENSG00000245148	pink
ENSG00000214530	steelblue
ENSG00000168010	grey
ENSG00000137478	grey
ENSG00000110237	grey
ENSG00000054967	yellow
ENSG00000054965	salmon
ENSG00000021300	salmon
ENSG00000175582	honeydew1
ENSG00000175581	pink
ENSG00000181924	grey
ENSG00000175575	grey
ENSG00000247629	green
ENSG00000187726	turquoise
ENSG00000175567	yellow
ENSG00000175564	darkolivegreen
ENSG00000168014	maroon
ENSG00000214517	grey
ENSG00000149380	grey
ENSG00000165434	lightyellow
ENSG00000175536	grey
ENSG00000254837	black
ENSG00000077514	blue
ENSG00000227615	grey
ENSG00000166439	grey
ENSG00000166435	grey
ENSG00000242999	darkolivegreen
ENSG00000241170	grey
ENSG00000118363	turquoise
ENSG00000162139	cyan
ENSG00000254429	grey
ENSG00000137486	grey
ENSG00000149273	paleturquoise
ENSG00000149243	grey
ENSG00000158555	black
ENSG00000149257	grey
ENSG00000255326	grey
ENSG00000171533	black
ENSG00000255434	grey
ENSG00000254630	grey
ENSG00000198382	grey
ENSG00000255421	pink
ENSG00000085741	grey
ENSG00000137492	grey
ENSG00000179240	black
ENSG00000255135	royalblue
ENSG00000158636	grey
ENSG00000182704	yellowgreen
ENSG00000261578	darkolivegreen
ENSG00000078124	grey
ENSG00000149260	darkred
ENSG00000137474	steelblue
ENSG00000149269	skyblue
ENSG00000074201	paleturquoise
ENSG00000178301	grey
ENSG00000048649	grey
ENSG00000254985	grey
ENSG00000227376	grey
ENSG00000087884	red
ENSG00000254459	grey
ENSG00000254691	grey
ENSG00000255449	grey
ENSG00000149262	yellowgreen
ENSG00000151366	lightsteelblue1
ENSG00000159063	white
ENSG00000246174	purple
ENSG00000188997	brown2
ENSG00000118369	darkolivegreen
ENSG00000033327	lightpink3
ENSG00000251323	royalblue
ENSG00000137513	grey
ENSG00000255084	grey
ENSG00000149256	saddlebrown
ENSG00000227097	grey
ENSG00000182103	grey60
ENSG00000255263	grey60
ENSG00000137509	grey60
ENSG00000254441	grey60
ENSG00000165490	blue
ENSG00000137502	darkorange2
ENSG00000246067	royalblue
ENSG00000255503	turquoise
ENSG00000165494	grey
ENSG00000254676	grey
ENSG00000247137	royalblue
ENSG00000137494	brown
ENSG00000137500	brown
ENSG00000150672	grey
ENSG00000171204	turquoise
ENSG00000171202	turquoise
ENSG00000137504	lightgreen
ENSG00000179071	brown
ENSG00000137501	grey
ENSG00000073921	turquoise
ENSG00000074266	green
ENSG00000254783	grey
ENSG00000149196	grey
ENSG00000149201	steelblue
ENSG00000151376	brown
ENSG00000150687	navajowhite2
ENSG00000255471	coral3
ENSG00000174804	ivory
ENSG00000166575	saddlebrown
ENSG00000123892	brown
ENSG00000109861	brown
ENSG00000168959	pink
ENSG00000086991	brown
ENSG00000077616	thistle1
ENSG00000110172	lightsteelblue1
ENSG00000165323	salmon
ENSG00000249255	plum3
ENSG00000254705	plum3
ENSG00000255506	grey
ENSG00000180773	skyblue2
ENSG00000255445	grey
ENSG00000166002	steelblue
ENSG00000166004	blue
ENSG00000254911	grey
ENSG00000166012	lavenderblush3
ENSG00000182919	grey
ENSG00000042429	grey
ENSG00000181333	grey
ENSG00000110218	salmon2
ENSG00000123901	darkmagenta
ENSG00000020922	blue
ENSG00000255893	grey
ENSG00000168876	turquoise
ENSG00000134627	turquoise
ENSG00000196371	grey
ENSG00000166025	yellow
ENSG00000150316	grey
ENSG00000186280	blue
ENSG00000180771	magenta
ENSG00000149218	mediumorchid
ENSG00000245552	turquoise
ENSG00000149212	turquoise
ENSG00000077458	green
ENSG00000166037	grey
ENSG00000256885	grey
ENSG00000087053	turquoise
ENSG00000184384	darkorange
ENSG00000149231	turquoise
ENSG00000183340	grey
ENSG00000149972	sienna3
ENSG00000165895	darkorange2
ENSG00000170647	darkorange2
ENSG00000110318	black
ENSG00000137691	grey
ENSG00000260008	honeydew1
ENSG00000137693	mediumpurple3
ENSG00000110330	grey
ENSG00000152558	grey
ENSG00000260966	tan
ENSG00000137692	lightcoral
ENSG00000187240	grey
ENSG00000170962	red
ENSG00000152578	red
ENSG00000170903	grey
ENSG00000182359	grey
ENSG00000149313	grey
ENSG00000254433	grey
ENSG00000260512	grey
ENSG00000152402	grey
ENSG00000261098	grey
ENSG00000152404	grey
ENSG00000225215	grey
ENSG00000137760	black
ENSG00000110675	plum
ENSG00000254758	plum
ENSG00000110660	grey
ENSG00000179331	turquoise
ENSG00000166266	grey
ENSG00000075239	grey
ENSG00000149308	blue
ENSG00000149311	grey
ENSG00000166323	floralwhite
ENSG00000178202	turquoise
ENSG00000110723	grey
ENSG00000178105	grey
ENSG00000185742	grey
ENSG00000149289	brown
ENSG00000137710	darkred
ENSG00000137714	mediumorchid
ENSG00000137727	turquoise
ENSG00000204381	tan
ENSG00000170145	salmon
ENSG00000235286	grey
ENSG00000137713	purple
ENSG00000086848	plum
ENSG00000255561	grey
ENSG00000137720	grey
ENSG00000109846	skyblue
ENSG00000150764	violet
ENSG00000150768	green
ENSG00000230911	grey
ENSG00000150773	antiquewhite4
ENSG00000150776	darkolivegreen4
ENSG00000150779	grey
ENSG00000204370	lightcoral
ENSG00000150782	grey
ENSG00000197580	turquoise
ENSG00000150787	turquoise
ENSG00000188771	grey
ENSG00000250303	skyblue
ENSG00000247416	magenta
ENSG00000149294	magenta
ENSG00000227487	magenta
ENSG00000255129	skyblue3
ENSG00000149292	grey
ENSG00000149295	orange
ENSG00000166682	grey
ENSG00000086827	blue
ENSG00000048028	grey
ENSG00000255710	grey
ENSG00000109906	thistle1
ENSG00000166741	grey
ENSG00000180425	grey
ENSG00000076053	grey
ENSG00000076043	turquoise
ENSG00000256533	grey
ENSG00000182985	darkturquoise
ENSG00000256972	grey
ENSG00000255580	grey
ENSG00000256315	grey
ENSG00000137656	blue
ENSG00000226645	grey
ENSG00000231611	grey
ENSG00000109917	grey
ENSG00000160584	grey
ENSG00000231865	grey
ENSG00000168092	grey
ENSG00000149577	green
ENSG00000149591	plum
ENSG00000160613	steelblue
ENSG00000167257	grey
ENSG00000186318	lightcyan
ENSG00000110274	grey
ENSG00000177103	darkgreen
ENSG00000251594	turquoise
ENSG00000137731	turquoise
ENSG00000254528	navajowhite2
ENSG00000137726	skyblue
ENSG00000177098	grey
ENSG00000110344	lightcyan
ENSG00000167283	lightcoral
ENSG00000118058	grey
ENSG00000172425	orangered3
ENSG00000149582	yellow
ENSG00000118096	white
ENSG00000243431	blue
ENSG00000095139	orangered4
ENSG00000019144	grey
ENSG00000255176	grey
ENSG00000118094	grey
ENSG00000110367	maroon
ENSG00000186174	purple
ENSG00000255121	blue2
ENSG00000186166	grey
ENSG00000240970	grey
ENSG00000254428	grey
ENSG00000254909	grey
ENSG00000118181	paleturquoise
ENSG00000196655	grey
ENSG00000137700	green
ENSG00000149428	orangered3
ENSG00000160695	greenyellow
ENSG00000256269	green
ENSG00000188486	blue
ENSG00000172269	orangered3
ENSG00000172375	grey
ENSG00000172273	grey
ENSG00000172350	midnightblue
ENSG00000160703	brown
ENSG00000248712	grey
ENSG00000110395	grey
ENSG00000076706	grey60
ENSG00000173456	blue
ENSG00000036672	magenta
ENSG00000245248	black
ENSG00000154096	grey
ENSG00000254561	cyan
ENSG00000110400	orange
ENSG00000184232	black
ENSG00000181264	blue
ENSG00000196914	midnightblue
ENSG00000149403	red
ENSG00000250493	red
ENSG00000154114	tan
ENSG00000109927	darkolivegreen
ENSG00000109929	grey
ENSG00000137642	black
ENSG00000255248	purple
ENSG00000207971	purple
ENSG00000255090	grey
ENSG00000154127	lightyellow
ENSG00000109944	black
ENSG00000254944	black
ENSG00000109971	midnightblue
ENSG00000166250	darkolivegreen4
ENSG00000254667	magenta
ENSG00000023171	black
ENSG00000166257	magenta
ENSG00000166261	brown
ENSG00000110002	darkorange
ENSG00000154144	grey
ENSG00000110013	grey
ENSG00000064199	brown
ENSG00000154146	yellow
ENSG00000019102	yellow
ENSG00000149564	grey
ENSG00000250073	grey
ENSG00000120458	lightgreen
ENSG00000254509	grey
ENSG00000245498	grey
ENSG00000254941	orangered3
ENSG00000154134	grey
ENSG00000154133	tan
ENSG00000165478	darkorange2
ENSG00000149548	blue
ENSG00000134955	grey
ENSG00000203306	grey
ENSG00000150433	salmon
ENSG00000187686	grey
ENSG00000165495	brown
ENSG00000259290	brown
ENSG00000254932	brown
ENSG00000149557	royalblue
ENSG00000255537	white
ENSG00000149547	grey
ENSG00000134910	lightcoral
ENSG00000149554	blue
ENSG00000134940	blue
ENSG00000198331	red
ENSG00000110060	grey
ENSG00000109832	yellow
ENSG00000064309	brown
ENSG00000165526	grey
ENSG00000197798	grey
ENSG00000182934	white
ENSG00000110074	turquoise
ENSG00000150455	grey
ENSG00000255062	grey
ENSG00000110063	green
ENSG00000110080	lightgreen
ENSG00000149571	darkslateblue
ENSG00000254612	turquoise
ENSG00000134954	lightpink4
ENSG00000151702	grey
ENSG00000134909	black
ENSG00000151715	grey
ENSG00000170322	floralwhite
ENSG00000170325	turquoise
ENSG00000084234	darkred
ENSG00000196323	grey
ENSG00000255220	grey
ENSG00000134917	darkturquoise
ENSG00000166106	grey60
ENSG00000255455	grey
ENSG00000120451	grey
ENSG00000182667	magenta
ENSG00000183715	magenta
ENSG00000264919	red
ENSG00000254918	red
ENSG00000080854	red
ENSG00000204241	darkslateblue
ENSG00000166086	grey
ENSG00000254481	grey
ENSG00000151503	blue
ENSG00000151502	coral3
ENSG00000151500	grey
ENSG00000151498	grey
ENSG00000149328	grey
ENSG00000109956	yellowgreen
ENSG00000255545	turquoise
ENSG00000264462	lightcoral
ENSG00000264063	lightcoral
ENSG00000215559	grey
ENSG00000224905	grey
ENSG00000188992	grey
ENSG00000155304	pink4
ENSG00000235609	grey
ENSG00000180530	grey
ENSG00000231201	grey
ENSG00000256895	grey
ENSG00000155313	honeydew1
ENSG00000215386	lightcyan1
ENSG00000214976	grey
ENSG00000201025	turquoise
ENSG00000207638	salmon4
ENSG00000199030	grey
ENSG00000207863	yellow
ENSG00000228798	lightcyan1
ENSG00000154639	brown2
ENSG00000232260	honeydew1
ENSG00000154640	lightcyan1
ENSG00000154642	cyan
ENSG00000244676	black
ENSG00000154645	grey
ENSG00000198618	blue
ENSG00000154654	grey
ENSG00000234883	grey
ENSG00000260583	grey
ENSG00000154719	lightcyan1
ENSG00000154721	grey
ENSG00000237731	grey
ENSG00000154723	grey
ENSG00000154727	blue
ENSG00000142192	darkorange
ENSG00000233783	grey
ENSG00000224541	grey
ENSG00000232692	sienna3
ENSG00000197934	tan
ENSG00000166265	tan
ENSG00000154734	grey
ENSG00000154736	brown
ENSG00000156239	turquoise
ENSG00000198862	grey
ENSG00000176054	green
ENSG00000156253	grey
ENSG00000156256	yellow
ENSG00000156261	white
ENSG00000231125	grey
ENSG00000156273	skyblue
ENSG00000248476	grey
ENSG00000228817	grey
ENSG00000171189	grey
ENSG00000174680	grey
ENSG00000156299	skyblue
ENSG00000237325	lightcyan
ENSG00000237594	yellow
ENSG00000142168	bisque4
ENSG00000156304	salmon4
ENSG00000142149	tan
ENSG00000159055	blue
ENSG00000227256	yellow
ENSG00000142207	grey
ENSG00000256073	grey
ENSG00000166979	grey
ENSG00000229007	grey
ENSG00000186842	turquoise
ENSG00000242220	turquoise
ENSG00000159079	grey
ENSG00000159082	grey
ENSG00000238197	grey
ENSG00000159086	grey
ENSG00000205930	palevioletred2
ENSG00000205929	honeydew1
ENSG00000159110	lightgreen
ENSG00000243646	plum2
ENSG00000142166	lightcyan
ENSG00000159128	grey
ENSG00000142188	grey
ENSG00000177692	grey
ENSG00000159131	grey
ENSG00000159140	green
ENSG00000240368	grey
ENSG00000159147	turquoise
ENSG00000205758	greenyellow
ENSG00000205726	grey
ENSG00000241837	brown
ENSG00000237945	grey
ENSG00000243927	lightpink3
ENSG00000198743	midnightblue
ENSG00000227456	grey
ENSG00000205670	grey
ENSG00000222018	green
ENSG00000180509	grey
ENSG00000159200	violet
ENSG00000159216	grey
ENSG00000185917	skyblue1
ENSG00000189089	grey
ENSG00000159228	grey
ENSG00000236830	tan
ENSG00000142197	grey
ENSG00000228149	grey
ENSG00000159256	grey
ENSG00000228107	grey
ENSG00000159259	blue
ENSG00000159263	grey
ENSG00000159267	grey
ENSG00000224790	grey
ENSG00000185808	grey
ENSG00000182670	grey
ENSG00000228677	grey
ENSG00000230366	yellowgreen
ENSG00000242553	grey
ENSG00000157538	black
ENSG00000157540	yellow
ENSG00000267937	grey
ENSG00000157542	grey60
ENSG00000157557	thistle1
ENSG00000183527	yellow
ENSG00000185658	turquoise
ENSG00000232608	grey
ENSG00000238141	grey
ENSG00000205581	blue
ENSG00000182093	turquoise
ENSG00000157578	grey
ENSG00000185437	grey
ENSG00000183778	darkgreen
ENSG00000184809	darkgreen
ENSG00000225330	darkgreen
ENSG00000183067	darkgreen
ENSG00000183036	lightpink4
ENSG00000171587	grey
ENSG00000182240	grey
ENSG00000157601	grey
ENSG00000141956	green
ENSG00000157617	yellowgreen
ENSG00000215494	midnightblue
ENSG00000173276	lightyellow
ENSG00000237232	steelblue
ENSG00000160179	magenta
ENSG00000216197	magenta
ENSG00000160188	sienna3
ENSG00000160190	red
ENSG00000235772	red
ENSG00000235023	salmon
ENSG00000160191	brown
ENSG00000225731	grey
ENSG00000225218	grey
ENSG00000160193	grey
ENSG00000160194	midnightblue
ENSG00000233056	turquoise
ENSG00000160199	brown4
ENSG00000160200	turquoise
ENSG00000160201	blue
ENSG00000142178	cyan
ENSG00000188660	black
ENSG00000160207	lightgreen
ENSG00000160208	grey
ENSG00000160209	grey
ENSG00000160213	grey
ENSG00000160214	turquoise
ENSG00000215458	thistle2
ENSG00000160216	lightcyan
ENSG00000160218	maroon
ENSG00000241945	grey
ENSG00000160221	grey
ENSG00000225331	yellow
ENSG00000267913	greenyellow
ENSG00000237604	greenyellow
ENSG00000160223	grey
ENSG00000141959	turquoise
ENSG00000160226	grey
ENSG00000184441	grey
ENSG00000160233	black
ENSG00000269430	black
ENSG00000224747	black
ENSG00000227999	black
ENSG00000228709	grey
ENSG00000175894	grey
ENSG00000235890	grey
ENSG00000182912	grey
ENSG00000184787	grey
ENSG00000236519	coral1
ENSG00000184900	green
ENSG00000183255	grey
ENSG00000183250	pink
ENSG00000160256	grey
ENSG00000197381	tan
ENSG00000186866	greenyellow
ENSG00000215447	turquoise
ENSG00000223768	turquoise
ENSG00000184274	grey
ENSG00000182871	orange
ENSG00000224574	orange
ENSG00000183535	orange
ENSG00000173638	grey
ENSG00000183570	steelblue
ENSG00000142156	grey
ENSG00000142173	grey
ENSG00000160282	grey
ENSG00000160284	grey
ENSG00000160285	turquoise
ENSG00000235878	grey
ENSG00000223901	salmon
ENSG00000215424	royalblue
ENSG00000160294	grey
ENSG00000239415	mediumpurple4
ENSG00000182362	grey
ENSG00000160298	blue
ENSG00000160299	blue
ENSG00000160305	yellowgreen
ENSG00000223692	grey
ENSG00000239688	yellowgreen
ENSG00000160307	floralwhite
ENSG00000160310	darkgrey
ENSG00000230982	lightgreen
ENSG00000242474	turquoise
ENSG00000177706	darkslateblue
ENSG00000249852	salmon
ENSG00000197461	saddlebrown
ENSG00000223855	turquoise
ENSG00000188191	grey
ENSG00000164818	magenta4
ENSG00000164828	indianred4
ENSG00000239857	midnightblue
ENSG00000105963	grey
ENSG00000240230	grey
ENSG00000073067	turquoise
ENSG00000146540	greenyellow
ENSG00000164849	grey
ENSG00000164850	saddlebrown
ENSG00000178381	grey
ENSG00000229043	grey
ENSG00000164853	grey
ENSG00000164877	darkgrey
ENSG00000164880	grey
ENSG00000198517	pink
ENSG00000157778	yellow
ENSG00000230487	grey
ENSG00000225968	turquoise
ENSG00000205971	grey
ENSG00000236081	coral1
ENSG00000002822	grey
ENSG00000176349	grey
ENSG00000122687	blue
ENSG00000106268	blue
ENSG00000106266	greenyellow
ENSG00000106263	grey
ENSG00000136213	brown
ENSG00000175873	brown
ENSG00000106003	red
ENSG00000106009	grey
ENSG00000106012	brown4
ENSG00000136295	darkred
ENSG00000174945	brown
ENSG00000228246	grey
ENSG00000146535	royalblue
ENSG00000233202	grey
ENSG00000236708	grey
ENSG00000146555	grey
ENSG00000224593	grey
ENSG00000236510	grey
ENSG00000164916	grey
ENSG00000242802	greenyellow
ENSG00000157927	grey
ENSG00000218823	grey
ENSG00000136297	grey
ENSG00000196204	grey
ENSG00000146587	grey
ENSG00000157954	grey
ENSG00000164638	grey
ENSG00000182095	purple
ENSG00000241269	green
ENSG00000188365	turquoise
ENSG00000234432	grey
ENSG00000155034	grey
ENSG00000230733	grey
ENSG00000075624	bisque4
ENSG00000075618	grey
ENSG00000011275	royalblue
ENSG00000235944	turquoise
ENSG00000122674	grey
ENSG00000155026	grey
ENSG00000122512	grey
ENSG00000106305	grey
ENSG00000086232	orangered1
ENSG00000157999	grey
ENSG00000106346	grey
ENSG00000008256	grey
ENSG00000178397	grey
ENSG00000136238	darkred
ENSG00000164535	salmon
ENSG00000136240	orangered4
ENSG00000269781	lightcyan
ENSG00000215045	palevioletred2
ENSG00000136247	grey
ENSG00000146576	salmon
ENSG00000236609	lightcyan
ENSG00000205903	grey
ENSG00000260054	grey
ENSG00000228010	grey
ENSG00000198580	grey
ENSG00000164631	grey
ENSG00000187953	grey
ENSG00000146574	grey
ENSG00000106392	grey
ENSG00000230825	grey
ENSG00000215018	turquoise
ENSG00000164654	turquoise
ENSG00000106399	blue
ENSG00000219545	turquoise
ENSG00000106415	skyblue
ENSG00000233264	grey
ENSG00000003147	turquoise
ENSG00000229970	grey
ENSG00000122584	grey60
ENSG00000234710	grey
ENSG00000189043	turquoise
ENSG00000106443	cyan
ENSG00000230333	grey
ENSG00000005108	grey
ENSG00000235920	grey
ENSG00000106460	green
ENSG00000146530	grey
ENSG00000122644	grey60
ENSG00000006468	salmon
ENSG00000136267	grey60
ENSG00000214960	grey
ENSG00000171243	grey60
ENSG00000106524	salmon
ENSG00000136261	thistle1
ENSG00000235837	grey
ENSG00000106537	magenta
ENSG00000106546	darkturquoise
ENSG00000071189	grey
ENSG00000048052	palevioletred2
ENSG00000260214	brown
ENSG00000105849	white
ENSG00000173452	magenta
ENSG00000243004	turquoise
ENSG00000213860	navajowhite1
ENSG00000105855	grey
ENSG00000200753	grey
ENSG00000004846	magenta
ENSG00000164651	magenta
ENSG00000105866	black
ENSG00000105877	darkorange2
ENSG00000164649	red
ENSG00000136237	magenta
ENSG00000233476	grey
ENSG00000196683	grey
ENSG00000228649	grey
ENSG00000122591	turquoise
ENSG00000230658	grey
ENSG00000122550	pink
ENSG00000268979	grey
ENSG00000230042	grey
ENSG00000136243	lightslateblue
ENSG00000136235	grey
ENSG00000156928	white
ENSG00000136231	lightcyan
ENSG00000232627	grey
ENSG00000232818	grey
ENSG00000164548	lightgreen
ENSG00000169193	grey
ENSG00000188732	grey
ENSG00000105926	grey
ENSG00000105928	grey
ENSG00000070882	skyblue
ENSG00000172115	yellow
ENSG00000153790	midnightblue
ENSG00000050344	cyan
ENSG00000122566	blue
ENSG00000122565	green
ENSG00000086300	firebrick4
ENSG00000225792	firebrick4
ENSG00000214870	grey
ENSG00000122548	grey
ENSG00000005020	darkmagenta
ENSG00000105991	tan
ENSG00000233429	magenta
ENSG00000105996	magenta
ENSG00000105997	magenta
ENSG00000253552	red
ENSG00000197576	red
ENSG00000254369	darkmagenta
ENSG00000106004	darkmagenta
ENSG00000106006	darkmagenta
ENSG00000122592	darkmagenta
ENSG00000078399	darkmagenta
ENSG00000253187	darkmagenta
ENSG00000253293	darkmagenta
ENSG00000233830	grey
ENSG00000106049	yellowgreen
ENSG00000106052	grey
ENSG00000153814	grey
ENSG00000146592	orange
ENSG00000106066	black
ENSG00000106069	black
ENSG00000225264	red
ENSG00000227855	red
ENSG00000122574	brown
ENSG00000136193	lightgreen
ENSG00000227014	royalblue
ENSG00000106080	grey
ENSG00000106086	lightcyan
ENSG00000231519	grey
ENSG00000180354	grey
ENSG00000180233	turquoise
ENSG00000235859	turquoise
ENSG00000106100	black
ENSG00000006625	blue
ENSG00000196295	grey
ENSG00000244480	grey
ENSG00000264520	turquoise
ENSG00000226874	grey
ENSG00000236455	grey
ENSG00000106105	plum1
ENSG00000106113	red
ENSG00000106125	sienna3
ENSG00000240583	salmon
ENSG00000106128	magenta
ENSG00000078549	magenta
ENSG00000164600	grey60
ENSG00000106341	darkmagenta
ENSG00000154678	darkturquoise
ENSG00000106355	blue
ENSG00000105778	grey
ENSG00000229358	grey
ENSG00000237004	grey
ENSG00000231952	yellowgreen
ENSG00000170852	blue
ENSG00000205763	grey
ENSG00000122642	plum
ENSG00000122643	green
ENSG00000164610	white
ENSG00000122507	midnightblue
ENSG00000173852	grey
ENSG00000189212	black
ENSG00000122557	grey
ENSG00000227544	grey
ENSG00000228878	green
ENSG00000122545	thistle1
ENSG00000122547	grey
ENSG00000164542	darkorange
ENSG00000011426	blue
ENSG00000136250	grey
ENSG00000155849	grey
ENSG00000086289	saddlebrown
ENSG00000106483	cyan
ENSG00000010270	mediumpurple4
ENSG00000078053	tan
ENSG00000006715	salmon4
ENSG00000106536	grey
ENSG00000241127	mediumpurple3
ENSG00000236015	ivory
ENSG00000006451	darkred
ENSG00000228554	grey
ENSG00000188185	grey
ENSG00000233225	red
ENSG00000175741	grey
ENSG00000259826	darkseagreen4
ENSG00000065883	grey
ENSG00000199273	grey
ENSG00000168303	yellowgreen
ENSG00000175600	ivory
ENSG00000122641	grey
ENSG00000224116	salmon
ENSG00000106571	red
ENSG00000261019	grey
ENSG00000136197	grey
ENSG00000106588	grey
ENSG00000106591	darkviolet
ENSG00000002746	tan
ENSG00000181211	lightpink4
ENSG00000164543	darkorange2
ENSG00000106603	thistle
ENSG00000106605	red
ENSG00000062582	grey
ENSG00000106608	salmon
ENSG00000237972	thistle2
ENSG00000078967	skyblue
ENSG00000214783	palevioletred3
ENSG00000241057	grey
ENSG00000239556	grey
ENSG00000136206	grey
ENSG00000228434	white
ENSG00000228903	midnightblue
ENSG00000235314	greenyellow
ENSG00000136279	grey
ENSG00000122678	grey
ENSG00000106624	grey
ENSG00000106628	blue
ENSG00000106633	darkolivegreen4
ENSG00000106636	darkseagreen4
ENSG00000058404	magenta
ENSG00000015676	maroon
ENSG00000146677	grey
ENSG00000136271	grey
ENSG00000158604	darkolivegreen
ENSG00000105953	turquoise
ENSG00000122515	lavenderblush3
ENSG00000196262	blue
ENSG00000105968	blue
ENSG00000146676	royalblue
ENSG00000232956	grey
ENSG00000136280	yellow
ENSG00000136274	salmon
ENSG00000136270	turquoise
ENSG00000164742	red
ENSG00000214765	grey
ENSG00000234536	grey
ENSG00000146674	grey
ENSG00000136205	brown
ENSG00000136273	grey
ENSG00000158683	grey
ENSG00000225507	grey
ENSG00000164746	grey
ENSG00000183696	turquoise
ENSG00000179869	grey
ENSG00000185811	lightslateblue
ENSG00000132436	blue
ENSG00000132437	tan
ENSG00000106070	grey
ENSG00000106078	lightyellow
ENSG00000170419	red
ENSG00000224223	red
ENSG00000132432	turquoise
ENSG00000146648	lightyellow
ENSG00000132434	pink
ENSG00000154978	greenyellow
ENSG00000178665	coral2
ENSG00000146729	cyan
ENSG00000239789	grey
ENSG00000146733	plum1
ENSG00000146731	yellow
ENSG00000129103	grey
ENSG00000164776	grey
ENSG00000106153	grey
ENSG00000234444	grey
ENSG00000227986	grey
ENSG00000228653	grey
ENSG00000173041	grey
ENSG00000223974	grey
ENSG00000196247	yellow
ENSG00000197008	lightgreen
ENSG00000234338	grey
ENSG00000198039	green
ENSG00000223476	grey
ENSG00000152926	orangered4
ENSG00000213462	orangered4
ENSG00000234585	grey
ENSG00000226002	grey
ENSG00000164669	grey
ENSG00000232906	green
ENSG00000146757	turquoise
ENSG00000232270	turquoise
ENSG00000228409	grey
ENSG00000196715	grey
ENSG00000169919	blue
ENSG00000126522	yellow
ENSG00000241258	grey
ENSG00000234185	turquoise
ENSG00000169902	grey
ENSG00000179406	pink4
ENSG00000251451	grey
ENSG00000230189	pink4
ENSG00000231234	grey
ENSG00000223473	orangered3
ENSG00000237310	grey
ENSG00000234500	turquoise
ENSG00000229180	orangered4
ENSG00000232559	grey
ENSG00000243335	grey
ENSG00000226824	darkred
ENSG00000154710	midnightblue
ENSG00000232546	grey
ENSG00000230295	grey
ENSG00000106609	floralwhite
ENSG00000126524	turquoise
ENSG00000198874	grey
ENSG00000230358	grey
ENSG00000067601	grey
ENSG00000106610	grey
ENSG00000235475	thistle2
ENSG00000158321	grey
ENSG00000185274	grey
ENSG00000183166	grey
ENSG00000254184	grey
ENSG00000225648	turquoise
ENSG00000196313	turquoise
ENSG00000106133	grey
ENSG00000155428	grey
ENSG00000174353	grey
ENSG00000229018	grey
ENSG00000233369	tan
ENSG00000205578	grey
ENSG00000130305	grey
ENSG00000188763	grey
ENSG00000009954	blue
ENSG00000106635	yellow
ENSG00000106638	lightcoral
ENSG00000176428	grey
ENSG00000176410	darkviolet
ENSG00000071462	orangered3
ENSG00000106089	darkolivegreen4
ENSG00000106077	turquoise
ENSG00000189143	darkolivegreen4
ENSG00000049540	salmon
ENSG00000106683	grey
ENSG00000106682	orangered4
ENSG00000207741	firebrick3
ENSG00000086730	yellow
ENSG00000049541	blue
ENSG00000106665	lightcyan
ENSG00000006704	grey
ENSG00000077809	turquoise
ENSG00000232729	darkseagreen4
ENSG00000160828	grey
ENSG00000196275	pink
ENSG00000123965	grey
ENSG00000184616	lightsteelblue1
ENSG00000174374	yellow
ENSG00000174428	pink
ENSG00000232561	grey
ENSG00000198750	lavenderblush3
ENSG00000205583	grey
ENSG00000178809	greenyellow
ENSG00000223705	grey
ENSG00000135213	turquoise
ENSG00000170092	midnightblue
ENSG00000127957	grey
ENSG00000127946	purple
ENSG00000005486	mediumorchid
ENSG00000127948	grey
ENSG00000235090	royalblue
ENSG00000189077	orangered4
ENSG00000127952	grey
ENSG00000146701	orangered4
ENSG00000177679	magenta
ENSG00000106211	grey
ENSG00000170027	grey
ENSG00000146700	green
ENSG00000091073	yellowgreen
ENSG00000205485	grey
ENSG00000146707	grey
ENSG00000186704	grey
ENSG00000186645	grey
ENSG00000205482	turquoise
ENSG00000214439	turquoise
ENSG00000135205	turquoise
ENSG00000127951	royalblue
ENSG00000250990	turquoise
ENSG00000186088	grey
ENSG00000127947	brown
ENSG00000214293	grey
ENSG00000187257	grey
ENSG00000135211	blue
ENSG00000006576	green
ENSG00000187391	grey
ENSG00000231322	grey
ENSG00000226230	grey
ENSG00000234456	grey
ENSG00000127955	grey
ENSG00000135218	grey
ENSG00000075223	grey
ENSG00000019991	palevioletred2
ENSG00000153956	cyan
ENSG00000223770	cyan
ENSG00000186472	red
ENSG00000170381	darkorange
ENSG00000075213	grey
ENSG00000153993	grey
ENSG00000198822	grey
ENSG00000164659	grey
ENSG00000224046	grey
ENSG00000135164	grey
ENSG00000135185	lightpink3
ENSG00000182165	pink
ENSG00000005469	grey
ENSG00000005471	salmon
ENSG00000085563	grey
ENSG00000105784	magenta
ENSG00000075303	blue
ENSG00000006634	blue
ENSG00000008277	tan
ENSG00000075142	darkorange
ENSG00000254003	grey
ENSG00000228113	turquoise
ENSG00000235436	grey
ENSG00000157214	tan
ENSG00000105792	black
ENSG00000234459	black
ENSG00000105793	yellow
ENSG00000157224	grey
ENSG00000058091	cyan
ENSG00000223969	brown
ENSG00000157240	brown
ENSG00000127989	grey
ENSG00000127914	darkred
ENSG00000001630	grey
ENSG00000240720	cyan
ENSG00000188693	grey
ENSG00000001631	darkred
ENSG00000243107	royalblue
ENSG00000200769	grey
ENSG00000001629	saddlebrown
ENSG00000157259	greenyellow
ENSG00000244055	yellow
ENSG00000242950	turquoise
ENSG00000127980	lightgreen
ENSG00000127993	grey
ENSG00000234545	palevioletred3
ENSG00000105810	purple
ENSG00000237819	purple
ENSG00000205413	grey
ENSG00000177409	lavenderblush2
ENSG00000004766	salmon4
ENSG00000105825	navajowhite2
ENSG00000127920	black
ENSG00000105829	darkolivegreen2
ENSG00000236861	greenyellow
ENSG00000164692	sienna4
ENSG00000127995	lightcyan
ENSG00000127990	red
ENSG00000242265	darkmagenta
ENSG00000158528	darkmagenta
ENSG00000236197	grey
ENSG00000005421	grey
ENSG00000105854	brown
ENSG00000004799	steelblue
ENSG00000158560	grey
ENSG00000004864	brown
ENSG00000127922	pink
ENSG00000231764	grey
ENSG00000196636	grey60
ENSG00000070669	plum1
ENSG00000237818	yellow
ENSG00000238228	green
ENSG00000266668	turquoise
ENSG00000183444	grey
ENSG00000243554	yellow
ENSG00000164715	grey
ENSG00000205356	darkorange
ENSG00000164713	cyan
ENSG00000006453	grey
ENSG00000214389	navajowhite1
ENSG00000106236	grey
ENSG00000166448	red
ENSG00000196367	grey
ENSG00000238109	grey
ENSG00000242687	darkolivegreen2
ENSG00000198742	salmon4
ENSG00000002079	grey
ENSG00000241685	black
ENSG00000130429	navajowhite2
ENSG00000106244	turquoise
ENSG00000106245	turquoise
ENSG00000106246	grey
ENSG00000160917	turquoise
ENSG00000228335	grey
ENSG00000241468	turquoise
ENSG00000198556	grey
ENSG00000160908	grey
ENSG00000196652	grey
ENSG00000221909	turquoise
ENSG00000197343	grey
ENSG00000244219	pink
ENSG00000197037	grey
ENSG00000106258	grey
ENSG00000160870	grey
ENSG00000160868	grey
ENSG00000146833	grey
ENSG00000106261	turquoise
ENSG00000166529	grey
ENSG00000166526	grey
ENSG00000168090	bisque4
ENSG00000166508	blue
ENSG00000221838	grey
ENSG00000106290	lightgreen
ENSG00000166997	grey
ENSG00000214309	grey
ENSG00000188186	turquoise
ENSG00000146826	royalblue
ENSG00000197093	grey
ENSG00000213420	orange
ENSG00000066923	grey
ENSG00000239521	darkgreen
ENSG00000213413	grey
ENSG00000214300	grey
ENSG00000078319	green
ENSG00000121716	grey
ENSG00000242294	salmon4
ENSG00000085514	lightgreen
ENSG00000078487	grey
ENSG00000146834	maroon
ENSG00000160813	yellow
ENSG00000166925	darkorange
ENSG00000166924	red
ENSG00000106351	darkred
ENSG00000184414	grey
ENSG00000077454	antiquewhite4
ENSG00000106336	pink
ENSG00000224729	pink
ENSG00000106333	pink
ENSG00000106330	lightsteelblue1
ENSG00000106327	brown
ENSG00000077080	magenta
ENSG00000172354	lightgreen
ENSG00000146830	blue
ENSG00000172336	blue
ENSG00000196411	grey
ENSG00000146828	purple
ENSG00000087077	brown
ENSG00000087087	skyblue4
ENSG00000176125	grey
ENSG00000087085	firebrick3
ENSG00000169871	indianred4
ENSG00000260336	indianred4
ENSG00000106366	darkturquoise
ENSG00000106367	bisque4
ENSG00000128564	orangered3
ENSG00000167011	grey
ENSG00000106397	violet
ENSG00000106400	darkorange
ENSG00000106404	grey
ENSG00000214253	darkgrey
ENSG00000232445	pink
ENSG00000128581	lavenderblush3
ENSG00000160963	black
ENSG00000257923	grey60
ENSG00000259294	grey
ENSG00000160999	grey
ENSG00000166667	grey
ENSG00000128563	grey
ENSG00000239486	grey
ENSG00000239480	grey
ENSG00000160991	grey
ENSG00000160993	grey
ENSG00000161036	grey
ENSG00000005075	yellow
ENSG00000256604	grey
ENSG00000170667	grey
ENSG00000168255	grey
ENSG00000205238	grey
ENSG00000105808	grey
ENSG00000173678	grey
ENSG00000205233	lightsteelblue1
ENSG00000233297	grey
ENSG00000222011	darkred
ENSG00000161040	darkgrey
ENSG00000128606	grey
ENSG00000170632	grey
ENSG00000233025	yellow4
ENSG00000161048	grey
ENSG00000170629	tan
ENSG00000105819	grey
ENSG00000105821	grey
ENSG00000161057	turquoise
ENSG00000235354	grey
ENSG00000170615	maroon
ENSG00000189056	red
ENSG00000164815	grey
ENSG00000187416	brown4
ENSG00000197258	grey
ENSG00000226869	brown4
ENSG00000228393	coral3
ENSG00000239569	midnightblue
ENSG00000005483	brown
ENSG00000135250	grey
ENSG00000091127	grey
ENSG00000135249	grey
ENSG00000185055	sienna3
ENSG00000146776	turquoise
ENSG00000128536	lightpink4
ENSG00000008282	grey
ENSG00000105835	pink
ENSG00000253276	navajowhite2
ENSG00000005249	turquoise
ENSG00000243193	grey
ENSG00000105856	grey
ENSG00000164597	grey
ENSG00000172209	grey
ENSG00000105865	grey
ENSG00000075790	ivory
ENSG00000105879	indianred3
ENSG00000091140	grey
ENSG00000091136	violet
ENSG00000091129	brown
ENSG00000135241	ivory
ENSG00000177683	grey
ENSG00000128590	grey
ENSG00000184903	lavenderblush2
ENSG00000173114	purple
ENSG00000238922	grey
ENSG00000128512	salmon
ENSG00000225572	grey
ENSG00000198839	grey
ENSG00000226851	pink
ENSG00000006652	grey
ENSG00000181016	turquoise
ENSG00000146802	grey
ENSG00000164603	lightgreen
ENSG00000164604	grey
ENSG00000214194	grey
ENSG00000128573	grey
ENSG00000135272	lightyellow
ENSG00000135269	brown4
ENSG00000105971	darkgrey
ENSG00000105974	darkgrey
ENSG00000105976	red
ENSG00000198898	turquoise
ENSG00000235945	mediumpurple4
ENSG00000227199	grey
ENSG00000004866	grey
ENSG00000214188	grey
ENSG00000226367	grey
ENSG00000077063	magenta
ENSG00000128534	grey
ENSG00000184408	salmon
ENSG00000106025	salmon
ENSG00000071243	yellowgreen
ENSG00000196937	grey
ENSG00000106278	lightcyan
ENSG00000008311	grey
ENSG00000081803	magenta
ENSG00000240499	magenta
ENSG00000164675	sienna3
ENSG00000232524	sienna3
ENSG00000128609	tan
ENSG00000106299	mediumorchid
ENSG00000234224	black
ENSG00000170775	darkorange2
ENSG00000128513	grey
ENSG00000224897	grey
ENSG00000179603	brown
ENSG00000048405	grey
ENSG00000224138	grey
ENSG00000179562	grey
ENSG00000004059	lightsteelblue1
ENSG00000197157	orangered4
ENSG00000128594	lightpink4
ENSG00000242261	grey
ENSG00000106344	grey
ENSG00000224940	brown
ENSG00000106348	skyblue2
ENSG00000165055	grey
ENSG00000135245	blue
ENSG00000240758	grey
ENSG00000242588	grey
ENSG00000243302	grey
ENSG00000230715	grey
ENSG00000243679	grey
ENSG00000205085	pink
ENSG00000135248	grey
ENSG00000128595	darkgrey
ENSG00000244218	darkolivegreen
ENSG00000128617	turquoise
[truncated: 16,911 more rows]

## Sheet: Neuron
ensGene	Module
ENSG00000198888	grey
ENSG00000198763	grey
ENSG00000210135	blue
ENSG00000210140	blue
ENSG00000210144	blue
ENSG00000198804	floralwhite
ENSG00000198712	grey
ENSG00000228253	grey
ENSG00000198899	grey
ENSG00000198938	grey
ENSG00000198840	grey
ENSG00000212907	grey
ENSG00000198886	grey
ENSG00000198786	grey
ENSG00000198695	grey
ENSG00000198727	grey
ENSG00000210196	grey
ENSG00000230724	white
ENSG00000177951	darkorange2
ENSG00000177947	darkorange
ENSG00000177963	skyblue3
ENSG00000142082	lightcoral
ENSG00000185627	lightyellow
ENSG00000174885	mediumpurple3
ENSG00000255026	grey
ENSG00000142102	grey
ENSG00000185201	grey
ENSG00000254910	grey
ENSG00000185885	mediumpurple3
ENSG00000251661	black
ENSG00000142089	grey
ENSG00000182272	grey
ENSG00000185187	grey
ENSG00000174915	yellow
ENSG00000023191	darkolivegreen
ENSG00000174775	lightcyan
ENSG00000161328	green
ENSG00000185522	grey
ENSG00000254815	grey
ENSG00000099849	grey
ENSG00000247095	grey
ENSG00000070047	grey
ENSG00000185507	palevioletred3
ENSG00000099834	darkorange
ENSG00000070031	darkorange
ENSG00000069696	midnightblue
ENSG00000177030	lightcyan
ENSG00000255158	purple
ENSG00000177106	grey
ENSG00000177042	green
ENSG00000177156	darkturquoise
ENSG00000177225	brown4
ENSG00000255284	orangered4
ENSG00000177236	blue
ENSG00000255142	red
ENSG00000184524	mediumpurple2
ENSG00000177542	palevioletred3
ENSG00000177595	grey
ENSG00000177600	red
ENSG00000177666	turquoise
ENSG00000177685	green
ENSG00000177697	turquoise
ENSG00000177700	darkturquoise
ENSG00000214063	pink
ENSG00000250397	midnightblue
ENSG00000177830	steelblue
ENSG00000183020	darkseagreen4
ENSG00000184956	purple
ENSG00000117983	purple
ENSG00000078902	paleturquoise
ENSG00000174672	darkgrey
ENSG00000182208	mediumorchid
ENSG00000184545	brown
ENSG00000233930	brown
ENSG00000244242	blue
ENSG00000117984	yellow4
ENSG00000235027	cyan
ENSG00000214026	steelblue
ENSG00000226416	skyblue3
ENSG00000232987	midnightblue
ENSG00000130600	blue
ENSG00000167244	grey
ENSG00000180176	grey
ENSG00000064201	darkolivegreen4
ENSG00000238184	darkolivegreen4
ENSG00000110651	magenta
ENSG00000184281	lightyellow
ENSG00000053918	grey
ENSG00000269821	thistle2
ENSG00000129757	green
ENSG00000110628	grey
ENSG00000205531	darkolivegreen2
ENSG00000183562	pink
ENSG00000110619	cyan
ENSG00000247473	white
ENSG00000021762	grey
ENSG00000005801	indianred4
ENSG00000223756	grey
ENSG00000189398	grey
ENSG00000166492	grey
ENSG00000129749	brown4
ENSG00000110713	ivory
ENSG00000148985	blue
ENSG00000250404	darkorange2
ENSG00000177105	turquoise
ENSG00000167323	thistle
ENSG00000167325	blue
ENSG00000132109	grey
ENSG00000167333	tan
ENSG00000121236	grey
ENSG00000132256	brown
ENSG00000132274	turquoise
ENSG00000267940	grey
ENSG00000180878	grey
ENSG00000051009	grey
ENSG00000166311	magenta
ENSG00000166313	turquoise
ENSG00000110169	coral2
ENSG00000110171	salmon
ENSG00000132254	cyan
ENSG00000132286	cyan
ENSG00000254595	brown4
ENSG00000179532	midnightblue
ENSG00000132275	black
ENSG00000166333	grey
ENSG00000166337	yellow
ENSG00000166340	magenta
ENSG00000166341	royalblue
ENSG00000158042	lightyellow
ENSG00000149054	turquoise
ENSG00000149050	pink
ENSG00000166387	grey
ENSG00000175390	green
ENSG00000166402	saddlebrown
ENSG00000166405	turquoise
ENSG00000166407	darkgrey
ENSG00000130413	lightpink3
ENSG00000166436	grey
ENSG00000166441	red
ENSG00000166444	salmon
ENSG00000255159	mediumorchid
ENSG00000166452	lightcyan
ENSG00000176029	blue2
ENSG00000175348	grey
ENSG00000254860	magenta
ENSG00000175352	grey
ENSG00000175356	grey
ENSG00000184014	coral2
ENSG00000255097	purple
ENSG00000166471	thistle1
ENSG00000254884	white
ENSG00000205339	paleturquoise
ENSG00000254397	white
ENSG00000268403	lightcyan
ENSG00000166478	plum1
ENSG00000255180	white
ENSG00000166483	skyblue
ENSG00000133789	grey60
ENSG00000246273	grey
ENSG00000133812	grey
ENSG00000254865	maroon
ENSG00000148926	cyan
ENSG00000133805	grey
ENSG00000110315	grey
ENSG00000072952	grey
ENSG00000198730	orangered1
ENSG00000110321	indianred4
ENSG00000246308	lightcyan
ENSG00000236287	grey
ENSG00000247271	lightpink3
ENSG00000110328	mediumpurple3
ENSG00000254598	steelblue
ENSG00000170242	black
ENSG00000050165	floralwhite
ENSG00000133816	grey
ENSG00000197702	darkorange
ENSG00000187079	darkslateblue
ENSG00000254688	maroon
ENSG00000254670	grey
ENSG00000189431	grey
ENSG00000133794	grey
ENSG00000148925	black
ENSG00000197601	grey
ENSG00000254791	grey
ENSG00000152268	grey
ENSG00000133818	grey
ENSG00000129083	cyan
ENSG00000129084	lightyellow
ENSG00000152270	yellow4
ENSG00000186104	grey
ENSG00000110693	sienna3
ENSG00000110696	paleturquoise
ENSG00000166689	greenyellow
ENSG00000244398	red
ENSG00000184669	darkgrey
ENSG00000110700	red
ENSG00000011405	skyblue
ENSG00000240808	purple
ENSG00000070081	grey
ENSG00000188211	green
ENSG00000260196	green
ENSG00000187486	brown
ENSG00000006071	grey
ENSG00000129159	brown
ENSG00000129158	turquoise
ENSG00000129167	lavenderblush2
ENSG00000166788	lightcyan
ENSG00000110756	lightyellow
ENSG00000110768	darkgreen
ENSG00000134333	blue
ENSG00000166800	brown4
ENSG00000074319	lightcyan
ENSG00000256588	grey60
ENSG00000256361	white
ENSG00000151116	thistle3
ENSG00000256282	green
ENSG00000247595	pink
ENSG00000179119	cyan
ENSG00000151117	plum4
ENSG00000179057	plum4
ENSG00000254966	plum4
ENSG00000110786	brown
ENSG00000177054	grey
ENSG00000129173	blue
ENSG00000166833	magenta
ENSG00000255270	purple
ENSG00000255043	purple
ENSG00000254622	purple
ENSG00000254542	darkseagreen3
ENSG00000109851	grey
ENSG00000109854	darkorange2
ENSG00000185238	antiquewhite2
ENSG00000165970	magenta4
ENSG00000165973	brown
ENSG00000171714	grey
ENSG00000091664	darkgrey
ENSG00000183161	grey
ENSG00000148935	grey
ENSG00000198168	darkolivegreen
ENSG00000187398	grey
ENSG00000148942	grey
ENSG00000176971	grey
ENSG00000129151	tan
ENSG00000254560	orangered4
ENSG00000109881	blue
ENSG00000205213	grey
ENSG00000254862	grey
ENSG00000148943	brown
ENSG00000245573	black
ENSG00000176697	grey
ENSG00000224411	orange
ENSG00000121621	salmon4
ENSG00000169519	palevioletred3
ENSG00000182255	grey
ENSG00000152219	grey
ENSG00000066382	saddlebrown
ENSG00000170959	greenyellow
ENSG00000170946	pink
ENSG00000148950	grey
ENSG00000109911	grey
ENSG00000228061	lightgreen
ENSG00000203504	darkviolet
ENSG00000007372	grey
ENSG00000049449	turquoise
ENSG00000149100	red
ENSG00000060749	turquoise
ENSG00000121690	grey
ENSG00000176148	turquoise
ENSG00000213713	turquoise
ENSG00000176102	magenta
ENSG00000110422	grey
ENSG00000110427	turquoise
ENSG00000085063	grey
ENSG00000110429	turquoise
ENSG00000135363	salmon
ENSG00000135387	lightcyan
ENSG00000135372	skyblue3
ENSG00000166016	lightcyan
ENSG00000254708	black
ENSG00000121691	grey
ENSG00000149089	blue
ENSG00000110435	black
ENSG00000026508	grey
ENSG00000110436	turquoise
ENSG00000149090	sienna3
ENSG00000179431	mediumpurple3
ENSG00000166326	blue
ENSG00000261355	yellow
ENSG00000179241	salmon
ENSG00000254672	red
ENSG00000255256	red
ENSG00000196559	tan
ENSG00000110442	midnightblue
ENSG00000135362	salmon
ENSG00000255186	pink
ENSG00000175104	thistle1
ENSG00000166349	grey
ENSG00000166352	grey
ENSG00000148948	yellow
ENSG00000166181	lightyellow
ENSG00000254907	black
ENSG00000052841	palevioletred3
ENSG00000254577	antiquewhite4
ENSG00000252355	purple
ENSG00000254463	purple
ENSG00000149084	grey
ENSG00000235661	lightgreen
ENSG00000246250	skyblue3
ENSG00000166199	grey
ENSG00000213693	grey
ENSG00000244926	grey
ENSG00000187479	green
ENSG00000151348	darkolivegreen4
ENSG00000052850	lightyellow
ENSG00000085117	grey
ENSG00000157570	grey
ENSG00000175274	plum4
ENSG00000019485	lightsteelblue1
ENSG00000019505	brown
ENSG00000254427	grey
ENSG00000175264	brown
ENSG00000181830	thistle4
ENSG00000121671	grey60
ENSG00000121653	grey
ENSG00000121680	thistle4
ENSG00000135365	steelblue
ENSG00000254653	purple
ENSG00000157613	blue4
ENSG00000149091	floralwhite
ENSG00000110492	mediumpurple3
ENSG00000180720	grey
ENSG00000110497	green
ENSG00000244313	lightyellow
ENSG00000180423	lightsteelblue1
ENSG00000175224	tan
ENSG00000175220	grey
ENSG00000175213	paleturquoise
ENSG00000175216	grey
ENSG00000247675	grey
ENSG00000134569	grey
ENSG00000149179	salmon4
ENSG00000149182	blue
ENSG00000165912	lightcyan1
ENSG00000134574	grey
ENSG00000256897	grey
ENSG00000134575	darkorange
ENSG00000025434	grey
ENSG00000110514	brown
ENSG00000256746	grey
ENSG00000165915	grey
ENSG00000165916	skyblue3
ENSG00000149187	greenyellow
ENSG00000213619	orange
ENSG00000110536	turquoise
ENSG00000123444	midnightblue
ENSG00000172247	brown
ENSG00000109919	navajowhite2
ENSG00000109920	white
ENSG00000252447	midnightblue
ENSG00000030066	ivory
ENSG00000149177	plum2
ENSG00000150244	grey
ENSG00000183908	turquoise
ENSG00000149115	grey
ENSG00000149136	blue
ENSG00000109991	darkgrey
ENSG00000134802	grey
ENSG00000186907	skyblue1
ENSG00000149150	magenta
ENSG00000134809	black
ENSG00000214872	midnightblue
ENSG00000156587	green
ENSG00000149131	orangered3
ENSG00000254602	grey
ENSG00000208009	grey
ENSG00000166793	blue
ENSG00000172409	thistle4
ENSG00000156599	firebrick3
ENSG00000156603	lightyellow
ENSG00000213593	steelblue
ENSG00000213592	pink
ENSG00000211450	orange
ENSG00000254732	grey
ENSG00000233436	midnightblue
ENSG00000198561	grey
ENSG00000110031	red
ENSG00000186660	paleturquoise
ENSG00000242689	green
ENSG00000156689	grey
ENSG00000254717	grey
ENSG00000189057	blue
ENSG00000245571	grey
ENSG00000166801	green
ENSG00000110042	plum2
ENSG00000197629	plum2
ENSG00000110048	plum1
ENSG00000166889	cyan
ENSG00000166900	grey
ENSG00000166902	ivory
ENSG00000110104	ivory
ENSG00000110107	darkgreen
ENSG00000110108	grey60
ENSG00000006118	grey
ENSG00000110446	grey
ENSG00000110448	darkorange
ENSG00000167987	skyblue
ENSG00000167992	grey
ENSG00000167986	yellow
ENSG00000149476	blue
ENSG00000162144	green
ENSG00000149483	yellow
ENSG00000187049	grey
ENSG00000149532	lightcyan
ENSG00000256591	brown4
ENSG00000167985	antiquewhite2
ENSG00000162148	pink4
ENSG00000204950	green
ENSG00000011347	brown
ENSG00000256443	brown
ENSG00000134780	pink
ENSG00000124920	grey
ENSG00000134825	grey
ENSG00000168496	midnightblue
ENSG00000134824	pink
ENSG00000149485	grey
ENSG00000221968	blue
ENSG00000167994	grey
ENSG00000167995	yellow
ENSG00000167996	plum2
ENSG00000269089	royalblue
ENSG00000149503	salmon4
ENSG00000162174	magenta
ENSG00000124942	grey
ENSG00000255508	darkmagenta
ENSG00000149016	cyan
ENSG00000149480	darkgreen
ENSG00000149499	turquoise
ENSG00000149489	grey
ENSG00000149541	red
ENSG00000089597	darkslateblue
ENSG00000185085	thistle2
ENSG00000162194	skyblue3
ENSG00000214756	darkgreen
ENSG00000204922	darkgreen
ENSG00000162191	red
ENSG00000177363	mediumpurple3
ENSG00000168000	green
ENSG00000162188	darkgrey
ENSG00000214753	grey
ENSG00000162222	royalblue
ENSG00000185670	grey
ENSG00000168002	orange
ENSG00000162227	blue
ENSG00000168569	steelblue
ENSG00000269176	grey
ENSG00000185475	yellow
ENSG00000162231	cyan
ENSG00000162236	plum1
ENSG00000133316	cyan
ENSG00000255717	royalblue
ENSG00000168003	yellowgreen
ENSG00000133321	grey
ENSG00000176485	darkslateblue
ENSG00000184743	grey
ENSG00000133318	green
ENSG00000188070	indianred4
ENSG00000168005	paleturquoise
ENSG00000072518	grey60
ENSG00000167771	indianred4
ENSG00000110583	plum1
ENSG00000176340	orange
ENSG00000167770	orange
ENSG00000133315	grey
ENSG00000256481	turquoise
ENSG00000126500	brown
ENSG00000168439	cyan
ENSG00000149781	grey
ENSG00000149743	steelblue
ENSG00000149761	darkorange
ENSG00000110011	saddlebrown
ENSG00000173511	darkred
ENSG00000173486	honeydew1
ENSG00000173457	red
ENSG00000257086	blue
ENSG00000149782	skyblue
ENSG00000002330	orange
ENSG00000173264	steelblue
ENSG00000173153	thistle4
ENSG00000173113	lightyellow
ENSG00000126432	red
ENSG00000168071	blue
ENSG00000162302	darkolivegreen
ENSG00000110076	brown
ENSG00000237410	brown
ENSG00000068831	turquoise
ENSG00000068976	mediumpurple3
ENSG00000168066	grey
ENSG00000269290	darkred
ENSG00000168067	pink
ENSG00000133895	lightcyan
ENSG00000171219	grey
ENSG00000110047	yellowgreen
ENSG00000110046	turquoise
ENSG00000068971	brown
ENSG00000213465	darkmagenta
ENSG00000110025	lightcyan
ENSG00000168061	paleturquoise
ENSG00000146670	blue
ENSG00000162300	plum1
ENSG00000187066	thistle1
ENSG00000149823	grey
ENSG00000149809	midnightblue
ENSG00000174276	midnightblue
ENSG00000149806	red
ENSG00000162298	tan
ENSG00000149792	lightyellow
ENSG00000014216	grey
ENSG00000014138	blue
ENSG00000149798	black
ENSG00000133884	lightgreen
ENSG00000173825	palevioletred3
ENSG00000162241	grey
ENSG00000126391	lightsteelblue
ENSG00000245532	grey
ENSG00000251562	tan
ENSG00000142186	paleturquoise
ENSG00000168056	floralwhite
ENSG00000260233	black
ENSG00000173465	royalblue
ENSG00000176973	indianred4
ENSG00000173442	grey
ENSG00000173327	plum2
ENSG00000197136	lightblue4
ENSG00000213445	grey
ENSG00000173039	tan
ENSG00000172977	lightcyan
ENSG00000172922	midnightblue
ENSG00000255557	steelblue
ENSG00000254470	pink
ENSG00000172757	lightgreen
ENSG00000172803	grey60
ENSG00000172732	black
ENSG00000172638	yellow
ENSG00000172500	midnightblue
ENSG00000175602	coral1
ENSG00000175592	yellowgreen
ENSG00000175573	lightgreen
ENSG00000175550	lightyellow
ENSG00000175467	lightcyan
ENSG00000175376	cyan
ENSG00000175334	orange
ENSG00000175229	black
ENSG00000087365	cyan
ENSG00000175115	grey60
ENSG00000255320	paleturquoise
ENSG00000174996	grey
ENSG00000254461	blue
ENSG00000174903	orange
ENSG00000245156	grey
ENSG00000174871	grey
ENSG00000174851	grey
ENSG00000179292	brown
ENSG00000174807	grey
ENSG00000174791	darkturquoise
ENSG00000174744	coral1
ENSG00000174684	grey
ENSG00000255468	blue
ENSG00000174669	pink
ENSG00000254510	black
ENSG00000174576	yellow
ENSG00000174547	orange
ENSG00000174516	darkred
ENSG00000255517	magenta
ENSG00000254986	blue
ENSG00000174483	grey
ENSG00000174165	yellow
ENSG00000174080	grey
ENSG00000182791	antiquewhite4
ENSG00000173992	grey
ENSG00000239306	lightyellow
ENSG00000248643	black
ENSG00000173933	black
ENSG00000173914	lightsteelblue1
ENSG00000258297	darkmagenta
ENSG00000173898	darkgrey
ENSG00000173715	yellow
ENSG00000213409	lightgreen
ENSG00000173653	lightyellow
ENSG00000173599	yellow
ENSG00000173621	navajowhite2
ENSG00000173227	yellow
ENSG00000173120	yellowgreen
ENSG00000179038	orange
ENSG00000173020	grey
ENSG00000172932	salmon
ENSG00000172830	grey
ENSG00000175482	turquoise
ENSG00000175505	salmon1
ENSG00000172613	grey
ENSG00000172531	skyblue3
ENSG00000175463	palevioletred2
ENSG00000172508	darkolivegreen4
ENSG00000175634	paleturquoise
ENSG00000213402	grey
ENSG00000172725	steelblue
ENSG00000172663	firebrick4
ENSG00000110711	red
ENSG00000110697	lightblue4
ENSG00000167797	honeydew1
ENSG00000084207	orange
ENSG00000167792	magenta
ENSG00000231793	grey
ENSG00000255318	grey
ENSG00000167799	green
ENSG00000160172	brown4
ENSG00000251637	navajowhite1
ENSG00000254610	violet
ENSG00000110057	darkgrey
ENSG00000006534	green
ENSG00000255306	black
ENSG00000110717	darkmagenta
ENSG00000110719	coral1
ENSG00000110721	blue
ENSG00000110066	magenta
ENSG00000171067	cyan
ENSG00000162337	salmon
ENSG00000110075	blue
ENSG00000260808	magenta
ENSG00000132749	grey
ENSG00000110090	lightcyan1
ENSG00000250508	grey
ENSG00000197345	orange
ENSG00000132740	magenta
ENSG00000162341	grey
ENSG00000259799	blue
ENSG00000110092	lightcyan1
ENSG00000149716	purple
ENSG00000131620	grey
ENSG00000168040	darkolivegreen
ENSG00000131626	grey
ENSG00000254604	purple
ENSG00000246889	purple
ENSG00000085733	turquoise
ENSG00000162105	saddlebrown
ENSG00000227726	saddlebrown
ENSG00000226627	grey
ENSG00000236262	grey
ENSG00000172893	pink
ENSG00000254682	pink
ENSG00000172890	navajowhite2
ENSG00000255319	darkmagenta
ENSG00000158483	darkorange
ENSG00000248671	plum2
ENSG00000254978	grey
ENSG00000214534	skyblue3
ENSG00000254469	darkorange2
ENSG00000228915	magenta
ENSG00000137522	midnightblue
ENSG00000137496	skyblue3
ENSG00000137497	salmon4
ENSG00000251143	grey
ENSG00000184154	greenyellow
ENSG00000149357	orange
ENSG00000110200	midnightblue
ENSG00000165458	brown
ENSG00000162129	lightcyan
ENSG00000186642	brown
ENSG00000186635	grey
ENSG00000245148	grey
ENSG00000214530	grey
ENSG00000168010	grey
ENSG00000137478	brown
ENSG00000110237	turquoise
ENSG00000054967	tan
ENSG00000054965	mediumpurple3
ENSG00000021300	sienna3
ENSG00000175582	brown
ENSG00000175581	floralwhite
ENSG00000181924	steelblue
ENSG00000175575	royalblue
ENSG00000247629	plum2
ENSG00000187726	greenyellow
ENSG00000175567	blue
ENSG00000175564	pink
ENSG00000168014	blue
ENSG00000214517	grey
ENSG00000149380	grey
ENSG00000165434	brown
ENSG00000175536	white
ENSG00000254837	darkseagreen4
ENSG00000077514	blue
ENSG00000227615	grey
ENSG00000166439	tan
ENSG00000166435	grey
ENSG00000242999	tan
ENSG00000241170	pink
ENSG00000118363	grey
ENSG00000162139	black
ENSG00000254429	brown
ENSG00000137486	brown
ENSG00000149273	red
ENSG00000149243	yellow
ENSG00000158555	grey60
ENSG00000149257	darkred
ENSG00000255326	tan
ENSG00000171533	turquoise
ENSG00000255434	tan
ENSG00000254630	darkmagenta
ENSG00000198382	salmon
ENSG00000255421	ivory
ENSG00000085741	pink
ENSG00000137492	palevioletred3
ENSG00000179240	magenta
ENSG00000255135	grey
ENSG00000158636	turquoise
ENSG00000182704	yellow
ENSG00000261578	grey
ENSG00000078124	grey
ENSG00000149260	grey
ENSG00000137474	grey
ENSG00000149269	yellow
ENSG00000074201	grey
ENSG00000178301	grey
ENSG00000048649	turquoise
ENSG00000254985	purple
ENSG00000227376	magenta
ENSG00000087884	grey
ENSG00000254459	grey
ENSG00000254691	purple
ENSG00000255449	grey
ENSG00000149262	grey
ENSG00000151366	midnightblue
ENSG00000159063	blue
ENSG00000246174	grey
ENSG00000188997	yellow3
ENSG00000118369	black
ENSG00000033327	yellow
ENSG00000251323	tan
ENSG00000137513	grey
ENSG00000255084	grey
ENSG00000149256	green
ENSG00000227097	lightcyan
ENSG00000182103	mediumpurple3
ENSG00000255263	mediumpurple3
ENSG00000137509	sienna3
ENSG00000254441	mediumpurple3
ENSG00000165490	blue
ENSG00000137502	turquoise
ENSG00000246067	magenta
ENSG00000255503	steelblue
ENSG00000165494	white
ENSG00000254676	grey
ENSG00000247137	grey
ENSG00000137494	yellow
ENSG00000137500	indianred4
ENSG00000150672	brown
ENSG00000171204	orange
ENSG00000171202	paleturquoise
ENSG00000137504	white
ENSG00000179071	midnightblue
ENSG00000137501	yellow
ENSG00000073921	floralwhite
ENSG00000074266	grey
ENSG00000254783	pink
ENSG00000149196	red
ENSG00000149201	lightpink3
ENSG00000151376	black
ENSG00000150687	darkorange2
ENSG00000255471	steelblue
ENSG00000174804	sienna4
ENSG00000166575	violet
ENSG00000123892	grey
ENSG00000109861	mediumpurple3
ENSG00000168959	brown
ENSG00000086991	grey
ENSG00000077616	skyblue
ENSG00000110172	cyan
ENSG00000165323	grey
ENSG00000249255	darkviolet
ENSG00000254705	darkviolet
ENSG00000255506	lightgreen
ENSG00000180773	antiquewhite2
ENSG00000255445	darkturquoise
ENSG00000166002	coral2
ENSG00000166004	thistle
ENSG00000254911	grey
ENSG00000166012	cyan
ENSG00000182919	mediumpurple4
ENSG00000042429	ivory
ENSG00000181333	grey
ENSG00000110218	palevioletred3
ENSG00000123901	magenta4
ENSG00000020922	green
ENSG00000255893	grey
ENSG00000168876	grey
ENSG00000134627	grey
ENSG00000196371	grey
ENSG00000166025	bisque4
ENSG00000150316	paleturquoise
ENSG00000186280	tan
ENSG00000180771	palevioletred3
ENSG00000149218	grey
ENSG00000245552	grey
ENSG00000149212	lightblue4
ENSG00000077458	salmon
ENSG00000166037	thistle2
ENSG00000256885	darkorange
ENSG00000087053	ivory
ENSG00000184384	yellow
ENSG00000149231	grey
ENSG00000183340	paleturquoise
ENSG00000149972	skyblue
ENSG00000165895	sienna4
ENSG00000170647	sienna4
ENSG00000110318	greenyellow
ENSG00000137691	black
ENSG00000260008	skyblue1
ENSG00000137693	salmon
ENSG00000110330	pink
ENSG00000152558	coral2
ENSG00000260966	magenta
ENSG00000137692	paleturquoise
ENSG00000187240	greenyellow
ENSG00000170962	grey
ENSG00000152578	darkgrey
ENSG00000170903	orangered4
ENSG00000182359	yellow
ENSG00000149313	magenta
ENSG00000254433	grey
ENSG00000260512	magenta
ENSG00000152402	magenta
ENSG00000261098	honeydew1
ENSG00000152404	blue
ENSG00000225215	skyblue2
ENSG00000137760	palevioletred3
ENSG00000110675	ivory
ENSG00000254758	coral1
ENSG00000110660	grey
ENSG00000179331	black
ENSG00000166266	grey
ENSG00000075239	blue
ENSG00000149308	turquoise
ENSG00000149311	magenta
ENSG00000166323	purple
ENSG00000178202	green
ENSG00000110723	grey
ENSG00000178105	ivory
ENSG00000185742	turquoise
ENSG00000149289	black
ENSG00000137710	grey60
ENSG00000137714	yellow
ENSG00000137727	grey
ENSG00000204381	grey
ENSG00000170145	lightpink3
ENSG00000235286	darkviolet
ENSG00000137713	turquoise
ENSG00000086848	turquoise
ENSG00000255561	antiquewhite2
ENSG00000137720	floralwhite
ENSG00000109846	turquoise
ENSG00000150764	grey
ENSG00000150768	antiquewhite2
ENSG00000230911	grey
ENSG00000150773	greenyellow
ENSG00000150776	darkolivegreen2
ENSG00000150779	lightyellow
ENSG00000204370	honeydew1
ENSG00000150782	yellow
ENSG00000197580	greenyellow
ENSG00000150787	indianred4
ENSG00000188771	darkmagenta
ENSG00000250303	magenta
ENSG00000247416	violet
ENSG00000149294	saddlebrown
ENSG00000227487	saddlebrown
ENSG00000255129	lightsteelblue1
ENSG00000149292	green
ENSG00000149295	magenta4
ENSG00000166682	salmon
ENSG00000086827	lightyellow
ENSG00000048028	salmon
ENSG00000255710	red
ENSG00000109906	darkolivegreen
ENSG00000166741	black
ENSG00000180425	black
ENSG00000076053	turquoise
ENSG00000076043	turquoise
ENSG00000256533	black
ENSG00000182985	grey
ENSG00000256972	plum3
ENSG00000255580	plum3
ENSG00000256315	plum3
ENSG00000137656	grey
ENSG00000226645	turquoise
ENSG00000231611	salmon
ENSG00000109917	paleturquoise
ENSG00000160584	red
ENSG00000231865	darkviolet
ENSG00000168092	grey
ENSG00000149577	black
ENSG00000149591	salmon
ENSG00000160613	salmon
ENSG00000167257	pink
ENSG00000186318	blue2
ENSG00000110274	pink
ENSG00000177103	darkolivegreen4
ENSG00000251594	lightcyan
ENSG00000137731	lightcyan
ENSG00000254528	red
ENSG00000137726	grey
ENSG00000177098	grey
ENSG00000110344	skyblue3
ENSG00000167283	lightyellow
ENSG00000118058	grey60
ENSG00000172425	darkseagreen4
ENSG00000149582	grey
ENSG00000118096	black
ENSG00000243431	lightyellow
ENSG00000095139	cyan
ENSG00000019144	salmon
ENSG00000255176	salmon
ENSG00000118094	grey
ENSG00000110367	grey
ENSG00000186174	grey
ENSG00000255121	brown4
ENSG00000186166	grey
ENSG00000240970	grey
ENSG00000254428	grey
ENSG00000254909	grey
ENSG00000118181	red
ENSG00000196655	mediumorchid
ENSG00000137700	grey
ENSG00000149428	cyan
ENSG00000160695	skyblue3
ENSG00000256269	steelblue
ENSG00000188486	steelblue
ENSG00000172269	yellow
ENSG00000172375	salmon
ENSG00000172273	magenta
ENSG00000172350	darkslateblue
ENSG00000160703	grey
ENSG00000248712	skyblue
ENSG00000110395	grey
ENSG00000076706	saddlebrown
ENSG00000173456	turquoise
ENSG00000036672	grey
ENSG00000245248	greenyellow
ENSG00000154096	grey
ENSG00000254561	greenyellow
ENSG00000110400	brown
ENSG00000184232	grey
ENSG00000181264	pink
ENSG00000196914	orangered3
ENSG00000149403	sienna3
ENSG00000250493	violet
ENSG00000154114	grey
ENSG00000109927	tan
ENSG00000109929	pink
ENSG00000137642	grey
ENSG00000255248	darkorange
ENSG00000207971	palevioletred2
ENSG00000255090	lavenderblush3
ENSG00000154127	grey
ENSG00000109944	greenyellow
ENSG00000254944	greenyellow
ENSG00000109971	orange
ENSG00000166250	grey
ENSG00000254667	grey
ENSG00000023171	turquoise
ENSG00000166257	brown
ENSG00000166261	indianred4
ENSG00000110002	grey
ENSG00000154144	grey
ENSG00000110013	indianred4
ENSG00000064199	greenyellow
ENSG00000154146	grey
ENSG00000019102	grey
ENSG00000149564	grey
ENSG00000250073	coral
ENSG00000120458	darkred
ENSG00000254509	red
ENSG00000245498	tan
ENSG00000254941	tan
ENSG00000154134	bisque4
ENSG00000154133	grey
ENSG00000165478	coral3
ENSG00000149548	darkseagreen3
ENSG00000134955	midnightblue
ENSG00000203306	lightcyan
ENSG00000150433	salmon2
ENSG00000187686	blue2
ENSG00000165495	grey
ENSG00000259290	grey
ENSG00000254932	grey
ENSG00000149557	lightpink3
ENSG00000255537	palevioletred3
ENSG00000149547	orange
ENSG00000134910	firebrick4
ENSG00000149554	blue
ENSG00000134940	grey
ENSG00000198331	greenyellow
ENSG00000110060	paleturquoise
ENSG00000109832	brown
ENSG00000064309	mediumpurple2
ENSG00000165526	mediumorchid
ENSG00000197798	skyblue3
ENSG00000182934	plum1
ENSG00000110074	grey
ENSG00000150455	darkseagreen4
ENSG00000255062	grey
ENSG00000110063	skyblue3
ENSG00000110080	grey
ENSG00000149571	grey
ENSG00000254612	lightcyan
ENSG00000134954	salmon1
ENSG00000151702	yellow
ENSG00000134909	turquoise
ENSG00000151715	grey
ENSG00000170322	pink
ENSG00000170325	turquoise
ENSG00000084234	grey
ENSG00000196323	yellow
ENSG00000255220	purple
ENSG00000134917	green
ENSG00000166106	mediumpurple3
ENSG00000255455	lightyellow
ENSG00000120451	grey
ENSG00000182667	saddlebrown
ENSG00000183715	darkslateblue
ENSG00000264919	black
ENSG00000254918	black
ENSG00000080854	black
ENSG00000204241	blue
ENSG00000166086	skyblue
ENSG00000254481	skyblue2
ENSG00000151503	blue
ENSG00000151502	darkslateblue
ENSG00000151500	red
ENSG00000151498	blue
ENSG00000149328	royalblue
ENSG00000109956	grey
ENSG00000255545	lightyellow
ENSG00000264462	plum2
ENSG00000264063	lightyellow
ENSG00000215559	grey
ENSG00000224905	grey
ENSG00000188992	grey
ENSG00000155304	royalblue
ENSG00000235609	blue
ENSG00000180530	sienna4
ENSG00000231201	purple
ENSG00000256895	grey
ENSG00000155313	lightcyan
ENSG00000215386	lightyellow
ENSG00000214976	lightgreen
ENSG00000201025	darkviolet
ENSG00000207638	lightyellow
ENSG00000199030	lightyellow
ENSG00000207863	ivory
ENSG00000228798	cyan
ENSG00000154639	brown
ENSG00000232260	grey
ENSG00000154640	tan
ENSG00000154642	grey
ENSG00000244676	grey
ENSG00000154645	lightcoral
ENSG00000198618	orange
ENSG00000154654	darkturquoise
ENSG00000234883	coral
ENSG00000260583	tan
ENSG00000154719	red
ENSG00000154721	lightpink3
ENSG00000237731	grey
ENSG00000154723	orange
ENSG00000154727	grey
ENSG00000142192	floralwhite
ENSG00000233783	plum3
ENSG00000224541	grey
ENSG00000232692	sienna3
ENSG00000197934	sienna3
ENSG00000166265	sienna3
ENSG00000154734	sienna3
ENSG00000154736	lightcyan
ENSG00000156239	white
ENSG00000198862	thistle1
ENSG00000176054	magenta
ENSG00000156253	grey
ENSG00000156256	blue
ENSG00000156261	cyan
ENSG00000231125	royalblue
ENSG00000156273	grey
ENSG00000248476	pink
ENSG00000228817	pink
ENSG00000171189	red
ENSG00000174680	lightyellow
ENSG00000156299	lavenderblush3
ENSG00000237325	purple
ENSG00000237594	grey
ENSG00000142168	lightgreen
ENSG00000156304	tan
ENSG00000142149	turquoise
ENSG00000159055	lightsteelblue
ENSG00000227256	grey
ENSG00000142207	yellow
ENSG00000256073	grey
ENSG00000166979	yellow
ENSG00000229007	green
ENSG00000186842	midnightblue
ENSG00000242220	midnightblue
ENSG00000159079	skyblue
ENSG00000159082	brown
ENSG00000238197	turquoise
ENSG00000159086	pink4
ENSG00000205930	royalblue
ENSG00000205929	violet
ENSG00000159110	yellow
ENSG00000243646	turquoise
ENSG00000142166	black
ENSG00000159128	magenta
ENSG00000142188	orangered3
ENSG00000177692	tan
ENSG00000159131	skyblue3
ENSG00000159140	darkred
ENSG00000240368	skyblue2
ENSG00000159147	lavenderblush2
ENSG00000205758	navajowhite2
ENSG00000205726	royalblue
ENSG00000241837	orange
ENSG00000237945	grey
ENSG00000243927	pink
ENSG00000198743	white
ENSG00000227456	yellow
ENSG00000205670	grey
ENSG00000222018	red
ENSG00000180509	lightcoral
ENSG00000159200	salmon
ENSG00000159216	mediumpurple3
ENSG00000185917	green
ENSG00000189089	lightgreen
ENSG00000159228	grey
ENSG00000236830	grey
ENSG00000142197	turquoise
ENSG00000228149	yellow
ENSG00000159256	green
ENSG00000228107	blue
ENSG00000159259	grey
ENSG00000159263	tan
ENSG00000159267	white
ENSG00000224790	orangered3
ENSG00000185808	grey60
ENSG00000182670	pink
ENSG00000228677	blue
ENSG00000230366	grey
ENSG00000242553	green
ENSG00000157538	plum2
ENSG00000157540	royalblue
ENSG00000267937	grey
ENSG00000157542	mediumpurple3
ENSG00000157557	turquoise
ENSG00000183527	coral1
ENSG00000185658	palevioletred2
ENSG00000232608	plum3
ENSG00000238141	darkorange2
ENSG00000205581	indianred4
ENSG00000182093	grey
ENSG00000157578	greenyellow
ENSG00000185437	yellow
ENSG00000183778	red
ENSG00000184809	orangered4
ENSG00000225330	red
ENSG00000183067	grey
ENSG00000183036	grey
ENSG00000171587	lightgreen
ENSG00000182240	grey
ENSG00000157601	grey
ENSG00000141956	grey
ENSG00000157617	violet
ENSG00000215494	grey
ENSG00000173276	mediumpurple3
ENSG00000237232	grey
ENSG00000160179	coral2
ENSG00000216197	coral2
ENSG00000160188	greenyellow
ENSG00000160190	grey
ENSG00000235772	grey
ENSG00000235023	grey
ENSG00000160191	grey
ENSG00000225731	lightgreen
ENSG00000225218	purple
ENSG00000160193	darkgreen
ENSG00000160194	antiquewhite4
ENSG00000233056	antiquewhite4
ENSG00000160199	skyblue
ENSG00000160200	violet
ENSG00000160201	cyan
ENSG00000142178	magenta
ENSG00000188660	red
ENSG00000160207	pink
ENSG00000160208	darkgreen
ENSG00000160209	grey
ENSG00000160213	lightyellow
ENSG00000160214	royalblue
ENSG00000215458	blue
ENSG00000160216	green
ENSG00000160218	blue
ENSG00000241945	grey60
ENSG00000160221	thistle3
ENSG00000225331	skyblue3
ENSG00000267913	skyblue3
ENSG00000237604	darkgreen
ENSG00000160223	yellow
ENSG00000141959	brown2
ENSG00000160226	black
ENSG00000184441	brown2
ENSG00000160233	turquoise
ENSG00000269430	turquoise
ENSG00000224747	turquoise
ENSG00000227999	turquoise
ENSG00000228709	grey
ENSG00000175894	grey
ENSG00000235890	grey
ENSG00000182912	grey
ENSG00000184787	floralwhite
ENSG00000236519	grey
ENSG00000184900	steelblue
ENSG00000183255	turquoise
ENSG00000183250	brown4
ENSG00000160256	coral1
ENSG00000197381	grey
ENSG00000186866	darkseagreen4
ENSG00000215447	tan
ENSG00000223768	tan
ENSG00000184274	orangered4
ENSG00000182871	grey
ENSG00000224574	grey
ENSG00000183535	grey
ENSG00000173638	pink
ENSG00000183570	grey
ENSG00000142156	turquoise
ENSG00000142173	turquoise
ENSG00000160282	grey
ENSG00000160284	grey
ENSG00000160285	pink
ENSG00000235878	midnightblue
ENSG00000223901	green
ENSG00000215424	darkorange2
ENSG00000160294	pink
ENSG00000239415	darkred
ENSG00000182362	purple
ENSG00000160298	orangered4
ENSG00000160299	magenta
ENSG00000160305	grey
ENSG00000223692	grey
ENSG00000239688	salmon2
ENSG00000160307	black
ENSG00000160310	grey
ENSG00000230982	magenta
ENSG00000242474	pink
ENSG00000177706	violet
ENSG00000249852	orange
ENSG00000197461	grey
ENSG00000223855	red
ENSG00000188191	turquoise
ENSG00000164818	lightsteelblue
ENSG00000164828	brown2
ENSG00000239857	tan4
ENSG00000105963	brown
ENSG00000240230	blue
ENSG00000073067	lightyellow
ENSG00000146540	lightcyan
ENSG00000164849	grey
ENSG00000164850	magenta
ENSG00000178381	cyan
ENSG00000229043	grey
ENSG00000164853	sienna3
ENSG00000164877	saddlebrown
ENSG00000164880	black
ENSG00000198517	darkseagreen4
ENSG00000157778	lightyellow
ENSG00000230487	brown4
ENSG00000225968	grey
ENSG00000205971	grey
ENSG00000236081	salmon
ENSG00000002822	blue
ENSG00000176349	grey
ENSG00000122687	darkgreen
ENSG00000106268	blue
ENSG00000106266	yellow
ENSG00000106263	lightcyan1
ENSG00000136213	lavenderblush3
ENSG00000175873	lavenderblush3
ENSG00000106003	grey
ENSG00000106009	midnightblue
ENSG00000106012	lightcoral
ENSG00000136295	grey
ENSG00000174945	grey
ENSG00000228246	darkgreen
ENSG00000146535	deeppink
ENSG00000233202	midnightblue
ENSG00000236708	magenta4
ENSG00000146555	mediumpurple1
ENSG00000224593	purple
ENSG00000236510	darkolivegreen2
ENSG00000164916	blue
ENSG00000242802	darkgreen
ENSG00000157927	turquoise
ENSG00000218823	grey
ENSG00000136297	grey
ENSG00000196204	green
ENSG00000146587	cyan
ENSG00000157954	yellow
ENSG00000164638	grey
ENSG00000182095	ivory
ENSG00000241269	midnightblue
ENSG00000188365	midnightblue
ENSG00000234432	palevioletred3
ENSG00000155034	orangered1
ENSG00000230733	navajowhite2
ENSG00000075624	skyblue1
ENSG00000075618	green
ENSG00000011275	darkslateblue
ENSG00000235944	brown
ENSG00000122674	grey
ENSG00000155026	greenyellow
ENSG00000122512	grey
ENSG00000106305	palevioletred2
ENSG00000086232	grey
ENSG00000157999	navajowhite2
ENSG00000106346	grey
ENSG00000008256	grey
ENSG00000178397	salmon
ENSG00000136238	darkred
ENSG00000164535	yellowgreen
ENSG00000136240	plum1
ENSG00000269781	thistle1
ENSG00000215045	grey
ENSG00000136247	grey
ENSG00000146576	royalblue
ENSG00000236609	grey
ENSG00000205903	grey
ENSG00000260054	grey
ENSG00000228010	turquoise
ENSG00000198580	royalblue
ENSG00000164631	royalblue
ENSG00000187953	black
ENSG00000146574	grey
ENSG00000106392	black
ENSG00000230825	grey
ENSG00000215018	paleturquoise
ENSG00000164654	magenta
ENSG00000106399	lightgreen
ENSG00000219545	darkorange2
ENSG00000106415	lightgreen
ENSG00000233264	midnightblue
ENSG00000003147	grey
ENSG00000229970	honeydew
ENSG00000122584	skyblue
ENSG00000234710	grey
ENSG00000189043	orange
ENSG00000106443	brown
ENSG00000230333	brown
ENSG00000005108	brown
ENSG00000235920	darkgrey
ENSG00000106460	lightcyan
ENSG00000146530	grey
ENSG00000122644	sienna3
ENSG00000006468	grey
ENSG00000136267	skyblue
ENSG00000214960	grey
ENSG00000171243	darkslateblue
ENSG00000106524	grey60
ENSG00000136261	thistle
ENSG00000235837	salmon
ENSG00000106537	brown
ENSG00000106546	grey
ENSG00000071189	grey
ENSG00000048052	turquoise
ENSG00000260214	darkorange2
ENSG00000105849	yellowgreen
ENSG00000173452	darkgrey
ENSG00000243004	grey
ENSG00000213860	red
ENSG00000105855	lightpink3
ENSG00000200753	plum
ENSG00000004846	bisque4
ENSG00000164651	violet
ENSG00000105866	grey
ENSG00000105877	sienna3
ENSG00000164649	sienna3
ENSG00000136237	brown
ENSG00000233476	red
ENSG00000196683	red
ENSG00000228649	grey
ENSG00000122591	grey
ENSG00000230658	grey
ENSG00000122550	grey
ENSG00000268979	lightgreen
ENSG00000230042	grey
ENSG00000136243	navajowhite2
ENSG00000136235	grey
ENSG00000156928	cyan
ENSG00000136231	grey
ENSG00000232627	purple
ENSG00000232818	grey
ENSG00000164548	lightcyan
ENSG00000169193	grey
ENSG00000188732	grey
ENSG00000105926	grey
ENSG00000105928	grey
ENSG00000070882	yellow
ENSG00000172115	plum
ENSG00000153790	greenyellow
ENSG00000050344	green
ENSG00000122566	grey
ENSG00000122565	red
ENSG00000086300	turquoise
ENSG00000225792	grey
ENSG00000214870	red
ENSG00000122548	red
ENSG00000005020	saddlebrown
ENSG00000105991	bisque4
ENSG00000233429	bisque4
ENSG00000105996	bisque4
ENSG00000105997	bisque4
ENSG00000253552	bisque4
ENSG00000197576	bisque4
ENSG00000254369	magenta4
ENSG00000106004	magenta4
ENSG00000106006	magenta4
ENSG00000122592	magenta4
ENSG00000078399	magenta4
ENSG00000253187	magenta4
ENSG00000253293	magenta4
ENSG00000233830	lightcyan
ENSG00000106049	grey
ENSG00000106052	saddlebrown
ENSG00000153814	skyblue
ENSG00000146592	blue
ENSG00000106066	grey
ENSG00000106069	turquoise
ENSG00000225264	saddlebrown
ENSG00000227855	saddlebrown
ENSG00000122574	violet
ENSG00000136193	blue
ENSG00000227014	grey
ENSG00000106080	magenta
ENSG00000106086	black
ENSG00000231519	blue
ENSG00000180354	darkmagenta
ENSG00000180233	lightcyan
ENSG00000235859	lightcyan
ENSG00000106100	coral2
ENSG00000006625	skyblue3
ENSG00000196295	darkturquoise
ENSG00000244480	lightyellow
ENSG00000264520	red
ENSG00000226874	purple
ENSG00000236455	lightgreen
ENSG00000106105	cyan
ENSG00000106113	grey
ENSG00000106125	greenyellow
ENSG00000240583	lightcoral
ENSG00000106128	pink
ENSG00000078549	mediumpurple3
ENSG00000164600	yellow
ENSG00000106341	sienna3
ENSG00000154678	blueviolet
ENSG00000106355	purple
ENSG00000105778	greenyellow
ENSG00000229358	grey
ENSG00000237004	pink4
ENSG00000231952	red
ENSG00000170852	green
ENSG00000205763	salmon
ENSG00000122642	indianred4
ENSG00000122643	palevioletred3
ENSG00000164610	skyblue1
ENSG00000122507	brown2
ENSG00000173852	grey
ENSG00000189212	grey
ENSG00000122557	lightcyan
ENSG00000227544	black
ENSG00000228878	plum2
ENSG00000122545	grey
ENSG00000122547	grey
ENSG00000164542	darkolivegreen
ENSG00000011426	salmon4
ENSG00000136250	lightsteelblue
ENSG00000155849	skyblue
ENSG00000086289	green
ENSG00000106483	grey
ENSG00000010270	red
ENSG00000078053	brown
ENSG00000006715	grey
ENSG00000106536	magenta
ENSG00000241127	midnightblue
ENSG00000236015	grey
ENSG00000006451	grey
ENSG00000228554	blue
ENSG00000188185	plum2
ENSG00000233225	mediumpurple3
ENSG00000175741	thistle3
ENSG00000259826	blue
ENSG00000065883	grey
ENSG00000199273	grey
ENSG00000168303	grey
ENSG00000175600	plum
ENSG00000122641	sienna3
ENSG00000224116	darkslateblue
ENSG00000106571	grey
ENSG00000261019	darkorange2
ENSG00000136197	yellow4
ENSG00000106588	palevioletred3
ENSG00000106591	orangered4
ENSG00000002746	brown
ENSG00000181211	turquoise
ENSG00000164543	blue
ENSG00000106603	green
ENSG00000106605	sienna3
ENSG00000062582	honeydew1
ENSG00000106608	pink
ENSG00000237972	grey
ENSG00000078967	brown4
ENSG00000214783	purple
ENSG00000241057	grey
ENSG00000239556	red
ENSG00000136206	purple
ENSG00000228434	purple
ENSG00000228903	yellow
ENSG00000235314	black
ENSG00000136279	tan
ENSG00000122678	grey
ENSG00000106624	turquoise
ENSG00000106628	darkolivegreen4
ENSG00000106633	grey
ENSG00000106636	yellowgreen
ENSG00000058404	brown
ENSG00000015676	darkgrey
ENSG00000146677	blue
ENSG00000136271	cyan
ENSG00000158604	darkred
ENSG00000105953	thistle2
ENSG00000122515	turquoise
ENSG00000196262	orange
ENSG00000105968	blue
ENSG00000146676	darkseagreen4
ENSG00000232956	paleturquoise
ENSG00000136280	blue
ENSG00000136274	darkorange2
ENSG00000136270	coral1
ENSG00000164742	turquoise
ENSG00000214765	salmon
ENSG00000234536	blue
ENSG00000146674	grey
ENSG00000136205	black
ENSG00000136273	darkgreen
ENSG00000158683	mediumpurple4
ENSG00000225507	grey
ENSG00000164746	greenyellow
ENSG00000183696	royalblue
ENSG00000179869	grey
ENSG00000185811	grey
ENSG00000132436	turquoise
ENSG00000132437	magenta4
ENSG00000106070	grey
ENSG00000106078	green
ENSG00000170419	skyblue
ENSG00000224223	skyblue
ENSG00000132432	red
ENSG00000146648	coral3
ENSG00000132434	lightsteelblue1
ENSG00000154978	grey
ENSG00000178665	darkred
ENSG00000146729	deeppink
ENSG00000239789	navajowhite2
ENSG00000146733	blue
ENSG00000146731	lightyellow
ENSG00000129103	grey
ENSG00000164776	floralwhite
ENSG00000106153	grey
ENSG00000234444	grey
ENSG00000227986	grey
ENSG00000228653	blue
ENSG00000173041	blue
ENSG00000223974	blue
ENSG00000196247	cyan
ENSG00000197008	lightsteelblue
ENSG00000234338	palevioletred2
ENSG00000198039	turquoise
ENSG00000223476	darkolivegreen
ENSG00000152926	darkred
ENSG00000213462	cyan
ENSG00000234585	yellow
ENSG00000226002	grey
ENSG00000164669	grey
ENSG00000232906	grey
ENSG00000146757	yellow
ENSG00000232270	lightgreen
ENSG00000228409	orangered4
ENSG00000196715	palevioletred3
ENSG00000169919	turquoise
ENSG00000126522	orangered1
ENSG00000241258	blue2
ENSG00000234185	grey
ENSG00000169902	grey
ENSG00000179406	purple
ENSG00000251451	purple
ENSG00000230189	purple
ENSG00000231234	purple
ENSG00000223473	pink
ENSG00000237310	grey
ENSG00000234500	red
ENSG00000229180	grey
ENSG00000232559	grey
ENSG00000243335	yellow
ENSG00000226824	grey
ENSG00000154710	tan4
ENSG00000232546	salmon2
ENSG00000230295	tan
ENSG00000106609	lightpink3
ENSG00000126524	lightyellow
ENSG00000198874	thistle2
ENSG00000230358	coral
ENSG00000067601	yellow
ENSG00000106610	grey
ENSG00000235475	lightcyan
ENSG00000158321	magenta
ENSG00000185274	grey
ENSG00000183166	skyblue
ENSG00000254184	grey
ENSG00000225648	lightyellow
ENSG00000196313	grey
ENSG00000106133	grey
ENSG00000155428	midnightblue
ENSG00000174353	grey
ENSG00000229018	grey
ENSG00000233369	ivory
ENSG00000205578	grey
ENSG00000130305	darkolivegreen
ENSG00000188763	honeydew
ENSG00000009954	ivory
ENSG00000106635	palevioletred2
ENSG00000106638	magenta
ENSG00000176428	turquoise
ENSG00000176410	darkorange
ENSG00000071462	coral1
ENSG00000106089	darkgrey
ENSG00000106077	ivory
ENSG00000189143	grey
ENSG00000049540	grey
ENSG00000106683	salmon1
ENSG00000106682	darkorange2
ENSG00000207741	turquoise
ENSG00000086730	lightcyan
ENSG00000049541	midnightblue
ENSG00000106665	grey
ENSG00000006704	greenyellow
ENSG00000077809	magenta
ENSG00000232729	darkviolet
ENSG00000160828	grey
ENSG00000196275	tan
ENSG00000123965	grey
ENSG00000184616	red
ENSG00000174374	lightgreen
ENSG00000174428	tan
ENSG00000232561	grey
ENSG00000198750	grey60
ENSG00000205583	grey
ENSG00000178809	blue2
ENSG00000223705	blue2
ENSG00000135213	grey
ENSG00000170092	maroon
ENSG00000127957	grey
ENSG00000127946	salmon
ENSG00000005486	yellow
ENSG00000127948	royalblue
ENSG00000235090	green
ENSG00000189077	lightgreen
ENSG00000127952	darkorange
ENSG00000146701	plum2
ENSG00000177679	brown
ENSG00000106211	darkmagenta
ENSG00000170027	darkgrey
ENSG00000146700	orangered1
ENSG00000091073	lightblue4
ENSG00000205485	grey
ENSG00000146707	grey
ENSG00000186704	blue
ENSG00000186645	plum
ENSG00000205482	lightgreen
ENSG00000214439	lightgreen
ENSG00000135205	greenyellow
ENSG00000127951	grey
ENSG00000250990	greenyellow
ENSG00000186088	skyblue1
ENSG00000127947	black
ENSG00000214293	grey
ENSG00000187257	yellow
ENSG00000135211	purple
ENSG00000006576	brown
ENSG00000187391	skyblue
ENSG00000231322	magenta
ENSG00000226230	magenta
ENSG00000234456	greenyellow
ENSG00000127955	grey
ENSG00000135218	black
ENSG00000075223	turquoise
ENSG00000019991	blue4
ENSG00000153956	grey
ENSG00000223770	grey
ENSG00000186472	brown
ENSG00000170381	turquoise
ENSG00000075213	sienna3
ENSG00000153993	firebrick3
ENSG00000198822	yellow
ENSG00000164659	turquoise
ENSG00000224046	blue
ENSG00000135164	lightcyan1
ENSG00000135185	floralwhite
ENSG00000182165	honeydew1
ENSG00000005469	darkorange
ENSG00000005471	sienna3
ENSG00000085563	grey
ENSG00000105784	brown
ENSG00000075303	grey60
ENSG00000006634	royalblue
ENSG00000008277	skyblue
ENSG00000075142	green
ENSG00000254003	grey
ENSG00000228113	cyan
ENSG00000235436	skyblue
ENSG00000157214	bisque4
ENSG00000105792	greenyellow
ENSG00000234459	greenyellow
ENSG00000105793	floralwhite
ENSG00000157224	tan
ENSG00000058091	grey
ENSG00000223969	grey
ENSG00000157240	grey
ENSG00000127989	floralwhite
ENSG00000127914	turquoise
ENSG00000001630	pink
ENSG00000240720	turquoise
ENSG00000188693	grey
ENSG00000001631	antiquewhite4
ENSG00000243107	lightgreen
ENSG00000200769	lightgreen
ENSG00000001629	grey
ENSG00000157259	navajowhite2
ENSG00000244055	darkorange
ENSG00000242950	skyblue3
ENSG00000127980	lightsteelblue
ENSG00000127993	cyan
ENSG00000234545	plum2
ENSG00000105810	turquoise
ENSG00000237819	blue
ENSG00000205413	grey
ENSG00000177409	grey
ENSG00000004766	tan
ENSG00000105825	turquoise
ENSG00000127920	skyblue
ENSG00000105829	tan
ENSG00000236861	white
ENSG00000164692	grey
ENSG00000127995	grey
ENSG00000127990	violet
ENSG00000242265	violet
ENSG00000158528	darkred
ENSG00000236197	grey
ENSG00000005421	plum1
ENSG00000105854	orangered3
ENSG00000004799	grey
ENSG00000158560	mediumpurple2
ENSG00000004864	darkorange
ENSG00000127922	grey
ENSG00000231764	grey
ENSG00000196636	grey
ENSG00000070669	skyblue1
ENSG00000237818	orange
ENSG00000238228	purple
ENSG00000266668	darkmagenta
ENSG00000183444	purple
ENSG00000243554	plum3
ENSG00000164715	salmon
ENSG00000205356	steelblue
ENSG00000164713	honeydew1
ENSG00000006453	grey
ENSG00000214389	red
ENSG00000106236	grey
ENSG00000166448	turquoise
ENSG00000196367	green
ENSG00000238109	grey
ENSG00000242687	cyan
ENSG00000198742	turquoise
ENSG00000002079	grey
ENSG00000241685	lightcyan
ENSG00000130429	grey
ENSG00000106244	grey
ENSG00000106245	lightyellow
ENSG00000106246	grey
ENSG00000160917	grey
ENSG00000228335	grey
ENSG00000241468	lightgreen
ENSG00000198556	tan
ENSG00000160908	cyan
ENSG00000196652	paleturquoise
ENSG00000221909	mediumpurple4
ENSG00000197343	grey
ENSG00000244219	brown4
ENSG00000197037	grey
ENSG00000106258	lightpink4
ENSG00000160870	skyblue3
ENSG00000160868	skyblue3
ENSG00000146833	grey
ENSG00000106261	darkturquoise
ENSG00000166529	grey
ENSG00000166526	lightcyan
ENSG00000168090	orange
ENSG00000166508	blue
ENSG00000221838	midnightblue
ENSG00000106290	yellow
ENSG00000166997	salmon
ENSG00000214309	salmon
ENSG00000188186	darkmagenta
ENSG00000146826	navajowhite2
ENSG00000197093	grey
ENSG00000213420	darkgrey
ENSG00000066923	darkturquoise
ENSG00000239521	yellowgreen
ENSG00000213413	yellow
ENSG00000214300	red
ENSG00000078319	royalblue
ENSG00000121716	grey
ENSG00000242294	white
ENSG00000085514	grey
ENSG00000078487	brown4
ENSG00000146834	darkorange
ENSG00000160813	yellow
ENSG00000166925	yellow
ENSG00000166924	brown
ENSG00000106351	grey60
ENSG00000184414	yellow
ENSG00000077454	lavenderblush2
ENSG00000106336	grey
ENSG00000224729	grey
ENSG00000106333	grey
ENSG00000106330	indianred4
ENSG00000106327	brown
ENSG00000077080	brown
ENSG00000172354	yellow4
ENSG00000146830	grey
ENSG00000172336	mediumorchid
ENSG00000196411	darkgrey
ENSG00000146828	green
ENSG00000087077	darkgrey
ENSG00000087087	coral1
ENSG00000176125	orangered1
ENSG00000087085	salmon
ENSG00000169871	brown
ENSG00000260336	salmon
ENSG00000106366	turquoise
ENSG00000106367	lightyellow
ENSG00000128564	darkmagenta
ENSG00000167011	mediumpurple3
ENSG00000106397	turquoise
ENSG00000106400	honeydew1
ENSG00000106404	grey
ENSG00000214253	plum3
ENSG00000232445	blue
ENSG00000128581	greenyellow
ENSG00000160963	grey
ENSG00000257923	greenyellow
ENSG00000259294	purple
ENSG00000160999	skyblue4
ENSG00000166667	grey
ENSG00000128563	grey
ENSG00000239486	grey
ENSG00000239480	grey
ENSG00000160991	black
ENSG00000160993	blue
ENSG00000161036	midnightblue
ENSG00000005075	steelblue
ENSG00000256604	blue
ENSG00000170667	thistle3
ENSG00000168255	grey
ENSG00000205238	pink
ENSG00000105808	ivory
ENSG00000173678	grey
ENSG00000205233	skyblue3
ENSG00000233297	grey
ENSG00000222011	lightblue4
ENSG00000161040	skyblue1
ENSG00000128606	grey
ENSG00000170632	pink
ENSG00000233025	midnightblue
ENSG00000161048	grey
ENSG00000170629	magenta
ENSG00000105819	grey
ENSG00000105821	paleturquoise
ENSG00000161057	darkgreen
ENSG00000235354	white
ENSG00000170615	white
ENSG00000189056	magenta4
ENSG00000164815	grey
ENSG00000187416	mediumpurple3
ENSG00000197258	tan
ENSG00000226869	grey
ENSG00000228393	purple
ENSG00000239569	grey
ENSG00000005483	grey60
ENSG00000135250	brown
ENSG00000091127	navajowhite2
ENSG00000135249	paleturquoise
ENSG00000185055	greenyellow
ENSG00000146776	royalblue
ENSG00000128536	darkolivegreen2
ENSG00000008282	darkslateblue
ENSG00000105835	yellow
ENSG00000253276	saddlebrown
ENSG00000005249	brown
ENSG00000243193	lightpink4
ENSG00000105856	lightsteelblue1
ENSG00000164597	navajowhite1
ENSG00000172209	brown
ENSG00000105865	blue
ENSG00000075790	green
ENSG00000105879	orangered4
ENSG00000091140	skyblue3
ENSG00000091136	turquoise
ENSG00000091129	grey
ENSG00000135241	mediumorchid
ENSG00000177683	pink
ENSG00000128590	cyan
ENSG00000184903	salmon
ENSG00000173114	magenta
ENSG00000238922	magenta
ENSG00000128512	yellow
ENSG00000225572	lightpink4
ENSG00000198839	grey
ENSG00000226851	plum1
ENSG00000006652	cyan
ENSG00000181016	thistle1
ENSG00000146802	cyan
ENSG00000164603	green
ENSG00000164604	brown
ENSG00000214194	yellow
ENSG00000128573	turquoise
ENSG00000135272	salmon
ENSG00000135269	grey
ENSG00000105971	turquoise
ENSG00000105974	turquoise
ENSG00000105976	sienna4
ENSG00000198898	skyblue3
ENSG00000235945	purple
ENSG00000227199	orangered4
ENSG00000004866	yellow
ENSG00000214188	grey
ENSG00000226367	lightpink4
ENSG00000077063	saddlebrown
ENSG00000128534	grey
ENSG00000184408	turquoise
ENSG00000106025	black
ENSG00000071243	indianred3
ENSG00000196937	grey
ENSG00000106278	grey
ENSG00000008311	black
ENSG00000081803	lightcoral
ENSG00000240499	sienna3
ENSG00000164675	greenyellow
ENSG00000232524	sienna3
ENSG00000128609	salmon
ENSG00000106299	pink
ENSG00000234224	grey
ENSG00000170775	grey
ENSG00000128513	grey
ENSG00000224897	darkolivegreen
ENSG00000179603	brown
ENSG00000048405	blue
ENSG00000224138	skyblue3
ENSG00000179562	yellowgreen
ENSG00000004059	grey
ENSG00000197157	tan
ENSG00000128594	plum1
ENSG00000242261	blue
ENSG00000106344	turquoise
ENSG00000224940	brown
ENSG00000106348	grey
ENSG00000165055	antiquewhite2
ENSG00000135245	pink
ENSG00000240758	cyan
ENSG00000242588	purple
ENSG00000243302	purple
ENSG00000230715	purple
ENSG00000243679	purple
ENSG00000205085	pink
ENSG00000135248	pink
ENSG00000128595	magenta
ENSG00000244218	tan4
ENSG00000128617	blue2
[truncated: 16,911 more rows]

## Sheet: Enrichment
cellType	module	cell_Module	Class	Gene.Set	Gene.Set.Size	Expected.Hits	Observed.Hits	OR	Pvalue
6_wk_FB_neuron	antiquewhite2	6_wk_FB_neuron_antiquewhite2	1	6_wk_FB_neuron-Astrocytes	3396	7.1774	26	3.62248	4.60169e-12
6_wk_FB_neuron	antiquewhite2	6_wk_FB_neuron_antiquewhite2	1	6_wk_FB_neuron-Myocyte	6052	12.7908	30	2.34543	5.74794e-10
6_wk_FB_neuron	antiquewhite2	6_wk_FB_neuron_antiquewhite2	1	6_wk_FB_neuron-hiPSC	433	0.91514	10	10.9273	1.26806e-08
6_wk_FB_neuron	antiquewhite2	6_wk_FB_neuron_antiquewhite2	1	CMC-modules_magenta	473	0.99968	6	6.00192	0.000413492
6_wk_FB_neuron	antiquewhite2	6_wk_FB_neuron_antiquewhite2	1	CMC-modules_violet	32	0.0676316	2	29.572	0.00206498
6_wk_FB_neuron	antiquewhite2	6_wk_FB_neuron_antiquewhite2	1	NPC-Fibroblast	1516	3.20405	9	2.80895	0.00335258
6_wk_FB_neuron	antiquewhite2	6_wk_FB_neuron_antiquewhite2	1	NPC-hiPSC	2422	5.11887	10	1.95356	0.0240643
6_wk_FB_neuron	antiquewhite2	6_wk_FB_neuron_antiquewhite2	1	CMC-modules_black	625	1.32093	3	2.27113	0.144251
6_wk_FB_neuron	antiquewhite2	6_wk_FB_neuron_antiquewhite2	1	primary_PSD_(human_core)	644	1.36109	3	2.20412	0.153731
6_wk_FB_neuron	antiquewhite2	6_wk_FB_neuron_antiquewhite2	1	CMC-modules_sienna	145	0.306456	1	3.26311	0.265235
6_wk_FB_neuron	antiquewhite2	6_wk_FB_neuron_antiquewhite2	1	CMC-modules_grey	2524	5.33444	7	1.31223	0.278125
6_wk_FB_neuron	antiquewhite2	6_wk_FB_neuron_antiquewhite2	1	CMC-modules_brown	897	1.8958	3	1.58245	0.29417
6_wk_FB_neuron	antiquewhite2	6_wk_FB_neuron_antiquewhite2	1	NPC-Oligodendrocyte_Precursor_Cell	4902	10.3603	12	1.15827	0.327733
6_wk_FB_neuron	antiquewhite2	6_wk_FB_neuron_antiquewhite2	1	CMC-modules_cyan	298	0.629819	1	1.58776	0.470894
6_wk_FB_neuron	antiquewhite2	6_wk_FB_neuron_antiquewhite2	1	CMC-modules_greenyellow	334	0.705905	1	1.41662	0.510468
6_wk_FB_neuron	antiquewhite2	6_wk_FB_neuron_antiquewhite2	1	CMC-modules_green	816	1.72461	2	1.15969	0.520563
6_wk_FB_neuron	antiquewhite2	6_wk_FB_neuron_antiquewhite2	1	CMC-modules_purple	390	0.82426	1	1.21321	0.566384
6_wk_FB_neuron	antiquewhite2	6_wk_FB_neuron_antiquewhite2	1	CMC-modules_yellow	423	0.894005	1	1.11856	0.59638
6_wk_FB_neuron	antiquewhite2	6_wk_FB_neuron_antiquewhite2	1	CMC-modules_pink	427	0.902459	1	1.10808	0.599876
6_wk_FB_neuron	antiquewhite2	6_wk_FB_neuron_antiquewhite2	1	NPC-Astrocytes	5150	10.8845	10	0.918741	0.690143
6_wk_FB_neuron	antiquewhite2	6_wk_FB_neuron_antiquewhite2	1	secondary_FMRP-targets	770	1.62739	1	0.614482	0.811873
6_wk_FB_neuron	antiquewhite2	6_wk_FB_neuron_antiquewhite2	1	6_wk_FB_neuron-Fibroblast	6148	12.9937	11	0.846563	0.812251
6_wk_FB_neuron	antiquewhite2	6_wk_FB_neuron_antiquewhite2	1	CMC-modules_turquoise	1650	3.48726	2	0.573517	0.877384
6_wk_FB_neuron	antiquewhite2	6_wk_FB_neuron_antiquewhite2	1	CMC-modules_blue	1154	2.43897	1	0.41001	0.920857
6_wk_FB_neuron	antiquewhite2	6_wk_FB_neuron_antiquewhite2	1	SendaiDE	2179	4.60529	2	0.434283	0.95561
6_wk_FB_neuron	antiquewhite2	6_wk_FB_neuron_antiquewhite2	1	NPC-Neuron	2359	4.98572	2	0.401146	0.96924
6_wk_FB_neuron	antiquewhite2	6_wk_FB_neuron_antiquewhite2	1	NPC-Newly_Formed_Oligodendrocyte	3302	6.97874	3	0.429877	0.981272
6_wk_FB_neuron	antiquewhite2	6_wk_FB_neuron_antiquewhite2	1	NPC-MEF	6437	13.6045	7	0.514535	0.995581
6_wk_FB_neuron	antiquewhite2	6_wk_FB_neuron_antiquewhite2	1	6_wk_FB_neuron-MEF	7254	15.3312	4	0.260905	0.999996
6_wk_FB_neuron	antiquewhite2	6_wk_FB_neuron_antiquewhite2	1	CMC_DE.CMC_DE_FDR_1	87	0.183873	0	0	1
6_wk_FB_neuron	antiquewhite2	6_wk_FB_neuron_antiquewhite2	1	CMC_DE.CMC_DE_FDR_5	590	1.24696	0	0	1
6_wk_FB_neuron	antiquewhite2	6_wk_FB_neuron_antiquewhite2	1	CMC-modules_bisque	44	0.0929935	0	0	1
6_wk_FB_neuron	antiquewhite2	6_wk_FB_neuron_antiquewhite2	1	CMC-modules_chocolate	74	0.156398	0	0	1
6_wk_FB_neuron	antiquewhite2	6_wk_FB_neuron_antiquewhite2	1	CMC-modules_coral	166	0.350839	0	0	1
6_wk_FB_neuron	antiquewhite2	6_wk_FB_neuron_antiquewhite2	1	CMC-modules_forestgreen	28	0.0591777	0	0	1
6_wk_FB_neuron	antiquewhite2	6_wk_FB_neuron_antiquewhite2	1	CMC-modules_grey60	109	0.23037	0	0	1
6_wk_FB_neuron	antiquewhite2	6_wk_FB_neuron_antiquewhite2	1	CMC-modules_hotpink	28	0.0591777	0	0	1
6_wk_FB_neuron	antiquewhite2	6_wk_FB_neuron_antiquewhite2	1	CMC-modules_ivory	142	0.300115	0	0	1
6_wk_FB_neuron	antiquewhite2	6_wk_FB_neuron_antiquewhite2	1	CMC-modules_khaki	51	0.107788	0	0	1
6_wk_FB_neuron	antiquewhite2	6_wk_FB_neuron_antiquewhite2	1	CMC-modules_lightcyan	268	0.566415	0	0	1
6_wk_FB_neuron	antiquewhite2	6_wk_FB_neuron_antiquewhite2	1	CMC-modules_lightgreen	199	0.420584	0	0	1
6_wk_FB_neuron	antiquewhite2	6_wk_FB_neuron_antiquewhite2	1	CMC-modules_lightyellow	163	0.344499	0	0	1
6_wk_FB_neuron	antiquewhite2	6_wk_FB_neuron_antiquewhite2	1	CMC-modules_mediumblue	26	0.0549507	0	0	1
6_wk_FB_neuron	antiquewhite2	6_wk_FB_neuron_antiquewhite2	1	CMC-modules_midnightblue	292	0.617138	0	0	1
6_wk_FB_neuron	antiquewhite2	6_wk_FB_neuron_antiquewhite2	1	CMC-modules_navy	38	0.0803125	0	0	1
6_wk_FB_neuron	antiquewhite2	6_wk_FB_neuron_antiquewhite2	1	CMC-modules_peru	114	0.240938	0	0	1
6_wk_FB_neuron	antiquewhite2	6_wk_FB_neuron_antiquewhite2	1	CMC-modules_plum	31	0.0655181	0	0	1
6_wk_FB_neuron	antiquewhite2	6_wk_FB_neuron_antiquewhite2	1	CMC-modules_red	689	1.45619	0	0	1
6_wk_FB_neuron	antiquewhite2	6_wk_FB_neuron_antiquewhite2	1	CMC-modules_salmon	312	0.659408	0	0	1
6_wk_FB_neuron	antiquewhite2	6_wk_FB_neuron_antiquewhite2	1	CMC-modules_seashell	55	0.116242	0	0	1
6_wk_FB_neuron	antiquewhite2	6_wk_FB_neuron_antiquewhite2	1	CMC-modules_tan	281	0.59389	0	0	1
6_wk_FB_neuron	antiquewhite2	6_wk_FB_neuron_antiquewhite2	1	CMC-modules_thistle	26	0.0549507	0	0	1
6_wk_FB_neuron	antiquewhite2	6_wk_FB_neuron_antiquewhite2	1	CMC-modules_wheat	87	0.183873	0	0	1
6_wk_FB_neuron	antiquewhite2	6_wk_FB_neuron_antiquewhite2	1	gws3k-8.6_Schizophrenia	88	0.185987	0	0	1
6_wk_FB_neuron	antiquewhite2	6_wk_FB_neuron_antiquewhite2	1	primary_cnvgene	192	0.40579	0	0	1
6_wk_FB_neuron	antiquewhite2	6_wk_FB_neuron_antiquewhite2	1	primary_kirov_de_novo_CNV	150	0.317023	0	0	1
6_wk_FB_neuron	antiquewhite2	6_wk_FB_neuron_antiquewhite2	1	primary_SCZ-LoF	80	0.169079	0	0	1
6_wk_FB_neuron	antiquewhite2	6_wk_FB_neuron_antiquewhite2	1	primary_ARC	27	0.0570642	0	0	1
6_wk_FB_neuron	antiquewhite2	6_wk_FB_neuron_antiquewhite2	1	primary_NMDAR_network	61	0.128923	0	0	1
6_wk_FB_neuron	antiquewhite2	6_wk_FB_neuron_antiquewhite2	1	primary_PSD-95_(core)	64	0.135263	0	0	1
6_wk_FB_neuron	antiquewhite2	6_wk_FB_neuron_antiquewhite2	1	primary_mGluR5	37	0.0781991	0	0	1
6_wk_FB_neuron	antiquewhite2	6_wk_FB_neuron_antiquewhite2	1	COS_DE	31	0.0655181	0	0	1
6_wk_FB_neuron	antiquewhite2	6_wk_FB_neuron_antiquewhite2	1	6_wk_FB_neuron-Neuron	6828	14.4309	0	0	1
6_wk_FB_neuron	antiquewhite2	6_wk_FB_neuron_antiquewhite2	1	6_wk_FB_neuron-Oligodendrocyte_Precursor_Cell	3721	7.86429	0	0	1
6_wk_FB_neuron	antiquewhite4	6_wk_FB_neuron_antiquewhite4	1	6_wk_FB_neuron-Myocyte	6052	24.0313	57	2.37191	1.75892e-18
6_wk_FB_neuron	antiquewhite4	6_wk_FB_neuron_antiquewhite4	1	6_wk_FB_neuron-hiPSC	433	1.71935	9	5.23452	4.92001e-05
6_wk_FB_neuron	antiquewhite4	6_wk_FB_neuron_antiquewhite4	1	6_wk_FB_neuron-MEF	7254	28.8042	42	1.45812	0.000571764
6_wk_FB_neuron	antiquewhite4	6_wk_FB_neuron_antiquewhite4	1	CMC-modules_bisque	44	0.174715	2	11.4472	0.0131851
6_wk_FB_neuron	antiquewhite4	6_wk_FB_neuron_antiquewhite4	1	CMC-modules_brown	897	3.5618	8	2.24605	0.0248773
6_wk_FB_neuron	antiquewhite4	6_wk_FB_neuron_antiquewhite4	1	CMC-modules_thistle	26	0.103241	1	9.6861	0.0983504
6_wk_FB_neuron	antiquewhite4	6_wk_FB_neuron_antiquewhite4	1	NPC-Fibroblast	1516	6.01973	9	1.49508	0.14363
6_wk_FB_neuron	antiquewhite4	6_wk_FB_neuron_antiquewhite4	1	CMC-modules_grey	2524	10.0223	13	1.29711	0.192764
6_wk_FB_neuron	antiquewhite4	6_wk_FB_neuron_antiquewhite4	1	CMC-modules_pink	427	1.69553	3	1.76936	0.240279
6_wk_FB_neuron	antiquewhite4	6_wk_FB_neuron_antiquewhite4	1	primary_SCZ-LoF	80	0.317664	1	3.14798	0.273201
6_wk_FB_neuron	antiquewhite4	6_wk_FB_neuron_antiquewhite4	1	CMC-modules_magenta	473	1.87819	3	1.59729	0.289779
6_wk_FB_neuron	antiquewhite4	6_wk_FB_neuron_antiquewhite4	1	CMC_DE.CMC_DE_FDR_1	87	0.345459	1	2.8947	0.293269
6_wk_FB_neuron	antiquewhite4	6_wk_FB_neuron_antiquewhite4	1	gws3k-8.6_Schizophrenia	88	0.34943	1	2.8618	0.296091
6_wk_FB_neuron	antiquewhite4	6_wk_FB_neuron_antiquewhite4	1	NPC-Oligodendrocyte_Precursor_Cell	4902	19.4648	21	1.07887	0.382445
6_wk_FB_neuron	antiquewhite4	6_wk_FB_neuron_antiquewhite4	1	CMC-modules_ivory	142	0.563853	1	1.77351	0.433086
6_wk_FB_neuron	antiquewhite4	6_wk_FB_neuron_antiquewhite4	1	primary_kirov_de_novo_CNV	150	0.595619	1	1.67892	0.451011
6_wk_FB_neuron	antiquewhite4	6_wk_FB_neuron_antiquewhite4	1	CMC-modules_black	625	2.48175	3	1.20883	0.454254
6_wk_FB_neuron	antiquewhite4	6_wk_FB_neuron_antiquewhite4	1	6_wk_FB_neuron-Astrocytes	3396	13.4848	14	1.0382	0.48652
6_wk_FB_neuron	antiquewhite4	6_wk_FB_neuron_antiquewhite4	1	CMC-modules_blue	1154	4.5823	5	1.09116	0.487834
6_wk_FB_neuron	antiquewhite4	6_wk_FB_neuron_antiquewhite4	1	CMC-modules_yellow	423	1.67965	2	1.19073	0.503743
6_wk_FB_neuron	antiquewhite4	6_wk_FB_neuron_antiquewhite4	1	primary_cnvgene	192	0.762393	1	1.31166	0.536353
6_wk_FB_neuron	antiquewhite4	6_wk_FB_neuron_antiquewhite4	1	CMC-modules_green	816	3.24017	3	0.925878	0.635762
6_wk_FB_neuron	antiquewhite4	6_wk_FB_neuron_antiquewhite4	1	CMC-modules_lightcyan	268	1.06417	1	0.939697	0.658884
6_wk_FB_neuron	antiquewhite4	6_wk_FB_neuron_antiquewhite4	1	CMC-modules_tan	281	1.11579	1	0.896223	0.676379
6_wk_FB_neuron	antiquewhite4	6_wk_FB_neuron_antiquewhite4	1	CMC-modules_midnightblue	292	1.15947	1	0.862461	0.69049
6_wk_FB_neuron	antiquewhite4	6_wk_FB_neuron_antiquewhite4	1	CMC-modules_greenyellow	334	1.32625	1	0.754008	0.739015
6_wk_FB_neuron	antiquewhite4	6_wk_FB_neuron_antiquewhite4	1	CMC-modules_red	689	2.73588	2	0.731027	0.765293
6_wk_FB_neuron	antiquewhite4	6_wk_FB_neuron_antiquewhite4	1	SendaiDE	2179	8.65236	7	0.809028	0.78043
6_wk_FB_neuron	antiquewhite4	6_wk_FB_neuron_antiquewhite4	1	CMC-modules_turquoise	1650	6.55181	4	0.610518	0.904937
6_wk_FB_neuron	antiquewhite4	6_wk_FB_neuron_antiquewhite4	1	NPC-MEF	6437	25.56	21	0.821596	0.905741
6_wk_FB_neuron	antiquewhite4	6_wk_FB_neuron_antiquewhite4	1	CMC_DE.CMC_DE_FDR_5	590	2.34277	1	0.426845	0.90864
6_wk_FB_neuron	antiquewhite4	6_wk_FB_neuron_antiquewhite4	1	NPC-hiPSC	2422	9.61727	6	0.623878	0.93401
6_wk_FB_neuron	antiquewhite4	6_wk_FB_neuron_antiquewhite4	1	6_wk_FB_neuron-Neuron	6828	27.1126	21	0.774548	0.956477
6_wk_FB_neuron	antiquewhite4	6_wk_FB_neuron_antiquewhite4	1	6_wk_FB_neuron-Oligodendrocyte_Precursor_Cell	3721	14.7753	9	0.609123	0.975014
6_wk_FB_neuron	antiquewhite4	6_wk_FB_neuron_antiquewhite4	1	NPC-Astrocytes	5150	20.4496	12	0.586809	0.994243
6_wk_FB_neuron	antiquewhite4	6_wk_FB_neuron_antiquewhite4	1	NPC-Neuron	2359	9.36711	3	0.32027	0.997242
6_wk_FB_neuron	antiquewhite4	6_wk_FB_neuron_antiquewhite4	1	NPC-Newly_Formed_Oligodendrocyte	3302	13.1116	5	0.381343	0.998515
6_wk_FB_neuron	antiquewhite4	6_wk_FB_neuron_antiquewhite4	1	CMC-modules_chocolate	74	0.293839	0	0	1
6_wk_FB_neuron	antiquewhite4	6_wk_FB_neuron_antiquewhite4	1	CMC-modules_coral	166	0.659152	0	0	1
6_wk_FB_neuron	antiquewhite4	6_wk_FB_neuron_antiquewhite4	1	CMC-modules_cyan	298	1.1833	0	0	1
6_wk_FB_neuron	antiquewhite4	6_wk_FB_neuron_antiquewhite4	1	CMC-modules_forestgreen	28	0.111182	0	0	1
6_wk_FB_neuron	antiquewhite4	6_wk_FB_neuron_antiquewhite4	1	CMC-modules_grey60	109	0.432817	0	0	1
6_wk_FB_neuron	antiquewhite4	6_wk_FB_neuron_antiquewhite4	1	CMC-modules_hotpink	28	0.111182	0	0	1
6_wk_FB_neuron	antiquewhite4	6_wk_FB_neuron_antiquewhite4	1	CMC-modules_khaki	51	0.202511	0	0	1
6_wk_FB_neuron	antiquewhite4	6_wk_FB_neuron_antiquewhite4	1	CMC-modules_lightgreen	199	0.790188	0	0	1
6_wk_FB_neuron	antiquewhite4	6_wk_FB_neuron_antiquewhite4	1	CMC-modules_lightyellow	163	0.64724	0	0	1
6_wk_FB_neuron	antiquewhite4	6_wk_FB_neuron_antiquewhite4	1	CMC-modules_mediumblue	26	0.103241	0	0	1
6_wk_FB_neuron	antiquewhite4	6_wk_FB_neuron_antiquewhite4	1	CMC-modules_navy	38	0.15089	0	0	1
6_wk_FB_neuron	antiquewhite4	6_wk_FB_neuron_antiquewhite4	1	CMC-modules_peru	114	0.452671	0	0	1
6_wk_FB_neuron	antiquewhite4	6_wk_FB_neuron_antiquewhite4	1	CMC-modules_plum	31	0.123095	0	0	1
6_wk_FB_neuron	antiquewhite4	6_wk_FB_neuron_antiquewhite4	1	CMC-modules_purple	390	1.54861	0	0	1
6_wk_FB_neuron	antiquewhite4	6_wk_FB_neuron_antiquewhite4	1	CMC-modules_salmon	312	1.23889	0	0	1
6_wk_FB_neuron	antiquewhite4	6_wk_FB_neuron_antiquewhite4	1	CMC-modules_seashell	55	0.218394	0	0	1
6_wk_FB_neuron	antiquewhite4	6_wk_FB_neuron_antiquewhite4	1	CMC-modules_sienna	145	0.575765	0	0	1
6_wk_FB_neuron	antiquewhite4	6_wk_FB_neuron_antiquewhite4	1	CMC-modules_violet	32	0.127065	0	0	1
6_wk_FB_neuron	antiquewhite4	6_wk_FB_neuron_antiquewhite4	1	CMC-modules_wheat	87	0.345459	0	0	1
6_wk_FB_neuron	antiquewhite4	6_wk_FB_neuron_antiquewhite4	1	primary_ARC	27	0.107211	0	0	1
6_wk_FB_neuron	antiquewhite4	6_wk_FB_neuron_antiquewhite4	1	primary_NMDAR_network	61	0.242219	0	0	1
6_wk_FB_neuron	antiquewhite4	6_wk_FB_neuron_antiquewhite4	1	primary_PSD_(human_core)	644	2.55719	0	0	1
6_wk_FB_neuron	antiquewhite4	6_wk_FB_neuron_antiquewhite4	1	primary_PSD-95_(core)	64	0.254131	0	0	1
6_wk_FB_neuron	antiquewhite4	6_wk_FB_neuron_antiquewhite4	1	primary_mGluR5	37	0.146919	0	0	1
6_wk_FB_neuron	antiquewhite4	6_wk_FB_neuron_antiquewhite4	1	secondary_FMRP-targets	770	3.05751	0	0	1
6_wk_FB_neuron	antiquewhite4	6_wk_FB_neuron_antiquewhite4	1	COS_DE	31	0.123095	0	0	1
6_wk_FB_neuron	antiquewhite4	6_wk_FB_neuron_antiquewhite4	1	6_wk_FB_neuron-Fibroblast	6148	24.4125	0	0	1
6_wk_FB_neuron	bisque4	6_wk_FB_neuron_bisque4	1	NPC-Newly_Formed_Oligodendrocyte	3302	17.9755	60	3.33787	1.51058e-22
6_wk_FB_neuron	bisque4	6_wk_FB_neuron_bisque4	1	NPC-MEF	6437	35.0419	58	1.65516	4.19452e-07
6_wk_FB_neuron	bisque4	6_wk_FB_neuron_bisque4	1	CMC-modules_tan	281	1.52972	5	3.26858	0.0185892
6_wk_FB_neuron	bisque4	6_wk_FB_neuron_bisque4	1	CMC-modules_peru	114	0.620597	3	4.83406	0.0242897
6_wk_FB_neuron	bisque4	6_wk_FB_neuron_bisque4	1	CMC-modules_grey	2524	13.7402	21	1.52836	0.0275102
6_wk_FB_neuron	bisque4	6_wk_FB_neuron_bisque4	1	CMC-modules_lightyellow	163	0.887345	2	2.25392	0.222546
6_wk_FB_neuron	bisque4	6_wk_FB_neuron_bisque4	1	primary_PSD-95_(core)	64	0.348405	1	2.87022	0.295358
6_wk_FB_neuron	bisque4	6_wk_FB_neuron_bisque4	1	CMC-modules_red	689	3.7508	5	1.33305	0.321311
6_wk_FB_neuron	bisque4	6_wk_FB_neuron_bisque4	1	primary_SCZ-LoF	80	0.435507	1	2.29618	0.35455
6_wk_FB_neuron	bisque4	6_wk_FB_neuron_bisque4	1	secondary_FMRP-targets	770	4.19175	5	1.19282	0.409561
6_wk_FB_neuron	bisque4	6_wk_FB_neuron_bisque4	1	CMC-modules_lightcyan	268	1.45895	2	1.37085	0.430101
6_wk_FB_neuron	bisque4	6_wk_FB_neuron_bisque4	1	CMC-modules_blue	1154	6.28218	7	1.11426	0.440706
6_wk_FB_neuron	bisque4	6_wk_FB_neuron_bisque4	1	CMC-modules_grey60	109	0.593378	1	1.68527	0.449579
6_wk_FB_neuron	bisque4	6_wk_FB_neuron_bisque4	1	CMC-modules_sienna	145	0.789356	1	1.26686	0.548507
6_wk_FB_neuron	bisque4	6_wk_FB_neuron_bisque4	1	CMC-modules_green	816	4.44217	4	0.900461	0.655186
6_wk_FB_neuron	bisque4	6_wk_FB_neuron_bisque4	1	primary_PSD_(human_core)	644	3.50583	3	0.855718	0.686827
6_wk_FB_neuron	bisque4	6_wk_FB_neuron_bisque4	1	CMC-modules_turquoise	1650	8.98232	7	0.779308	0.807479
6_wk_FB_neuron	bisque4	6_wk_FB_neuron_bisque4	1	CMC-modules_salmon	312	1.69848	1	0.588763	0.820997
6_wk_FB_neuron	bisque4	6_wk_FB_neuron_bisque4	1	CMC_DE.CMC_DE_FDR_5	590	3.21186	2	0.622692	0.836575
6_wk_FB_neuron	bisque4	6_wk_FB_neuron_bisque4	1	CMC-modules_greenyellow	334	1.81824	1	0.549982	0.841656
6_wk_FB_neuron	bisque4	6_wk_FB_neuron_bisque4	1	CMC-modules_pink	427	2.32452	1	0.430197	0.905895
6_wk_FB_neuron	bisque4	6_wk_FB_neuron_bisque4	1	CMC-modules_magenta	473	2.57493	1	0.38836	0.927336
6_wk_FB_neuron	bisque4	6_wk_FB_neuron_bisque4	1	NPC-Astrocytes	5150	28.0357	22	0.784713	0.937247
6_wk_FB_neuron	bisque4	6_wk_FB_neuron_bisque4	1	CMC-modules_black	625	3.4024	1	0.293911	0.969252
6_wk_FB_neuron	bisque4	6_wk_FB_neuron_bisque4	1	NPC-Neuron	2359	12.842	7	0.545086	0.980056
6_wk_FB_neuron	bisque4	6_wk_FB_neuron_bisque4	1	NPC-Oligodendrocyte_Precursor_Cell	4902	26.6857	18	0.674519	0.986787
6_wk_FB_neuron	bisque4	6_wk_FB_neuron_bisque4	1	NPC-hiPSC	2422	13.185	4	0.303376	0.999563
6_wk_FB_neuron	bisque4	6_wk_FB_neuron_bisque4	1	NPC-Fibroblast	1516	8.25285	1	0.12117	0.999834
6_wk_FB_neuron	bisque4	6_wk_FB_neuron_bisque4	1	6_wk_FB_neuron-Myocyte	6052	32.9461	7	0.212468	1
6_wk_FB_neuron	bisque4	6_wk_FB_neuron_bisque4	1	6_wk_FB_neuron-MEF	7254	39.4896	9	0.227908	1
6_wk_FB_neuron	bisque4	6_wk_FB_neuron_bisque4	1	6_wk_FB_neuron-Neuron	6828	37.1705	7	0.188321	1
6_wk_FB_neuron	bisque4	6_wk_FB_neuron_bisque4	1	CMC_DE.CMC_DE_FDR_1	87	0.473613	0	0	1
6_wk_FB_neuron	bisque4	6_wk_FB_neuron_bisque4	1	CMC-modules_bisque	44	0.239529	0	0	1
6_wk_FB_neuron	bisque4	6_wk_FB_neuron_bisque4	1	CMC-modules_brown	897	4.88312	0	0	1
6_wk_FB_neuron	bisque4	6_wk_FB_neuron_bisque4	1	CMC-modules_chocolate	74	0.402844	0	0	1
6_wk_FB_neuron	bisque4	6_wk_FB_neuron_bisque4	1	CMC-modules_coral	166	0.903676	0	0	1
6_wk_FB_neuron	bisque4	6_wk_FB_neuron_bisque4	1	CMC-modules_cyan	298	1.62226	0	0	1
6_wk_FB_neuron	bisque4	6_wk_FB_neuron_bisque4	1	CMC-modules_forestgreen	28	0.152427	0	0	1
6_wk_FB_neuron	bisque4	6_wk_FB_neuron_bisque4	1	CMC-modules_hotpink	28	0.152427	0	0	1
6_wk_FB_neuron	bisque4	6_wk_FB_neuron_bisque4	1	CMC-modules_ivory	142	0.773024	0	0	1
6_wk_FB_neuron	bisque4	6_wk_FB_neuron_bisque4	1	CMC-modules_khaki	51	0.277635	0	0	1
6_wk_FB_neuron	bisque4	6_wk_FB_neuron_bisque4	1	CMC-modules_lightgreen	199	1.08332	0	0	1
6_wk_FB_neuron	bisque4	6_wk_FB_neuron_bisque4	1	CMC-modules_mediumblue	26	0.14154	0	0	1
6_wk_FB_neuron	bisque4	6_wk_FB_neuron_bisque4	1	CMC-modules_midnightblue	292	1.5896	0	0	1
6_wk_FB_neuron	bisque4	6_wk_FB_neuron_bisque4	1	CMC-modules_navy	38	0.206866	0	0	1
6_wk_FB_neuron	bisque4	6_wk_FB_neuron_bisque4	1	CMC-modules_plum	31	0.168759	0	0	1
6_wk_FB_neuron	bisque4	6_wk_FB_neuron_bisque4	1	CMC-modules_purple	390	2.12309	0	0	1
6_wk_FB_neuron	bisque4	6_wk_FB_neuron_bisque4	1	CMC-modules_seashell	55	0.299411	0	0	1
6_wk_FB_neuron	bisque4	6_wk_FB_neuron_bisque4	1	CMC-modules_thistle	26	0.14154	0	0	1
6_wk_FB_neuron	bisque4	6_wk_FB_neuron_bisque4	1	CMC-modules_violet	32	0.174203	0	0	1
6_wk_FB_neuron	bisque4	6_wk_FB_neuron_bisque4	1	CMC-modules_wheat	87	0.473613	0	0	1
6_wk_FB_neuron	bisque4	6_wk_FB_neuron_bisque4	1	CMC-modules_yellow	423	2.30274	0	0	1
6_wk_FB_neuron	bisque4	6_wk_FB_neuron_bisque4	1	gws3k-8.6_Schizophrenia	88	0.479057	0	0	1
6_wk_FB_neuron	bisque4	6_wk_FB_neuron_bisque4	1	primary_cnvgene	192	1.04522	0	0	1
6_wk_FB_neuron	bisque4	6_wk_FB_neuron_bisque4	1	primary_kirov_de_novo_CNV	150	0.816575	0	0	1
6_wk_FB_neuron	bisque4	6_wk_FB_neuron_bisque4	1	primary_ARC	27	0.146983	0	0	1
6_wk_FB_neuron	bisque4	6_wk_FB_neuron_bisque4	1	primary_NMDAR_network	61	0.332074	0	0	1
6_wk_FB_neuron	bisque4	6_wk_FB_neuron_bisque4	1	primary_mGluR5	37	0.201422	0	0	1
6_wk_FB_neuron	bisque4	6_wk_FB_neuron_bisque4	1	COS_DE	31	0.168759	0	0	1
6_wk_FB_neuron	bisque4	6_wk_FB_neuron_bisque4	1	6_wk_FB_neuron-Astrocytes	3396	18.4873	0	0	1
6_wk_FB_neuron	bisque4	6_wk_FB_neuron_bisque4	1	6_wk_FB_neuron-Fibroblast	6148	33.4687	2	0.0597574	1
6_wk_FB_neuron	bisque4	6_wk_FB_neuron_bisque4	1	6_wk_FB_neuron-hiPSC	433	2.35718	0	0	1
6_wk_FB_neuron	bisque4	6_wk_FB_neuron_bisque4	1	6_wk_FB_neuron-Oligodendrocyte_Precursor_Cell	3721	20.2565	0	0	1
6_wk_FB_neuron	bisque4	6_wk_FB_neuron_bisque4	1	SendaiDE	2179	11.8621	0	0	1
6_wk_FB_neuron	black	6_wk_FB_neuron_black	1	6_wk_FB_neuron-Oligodendrocyte_Precursor_Cell	3721	78.8812	141	1.7875	2.24786e-14
6_wk_FB_neuron	black	6_wk_FB_neuron_black	1	6_wk_FB_neuron-Fibroblast	6148	130.331	191	1.4655	7.71496e-12
6_wk_FB_neuron	black	6_wk_FB_neuron_black	1	CMC-modules_peru	114	2.41668	10	4.13791	0.000154946
6_wk_FB_neuron	black	6_wk_FB_neuron_black	1	NPC-Oligodendrocyte_Precursor_Cell	4902	103.917	131	1.26062	0.00088235
6_wk_FB_neuron	black	6_wk_FB_neuron_black	1	CMC_DE.CMC_DE_FDR_1	87	1.84431	7	3.79546	0.00247469
6_wk_FB_neuron	black	6_wk_FB_neuron_black	1	NPC-Astrocytes	5150	109.174	132	1.20907	0.00459288
6_wk_FB_neuron	black	6_wk_FB_neuron_black	1	CMC_DE.CMC_DE_FDR_5	590	12.5074	21	1.67901	0.0145648
6_wk_FB_neuron	black	6_wk_FB_neuron_black	1	CMC-modules_tan	281	5.9569	11	1.8466	0.037707
6_wk_FB_neuron	black	6_wk_FB_neuron_black	1	CMC-modules_green	816	17.2983	25	1.44523	0.0415906
6_wk_FB_neuron	black	6_wk_FB_neuron_black	1	6_wk_FB_neuron-Astrocytes	3396	71.9915	85	1.18069	0.048027
6_wk_FB_neuron	black	6_wk_FB_neuron_black	1	6_wk_FB_neuron-Myocyte	6052	128.296	142	1.10682	0.0666682
6_wk_FB_neuron	black	6_wk_FB_neuron_black	1	CMC-modules_thistle	26	0.551172	2	3.62863	0.104419
6_wk_FB_neuron	black	6_wk_FB_neuron_black	1	CMC-modules_turquoise	1650	34.9782	39	1.11498	0.257859
6_wk_FB_neuron	black	6_wk_FB_neuron_black	1	NPC-hiPSC	2422	51.3438	56	1.09069	0.258557
6_wk_FB_neuron	black	6_wk_FB_neuron_black	1	CMC-modules_lightyellow	163	3.45542	5	1.447	0.264493
6_wk_FB_neuron	black	6_wk_FB_neuron_black	1	CMC-modules_grey	2524	53.5061	58	1.08399	0.269921
6_wk_FB_neuron	black	6_wk_FB_neuron_black	1	CMC-modules_cyan	298	6.31728	8	1.26637	0.298678
6_wk_FB_neuron	black	6_wk_FB_neuron_black	1	CMC-modules_magenta	473	10.0271	12	1.19676	0.303329
6_wk_FB_neuron	black	6_wk_FB_neuron_black	1	primary_NMDAR_network	61	1.29313	2	1.54663	0.372043
6_wk_FB_neuron	black	6_wk_FB_neuron_black	1	CMC-modules_grey60	109	2.31068	3	1.29832	0.40794
6_wk_FB_neuron	black	6_wk_FB_neuron_black	1	CMC-modules_brown	897	19.0154	20	1.05178	0.440769
6_wk_FB_neuron	black	6_wk_FB_neuron_black	1	CMC-modules_purple	390	8.26758	9	1.08859	0.445578
6_wk_FB_neuron	black	6_wk_FB_neuron_black	1	CMC-modules_hotpink	28	0.59357	1	1.68472	0.45145
6_wk_FB_neuron	black	6_wk_FB_neuron_black	1	secondary_FMRP-targets	770	16.3232	17	1.04146	0.467161
6_wk_FB_neuron	black	6_wk_FB_neuron_black	1	CMC-modules_coral	166	3.51902	4	1.13668	0.46924
6_wk_FB_neuron	black	6_wk_FB_neuron_black	1	primary_PSD_(human_core)	644	13.6521	14	1.02548	0.500478
6_wk_FB_neuron	black	6_wk_FB_neuron_black	1	CMC-modules_lightcyan	268	5.68131	6	1.05609	0.504075
6_wk_FB_neuron	black	6_wk_FB_neuron_black	1	primary_SCZ-LoF	80	1.69591	2	1.17931	0.50835
6_wk_FB_neuron	black	6_wk_FB_neuron_black	1	gws3k-8.6_Schizophrenia	88	1.86551	2	1.0721	0.559744
6_wk_FB_neuron	black	6_wk_FB_neuron_black	1	CMC-modules_ivory	142	3.01025	3	0.996596	0.58254
6_wk_FB_neuron	black	6_wk_FB_neuron_black	1	primary_cnvgene	192	4.07019	4	0.982754	0.583583
6_wk_FB_neuron	black	6_wk_FB_neuron_black	1	CMC-modules_bisque	44	0.932753	1	1.0721	0.610969
6_wk_FB_neuron	black	6_wk_FB_neuron_black	1	CMC-modules_lightgreen	199	4.21859	4	0.948185	0.611865
6_wk_FB_neuron	black	6_wk_FB_neuron_black	1	NPC-Newly_Formed_Oligodendrocyte	3302	69.9988	68	0.971445	0.628826
6_wk_FB_neuron	black	6_wk_FB_neuron_black	1	CMC-modules_salmon	312	6.61406	6	0.907158	0.652067
6_wk_FB_neuron	black	6_wk_FB_neuron_black	1	CMC-modules_pink	427	9.05194	8	0.883788	0.687989
6_wk_FB_neuron	black	6_wk_FB_neuron_black	1	CMC-modules_greenyellow	334	7.08044	6	0.847405	0.715028
6_wk_FB_neuron	black	6_wk_FB_neuron_black	1	CMC-modules_midnightblue	292	6.19009	5	0.807743	0.745104
6_wk_FB_neuron	black	6_wk_FB_neuron_black	1	NPC-Neuron	2359	50.0083	46	0.919848	0.755044
6_wk_FB_neuron	black	6_wk_FB_neuron_black	1	CMC-modules_yellow	423	8.96714	7	0.780628	0.796866
6_wk_FB_neuron	black	6_wk_FB_neuron_black	1	CMC-modules_sienna	145	3.07384	2	0.650651	0.816121
6_wk_FB_neuron	black	6_wk_FB_neuron_black	1	primary_kirov_de_novo_CNV	150	3.17984	2	0.628963	0.830604
6_wk_FB_neuron	black	6_wk_FB_neuron_black	1	NPC-MEF	6437	136.457	128	0.938021	0.84401
6_wk_FB_neuron	black	6_wk_FB_neuron_black	1	CMC-modules_black	625	13.2493	10	0.754755	0.858044
6_wk_FB_neuron	black	6_wk_FB_neuron_black	1	NPC-Fibroblast	1516	32.1376	26	0.809022	0.896392
6_wk_FB_neuron	black	6_wk_FB_neuron_black	1	CMC-modules_blue	1154	24.4636	17	0.694911	0.960499
6_wk_FB_neuron	black	6_wk_FB_neuron_black	1	CMC-modules_red	689	14.6061	8	0.547718	0.980529
6_wk_FB_neuron	black	6_wk_FB_neuron_black	1	6_wk_FB_neuron-hiPSC	433	9.17913	1	0.108943	0.999918
6_wk_FB_neuron	black	6_wk_FB_neuron_black	1	6_wk_FB_neuron-Neuron	6828	144.746	104	0.718499	0.999999
6_wk_FB_neuron	black	6_wk_FB_neuron_black	1	SendaiDE	2179	46.1925	9	0.194837	1
6_wk_FB_neuron	black	6_wk_FB_neuron_black	1	CMC-modules_chocolate	74	1.56872	0	0	1
6_wk_FB_neuron	black	6_wk_FB_neuron_black	1	CMC-modules_forestgreen	28	0.59357	0	0	1
6_wk_FB_neuron	black	6_wk_FB_neuron_black	1	CMC-modules_khaki	51	1.08115	0	0	1
6_wk_FB_neuron	black	6_wk_FB_neuron_black	1	CMC-modules_mediumblue	26	0.551172	0	0	1
6_wk_FB_neuron	black	6_wk_FB_neuron_black	1	CMC-modules_navy	38	0.805559	0	0	1
6_wk_FB_neuron	black	6_wk_FB_neuron_black	1	CMC-modules_plum	31	0.657167	0	0	1
6_wk_FB_neuron	black	6_wk_FB_neuron_black	1	CMC-modules_seashell	55	1.16594	0	0	1
6_wk_FB_neuron	black	6_wk_FB_neuron_black	1	CMC-modules_violet	32	0.678366	0	0	1
6_wk_FB_neuron	black	6_wk_FB_neuron_black	1	CMC-modules_wheat	87	1.84431	0	0	1
6_wk_FB_neuron	black	6_wk_FB_neuron_black	1	primary_ARC	27	0.572371	0	0	1
6_wk_FB_neuron	black	6_wk_FB_neuron_black	1	primary_PSD-95_(core)	64	1.35673	0	0	1
6_wk_FB_neuron	black	6_wk_FB_neuron_black	1	primary_mGluR5	37	0.78436	0	0	1
6_wk_FB_neuron	black	6_wk_FB_neuron_black	1	COS_DE	31	0.657167	0	0	1
6_wk_FB_neuron	black	6_wk_FB_neuron_black	1	6_wk_FB_neuron-MEF	7254	153.777	60	0.390175	1
6_wk_FB_neuron	blue	6_wk_FB_neuron_blue	1	6_wk_FB_neuron-hiPSC	433	14.5313	113	7.77631	6.04925e-70
6_wk_FB_neuron	blue	6_wk_FB_neuron_blue	1	NPC-Fibroblast	1516	50.8764	178	3.49868	1.45421e-54
6_wk_FB_neuron	blue	6_wk_FB_neuron_blue	1	NPC-hiPSC	2422	81.2814	160	1.96847	1.02942e-18
6_wk_FB_neuron	blue	6_wk_FB_neuron_blue	1	CMC-modules_forestgreen	28	0.93967	10	10.642	1.26673e-08
6_wk_FB_neuron	blue	6_wk_FB_neuron_blue	1	gws3k-8.6_Schizophrenia	88	2.95325	14	4.74054	1.27008e-06
6_wk_FB_neuron	blue	6_wk_FB_neuron_blue	1	NPC-MEF	6437	216.023	259	1.19894	6.97392e-05
6_wk_FB_neuron	blue	6_wk_FB_neuron_blue	1	6_wk_FB_neuron-Oligodendrocyte_Precursor_Cell	3721	124.875	153	1.22522	0.00235733
6_wk_FB_neuron	blue	6_wk_FB_neuron_blue	1	CMC-modules_greenyellow	334	11.2089	20	1.78429	0.00919514
6_wk_FB_neuron	blue	6_wk_FB_neuron_blue	1	CMC-modules_salmon	312	10.4706	18	1.7191	0.018383
6_wk_FB_neuron	blue	6_wk_FB_neuron_blue	1	CMC-modules_bisque	44	1.47662	4	2.70888	0.0592771
6_wk_FB_neuron	blue	6_wk_FB_neuron_blue	1	CMC-modules_chocolate	74	2.48341	5	2.01336	0.102682
6_wk_FB_neuron	blue	6_wk_FB_neuron_blue	1	CMC-modules_grey60	109	3.658	6	1.64024	0.160016
6_wk_FB_neuron	blue	6_wk_FB_neuron_blue	1	primary_cnvgene	192	6.44345	9	1.39677	0.19744
6_wk_FB_neuron	blue	6_wk_FB_neuron_blue	1	CMC-modules_cyan	298	10.0008	13	1.2999	0.203374
6_wk_FB_neuron	blue	6_wk_FB_neuron_blue	1	CMC-modules_thistle	26	0.87255	2	2.29213	0.2166
6_wk_FB_neuron	blue	6_wk_FB_neuron_blue	1	CMC-modules_pink	427	14.33	17	1.18633	0.268503
6_wk_FB_neuron	blue	6_wk_FB_neuron_blue	1	CMC-modules_grey	2524	84.7045	90	1.06252	0.278516
6_wk_FB_neuron	blue	6_wk_FB_neuron_blue	1	CMC-modules_magenta	473	15.8737	18	1.13395	0.325412
6_wk_FB_neuron	blue	6_wk_FB_neuron_blue	1	CMC-modules_tan	281	9.43025	11	1.16646	0.344165
6_wk_FB_neuron	blue	6_wk_FB_neuron_blue	1	CMC-modules_turquoise	1650	55.3734	58	1.04743	0.373209
6_wk_FB_neuron	blue	6_wk_FB_neuron_blue	1	CMC-modules_purple	390	13.0883	14	1.06966	0.436886
6_wk_FB_neuron	blue	6_wk_FB_neuron_blue	1	CMC-modules_yellow	423	14.1957	15	1.05666	0.45088
6_wk_FB_neuron	blue	6_wk_FB_neuron_blue	1	CMC-modules_sienna	145	4.86615	5	1.02751	0.53909
6_wk_FB_neuron	blue	6_wk_FB_neuron_blue	1	primary_kirov_de_novo_CNV	150	5.03394	5	0.993257	0.569379
6_wk_FB_neuron	blue	6_wk_FB_neuron_blue	1	CMC-modules_mediumblue	26	0.87255	1	1.14607	0.588625
6_wk_FB_neuron	blue	6_wk_FB_neuron_blue	1	CMC-modules_ivory	142	4.76547	4	0.839372	0.706358
6_wk_FB_neuron	blue	6_wk_FB_neuron_blue	1	CMC-modules_green	816	27.3847	25	0.91292	0.711266
6_wk_FB_neuron	blue	6_wk_FB_neuron_blue	1	primary_mGluR5	37	1.24171	1	0.805344	0.717621
6_wk_FB_neuron	blue	6_wk_FB_neuron_blue	1	CMC-modules_navy	38	1.27527	1	0.78415	0.72712
6_wk_FB_neuron	blue	6_wk_FB_neuron_blue	1	CMC_DE.CMC_DE_FDR_5	590	19.8002	17	0.858578	0.775035
6_wk_FB_neuron	blue	6_wk_FB_neuron_blue	1	NPC-Newly_Formed_Oligodendrocyte	3302	110.814	104	0.938511	0.785908
6_wk_FB_neuron	blue	6_wk_FB_neuron_blue	1	CMC_DE.CMC_DE_FDR_1	87	2.91969	2	0.685005	0.7945
6_wk_FB_neuron	blue	6_wk_FB_neuron_blue	1	CMC-modules_lightgreen	199	6.67837	5	0.748686	0.802122
6_wk_FB_neuron	blue	6_wk_FB_neuron_blue	1	CMC-modules_khaki	51	1.71154	1	0.584269	0.825139
6_wk_FB_neuron	blue	6_wk_FB_neuron_blue	1	primary_NMDAR_network	61	2.04714	1	0.488487	0.875861
6_wk_FB_neuron	blue	6_wk_FB_neuron_blue	1	primary_PSD-95_(core)	64	2.14782	1	0.465589	0.887991
6_wk_FB_neuron	blue	6_wk_FB_neuron_blue	1	CMC-modules_black	625	20.9748	16	0.762821	0.896699
6_wk_FB_neuron	blue	6_wk_FB_neuron_blue	1	CMC-modules_peru	114	3.8258	2	0.522767	0.899613
6_wk_FB_neuron	blue	6_wk_FB_neuron_blue	1	CMC-modules_lightyellow	163	5.47022	3	0.548424	0.914569
6_wk_FB_neuron	blue	6_wk_FB_neuron_blue	1	CMC-modules_lightcyan	268	8.99398	5	0.555927	0.949079
6_wk_FB_neuron	blue	6_wk_FB_neuron_blue	1	CMC-modules_wheat	87	2.91969	1	0.342502	0.949113
6_wk_FB_neuron	blue	6_wk_FB_neuron_blue	1	CMC-modules_midnightblue	292	9.79941	5	0.510235	0.969888
6_wk_FB_neuron	blue	6_wk_FB_neuron_blue	1	CMC-modules_coral	166	5.5709	2	0.359009	0.977089
6_wk_FB_neuron	blue	6_wk_FB_neuron_blue	1	CMC-modules_brown	897	30.103	20	0.664386	0.983173
6_wk_FB_neuron	blue	6_wk_FB_neuron_blue	1	primary_PSD_(human_core)	644	21.6124	11	0.508967	0.996583
6_wk_FB_neuron	blue	6_wk_FB_neuron_blue	1	NPC-Astrocytes	5150	172.832	144	0.833179	0.997525
6_wk_FB_neuron	blue	6_wk_FB_neuron_blue	1	NPC-Neuron	2359	79.1672	57	0.719996	0.998255
6_wk_FB_neuron	blue	6_wk_FB_neuron_blue	1	NPC-Oligodendrocyte_Precursor_Cell	4902	164.509	134	0.814544	0.99873
6_wk_FB_neuron	blue	6_wk_FB_neuron_blue	1	CMC-modules_blue	1154	38.7278	21	0.542246	0.999591
6_wk_FB_neuron	blue	6_wk_FB_neuron_blue	1	secondary_FMRP-targets	770	25.8409	11	0.425682	0.999777
6_wk_FB_neuron	blue	6_wk_FB_neuron_blue	1	CMC-modules_red	689	23.1226	8	0.345982	0.999944
6_wk_FB_neuron	blue	6_wk_FB_neuron_blue	1	SendaiDE	2179	73.1264	28	0.382899	1
6_wk_FB_neuron	blue	6_wk_FB_neuron_blue	1	6_wk_FB_neuron-Astrocytes	3396	113.968	54	0.473815	1
6_wk_FB_neuron	blue	6_wk_FB_neuron_blue	1	CMC-modules_hotpink	28	0.93967	0	0	1
6_wk_FB_neuron	blue	6_wk_FB_neuron_blue	1	CMC-modules_plum	31	1.04035	0	0	1
6_wk_FB_neuron	blue	6_wk_FB_neuron_blue	1	CMC-modules_seashell	55	1.84578	0	0	1
6_wk_FB_neuron	blue	6_wk_FB_neuron_blue	1	CMC-modules_violet	32	1.07391	0	0	1
6_wk_FB_neuron	blue	6_wk_FB_neuron_blue	1	primary_SCZ-LoF	80	2.68477	0	0	1
6_wk_FB_neuron	blue	6_wk_FB_neuron_blue	1	primary_ARC	27	0.90611	0	0	1
6_wk_FB_neuron	blue	6_wk_FB_neuron_blue	1	COS_DE	31	1.04035	0	0	1
6_wk_FB_neuron	blue	6_wk_FB_neuron_blue	1	6_wk_FB_neuron-Fibroblast	6148	206.325	45	0.218103	1
6_wk_FB_neuron	blue	6_wk_FB_neuron_blue	1	6_wk_FB_neuron-MEF	7254	243.442	56	0.230035	1
6_wk_FB_neuron	blue	6_wk_FB_neuron_blue	1	6_wk_FB_neuron-Myocyte	6052	203.103	82	0.403736	1
6_wk_FB_neuron	blue	6_wk_FB_neuron_blue	1	6_wk_FB_neuron-Neuron	6828	229.145	43	0.187654	1
6_wk_FB_neuron	blue2	6_wk_FB_neuron_blue2	1	6_wk_FB_neuron-Astrocytes	3396	9.56987	36	3.76181	3.27821e-17
6_wk_FB_neuron	blue2	6_wk_FB_neuron_blue2	1	6_wk_FB_neuron-Fibroblast	6148	17.325	38	2.19337	1.52545e-10
6_wk_FB_neuron	blue2	6_wk_FB_neuron_blue2	1	primary_kirov_de_novo_CNV	150	0.422698	4	9.46303	0.000823994
6_wk_FB_neuron	blue2	6_wk_FB_neuron_blue2	1	CMC-modules_turquoise	1650	4.64967	11	2.36576	0.00506011
6_wk_FB_neuron	blue2	6_wk_FB_neuron_blue2	1	6_wk_FB_neuron-hiPSC	433	1.22019	4	3.27819	0.0330956
6_wk_FB_neuron	blue2	6_wk_FB_neuron_blue2	1	NPC-Fibroblast	1516	4.27206	8	1.87263	0.0587798
6_wk_FB_neuron	blue2	6_wk_FB_neuron_blue2	1	CMC-modules_greenyellow	334	0.941207	3	3.1874	0.0675568
6_wk_FB_neuron	blue2	6_wk_FB_neuron_blue2	1	6_wk_FB_neuron-Myocyte	6052	17.0544	22	1.28999	0.0853579
6_wk_FB_neuron	blue2	6_wk_FB_neuron_blue2	1	primary_cnvgene	192	0.541053	2	3.6965	0.101785
6_wk_FB_neuron	blue2	6_wk_FB_neuron_blue2	1	CMC-modules_navy	38	0.107083	1	9.33852	0.1018
6_wk_FB_neuron	blue2	6_wk_FB_neuron_blue2	1	CMC-modules_pink	427	1.20328	3	2.49319	0.118537
6_wk_FB_neuron	blue2	6_wk_FB_neuron_blue2	1	CMC-modules_midnightblue	292	0.822851	2	2.43057	0.198723
6_wk_FB_neuron	blue2	6_wk_FB_neuron_blue2	1	NPC-Neuron	2359	6.64762	9	1.35387	0.211625
6_wk_FB_neuron	blue2	6_wk_FB_neuron_blue2	1	primary_PSD_(human_core)	644	1.81478	3	1.65309	0.272152
6_wk_FB_neuron	blue2	6_wk_FB_neuron_blue2	1	CMC-modules_peru	114	0.32125	1	3.11284	0.275936
6_wk_FB_neuron	blue2	6_wk_FB_neuron_blue2	1	CMC-modules_lightgreen	199	0.560779	1	1.78323	0.431735
6_wk_FB_neuron	blue2	6_wk_FB_neuron_blue2	1	CMC-modules_brown	897	2.52773	3	1.18683	0.467427
6_wk_FB_neuron	blue2	6_wk_FB_neuron_blue2	1	CMC-modules_black	625	1.76124	2	1.13556	0.530554
6_wk_FB_neuron	blue2	6_wk_FB_neuron_blue2	1	NPC-Oligodendrocyte_Precursor_Cell	4902	13.8138	14	1.01348	0.532571
6_wk_FB_neuron	blue2	6_wk_FB_neuron_blue2	1	CMC-modules_tan	281	0.791853	1	1.26286	0.550751
6_wk_FB_neuron	blue2	6_wk_FB_neuron_blue2	1	CMC-modules_salmon	312	0.879211	1	1.13738	0.589078
6_wk_FB_neuron	blue2	6_wk_FB_neuron_blue2	1	NPC-Astrocytes	5150	14.5126	14	0.964678	0.62099
6_wk_FB_neuron	blue2	6_wk_FB_neuron_blue2	1	secondary_FMRP-targets	770	2.16985	2	0.921724	0.645743
6_wk_FB_neuron	blue2	6_wk_FB_neuron_blue2	1	6_wk_FB_neuron-Neuron	6828	19.2412	18	0.935493	0.700047
6_wk_FB_neuron	blue2	6_wk_FB_neuron_blue2	1	CMC-modules_yellow	423	1.19201	1	0.838921	0.701845
6_wk_FB_neuron	blue2	6_wk_FB_neuron_blue2	1	CMC-modules_grey	2524	7.11259	6	0.843574	0.736851
6_wk_FB_neuron	blue2	6_wk_FB_neuron_blue2	1	CMC-modules_red	689	1.94159	1	0.515042	0.863104
6_wk_FB_neuron	blue2	6_wk_FB_neuron_blue2	1	NPC-MEF	6437	18.1394	15	0.826931	0.868434
6_wk_FB_neuron	blue2	6_wk_FB_neuron_blue2	1	NPC-hiPSC	2422	6.82516	4	0.586067	0.926373
6_wk_FB_neuron	blue2	6_wk_FB_neuron_blue2	1	CMC-modules_blue	1154	3.25195	1	0.307507	0.966063
6_wk_FB_neuron	blue2	6_wk_FB_neuron_blue2	1	NPC-Newly_Formed_Oligodendrocyte	3302	9.30498	4	0.429877	0.990378
6_wk_FB_neuron	blue2	6_wk_FB_neuron_blue2	1	6_wk_FB_neuron-Oligodendrocyte_Precursor_Cell	3721	10.4857	2	0.190736	0.999909
6_wk_FB_neuron	blue2	6_wk_FB_neuron_blue2	1	CMC_DE.CMC_DE_FDR_1	87	0.245165	0	0	1
6_wk_FB_neuron	blue2	6_wk_FB_neuron_blue2	1	CMC_DE.CMC_DE_FDR_5	590	1.66261	0	0	1
6_wk_FB_neuron	blue2	6_wk_FB_neuron_blue2	1	CMC-modules_bisque	44	0.123991	0	0	1
6_wk_FB_neuron	blue2	6_wk_FB_neuron_blue2	1	CMC-modules_chocolate	74	0.208531	0	0	1
6_wk_FB_neuron	blue2	6_wk_FB_neuron_blue2	1	CMC-modules_coral	166	0.467785	0	0	1
6_wk_FB_neuron	blue2	6_wk_FB_neuron_blue2	1	CMC-modules_cyan	298	0.839759	0	0	1
6_wk_FB_neuron	blue2	6_wk_FB_neuron_blue2	1	CMC-modules_forestgreen	28	0.0789035	0	0	1
6_wk_FB_neuron	blue2	6_wk_FB_neuron_blue2	1	CMC-modules_green	816	2.29947	0	0	1
6_wk_FB_neuron	blue2	6_wk_FB_neuron_blue2	1	CMC-modules_grey60	109	0.30716	0	0	1
6_wk_FB_neuron	blue2	6_wk_FB_neuron_blue2	1	CMC-modules_hotpink	28	0.0789035	0	0	1
6_wk_FB_neuron	blue2	6_wk_FB_neuron_blue2	1	CMC-modules_ivory	142	0.400154	0	0	1
6_wk_FB_neuron	blue2	6_wk_FB_neuron_blue2	1	CMC-modules_khaki	51	0.143717	0	0	1
6_wk_FB_neuron	blue2	6_wk_FB_neuron_blue2	1	CMC-modules_lightcyan	268	0.75522	0	0	1
6_wk_FB_neuron	blue2	6_wk_FB_neuron_blue2	1	CMC-modules_lightyellow	163	0.459331	0	0	1
6_wk_FB_neuron	blue2	6_wk_FB_neuron_blue2	1	CMC-modules_magenta	473	1.33291	0	0	1
6_wk_FB_neuron	blue2	6_wk_FB_neuron_blue2	1	CMC-modules_mediumblue	26	0.0732676	0	0	1
6_wk_FB_neuron	blue2	6_wk_FB_neuron_blue2	1	CMC-modules_plum	31	0.0873575	0	0	1
6_wk_FB_neuron	blue2	6_wk_FB_neuron_blue2	1	CMC-modules_purple	390	1.09901	0	0	1
6_wk_FB_neuron	blue2	6_wk_FB_neuron_blue2	1	CMC-modules_seashell	55	0.154989	0	0	1
6_wk_FB_neuron	blue2	6_wk_FB_neuron_blue2	1	CMC-modules_sienna	145	0.408608	0	0	1
6_wk_FB_neuron	blue2	6_wk_FB_neuron_blue2	1	CMC-modules_thistle	26	0.0732676	0	0	1
6_wk_FB_neuron	blue2	6_wk_FB_neuron_blue2	1	CMC-modules_violet	32	0.0901755	0	0	1
6_wk_FB_neuron	blue2	6_wk_FB_neuron_blue2	1	CMC-modules_wheat	87	0.245165	0	0	1
6_wk_FB_neuron	blue2	6_wk_FB_neuron_blue2	1	gws3k-8.6_Schizophrenia	88	0.247983	0	0	1
6_wk_FB_neuron	blue2	6_wk_FB_neuron_blue2	1	primary_SCZ-LoF	80	0.225439	0	0	1
6_wk_FB_neuron	blue2	6_wk_FB_neuron_blue2	1	primary_ARC	27	0.0760856	0	0	1
6_wk_FB_neuron	blue2	6_wk_FB_neuron_blue2	1	primary_NMDAR_network	61	0.171897	0	0	1
6_wk_FB_neuron	blue2	6_wk_FB_neuron_blue2	1	primary_PSD-95_(core)	64	0.180351	0	0	1
6_wk_FB_neuron	blue2	6_wk_FB_neuron_blue2	1	primary_mGluR5	37	0.104265	0	0	1
6_wk_FB_neuron	blue2	6_wk_FB_neuron_blue2	1	COS_DE	31	0.0873575	0	0	1
6_wk_FB_neuron	blue2	6_wk_FB_neuron_blue2	1	6_wk_FB_neuron-MEF	7254	20.4417	0	0	1
6_wk_FB_neuron	blue2	6_wk_FB_neuron_blue2	1	SendaiDE	2179	6.14039	0	0	1
6_wk_FB_neuron	blue4	6_wk_FB_neuron_blue4	1	NPC-Fibroblast	1516	1.94185	13	6.69466	2.61871e-09
6_wk_FB_neuron	blue4	6_wk_FB_neuron_blue4	1	CMC-modules_mediumblue	26	0.0333034	3	90.0808	4.58574e-06
6_wk_FB_neuron	blue4	6_wk_FB_neuron_blue4	1	6_wk_FB_neuron-Fibroblast	6148	7.87498	15	1.90477	0.00132366
6_wk_FB_neuron	blue4	6_wk_FB_neuron_blue4	1	NPC-hiPSC	2422	3.10234	9	2.90103	0.00168401
6_wk_FB_neuron	blue4	6_wk_FB_neuron_blue4	1	6_wk_FB_neuron-Neuron	6828	8.746	14	1.60073	0.0160784
6_wk_FB_neuron	blue4	6_wk_FB_neuron_blue4	1	NPC-Astrocytes	5150	6.59664	10	1.51592	0.0861794
6_wk_FB_neuron	blue4	6_wk_FB_neuron_blue4	1	CMC_DE.CMC_DE_FDR_1	87	0.111438	1	8.97356	0.105793
6_wk_FB_neuron	blue4	6_wk_FB_neuron_blue4	1	CMC-modules_peru	114	0.146023	1	6.84825	0.136402
6_wk_FB_neuron	blue4	6_wk_FB_neuron_blue4	1	CMC-modules_lightyellow	163	0.208787	1	4.78957	0.189426
6_wk_FB_neuron	blue4	6_wk_FB_neuron_blue4	1	6_wk_FB_neuron-Myocyte	6052	7.75202	10	1.28999	0.209566
6_wk_FB_neuron	blue4	6_wk_FB_neuron_blue4	1	CMC-modules_grey	2524	3.233	5	1.54655	0.211965
6_wk_FB_neuron	blue4	6_wk_FB_neuron_blue4	1	primary_cnvgene	192	0.245933	1	4.06615	0.219335
6_wk_FB_neuron	blue4	6_wk_FB_neuron_blue4	1	CMC-modules_lightgreen	199	0.254899	1	3.92312	0.226396
6_wk_FB_neuron	blue4	6_wk_FB_neuron_blue4	1	CMC-modules_tan	281	0.359933	1	2.77829	0.304716
6_wk_FB_neuron	blue4	6_wk_FB_neuron_blue4	1	CMC-modules_greenyellow	334	0.427821	1	2.33743	0.351264
6_wk_FB_neuron	blue4	6_wk_FB_neuron_blue4	1	CMC_DE.CMC_DE_FDR_5	590	0.755732	1	1.32322	0.537384
6_wk_FB_neuron	blue4	6_wk_FB_neuron_blue4	1	CMC-modules_black	625	0.800564	1	1.24912	0.558481
6_wk_FB_neuron	blue4	6_wk_FB_neuron_blue4	1	NPC-Newly_Formed_Oligodendrocyte	3302	4.22954	4	0.94573	0.637257
6_wk_FB_neuron	blue4	6_wk_FB_neuron_blue4	1	CMC-modules_turquoise	1650	2.11349	2	0.946303	0.63987
6_wk_FB_neuron	blue4	6_wk_FB_neuron_blue4	1	CMC-modules_brown	897	1.14897	1	0.870346	0.693959
6_wk_FB_neuron	blue4	6_wk_FB_neuron_blue4	1	6_wk_FB_neuron-Oligodendrocyte_Precursor_Cell	3721	4.76624	3	0.629428	0.888438
6_wk_FB_neuron	blue4	6_wk_FB_neuron_blue4	1	6_wk_FB_neuron-Astrocytes	3396	4.34994	2	0.459776	0.951509
6_wk_FB_neuron	blue4	6_wk_FB_neuron_blue4	1	6_wk_FB_neuron-MEF	7254	9.29166	6	0.64574	0.957821
6_wk_FB_neuron	blue4	6_wk_FB_neuron_blue4	1	NPC-Neuron	2359	3.02165	1	0.330945	0.962298
6_wk_FB_neuron	blue4	6_wk_FB_neuron_blue4	1	NPC-Oligodendrocyte_Precursor_Cell	4902	6.27898	3	0.477785	0.973428
6_wk_FB_neuron	blue4	6_wk_FB_neuron_blue4	1	NPC-MEF	6437	8.24516	4	0.485133	0.987898
6_wk_FB_neuron	blue4	6_wk_FB_neuron_blue4	1	CMC-modules_bisque	44	0.0563597	0	0	1
6_wk_FB_neuron	blue4	6_wk_FB_neuron_blue4	1	CMC-modules_blue	1154	1.47816	0	0	1
6_wk_FB_neuron	blue4	6_wk_FB_neuron_blue4	1	CMC-modules_chocolate	74	0.0947867	0	0	1
6_wk_FB_neuron	blue4	6_wk_FB_neuron_blue4	1	CMC-modules_coral	166	0.21263	0	0	1
6_wk_FB_neuron	blue4	6_wk_FB_neuron_blue4	1	CMC-modules_cyan	298	0.381709	0	0	1
6_wk_FB_neuron	blue4	6_wk_FB_neuron_blue4	1	CMC-modules_forestgreen	28	0.0358652	0	0	1
6_wk_FB_neuron	blue4	6_wk_FB_neuron_blue4	1	CMC-modules_green	816	1.04522	0	0	1
6_wk_FB_neuron	blue4	6_wk_FB_neuron_blue4	1	CMC-modules_grey60	109	0.139618	0	0	1
6_wk_FB_neuron	blue4	6_wk_FB_neuron_blue4	1	CMC-modules_hotpink	28	0.0358652	0	0	1
6_wk_FB_neuron	blue4	6_wk_FB_neuron_blue4	1	CMC-modules_ivory	142	0.181888	0	0	1
6_wk_FB_neuron	blue4	6_wk_FB_neuron_blue4	1	CMC-modules_khaki	51	0.065326	0	0	1
6_wk_FB_neuron	blue4	6_wk_FB_neuron_blue4	1	CMC-modules_lightcyan	268	0.343282	0	0	1
6_wk_FB_neuron	blue4	6_wk_FB_neuron_blue4	1	CMC-modules_magenta	473	0.605867	0	0	1
6_wk_FB_neuron	blue4	6_wk_FB_neuron_blue4	1	CMC-modules_midnightblue	292	0.374023	0	0	1
6_wk_FB_neuron	blue4	6_wk_FB_neuron_blue4	1	CMC-modules_navy	38	0.0486743	0	0	1
6_wk_FB_neuron	blue4	6_wk_FB_neuron_blue4	1	CMC-modules_pink	427	0.546945	0	0	1
6_wk_FB_neuron	blue4	6_wk_FB_neuron_blue4	1	CMC-modules_plum	31	0.039708	0	0	1
6_wk_FB_neuron	blue4	6_wk_FB_neuron_blue4	1	CMC-modules_purple	390	0.499552	0	0	1
6_wk_FB_neuron	blue4	6_wk_FB_neuron_blue4	1	CMC-modules_red	689	0.882541	0	0	1
6_wk_FB_neuron	blue4	6_wk_FB_neuron_blue4	1	CMC-modules_salmon	312	0.399641	0	0	1
6_wk_FB_neuron	blue4	6_wk_FB_neuron_blue4	1	CMC-modules_seashell	55	0.0704496	0	0	1
6_wk_FB_neuron	blue4	6_wk_FB_neuron_blue4	1	CMC-modules_sienna	145	0.185731	0	0	1
6_wk_FB_neuron	blue4	6_wk_FB_neuron_blue4	1	CMC-modules_thistle	26	0.0333034	0	0	1
6_wk_FB_neuron	blue4	6_wk_FB_neuron_blue4	1	CMC-modules_violet	32	0.0409889	0	0	1
6_wk_FB_neuron	blue4	6_wk_FB_neuron_blue4	1	CMC-modules_wheat	87	0.111438	0	0	1
6_wk_FB_neuron	blue4	6_wk_FB_neuron_blue4	1	CMC-modules_yellow	423	0.541821	0	0	1
6_wk_FB_neuron	blue4	6_wk_FB_neuron_blue4	1	gws3k-8.6_Schizophrenia	88	0.112719	0	0	1
6_wk_FB_neuron	blue4	6_wk_FB_neuron_blue4	1	primary_kirov_de_novo_CNV	150	0.192135	0	0	1
6_wk_FB_neuron	blue4	6_wk_FB_neuron_blue4	1	primary_SCZ-LoF	80	0.102472	0	0	1
6_wk_FB_neuron	blue4	6_wk_FB_neuron_blue4	1	primary_ARC	27	0.0345843	0	0	1
6_wk_FB_neuron	blue4	6_wk_FB_neuron_blue4	1	primary_NMDAR_network	61	0.078135	0	0	1
6_wk_FB_neuron	blue4	6_wk_FB_neuron_blue4	1	primary_PSD_(human_core)	644	0.824901	0	0	1
6_wk_FB_neuron	blue4	6_wk_FB_neuron_blue4	1	primary_PSD-95_(core)	64	0.0819777	0	0	1
6_wk_FB_neuron	blue4	6_wk_FB_neuron_blue4	1	primary_mGluR5	37	0.0473934	0	0	1
6_wk_FB_neuron	blue4	6_wk_FB_neuron_blue4	1	secondary_FMRP-targets	770	0.986294	0	0	1
6_wk_FB_neuron	blue4	6_wk_FB_neuron_blue4	1	COS_DE	31	0.039708	0	0	1
6_wk_FB_neuron	blue4	6_wk_FB_neuron_blue4	1	6_wk_FB_neuron-hiPSC	433	0.55463	0	0	1
6_wk_FB_neuron	blue4	6_wk_FB_neuron_blue4	1	SendaiDE	2179	2.79108	0	0	1
6_wk_FB_neuron	blueviolet	6_wk_FB_neuron_blueviolet	1	CMC-modules_plum	31	0.0337518	1	29.6281	0.0332377
6_wk_FB_neuron	blueviolet	6_wk_FB_neuron_blueviolet	1	CMC-modules_grey	2524	2.74805	6	2.18337	0.04412
6_wk_FB_neuron	blueviolet	6_wk_FB_neuron_blueviolet	1	CMC-modules_sienna	145	0.157871	1	6.33428	0.14674
6_wk_FB_neuron	blueviolet	6_wk_FB_neuron_blueviolet	1	NPC-Fibroblast	1516	1.65057	3	1.81755	0.224659
6_wk_FB_neuron	blueviolet	6_wk_FB_neuron_blueviolet	1	CMC-modules_lightcyan	268	0.291789	1	3.42713	0.255077
6_wk_FB_neuron	blueviolet	6_wk_FB_neuron_blueviolet	1	CMC-modules_tan	281	0.305943	1	3.26858	0.265738
6_wk_FB_neuron	blueviolet	6_wk_FB_neuron_blueviolet	1	CMC-modules_cyan	298	0.324452	1	3.08212	0.279463
6_wk_FB_neuron	blueviolet	6_wk_FB_neuron_blueviolet	1	CMC-modules_salmon	312	0.339695	1	2.94382	0.290584
6_wk_FB_neuron	blueviolet	6_wk_FB_neuron_blueviolet	1	CMC_DE.CMC_DE_FDR_5	590	0.642372	1	1.55673	0.480644
6_wk_FB_neuron	blueviolet	6_wk_FB_neuron_blueviolet	1	CMC-modules_black	625	0.680479	1	1.46955	0.500844
6_wk_FB_neuron	blueviolet	6_wk_FB_neuron_blueviolet	1	CMC-modules_red	689	0.75016	1	1.33305	0.535882
6_wk_FB_neuron	blueviolet	6_wk_FB_neuron_blueviolet	1	NPC-MEF	6437	7.00839	7	0.998803	0.593067
6_wk_FB_neuron	blueviolet	6_wk_FB_neuron_blueviolet	1	6_wk_FB_neuron-Fibroblast	6148	6.69374	6	0.89636	0.718633
6_wk_FB_neuron	blueviolet	6_wk_FB_neuron_blueviolet	1	NPC-Neuron	2359	2.5684	2	0.778695	0.751541
6_wk_FB_neuron	blueviolet	6_wk_FB_neuron_blueviolet	1	6_wk_FB_neuron-Astrocytes	3396	3.69745	2	0.540913	0.911597
6_wk_FB_neuron	blueviolet	6_wk_FB_neuron_blueviolet	1	NPC-Oligodendrocyte_Precursor_Cell	4902	5.33713	3	0.5621	0.93854
6_wk_FB_neuron	blueviolet	6_wk_FB_neuron_blueviolet	1	NPC-hiPSC	2422	2.63699	1	0.37922	0.943135
6_wk_FB_neuron	blueviolet	6_wk_FB_neuron_blueviolet	1	6_wk_FB_neuron-Neuron	6828	7.4341	2	0.269031	0.999196
6_wk_FB_neuron	blueviolet	6_wk_FB_neuron_blueviolet	1	6_wk_FB_neuron-MEF	7254	7.89791	1	0.126616	0.999976
6_wk_FB_neuron	blueviolet	6_wk_FB_neuron_blueviolet	1	CMC_DE.CMC_DE_FDR_1	87	0.0947227	0	0	1
6_wk_FB_neuron	blueviolet	6_wk_FB_neuron_blueviolet	1	CMC-modules_bisque	44	0.0479057	0	0	1
6_wk_FB_neuron	blueviolet	6_wk_FB_neuron_blueviolet	1	CMC-modules_blue	1154	1.25644	0	0	1
6_wk_FB_neuron	blueviolet	6_wk_FB_neuron_blueviolet	1	CMC-modules_brown	897	0.976624	0	0	1
6_wk_FB_neuron	blueviolet	6_wk_FB_neuron_blueviolet	1	CMC-modules_chocolate	74	0.0805687	0	0	1
6_wk_FB_neuron	blueviolet	6_wk_FB_neuron_blueviolet	1	CMC-modules_coral	166	0.180735	0	0	1
6_wk_FB_neuron	blueviolet	6_wk_FB_neuron_blueviolet	1	CMC-modules_forestgreen	28	0.0304855	0	0	1
6_wk_FB_neuron	blueviolet	6_wk_FB_neuron_blueviolet	1	CMC-modules_green	816	0.888433	0	0	1
6_wk_FB_neuron	blueviolet	6_wk_FB_neuron_blueviolet	1	CMC-modules_greenyellow	334	0.363648	0	0	1
6_wk_FB_neuron	blueviolet	6_wk_FB_neuron_blueviolet	1	CMC-modules_grey60	109	0.118676	0	0	1
6_wk_FB_neuron	blueviolet	6_wk_FB_neuron_blueviolet	1	CMC-modules_hotpink	28	0.0304855	0	0	1
6_wk_FB_neuron	blueviolet	6_wk_FB_neuron_blueviolet	1	CMC-modules_ivory	142	0.154605	0	0	1
6_wk_FB_neuron	blueviolet	6_wk_FB_neuron_blueviolet	1	CMC-modules_khaki	51	0.0555271	0	0	1
6_wk_FB_neuron	blueviolet	6_wk_FB_neuron_blueviolet	1	CMC-modules_lightgreen	199	0.216665	0	0	1
6_wk_FB_neuron	blueviolet	6_wk_FB_neuron_blueviolet	1	CMC-modules_lightyellow	163	0.177469	0	0	1
6_wk_FB_neuron	blueviolet	6_wk_FB_neuron_blueviolet	1	CMC-modules_magenta	473	0.514987	0	0	1
6_wk_FB_neuron	blueviolet	6_wk_FB_neuron_blueviolet	1	CMC-modules_mediumblue	26	0.0283079	0	0	1
6_wk_FB_neuron	blueviolet	6_wk_FB_neuron_blueviolet	1	CMC-modules_midnightblue	292	0.31792	0	0	1
6_wk_FB_neuron	blueviolet	6_wk_FB_neuron_blueviolet	1	CMC-modules_navy	38	0.0413731	0	0	1
6_wk_FB_neuron	blueviolet	6_wk_FB_neuron_blueviolet	1	CMC-modules_peru	114	0.124119	0	0	1
6_wk_FB_neuron	blueviolet	6_wk_FB_neuron_blueviolet	1	CMC-modules_pink	427	0.464903	0	0	1
6_wk_FB_neuron	blueviolet	6_wk_FB_neuron_blueviolet	1	CMC-modules_purple	390	0.424619	0	0	1
6_wk_FB_neuron	blueviolet	6_wk_FB_neuron_blueviolet	1	CMC-modules_seashell	55	0.0598822	0	0	1
6_wk_FB_neuron	blueviolet	6_wk_FB_neuron_blueviolet	1	CMC-modules_thistle	26	0.0283079	0	0	1
6_wk_FB_neuron	blueviolet	6_wk_FB_neuron_blueviolet	1	CMC-modules_turquoise	1650	1.79646	0	0	1
6_wk_FB_neuron	blueviolet	6_wk_FB_neuron_blueviolet	1	CMC-modules_violet	32	0.0348405	0	0	1
6_wk_FB_neuron	blueviolet	6_wk_FB_neuron_blueviolet	1	CMC-modules_wheat	87	0.0947227	0	0	1
6_wk_FB_neuron	blueviolet	6_wk_FB_neuron_blueviolet	1	CMC-modules_yellow	423	0.460548	0	0	1
6_wk_FB_neuron	blueviolet	6_wk_FB_neuron_blueviolet	1	gws3k-8.6_Schizophrenia	88	0.0958115	0	0	1
6_wk_FB_neuron	blueviolet	6_wk_FB_neuron_blueviolet	1	primary_cnvgene	192	0.209043	0	0	1
6_wk_FB_neuron	blueviolet	6_wk_FB_neuron_blueviolet	1	primary_kirov_de_novo_CNV	150	0.163315	0	0	1
6_wk_FB_neuron	blueviolet	6_wk_FB_neuron_blueviolet	1	primary_SCZ-LoF	80	0.0871013	0	0	1
6_wk_FB_neuron	blueviolet	6_wk_FB_neuron_blueviolet	1	primary_ARC	27	0.0293967	0	0	1
6_wk_FB_neuron	blueviolet	6_wk_FB_neuron_blueviolet	1	primary_NMDAR_network	61	0.0664148	0	0	1
6_wk_FB_neuron	blueviolet	6_wk_FB_neuron_blueviolet	1	primary_PSD_(human_core)	644	0.701166	0	0	1
6_wk_FB_neuron	blueviolet	6_wk_FB_neuron_blueviolet	1	primary_PSD-95_(core)	64	0.0696811	0	0	1
6_wk_FB_neuron	blueviolet	6_wk_FB_neuron_blueviolet	1	primary_mGluR5	37	0.0402844	0	0	1
6_wk_FB_neuron	blueviolet	6_wk_FB_neuron_blueviolet	1	secondary_FMRP-targets	770	0.83835	0	0	1
6_wk_FB_neuron	blueviolet	6_wk_FB_neuron_blueviolet	1	COS_DE	31	0.0337518	0	0	1
6_wk_FB_neuron	blueviolet	6_wk_FB_neuron_blueviolet	1	6_wk_FB_neuron-hiPSC	433	0.471436	0	0	1
6_wk_FB_neuron	blueviolet	6_wk_FB_neuron_blueviolet	1	6_wk_FB_neuron-Myocyte	6052	6.58921	0	0	1
6_wk_FB_neuron	blueviolet	6_wk_FB_neuron_blueviolet	1	6_wk_FB_neuron-Oligodendrocyte_Precursor_Cell	3721	4.0513	0	0	1
6_wk_FB_neuron	blueviolet	6_wk_FB_neuron_blueviolet	1	NPC-Astrocytes	5150	5.60715	0	0	1
6_wk_FB_neuron	blueviolet	6_wk_FB_neuron_blueviolet	1	NPC-Newly_Formed_Oligodendrocyte	3302	3.59511	0	0	1
6_wk_FB_neuron	blueviolet	6_wk_FB_neuron_blueviolet	1	SendaiDE	2179	2.37242	0	0	1
6_wk_FB_neuron	brown	6_wk_FB_neuron_brown	1	6_wk_FB_neuron-Fibroblast	6148	227.981	579	2.53969	1.36612e-242
6_wk_FB_neuron	brown	6_wk_FB_neuron_brown	1	6_wk_FB_neuron-Neuron	6828	253.197	579	2.28676	5.8472e-215
6_wk_FB_neuron	brown	6_wk_FB_neuron_brown	1	6_wk_FB_neuron-Oligodendrocyte_Precursor_Cell	3721	137.983	483	3.50044	5.79005e-211
6_wk_FB_neuron	brown	6_wk_FB_neuron_brown	1	6_wk_FB_neuron-MEF	7254	268.994	522	1.94057	4.96145e-114
6_wk_FB_neuron	brown	6_wk_FB_neuron_brown	1	NPC-Newly_Formed_Oligodendrocyte	3302	122.445	291	2.37658	2.4764e-56
6_wk_FB_neuron	brown	6_wk_FB_neuron_brown	1	secondary_FMRP-targets	770	28.5532	116	4.06259	2.84363e-40
6_wk_FB_neuron	brown	6_wk_FB_neuron_brown	1	CMC-modules_red	689	25.5496	85	3.32687	3.77713e-23
6_wk_FB_neuron	brown	6_wk_FB_neuron_brown	1	primary_PSD_(human_core)	644	23.8809	80	3.34996	5.44511e-22
6_wk_FB_neuron	brown	6_wk_FB_neuron_brown	1	CMC-modules_turquoise	1650	61.1855	140	2.28812	9.54633e-22
6_wk_FB_neuron	brown	6_wk_FB_neuron_brown	1	CMC-modules_blue	1154	42.7928	101	2.36021	2.02353e-16
6_wk_FB_neuron	brown	6_wk_FB_neuron_brown	1	6_wk_FB_neuron-Astrocytes	3396	125.931	207	1.64376	2.7855e-15
6_wk_FB_neuron	brown	6_wk_FB_neuron_brown	1	CMC-modules_midnightblue	292	10.828	41	3.78649	1.76229e-13
6_wk_FB_neuron	brown	6_wk_FB_neuron_brown	1	NPC-MEF	6437	238.698	315	1.31966	5.15086e-11
6_wk_FB_neuron	brown	6_wk_FB_neuron_brown	1	NPC-Neuron	2359	87.4767	137	1.56613	2.31923e-08
6_wk_FB_neuron	brown	6_wk_FB_neuron_brown	1	primary_NMDAR_network	61	2.26201	11	4.86293	1.28482e-05
6_wk_FB_neuron	brown	6_wk_FB_neuron_brown	1	primary_PSD-95_(core)	64	2.37325	11	4.63498	2.06622e-05
6_wk_FB_neuron	brown	6_wk_FB_neuron_brown	1	primary_ARC	27	1.00122	6	5.99271	0.000385251
6_wk_FB_neuron	brown	6_wk_FB_neuron_brown	1	primary_mGluR5	37	1.37204	6	4.37306	0.00221002
6_wk_FB_neuron	brown	6_wk_FB_neuron_brown	1	CMC-modules_hotpink	28	1.0383	4	3.85245	0.0188979
6_wk_FB_neuron	brown	6_wk_FB_neuron_brown	1	primary_SCZ-LoF	80	2.96657	7	2.35963	0.0287338
6_wk_FB_neuron	brown	6_wk_FB_neuron_brown	1	CMC-modules_greenyellow	334	12.3854	19	1.53406	0.0432341
6_wk_FB_neuron	brown	6_wk_FB_neuron_brown	1	CMC_DE.CMC_DE_FDR_1	87	3.22614	6	1.85981	0.103926
6_wk_FB_neuron	brown	6_wk_FB_neuron_brown	1	CMC_DE.CMC_DE_FDR_5	590	21.8784	28	1.2798	0.108543
6_wk_FB_neuron	brown	6_wk_FB_neuron_brown	1	CMC-modules_cyan	298	11.0505	13	1.17642	0.313765
6_wk_FB_neuron	brown	6_wk_FB_neuron_brown	1	primary_kirov_de_novo_CNV	150	5.56232	7	1.25847	0.322073
6_wk_FB_neuron	brown	6_wk_FB_neuron_brown	1	CMC-modules_magenta	473	17.5398	19	1.08325	0.393205
6_wk_FB_neuron	brown	6_wk_FB_neuron_brown	1	NPC-Astrocytes	5150	190.973	190	0.994906	0.550926
6_wk_FB_neuron	brown	6_wk_FB_neuron_brown	1	CMC-modules_lightyellow	163	6.04438	6	0.992657	0.565435
6_wk_FB_neuron	brown	6_wk_FB_neuron_brown	1	CMC-modules_violet	32	1.18663	1	0.842725	0.701926
6_wk_FB_neuron	brown	6_wk_FB_neuron_brown	1	primary_cnvgene	192	7.11976	6	0.842725	0.720876
6_wk_FB_neuron	brown	6_wk_FB_neuron_brown	1	CMC-modules_bisque	44	1.63161	1	0.612891	0.810804
6_wk_FB_neuron	brown	6_wk_FB_neuron_brown	1	CMC-modules_khaki	51	1.89119	1	0.528768	0.854895
6_wk_FB_neuron	brown	6_wk_FB_neuron_brown	1	CMC-modules_lightgreen	199	7.37934	5	0.677567	0.865419
6_wk_FB_neuron	brown	6_wk_FB_neuron_brown	1	CMC-modules_tan	281	10.4201	7	0.67178	0.900663
6_wk_FB_neuron	brown	6_wk_FB_neuron_brown	1	CMC-modules_yellow	423	15.6857	10	0.637522	0.954687
6_wk_FB_neuron	brown	6_wk_FB_neuron_brown	1	gws3k-8.6_Schizophrenia	88	3.26323	1	0.306445	0.964376
6_wk_FB_neuron	brown	6_wk_FB_neuron_brown	1	CMC-modules_lightcyan	268	9.938	5	0.503119	0.972651
6_wk_FB_neuron	brown	6_wk_FB_neuron_brown	1	CMC-modules_sienna	145	5.37691	2	0.371961	0.973009
6_wk_FB_neuron	brown	6_wk_FB_neuron_brown	1	CMC-modules_peru	114	4.22736	1	0.236554	0.986749
6_wk_FB_neuron	brown	6_wk_FB_neuron_brown	1	CMC-modules_salmon	312	11.5696	5	0.432166	0.991218
6_wk_FB_neuron	brown	6_wk_FB_neuron_brown	1	CMC-modules_coral	166	6.15563	1	0.162453	0.998176
6_wk_FB_neuron	brown	6_wk_FB_neuron_brown	1	CMC-modules_green	816	30.259	16	0.528768	0.998843
6_wk_FB_neuron	brown	6_wk_FB_neuron_brown	1	CMC-modules_purple	390	14.462	5	0.345733	0.999003
6_wk_FB_neuron	brown	6_wk_FB_neuron_brown	1	NPC-hiPSC	2422	89.8129	64	0.712593	0.999317
6_wk_FB_neuron	brown	6_wk_FB_neuron_brown	1	NPC-Fibroblast	1516	56.2165	35	0.622593	0.999509
6_wk_FB_neuron	brown	6_wk_FB_neuron_brown	1	CMC-modules_pink	427	15.8341	5	0.315775	0.999664
6_wk_FB_neuron	brown	6_wk_FB_neuron_brown	1	NPC-Oligodendrocyte_Precursor_Cell	4902	181.776	145	0.797683	0.999735
6_wk_FB_neuron	brown	6_wk_FB_neuron_brown	1	CMC-modules_black	625	23.1763	8	0.34518	0.999946
6_wk_FB_neuron	brown	6_wk_FB_neuron_brown	1	CMC-modules_grey	2524	93.5952	52	0.555584	1
6_wk_FB_neuron	brown	6_wk_FB_neuron_brown	1	CMC-modules_brown	897	33.2626	4	0.120255	1
6_wk_FB_neuron	brown	6_wk_FB_neuron_brown	1	CMC-modules_chocolate	74	2.74408	0	0	1
6_wk_FB_neuron	brown	6_wk_FB_neuron_brown	1	CMC-modules_forestgreen	28	1.0383	0	0	1
6_wk_FB_neuron	brown	6_wk_FB_neuron_brown	1	CMC-modules_grey60	109	4.04195	0	0	1
6_wk_FB_neuron	brown	6_wk_FB_neuron_brown	1	CMC-modules_ivory	142	5.26566	0	0	1
6_wk_FB_neuron	brown	6_wk_FB_neuron_brown	1	CMC-modules_mediumblue	26	0.964135	0	0	1
6_wk_FB_neuron	brown	6_wk_FB_neuron_brown	1	CMC-modules_navy	38	1.40912	0	0	1
6_wk_FB_neuron	brown	6_wk_FB_neuron_brown	1	CMC-modules_plum	31	1.14955	0	0	1
6_wk_FB_neuron	brown	6_wk_FB_neuron_brown	1	CMC-modules_seashell	55	2.03952	0	0	1
6_wk_FB_neuron	brown	6_wk_FB_neuron_brown	1	CMC-modules_thistle	26	0.964135	0	0	1
6_wk_FB_neuron	brown	6_wk_FB_neuron_brown	1	CMC-modules_wheat	87	3.22614	0	0	1
6_wk_FB_neuron	brown	6_wk_FB_neuron_brown	1	COS_DE	31	1.14955	0	0	1
6_wk_FB_neuron	brown	6_wk_FB_neuron_brown	1	6_wk_FB_neuron-hiPSC	433	16.0566	0	0	1
6_wk_FB_neuron	brown	6_wk_FB_neuron_brown	1	6_wk_FB_neuron-Myocyte	6052	224.421	59	0.262899	1
6_wk_FB_neuron	brown	6_wk_FB_neuron_brown	1	SendaiDE	2179	80.8019	14	0.173263	1
6_wk_FB_neuron	brown2	6_wk_FB_neuron_brown2	1	6_wk_FB_neuron-Fibroblast	6148	17.325	42	2.42425	3.30202e-15
6_wk_FB_neuron	brown2	6_wk_FB_neuron_brown2	1	6_wk_FB_neuron-Astrocytes	3396	9.56987	30	3.13484	5.21394e-11
6_wk_FB_neuron	brown2	6_wk_FB_neuron_brown2	1	CMC-modules_purple	390	1.09901	6	5.45944	0.000739063
6_wk_FB_neuron	brown2	6_wk_FB_neuron_brown2	1	CMC-modules_midnightblue	292	0.822851	4	4.86115	0.0090396
6_wk_FB_neuron	brown2	6_wk_FB_neuron_brown2	1	CMC-modules_magenta	473	1.33291	5	3.7512	0.0102581
6_wk_FB_neuron	brown2	6_wk_FB_neuron_brown2	1	NPC-hiPSC	2422	6.82516	13	1.90472	0.0135472
6_wk_FB_neuron	brown2	6_wk_FB_neuron_brown2	1	secondary_FMRP-targets	770	2.16985	5	2.30431	0.0641022
6_wk_FB_neuron	brown2	6_wk_FB_neuron_brown2	1	CMC-modules_greenyellow	334	0.941207	3	3.1874	0.0675568
6_wk_FB_neuron	brown2	6_wk_FB_neuron_brown2	1	CMC-modules_turquoise	1650	4.64967	8	1.72055	0.0873136
6_wk_FB_neuron	brown2	6_wk_FB_neuron_brown2	1	primary_mGluR5	37	0.104265	1	9.59091	0.0992552
6_wk_FB_neuron	brown2	6_wk_FB_neuron_brown2	1	NPC-Oligodendrocyte_Precursor_Cell	4902	13.8138	18	1.30305	0.116561
6_wk_FB_neuron	brown2	6_wk_FB_neuron_brown2	1	CMC-modules_blue	1154	3.25195	5	1.53754	0.223106
6_wk_FB_neuron	brown2	6_wk_FB_neuron_brown2	1	primary_PSD_(human_core)	644	1.81478	3	1.65309	0.272152
6_wk_FB_neuron	brown2	6_wk_FB_neuron_brown2	1	CMC-modules_lightgreen	199	0.560779	1	1.78323	0.431735
6_wk_FB_neuron	brown2	6_wk_FB_neuron_brown2	1	NPC-Newly_Formed_Oligodendrocyte	3302	9.30498	10	1.07469	0.457169
6_wk_FB_neuron	brown2	6_wk_FB_neuron_brown2	1	CMC_DE.CMC_DE_FDR_5	590	1.66261	2	1.20293	0.499362
6_wk_FB_neuron	brown2	6_wk_FB_neuron_brown2	1	CMC-modules_salmon	312	0.879211	1	1.13738	0.589078
6_wk_FB_neuron	brown2	6_wk_FB_neuron_brown2	1	CMC-modules_green	816	2.29947	2	0.869764	0.677468
6_wk_FB_neuron	brown2	6_wk_FB_neuron_brown2	1	CMC-modules_pink	427	1.20328	1	0.831062	0.705285
6_wk_FB_neuron	brown2	6_wk_FB_neuron_brown2	1	CMC-modules_grey	2524	7.11259	6	0.843574	0.736851
6_wk_FB_neuron	brown2	6_wk_FB_neuron_brown2	1	6_wk_FB_neuron-Myocyte	6052	17.0544	15	0.879536	0.784228
6_wk_FB_neuron	brown2	6_wk_FB_neuron_brown2	1	NPC-MEF	6437	18.1394	16	0.88206	0.789815
6_wk_FB_neuron	brown2	6_wk_FB_neuron_brown2	1	NPC-Fibroblast	1516	4.27206	3	0.702237	0.81408
6_wk_FB_neuron	brown2	6_wk_FB_neuron_brown2	1	CMC-modules_black	625	1.76124	1	0.567782	0.8347
6_wk_FB_neuron	brown2	6_wk_FB_neuron_brown2	1	6_wk_FB_neuron-Neuron	6828	19.2412	16	0.831549	0.873097
6_wk_FB_neuron	brown2	6_wk_FB_neuron_brown2	1	NPC-Astrocytes	5150	14.5126	11	0.757961	0.90382
6_wk_FB_neuron	brown2	6_wk_FB_neuron_brown2	1	NPC-Neuron	2359	6.64762	4	0.601719	0.916182
6_wk_FB_neuron	brown2	6_wk_FB_neuron_brown2	1	6_wk_FB_neuron-Oligodendrocyte_Precursor_Cell	3721	10.4857	6	0.572207	0.96832
6_wk_FB_neuron	brown2	6_wk_FB_neuron_brown2	1	SendaiDE	2179	6.14039	1	0.162856	0.998671
6_wk_FB_neuron	brown2	6_wk_FB_neuron_brown2	1	6_wk_FB_neuron-MEF	7254	20.4417	3	0.146759	1
6_wk_FB_neuron	brown2	6_wk_FB_neuron_brown2	1	CMC_DE.CMC_DE_FDR_1	87	0.245165	0	0	1
6_wk_FB_neuron	brown2	6_wk_FB_neuron_brown2	1	CMC-modules_bisque	44	0.123991	0	0	1
6_wk_FB_neuron	brown2	6_wk_FB_neuron_brown2	1	CMC-modules_brown	897	2.52773	0	0	1
6_wk_FB_neuron	brown2	6_wk_FB_neuron_brown2	1	CMC-modules_chocolate	74	0.208531	0	0	1
6_wk_FB_neuron	brown2	6_wk_FB_neuron_brown2	1	CMC-modules_coral	166	0.467785	0	0	1
6_wk_FB_neuron	brown2	6_wk_FB_neuron_brown2	1	CMC-modules_cyan	298	0.839759	0	0	1
6_wk_FB_neuron	brown2	6_wk_FB_neuron_brown2	1	CMC-modules_forestgreen	28	0.0789035	0	0	1
6_wk_FB_neuron	brown2	6_wk_FB_neuron_brown2	1	CMC-modules_grey60	109	0.30716	0	0	1
6_wk_FB_neuron	brown2	6_wk_FB_neuron_brown2	1	CMC-modules_hotpink	28	0.0789035	0	0	1
6_wk_FB_neuron	brown2	6_wk_FB_neuron_brown2	1	CMC-modules_ivory	142	0.400154	0	0	1
6_wk_FB_neuron	brown2	6_wk_FB_neuron_brown2	1	CMC-modules_khaki	51	0.143717	0	0	1
6_wk_FB_neuron	brown2	6_wk_FB_neuron_brown2	1	CMC-modules_lightcyan	268	0.75522	0	0	1
6_wk_FB_neuron	brown2	6_wk_FB_neuron_brown2	1	CMC-modules_lightyellow	163	0.459331	0	0	1
6_wk_FB_neuron	brown2	6_wk_FB_neuron_brown2	1	CMC-modules_mediumblue	26	0.0732676	0	0	1
6_wk_FB_neuron	brown2	6_wk_FB_neuron_brown2	1	CMC-modules_navy	38	0.107083	0	0	1
6_wk_FB_neuron	brown2	6_wk_FB_neuron_brown2	1	CMC-modules_peru	114	0.32125	0	0	1
6_wk_FB_neuron	brown2	6_wk_FB_neuron_brown2	1	CMC-modules_plum	31	0.0873575	0	0	1
6_wk_FB_neuron	brown2	6_wk_FB_neuron_brown2	1	CMC-modules_red	689	1.94159	0	0	1
6_wk_FB_neuron	brown2	6_wk_FB_neuron_brown2	1	CMC-modules_seashell	55	0.154989	0	0	1
6_wk_FB_neuron	brown2	6_wk_FB_neuron_brown2	1	CMC-modules_sienna	145	0.408608	0	0	1
6_wk_FB_neuron	brown2	6_wk_FB_neuron_brown2	1	CMC-modules_tan	281	0.791853	0	0	1
6_wk_FB_neuron	brown2	6_wk_FB_neuron_brown2	1	CMC-modules_thistle	26	0.0732676	0	0	1
6_wk_FB_neuron	brown2	6_wk_FB_neuron_brown2	1	CMC-modules_violet	32	0.0901755	0	0	1
6_wk_FB_neuron	brown2	6_wk_FB_neuron_brown2	1	CMC-modules_wheat	87	0.245165	0	0	1
6_wk_FB_neuron	brown2	6_wk_FB_neuron_brown2	1	CMC-modules_yellow	423	1.19201	0	0	1
6_wk_FB_neuron	brown2	6_wk_FB_neuron_brown2	1	gws3k-8.6_Schizophrenia	88	0.247983	0	0	1
6_wk_FB_neuron	brown2	6_wk_FB_neuron_brown2	1	primary_cnvgene	192	0.541053	0	0	1
6_wk_FB_neuron	brown2	6_wk_FB_neuron_brown2	1	primary_kirov_de_novo_CNV	150	0.422698	0	0	1
6_wk_FB_neuron	brown2	6_wk_FB_neuron_brown2	1	primary_SCZ-LoF	80	0.225439	0	0	1
6_wk_FB_neuron	brown2	6_wk_FB_neuron_brown2	1	primary_ARC	27	0.0760856	0	0	1
6_wk_FB_neuron	brown2	6_wk_FB_neuron_brown2	1	primary_NMDAR_network	61	0.171897	0	0	1
6_wk_FB_neuron	brown2	6_wk_FB_neuron_brown2	1	primary_PSD-95_(core)	64	0.180351	0	0	1
6_wk_FB_neuron	brown2	6_wk_FB_neuron_brown2	1	COS_DE	31	0.0873575	0	0	1
6_wk_FB_neuron	brown2	6_wk_FB_neuron_brown2	1	6_wk_FB_neuron-hiPSC	433	1.22019	0	0	1
6_wk_FB_neuron	brown4	6_wk_FB_neuron_brown4	1	NPC-Neuron	2359	10.8779	22	2.02244	0.00067526
6_wk_FB_neuron	brown4	6_wk_FB_neuron_brown4	1	CMC-modules_plum	31	0.142949	1	6.99552	0.133608
6_wk_FB_neuron	brown4	6_wk_FB_neuron_brown4	1	CMC_DE.CMC_DE_FDR_5	590	2.72064	5	1.83781	0.135971
6_wk_FB_neuron	brown4	6_wk_FB_neuron_brown4	1	CMC-modules_sienna	145	0.668631	2	2.99119	0.144171
6_wk_FB_neuron	brown4	6_wk_FB_neuron_brown4	1	CMC-modules_green	816	3.76278	6	1.59457	0.173601
6_wk_FB_neuron	brown4	6_wk_FB_neuron_brown4	1	CMC-modules_bisque	44	0.202895	1	4.92866	0.184248
6_wk_FB_neuron	brown4	6_wk_FB_neuron_brown4	1	CMC-modules_khaki	51	0.235174	1	4.25218	0.210296
6_wk_FB_neuron	brown4	6_wk_FB_neuron_brown4	1	primary_cnvgene	192	0.885359	2	2.25897	0.221791
6_wk_FB_neuron	brown4	6_wk_FB_neuron_brown4	1	NPC-Fibroblast	1516	6.99065	9	1.28743	0.262348
6_wk_FB_neuron	brown4	6_wk_FB_neuron_brown4	1	CMC-modules_grey	2524	11.6388	14	1.20287	0.267595
6_wk_FB_neuron	brown4	6_wk_FB_neuron_brown4	1	CMC-modules_purple	390	1.79839	3	1.66816	0.268101
6_wk_FB_neuron	brown4	6_wk_FB_neuron_brown4	1	CMC-modules_chocolate	74	0.341232	1	2.93056	0.290238
6_wk_FB_neuron	brown4	6_wk_FB_neuron_brown4	1	primary_SCZ-LoF	80	0.3689	1	2.71076	0.309745
6_wk_FB_neuron	brown4	6_wk_FB_neuron_brown4	1	NPC-Oligodendrocyte_Precursor_Cell	4902	22.6043	25	1.10598	0.31061
6_wk_FB_neuron	brown4	6_wk_FB_neuron_brown4	1	CMC-modules_pink	427	1.969	3	1.52361	0.314762
6_wk_FB_neuron	brown4	6_wk_FB_neuron_brown4	1	CMC-modules_cyan	298	1.37415	2	1.45544	0.40075
6_wk_FB_neuron	brown4	6_wk_FB_neuron_brown4	1	CMC-modules_salmon	312	1.43871	2	1.39014	0.423299
6_wk_FB_neuron	brown4	6_wk_FB_neuron_brown4	1	CMC-modules_turquoise	1650	7.60856	8	1.05145	0.496311
6_wk_FB_neuron	brown4	6_wk_FB_neuron_brown4	1	primary_kirov_de_novo_CNV	150	0.691687	1	1.44574	0.501735
6_wk_FB_neuron	brown4	6_wk_FB_neuron_brown4	1	CMC-modules_lightyellow	163	0.751633	1	1.33044	0.531077
6_wk_FB_neuron	brown4	6_wk_FB_neuron_brown4	1	CMC-modules_coral	166	0.765467	1	1.30639	0.537602
6_wk_FB_neuron	brown4	6_wk_FB_neuron_brown4	1	CMC-modules_brown	897	4.13629	4	0.967051	0.599529
6_wk_FB_neuron	brown4	6_wk_FB_neuron_brown4	1	CMC-modules_red	689	3.17715	3	0.944243	0.621466
6_wk_FB_neuron	brown4	6_wk_FB_neuron_brown4	1	CMC-modules_blue	1154	5.32138	5	0.939606	0.622783
6_wk_FB_neuron	brown4	6_wk_FB_neuron_brown4	1	CMC-modules_magenta	473	2.18112	2	0.91696	0.645939
6_wk_FB_neuron	brown4	6_wk_FB_neuron_brown4	1	CMC-modules_black	625	2.88203	2	0.693956	0.789388
6_wk_FB_neuron	brown4	6_wk_FB_neuron_brown4	1	CMC-modules_greenyellow	334	1.54016	1	0.649285	0.78996
6_wk_FB_neuron	brown4	6_wk_FB_neuron_brown4	1	NPC-Astrocytes	5150	23.7479	21	0.884288	0.791313
6_wk_FB_neuron	brown4	6_wk_FB_neuron_brown4	1	NPC-MEF	6437	29.6826	26	0.875934	0.842261
6_wk_FB_neuron	brown4	6_wk_FB_neuron_brown4	1	CMC-modules_yellow	423	1.95056	1	0.512674	0.862212
6_wk_FB_neuron	brown4	6_wk_FB_neuron_brown4	1	NPC-hiPSC	2422	11.1684	8	0.716304	0.888486
6_wk_FB_neuron	brown4	6_wk_FB_neuron_brown4	1	NPC-Newly_Formed_Oligodendrocyte	3302	15.2263	7	0.45973	0.996918
6_wk_FB_neuron	brown4	6_wk_FB_neuron_brown4	1	6_wk_FB_neuron-Oligodendrocyte_Precursor_Cell	3721	17.1584	6	0.349682	0.999838
6_wk_FB_neuron	brown4	6_wk_FB_neuron_brown4	1	6_wk_FB_neuron-Astrocytes	3396	15.6598	5	0.319289	0.99984
6_wk_FB_neuron	brown4	6_wk_FB_neuron_brown4	1	CMC_DE.CMC_DE_FDR_1	87	0.401178	0	0	1
6_wk_FB_neuron	brown4	6_wk_FB_neuron_brown4	1	CMC-modules_forestgreen	28	0.129115	0	0	1
6_wk_FB_neuron	brown4	6_wk_FB_neuron_brown4	1	CMC-modules_grey60	109	0.502626	0	0	1
6_wk_FB_neuron	brown4	6_wk_FB_neuron_brown4	1	CMC-modules_hotpink	28	0.129115	0	0	1
6_wk_FB_neuron	brown4	6_wk_FB_neuron_brown4	1	CMC-modules_ivory	142	0.654797	0	0	1
6_wk_FB_neuron	brown4	6_wk_FB_neuron_brown4	1	CMC-modules_lightcyan	268	1.23581	0	0	1
6_wk_FB_neuron	brown4	6_wk_FB_neuron_brown4	1	CMC-modules_lightgreen	199	0.917638	0	0	1
6_wk_FB_neuron	brown4	6_wk_FB_neuron_brown4	1	CMC-modules_mediumblue	26	0.119892	0	0	1
6_wk_FB_neuron	brown4	6_wk_FB_neuron_brown4	1	CMC-modules_midnightblue	292	1.34648	0	0	1
6_wk_FB_neuron	brown4	6_wk_FB_neuron_brown4	1	CMC-modules_navy	38	0.175227	0	0	1
6_wk_FB_neuron	brown4	6_wk_FB_neuron_brown4	1	CMC-modules_peru	114	0.525682	0	0	1
6_wk_FB_neuron	brown4	6_wk_FB_neuron_brown4	1	CMC-modules_seashell	55	0.253619	0	0	1
6_wk_FB_neuron	brown4	6_wk_FB_neuron_brown4	1	CMC-modules_tan	281	1.29576	0	0	1
6_wk_FB_neuron	brown4	6_wk_FB_neuron_brown4	1	CMC-modules_thistle	26	0.119892	0	0	1
6_wk_FB_neuron	brown4	6_wk_FB_neuron_brown4	1	CMC-modules_violet	32	0.14756	0	0	1
6_wk_FB_neuron	brown4	6_wk_FB_neuron_brown4	1	CMC-modules_wheat	87	0.401178	0	0	1
6_wk_FB_neuron	brown4	6_wk_FB_neuron_brown4	1	gws3k-8.6_Schizophrenia	88	0.40579	0	0	1
6_wk_FB_neuron	brown4	6_wk_FB_neuron_brown4	1	primary_ARC	27	0.124504	0	0	1
6_wk_FB_neuron	brown4	6_wk_FB_neuron_brown4	1	primary_NMDAR_network	61	0.281286	0	0	1
6_wk_FB_neuron	brown4	6_wk_FB_neuron_brown4	1	primary_PSD_(human_core)	644	2.96964	0	0	1
6_wk_FB_neuron	brown4	6_wk_FB_neuron_brown4	1	primary_PSD-95_(core)	64	0.29512	0	0	1
6_wk_FB_neuron	brown4	6_wk_FB_neuron_brown4	1	primary_mGluR5	37	0.170616	0	0	1
6_wk_FB_neuron	brown4	6_wk_FB_neuron_brown4	1	secondary_FMRP-targets	770	3.55066	0	0	1
6_wk_FB_neuron	brown4	6_wk_FB_neuron_brown4	1	COS_DE	31	0.142949	0	0	1
6_wk_FB_neuron	brown4	6_wk_FB_neuron_brown4	1	6_wk_FB_neuron-Fibroblast	6148	28.3499	0	0	1
6_wk_FB_neuron	brown4	6_wk_FB_neuron_brown4	1	6_wk_FB_neuron-hiPSC	433	1.99667	0	0	1
6_wk_FB_neuron	brown4	6_wk_FB_neuron_brown4	1	6_wk_FB_neuron-MEF	7254	33.45	2	0.0597908	1
6_wk_FB_neuron	brown4	6_wk_FB_neuron_brown4	1	6_wk_FB_neuron-Myocyte	6052	27.9073	0	0	1
6_wk_FB_neuron	brown4	6_wk_FB_neuron_brown4	1	6_wk_FB_neuron-Neuron	6828	31.4856	0	0	1
6_wk_FB_neuron	brown4	6_wk_FB_neuron_brown4	1	SendaiDE	2179	10.0479	0	0	1
6_wk_FB_neuron	coral	6_wk_FB_neuron_coral	1	6_wk_FB_neuron-MEF	7254	11.15	21	1.88341	3.52827e-05
6_wk_FB_neuron	coral	6_wk_FB_neuron_coral	1	6_wk_FB_neuron-Fibroblast	6148	9.44998	16	1.69313	0.00624481
6_wk_FB_neuron	coral	6_wk_FB_neuron_coral	1	SendaiDE	2179	3.3493	8	2.38856	0.0130763
6_wk_FB_neuron	coral	6_wk_FB_neuron_coral	1	6_wk_FB_neuron-Neuron	6828	10.4952	16	1.52451	0.0198801
6_wk_FB_neuron	coral	6_wk_FB_neuron_coral	1	CMC-modules_yellow	423	0.650186	3	4.61407	0.0262022
6_wk_FB_neuron	coral	6_wk_FB_neuron_coral	1	CMC-modules_chocolate	74	0.113744	1	8.79167	0.10783
6_wk_FB_neuron	coral	6_wk_FB_neuron_coral	1	CMC-modules_brown	897	1.37876	3	2.17586	0.156709
6_wk_FB_neuron	coral	6_wk_FB_neuron_coral	1	CMC-modules_blue	1154	1.77379	3	1.69129	0.259796
6_wk_FB_neuron	coral	6_wk_FB_neuron_coral	1	CMC-modules_green	816	1.25426	2	1.59457	0.359349
6_wk_FB_neuron	coral	6_wk_FB_neuron_coral	1	CMC-modules_greenyellow	334	0.513385	1	1.94785	0.405089
6_wk_FB_neuron	coral	6_wk_FB_neuron_coral	1	CMC-modules_magenta	473	0.72704	1	1.37544	0.522329
6_wk_FB_neuron	coral	6_wk_FB_neuron_coral	1	CMC-modules_red	689	1.05905	1	0.944243	0.661741
6_wk_FB_neuron	coral	6_wk_FB_neuron_coral	1	secondary_FMRP-targets	770	1.18355	1	0.844913	0.703186
6_wk_FB_neuron	coral	6_wk_FB_neuron_coral	1	NPC-Astrocytes	5150	7.91597	7	0.884288	0.72503
6_wk_FB_neuron	coral	6_wk_FB_neuron_coral	1	NPC-Neuron	2359	3.62598	3	0.827363	0.725224
6_wk_FB_neuron	coral	6_wk_FB_neuron_coral	1	CMC-modules_turquoise	1650	2.53619	2	0.788586	0.737348
6_wk_FB_neuron	coral	6_wk_FB_neuron_coral	1	NPC-hiPSC	2422	3.72281	3	0.805842	0.74275
6_wk_FB_neuron	coral	6_wk_FB_neuron_coral	1	NPC-MEF	6437	9.8942	8	0.808555	0.839711
6_wk_FB_neuron	coral	6_wk_FB_neuron_coral	1	NPC-Newly_Formed_Oligodendrocyte	3302	5.07545	3	0.591081	0.909067
6_wk_FB_neuron	coral	6_wk_FB_neuron_coral	1	NPC-Fibroblast	1516	2.33022	1	0.429145	0.913977
6_wk_FB_neuron	coral	6_wk_FB_neuron_coral	1	CMC-modules_grey	2524	3.8796	2	0.515518	0.918401
6_wk_FB_neuron	coral	6_wk_FB_neuron_coral	1	NPC-Oligodendrocyte_Precursor_Cell	4902	7.53478	4	0.530872	0.968925
6_wk_FB_neuron	coral	6_wk_FB_neuron_coral	1	6_wk_FB_neuron-Oligodendrocyte_Precursor_Cell	3721	5.71948	2	0.349682	0.987673
6_wk_FB_neuron	coral	6_wk_FB_neuron_coral	1	6_wk_FB_neuron-Myocyte	6052	9.30242	1	0.107499	0.999992
6_wk_FB_neuron	coral	6_wk_FB_neuron_coral	1	CMC_DE.CMC_DE_FDR_1	87	0.133726	0	0	1
6_wk_FB_neuron	coral	6_wk_FB_neuron_coral	1	CMC_DE.CMC_DE_FDR_5	590	0.906878	0	0	1
6_wk_FB_neuron	coral	6_wk_FB_neuron_coral	1	CMC-modules_bisque	44	0.0676316	0	0	1
6_wk_FB_neuron	coral	6_wk_FB_neuron_coral	1	CMC-modules_black	625	0.960676	0	0	1
6_wk_FB_neuron	coral	6_wk_FB_neuron_coral	1	CMC-modules_coral	166	0.255156	0	0	1
6_wk_FB_neuron	coral	6_wk_FB_neuron_coral	1	CMC-modules_cyan	298	0.45805	0	0	1
6_wk_FB_neuron	coral	6_wk_FB_neuron_coral	1	CMC-modules_forestgreen	28	0.0430383	0	0	1
6_wk_FB_neuron	coral	6_wk_FB_neuron_coral	1	CMC-modules_grey60	109	0.167542	0	0	1
6_wk_FB_neuron	coral	6_wk_FB_neuron_coral	1	CMC-modules_hotpink	28	0.0430383	0	0	1
6_wk_FB_neuron	coral	6_wk_FB_neuron_coral	1	CMC-modules_ivory	142	0.218266	0	0	1
6_wk_FB_neuron	coral	6_wk_FB_neuron_coral	1	CMC-modules_khaki	51	0.0783912	0	0	1
6_wk_FB_neuron	coral	6_wk_FB_neuron_coral	1	CMC-modules_lightcyan	268	0.411938	0	0	1
6_wk_FB_neuron	coral	6_wk_FB_neuron_coral	1	CMC-modules_lightgreen	199	0.305879	0	0	1
6_wk_FB_neuron	coral	6_wk_FB_neuron_coral	1	CMC-modules_lightyellow	163	0.250544	0	0	1
6_wk_FB_neuron	coral	6_wk_FB_neuron_coral	1	CMC-modules_mediumblue	26	0.0399641	0	0	1
6_wk_FB_neuron	coral	6_wk_FB_neuron_coral	1	CMC-modules_midnightblue	292	0.448828	0	0	1
6_wk_FB_neuron	coral	6_wk_FB_neuron_coral	1	CMC-modules_navy	38	0.0584091	0	0	1
6_wk_FB_neuron	coral	6_wk_FB_neuron_coral	1	CMC-modules_peru	114	0.175227	0	0	1
6_wk_FB_neuron	coral	6_wk_FB_neuron_coral	1	CMC-modules_pink	427	0.656334	0	0	1
6_wk_FB_neuron	coral	6_wk_FB_neuron_coral	1	CMC-modules_plum	31	0.0476495	0	0	1
6_wk_FB_neuron	coral	6_wk_FB_neuron_coral	1	CMC-modules_purple	390	0.599462	0	0	1
6_wk_FB_neuron	coral	6_wk_FB_neuron_coral	1	CMC-modules_salmon	312	0.47957	0	0	1
6_wk_FB_neuron	coral	6_wk_FB_neuron_coral	1	CMC-modules_seashell	55	0.0845395	0	0	1
6_wk_FB_neuron	coral	6_wk_FB_neuron_coral	1	CMC-modules_sienna	145	0.222877	0	0	1
6_wk_FB_neuron	coral	6_wk_FB_neuron_coral	1	CMC-modules_tan	281	0.43192	0	0	1
6_wk_FB_neuron	coral	6_wk_FB_neuron_coral	1	CMC-modules_thistle	26	0.0399641	0	0	1
6_wk_FB_neuron	coral	6_wk_FB_neuron_coral	1	CMC-modules_violet	32	0.0491866	0	0	1
6_wk_FB_neuron	coral	6_wk_FB_neuron_coral	1	CMC-modules_wheat	87	0.133726	0	0	1
6_wk_FB_neuron	coral	6_wk_FB_neuron_coral	1	gws3k-8.6_Schizophrenia	88	0.135263	0	0	1
6_wk_FB_neuron	coral	6_wk_FB_neuron_coral	1	primary_cnvgene	192	0.29512	0	0	1
6_wk_FB_neuron	coral	6_wk_FB_neuron_coral	1	primary_kirov_de_novo_CNV	150	0.230562	0	0	1
6_wk_FB_neuron	coral	6_wk_FB_neuron_coral	1	primary_SCZ-LoF	80	0.122967	0	0	1
6_wk_FB_neuron	coral	6_wk_FB_neuron_coral	1	primary_ARC	27	0.0415012	0	0	1
6_wk_FB_neuron	coral	6_wk_FB_neuron_coral	1	primary_NMDAR_network	61	0.093762	0	0	1
6_wk_FB_neuron	coral	6_wk_FB_neuron_coral	1	primary_PSD_(human_core)	644	0.989881	0	0	1
6_wk_FB_neuron	coral	6_wk_FB_neuron_coral	1	primary_PSD-95_(core)	64	0.0983733	0	0	1
6_wk_FB_neuron	coral	6_wk_FB_neuron_coral	1	primary_mGluR5	37	0.056872	0	0	1
6_wk_FB_neuron	coral	6_wk_FB_neuron_coral	1	COS_DE	31	0.0476495	0	0	1
6_wk_FB_neuron	coral	6_wk_FB_neuron_coral	1	6_wk_FB_neuron-Astrocytes	3396	5.21993	0	0	1
6_wk_FB_neuron	coral	6_wk_FB_neuron_coral	1	6_wk_FB_neuron-hiPSC	433	0.665557	0	0	1
6_wk_FB_neuron	coral1	6_wk_FB_neuron_coral1	1	6_wk_FB_neuron-Myocyte	6052	25.9693	67	2.57997	2.10919e-28
6_wk_FB_neuron	coral1	6_wk_FB_neuron_coral1	1	6_wk_FB_neuron-MEF	7254	31.1271	66	2.12034	3.3057e-21
6_wk_FB_neuron	coral1	6_wk_FB_neuron_coral1	1	6_wk_FB_neuron-Neuron	6828	29.2991	44	1.50175	0.000235859
6_wk_FB_neuron	coral1	6_wk_FB_neuron_coral1	1	SendaiDE	2179	9.35013	20	2.13901	0.00058228
6_wk_FB_neuron	coral1	6_wk_FB_neuron_coral1	1	CMC-modules_salmon	312	1.3388	6	4.48163	0.0021768
6_wk_FB_neuron	coral1	6_wk_FB_neuron_coral1	1	CMC-modules_magenta	473	2.02965	7	3.44887	0.00406114
6_wk_FB_neuron	coral1	6_wk_FB_neuron_coral1	1	CMC-modules_brown	897	3.84905	9	2.33824	0.0140078
6_wk_FB_neuron	coral1	6_wk_FB_neuron_coral1	1	CMC-modules_khaki	51	0.218842	2	9.13901	0.0202028
6_wk_FB_neuron	coral1	6_wk_FB_neuron_coral1	1	CMC-modules_ivory	142	0.609325	3	4.92348	0.0231075
6_wk_FB_neuron	coral1	6_wk_FB_neuron_coral1	1	CMC-modules_black	625	2.68189	6	2.23723	0.0511644
6_wk_FB_neuron	coral1	6_wk_FB_neuron_coral1	1	CMC-modules_grey	2524	10.8305	16	1.4773	0.0653228
6_wk_FB_neuron	coral1	6_wk_FB_neuron_coral1	1	NPC-Fibroblast	1516	6.50519	10	1.53723	0.111499
6_wk_FB_neuron	coral1	6_wk_FB_neuron_coral1	1	CMC-modules_greenyellow	334	1.4332	3	2.09322	0.172748
6_wk_FB_neuron	coral1	6_wk_FB_neuron_coral1	1	primary_SCZ-LoF	80	0.343282	1	2.91306	0.291706
6_wk_FB_neuron	coral1	6_wk_FB_neuron_coral1	1	CMC_DE.CMC_DE_FDR_1	87	0.373319	1	2.67868	0.31282
6_wk_FB_neuron	coral1	6_wk_FB_neuron_coral1	1	CMC-modules_grey60	109	0.467721	1	2.13803	0.375223
6_wk_FB_neuron	coral1	6_wk_FB_neuron_coral1	1	primary_kirov_de_novo_CNV	150	0.643653	1	1.55363	0.476984
6_wk_FB_neuron	coral1	6_wk_FB_neuron_coral1	1	6_wk_FB_neuron-Astrocytes	3396	14.5723	15	1.02935	0.497385
6_wk_FB_neuron	coral1	6_wk_FB_neuron_coral1	1	primary_cnvgene	192	0.823876	1	1.21377	0.564278
6_wk_FB_neuron	coral1	6_wk_FB_neuron_coral1	1	CMC-modules_lightcyan	268	1.14999	1	0.86957	0.687283
6_wk_FB_neuron	coral1	6_wk_FB_neuron_coral1	1	CMC-modules_green	816	3.50147	3	0.856782	0.687457
6_wk_FB_neuron	coral1	6_wk_FB_neuron_coral1	1	CMC_DE.CMC_DE_FDR_5	590	2.5317	2	0.789982	0.725723
6_wk_FB_neuron	coral1	6_wk_FB_neuron_coral1	1	CMC-modules_purple	390	1.6735	1	0.597551	0.817022
6_wk_FB_neuron	coral1	6_wk_FB_neuron_coral1	1	CMC-modules_yellow	423	1.8151	1	0.550933	0.841832
6_wk_FB_neuron	coral1	6_wk_FB_neuron_coral1	1	CMC-modules_pink	427	1.83227	1	0.545772	0.844604
6_wk_FB_neuron	coral1	6_wk_FB_neuron_coral1	1	NPC-MEF	6437	27.6213	24	0.868895	0.847446
6_wk_FB_neuron	coral1	6_wk_FB_neuron_coral1	1	NPC-hiPSC	2422	10.3929	7	0.67354	0.912135
6_wk_FB_neuron	coral1	6_wk_FB_neuron_coral1	1	CMC-modules_turquoise	1650	7.08018	4	0.564957	0.933556
6_wk_FB_neuron	coral1	6_wk_FB_neuron_coral1	1	CMC-modules_red	689	2.95651	1	0.338236	0.951698
6_wk_FB_neuron	coral1	6_wk_FB_neuron_coral1	1	CMC-modules_blue	1154	4.95184	2	0.40389	0.963259
6_wk_FB_neuron	coral1	6_wk_FB_neuron_coral1	1	NPC-Oligodendrocyte_Precursor_Cell	4902	21.0346	14	0.665571	0.979823
6_wk_FB_neuron	coral1	6_wk_FB_neuron_coral1	1	NPC-Neuron	2359	10.1225	5	0.493948	0.980958
6_wk_FB_neuron	coral1	6_wk_FB_neuron_coral1	1	NPC-Astrocytes	5150	22.0988	12	0.543017	0.998142
6_wk_FB_neuron	coral1	6_wk_FB_neuron_coral1	1	NPC-Newly_Formed_Oligodendrocyte	3302	14.169	5	0.352884	0.999394
6_wk_FB_neuron	coral1	6_wk_FB_neuron_coral1	1	CMC-modules_bisque	44	0.188805	0	0	1
6_wk_FB_neuron	coral1	6_wk_FB_neuron_coral1	1	CMC-modules_chocolate	74	0.317536	0	0	1
6_wk_FB_neuron	coral1	6_wk_FB_neuron_coral1	1	CMC-modules_coral	166	0.712309	0	0	1
6_wk_FB_neuron	coral1	6_wk_FB_neuron_coral1	1	CMC-modules_cyan	298	1.27872	0	0	1
6_wk_FB_neuron	coral1	6_wk_FB_neuron_coral1	1	CMC-modules_forestgreen	28	0.120149	0	0	1
6_wk_FB_neuron	coral1	6_wk_FB_neuron_coral1	1	CMC-modules_hotpink	28	0.120149	0	0	1
6_wk_FB_neuron	coral1	6_wk_FB_neuron_coral1	1	CMC-modules_lightgreen	199	0.853913	0	0	1
6_wk_FB_neuron	coral1	6_wk_FB_neuron_coral1	1	CMC-modules_lightyellow	163	0.699436	0	0	1
6_wk_FB_neuron	coral1	6_wk_FB_neuron_coral1	1	CMC-modules_mediumblue	26	0.111567	0	0	1
6_wk_FB_neuron	coral1	6_wk_FB_neuron_coral1	1	CMC-modules_midnightblue	292	1.25298	0	0	1
6_wk_FB_neuron	coral1	6_wk_FB_neuron_coral1	1	CMC-modules_navy	38	0.163059	0	0	1
6_wk_FB_neuron	coral1	6_wk_FB_neuron_coral1	1	CMC-modules_peru	114	0.489176	0	0	1
6_wk_FB_neuron	coral1	6_wk_FB_neuron_coral1	1	CMC-modules_plum	31	0.133022	0	0	1
6_wk_FB_neuron	coral1	6_wk_FB_neuron_coral1	1	CMC-modules_seashell	55	0.236006	0	0	1
6_wk_FB_neuron	coral1	6_wk_FB_neuron_coral1	1	CMC-modules_sienna	145	0.622198	0	0	1
6_wk_FB_neuron	coral1	6_wk_FB_neuron_coral1	1	CMC-modules_tan	281	1.20578	0	0	1
6_wk_FB_neuron	coral1	6_wk_FB_neuron_coral1	1	CMC-modules_thistle	26	0.111567	0	0	1
6_wk_FB_neuron	coral1	6_wk_FB_neuron_coral1	1	CMC-modules_violet	32	0.137313	0	0	1
6_wk_FB_neuron	coral1	6_wk_FB_neuron_coral1	1	CMC-modules_wheat	87	0.373319	0	0	1
6_wk_FB_neuron	coral1	6_wk_FB_neuron_coral1	1	gws3k-8.6_Schizophrenia	88	0.37761	0	0	1
6_wk_FB_neuron	coral1	6_wk_FB_neuron_coral1	1	primary_ARC	27	0.115858	0	0	1
6_wk_FB_neuron	coral1	6_wk_FB_neuron_coral1	1	primary_NMDAR_network	61	0.261752	0	0	1
6_wk_FB_neuron	coral1	6_wk_FB_neuron_coral1	1	primary_PSD_(human_core)	644	2.76342	0	0	1
6_wk_FB_neuron	coral1	6_wk_FB_neuron_coral1	1	primary_PSD-95_(core)	64	0.274625	0	0	1
6_wk_FB_neuron	coral1	6_wk_FB_neuron_coral1	1	primary_mGluR5	37	0.158768	0	0	1
6_wk_FB_neuron	coral1	6_wk_FB_neuron_coral1	1	secondary_FMRP-targets	770	3.30409	0	0	1
6_wk_FB_neuron	coral1	6_wk_FB_neuron_coral1	1	COS_DE	31	0.133022	0	0	1
6_wk_FB_neuron	coral1	6_wk_FB_neuron_coral1	1	6_wk_FB_neuron-Fibroblast	6148	26.3812	0	0	1
6_wk_FB_neuron	coral1	6_wk_FB_neuron_coral1	1	6_wk_FB_neuron-hiPSC	433	1.85801	0	0	1
6_wk_FB_neuron	coral1	6_wk_FB_neuron_coral1	1	6_wk_FB_neuron-Oligodendrocyte_Precursor_Cell	3721	15.9669	0	0	1
6_wk_FB_neuron	coral2	6_wk_FB_neuron_coral2	1	6_wk_FB_neuron-Astrocytes	3396	13.2673	52	3.9194	5.34379e-26
6_wk_FB_neuron	coral2	6_wk_FB_neuron_coral2	1	6_wk_FB_neuron-Fibroblast	6148	24.0187	61	2.53969	1.69695e-25
6_wk_FB_neuron	coral2	6_wk_FB_neuron_coral2	1	6_wk_FB_neuron-Neuron	6828	26.6753	61	2.28676	1.05139e-22
6_wk_FB_neuron	coral2	6_wk_FB_neuron_coral2	1	6_wk_FB_neuron-Oligodendrocyte_Precursor_Cell	3721	14.537	33	2.27007	3.30334e-07
6_wk_FB_neuron	coral2	6_wk_FB_neuron_coral2	1	NPC-Neuron	2359	9.21602	21	2.27864	0.000142202
6_wk_FB_neuron	coral2	6_wk_FB_neuron_coral2	1	CMC-modules_red	689	2.69175	7	2.60054	0.0174573
6_wk_FB_neuron	coral2	6_wk_FB_neuron_coral2	1	CMC-modules_grey60	109	0.425836	2	4.69665	0.0677315
6_wk_FB_neuron	coral2	6_wk_FB_neuron_coral2	1	CMC-modules_peru	114	0.44537	2	4.49065	0.0732172
6_wk_FB_neuron	coral2	6_wk_FB_neuron_coral2	1	NPC-hiPSC	2422	9.46215	14	1.47958	0.0810252
6_wk_FB_neuron	coral2	6_wk_FB_neuron_coral2	1	CMC-modules_lightcyan	268	1.04701	3	2.8653	0.0871857
6_wk_FB_neuron	coral2	6_wk_FB_neuron_coral2	1	CMC-modules_mediumblue	26	0.101576	1	9.84489	0.0968406
6_wk_FB_neuron	coral2	6_wk_FB_neuron_coral2	1	primary_PSD_(human_core)	644	2.51595	5	1.98732	0.106303
6_wk_FB_neuron	coral2	6_wk_FB_neuron_coral2	1	NPC-Astrocytes	5150	20.1198	24	1.19286	0.177551
6_wk_FB_neuron	coral2	6_wk_FB_neuron_coral2	1	secondary_FMRP-targets	770	3.0082	5	1.66212	0.181454
6_wk_FB_neuron	coral2	6_wk_FB_neuron_coral2	1	CMC-modules_lightgreen	199	0.777443	2	2.57253	0.18244
6_wk_FB_neuron	coral2	6_wk_FB_neuron_coral2	1	CMC_DE.CMC_DE_FDR_5	590	2.30498	4	1.73537	0.19859
6_wk_FB_neuron	coral2	6_wk_FB_neuron_coral2	1	CMC-modules_yellow	423	1.65256	3	1.81537	0.228837
6_wk_FB_neuron	coral2	6_wk_FB_neuron_coral2	1	CMC-modules_chocolate	74	0.2891	1	3.45902	0.251996
6_wk_FB_neuron	coral2	6_wk_FB_neuron_coral2	1	CMC_DE.CMC_DE_FDR_1	87	0.339887	1	2.94215	0.289294
6_wk_FB_neuron	coral2	6_wk_FB_neuron_coral2	1	CMC-modules_tan	281	1.0978	2	1.82183	0.300539
6_wk_FB_neuron	coral2	6_wk_FB_neuron_coral2	1	CMC-modules_green	816	3.18791	4	1.25474	0.395936
6_wk_FB_neuron	coral2	6_wk_FB_neuron_coral2	1	CMC-modules_ivory	142	0.554759	1	1.80259	0.427862
6_wk_FB_neuron	coral2	6_wk_FB_neuron_coral2	1	CMC-modules_black	625	2.44172	3	1.22864	0.443692
6_wk_FB_neuron	coral2	6_wk_FB_neuron_coral2	1	primary_kirov_de_novo_CNV	150	0.586013	1	1.70645	0.445665
6_wk_FB_neuron	coral2	6_wk_FB_neuron_coral2	1	CMC-modules_purple	390	1.52363	2	1.31265	0.452579
6_wk_FB_neuron	coral2	6_wk_FB_neuron_coral2	1	NPC-Oligodendrocyte_Precursor_Cell	4902	19.1509	20	1.04434	0.454882
6_wk_FB_neuron	coral2	6_wk_FB_neuron_coral2	1	CMC-modules_pink	427	1.66818	2	1.19891	0.500124
6_wk_FB_neuron	coral2	6_wk_FB_neuron_coral2	1	6_wk_FB_neuron-hiPSC	433	1.69162	2	1.1823	0.507591
6_wk_FB_neuron	coral2	6_wk_FB_neuron_coral2	1	primary_cnvgene	192	0.750096	1	1.33316	0.530557
6_wk_FB_neuron	coral2	6_wk_FB_neuron_coral2	1	NPC-Fibroblast	1516	5.92263	6	1.01306	0.549795
6_wk_FB_neuron	coral2	6_wk_FB_neuron_coral2	1	NPC-MEF	6437	25.1478	24	0.95436	0.663744
6_wk_FB_neuron	coral2	6_wk_FB_neuron_coral2	1	CMC-modules_blue	1154	4.50839	4	0.887235	0.669364
6_wk_FB_neuron	coral2	6_wk_FB_neuron_coral2	1	CMC-modules_brown	897	3.50436	3	0.856078	0.688703
6_wk_FB_neuron	coral2	6_wk_FB_neuron_coral2	1	CMC-modules_salmon	312	1.21891	1	0.820408	0.708771
6_wk_FB_neuron	coral2	6_wk_FB_neuron_coral2	1	CMC-modules_greenyellow	334	1.30485	1	0.766369	0.733287
6_wk_FB_neuron	coral2	6_wk_FB_neuron_coral2	1	NPC-Newly_Formed_Oligodendrocyte	3302	12.9001	11	0.852707	0.770504
6_wk_FB_neuron	coral2	6_wk_FB_neuron_coral2	1	CMC-modules_turquoise	1650	6.44614	5	0.775658	0.786264
6_wk_FB_neuron	coral2	6_wk_FB_neuron_coral2	1	CMC-modules_magenta	473	1.84789	1	0.541157	0.84743
6_wk_FB_neuron	coral2	6_wk_FB_neuron_coral2	1	6_wk_FB_neuron-Myocyte	6052	23.6437	20	0.845893	0.862891
6_wk_FB_neuron	coral2	6_wk_FB_neuron_coral2	1	CMC-modules_grey	2524	9.86064	6	0.60848	0.94391
6_wk_FB_neuron	coral2	6_wk_FB_neuron_coral2	1	6_wk_FB_neuron-MEF	7254	28.3396	5	0.176432	1
6_wk_FB_neuron	coral2	6_wk_FB_neuron_coral2	1	CMC-modules_bisque	44	0.171897	0	0	1
6_wk_FB_neuron	coral2	6_wk_FB_neuron_coral2	1	CMC-modules_coral	166	0.648521	0	0	1
6_wk_FB_neuron	coral2	6_wk_FB_neuron_coral2	1	CMC-modules_cyan	298	1.16421	0	0	1
6_wk_FB_neuron	coral2	6_wk_FB_neuron_coral2	1	CMC-modules_forestgreen	28	0.109389	0	0	1
6_wk_FB_neuron	coral2	6_wk_FB_neuron_coral2	1	CMC-modules_hotpink	28	0.109389	0	0	1
6_wk_FB_neuron	coral2	6_wk_FB_neuron_coral2	1	CMC-modules_khaki	51	0.199244	0	0	1
6_wk_FB_neuron	coral2	6_wk_FB_neuron_coral2	1	CMC-modules_lightyellow	163	0.6368	0	0	1
6_wk_FB_neuron	coral2	6_wk_FB_neuron_coral2	1	CMC-modules_midnightblue	292	1.14077	0	0	1
6_wk_FB_neuron	coral2	6_wk_FB_neuron_coral2	1	CMC-modules_navy	38	0.148457	0	0	1
6_wk_FB_neuron	coral2	6_wk_FB_neuron_coral2	1	CMC-modules_plum	31	0.121109	0	0	1
6_wk_FB_neuron	coral2	6_wk_FB_neuron_coral2	1	CMC-modules_seashell	55	0.214871	0	0	1
6_wk_FB_neuron	coral2	6_wk_FB_neuron_coral2	1	CMC-modules_sienna	145	0.566479	0	0	1
6_wk_FB_neuron	coral2	6_wk_FB_neuron_coral2	1	CMC-modules_thistle	26	0.101576	0	0	1
6_wk_FB_neuron	coral2	6_wk_FB_neuron_coral2	1	CMC-modules_violet	32	0.125016	0	0	1
6_wk_FB_neuron	coral2	6_wk_FB_neuron_coral2	1	CMC-modules_wheat	87	0.339887	0	0	1
6_wk_FB_neuron	coral2	6_wk_FB_neuron_coral2	1	gws3k-8.6_Schizophrenia	88	0.343794	0	0	1
6_wk_FB_neuron	coral2	6_wk_FB_neuron_coral2	1	primary_SCZ-LoF	80	0.31254	0	0	1
6_wk_FB_neuron	coral2	6_wk_FB_neuron_coral2	1	primary_ARC	27	0.105482	0	0	1
6_wk_FB_neuron	coral2	6_wk_FB_neuron_coral2	1	primary_NMDAR_network	61	0.238312	0	0	1
6_wk_FB_neuron	coral2	6_wk_FB_neuron_coral2	1	primary_PSD-95_(core)	64	0.250032	0	0	1
6_wk_FB_neuron	coral2	6_wk_FB_neuron_coral2	1	primary_mGluR5	37	0.14455	0	0	1
6_wk_FB_neuron	coral2	6_wk_FB_neuron_coral2	1	COS_DE	31	0.121109	0	0	1
6_wk_FB_neuron	coral2	6_wk_FB_neuron_coral2	1	SendaiDE	2179	8.51281	0	0	1
6_wk_FB_neuron	coral3	6_wk_FB_neuron_coral3	1	6_wk_FB_neuron-Oligodendrocyte_Precursor_Cell	3721	6.43442	24	3.72994	1.43421e-12
6_wk_FB_neuron	coral3	6_wk_FB_neuron_coral3	1	6_wk_FB_neuron-Myocyte	6052	10.4652	25	2.38886	6.88959e-09
6_wk_FB_neuron	coral3	6_wk_FB_neuron_coral3	1	6_wk_FB_neuron-Astrocytes	3396	5.87242	17	2.89489	4.56045e-06
6_wk_FB_neuron	coral3	6_wk_FB_neuron_coral3	1	NPC-Oligodendrocyte_Precursor_Cell	4902	8.47662	20	2.35943	6.33047e-06
6_wk_FB_neuron	coral3	6_wk_FB_neuron_coral3	1	NPC-hiPSC	2422	4.18816	14	3.34275	1.21249e-05
6_wk_FB_neuron	coral3	6_wk_FB_neuron_coral3	1	CMC-modules_peru	114	0.197131	4	20.2911	4.15487e-05
6_wk_FB_neuron	coral3	6_wk_FB_neuron_coral3	1	NPC-Astrocytes	5150	8.90547	19	2.13352	7.7373e-05
6_wk_FB_neuron	coral3	6_wk_FB_neuron_coral3	1	CMC-modules_purple	390	0.674395	4	5.93124	0.00426747
6_wk_FB_neuron	coral3	6_wk_FB_neuron_coral3	1	CMC-modules_lightgreen	199	0.344114	2	5.81202	0.046051
6_wk_FB_neuron	coral3	6_wk_FB_neuron_coral3	1	CMC-modules_plum	31	0.0536057	1	18.6547	0.0522872
6_wk_FB_neuron	coral3	6_wk_FB_neuron_coral3	1	CMC-modules_chocolate	74	0.127962	1	7.81481	0.120475
6_wk_FB_neuron	coral3	6_wk_FB_neuron_coral3	1	6_wk_FB_neuron-Fibroblast	6148	10.6312	14	1.31688	0.129584
6_wk_FB_neuron	coral3	6_wk_FB_neuron_coral3	1	secondary_FMRP-targets	770	1.3315	3	2.2531	0.145981
6_wk_FB_neuron	coral3	6_wk_FB_neuron_coral3	1	CMC-modules_tan	281	0.48591	1	2.05799	0.387832
6_wk_FB_neuron	coral3	6_wk_FB_neuron_coral3	1	CMC-modules_midnightblue	292	0.504931	1	1.98047	0.399589
6_wk_FB_neuron	coral3	6_wk_FB_neuron_coral3	1	CMC-modules_pink	427	0.738376	1	1.35432	0.527299
6_wk_FB_neuron	coral3	6_wk_FB_neuron_coral3	1	CMC-modules_turquoise	1650	2.85321	3	1.05145	0.554509
6_wk_FB_neuron	coral3	6_wk_FB_neuron_coral3	1	CMC-modules_blue	1154	1.99552	2	1.00225	0.603372
6_wk_FB_neuron	coral3	6_wk_FB_neuron_coral3	1	CMC-modules_grey	2524	4.36454	4	0.916476	0.655862
6_wk_FB_neuron	coral3	6_wk_FB_neuron_coral3	1	primary_PSD_(human_core)	644	1.11362	1	0.897976	0.679605
6_wk_FB_neuron	coral3	6_wk_FB_neuron_coral3	1	CMC-modules_green	816	1.41104	1	0.708696	0.765545
6_wk_FB_neuron	coral3	6_wk_FB_neuron_coral3	1	6_wk_FB_neuron-MEF	7254	12.5437	11	0.876931	0.784205
6_wk_FB_neuron	coral3	6_wk_FB_neuron_coral3	1	CMC-modules_brown	897	1.55111	1	0.6447	0.797865
6_wk_FB_neuron	coral3	6_wk_FB_neuron_coral3	1	NPC-Neuron	2359	4.07922	2	0.490289	0.930473
6_wk_FB_neuron	coral3	6_wk_FB_neuron_coral3	1	NPC-Fibroblast	1516	2.62149	1	0.381462	0.936712
6_wk_FB_neuron	coral3	6_wk_FB_neuron_coral3	1	SendaiDE	2179	3.76796	1	0.265395	0.982783
6_wk_FB_neuron	coral3	6_wk_FB_neuron_coral3	1	NPC-Newly_Formed_Oligodendrocyte	3302	5.70988	2	0.35027	0.986567
6_wk_FB_neuron	coral3	6_wk_FB_neuron_coral3	1	NPC-MEF	6437	11.131	5	0.449197	0.996826
6_wk_FB_neuron	coral3	6_wk_FB_neuron_coral3	1	6_wk_FB_neuron-Neuron	6828	11.8071	5	0.423474	0.998562
6_wk_FB_neuron	coral3	6_wk_FB_neuron_coral3	1	CMC_DE.CMC_DE_FDR_1	87	0.150442	0	0	1
6_wk_FB_neuron	coral3	6_wk_FB_neuron_coral3	1	CMC_DE.CMC_DE_FDR_5	590	1.02024	0	0	1
6_wk_FB_neuron	coral3	6_wk_FB_neuron_coral3	1	CMC-modules_bisque	44	0.0760856	0	0	1
6_wk_FB_neuron	coral3	6_wk_FB_neuron_coral3	1	CMC-modules_black	625	1.08076	0	0	1
6_wk_FB_neuron	coral3	6_wk_FB_neuron_coral3	1	CMC-modules_coral	166	0.28705	0	0	1
6_wk_FB_neuron	coral3	6_wk_FB_neuron_coral3	1	CMC-modules_cyan	298	0.515307	0	0	1
6_wk_FB_neuron	coral3	6_wk_FB_neuron_coral3	1	CMC-modules_forestgreen	28	0.0484181	0	0	1
6_wk_FB_neuron	coral3	6_wk_FB_neuron_coral3	1	CMC-modules_greenyellow	334	0.577559	0	0	1
6_wk_FB_neuron	coral3	6_wk_FB_neuron_coral3	1	CMC-modules_grey60	109	0.188485	0	0	1
6_wk_FB_neuron	coral3	6_wk_FB_neuron_coral3	1	CMC-modules_hotpink	28	0.0484181	0	0	1
6_wk_FB_neuron	coral3	6_wk_FB_neuron_coral3	1	CMC-modules_ivory	142	0.245549	0	0	1
6_wk_FB_neuron	coral3	6_wk_FB_neuron_coral3	1	CMC-modules_khaki	51	0.0881901	0	0	1
6_wk_FB_neuron	coral3	6_wk_FB_neuron_coral3	1	CMC-modules_lightcyan	268	0.46343	0	0	1
6_wk_FB_neuron	coral3	6_wk_FB_neuron_coral3	1	CMC-modules_lightyellow	163	0.281862	0	0	1
6_wk_FB_neuron	coral3	6_wk_FB_neuron_coral3	1	CMC-modules_magenta	473	0.81792	0	0	1
6_wk_FB_neuron	coral3	6_wk_FB_neuron_coral3	1	CMC-modules_mediumblue	26	0.0449597	0	0	1
6_wk_FB_neuron	coral3	6_wk_FB_neuron_coral3	1	CMC-modules_navy	38	0.0657103	0	0	1
6_wk_FB_neuron	coral3	6_wk_FB_neuron_coral3	1	CMC-modules_red	689	1.19143	0	0	1
6_wk_FB_neuron	coral3	6_wk_FB_neuron_coral3	1	CMC-modules_salmon	312	0.539516	0	0	1
6_wk_FB_neuron	coral3	6_wk_FB_neuron_coral3	1	CMC-modules_seashell	55	0.095107	0	0	1
6_wk_FB_neuron	coral3	6_wk_FB_neuron_coral3	1	CMC-modules_sienna	145	0.250737	0	0	1
6_wk_FB_neuron	coral3	6_wk_FB_neuron_coral3	1	CMC-modules_thistle	26	0.0449597	0	0	1
6_wk_FB_neuron	coral3	6_wk_FB_neuron_coral3	1	CMC-modules_violet	32	0.055335	0	0	1
6_wk_FB_neuron	coral3	6_wk_FB_neuron_coral3	1	CMC-modules_wheat	87	0.150442	0	0	1
6_wk_FB_neuron	coral3	6_wk_FB_neuron_coral3	1	CMC-modules_yellow	423	0.731459	0	0	1
6_wk_FB_neuron	coral3	6_wk_FB_neuron_coral3	1	gws3k-8.6_Schizophrenia	88	0.152171	0	0	1
6_wk_FB_neuron	coral3	6_wk_FB_neuron_coral3	1	primary_cnvgene	192	0.33201	0	0	1
6_wk_FB_neuron	coral3	6_wk_FB_neuron_coral3	1	primary_kirov_de_novo_CNV	150	0.259383	0	0	1
6_wk_FB_neuron	coral3	6_wk_FB_neuron_coral3	1	primary_SCZ-LoF	80	0.138337	0	0	1
6_wk_FB_neuron	coral3	6_wk_FB_neuron_coral3	1	primary_ARC	27	0.0466889	0	0	1
6_wk_FB_neuron	coral3	6_wk_FB_neuron_coral3	1	primary_NMDAR_network	61	0.105482	0	0	1
6_wk_FB_neuron	coral3	6_wk_FB_neuron_coral3	1	primary_PSD-95_(core)	64	0.11067	0	0	1
6_wk_FB_neuron	coral3	6_wk_FB_neuron_coral3	1	primary_mGluR5	37	0.063981	0	0	1
6_wk_FB_neuron	coral3	6_wk_FB_neuron_coral3	1	COS_DE	31	0.0536057	0	0	1
6_wk_FB_neuron	coral3	6_wk_FB_neuron_coral3	1	6_wk_FB_neuron-hiPSC	433	0.748751	0	0	1
6_wk_FB_neuron	cyan	6_wk_FB_neuron_cyan	1	6_wk_FB_neuron-MEF	7254	116.146	250	2.15247	5.63682e-85
6_wk_FB_neuron	cyan	6_wk_FB_neuron_cyan	1	6_wk_FB_neuron-Myocyte	6052	96.9002	235	2.42518	4.22821e-78
6_wk_FB_neuron	cyan	6_wk_FB_neuron_cyan	1	SendaiDE	2179	34.8886	64	1.83441	6.43564e-07
6_wk_FB_neuron	cyan	6_wk_FB_neuron_cyan	1	CMC-modules_black	625	10.007	28	2.79803	8.92821e-07
6_wk_FB_neuron	cyan	6_wk_FB_neuron_cyan	1	NPC-Oligodendrocyte_Precursor_Cell	4902	78.4873	101	1.28683	0.00149839
6_wk_FB_neuron	cyan	6_wk_FB_neuron_cyan	1	CMC-modules_brown	897	14.3621	26	1.81032	0.00249765
6_wk_FB_neuron	cyan	6_wk_FB_neuron_cyan	1	CMC-modules_navy	38	0.608428	4	6.57432	0.00308846
6_wk_FB_neuron	cyan	6_wk_FB_neuron_cyan	1	CMC-modules_grey	2524	40.4125	53	1.31148	0.0207734
6_wk_FB_neuron	cyan	6_wk_FB_neuron_cyan	1	CMC-modules_ivory	142	2.2736	5	2.19915	0.0781887
6_wk_FB_neuron	cyan	6_wk_FB_neuron_cyan	1	CMC-modules_magenta	473	7.57333	12	1.58451	0.0787595
6_wk_FB_neuron	cyan	6_wk_FB_neuron_cyan	1	NPC-Astrocytes	5150	82.4581	91	1.10359	0.137999
6_wk_FB_neuron	cyan	6_wk_FB_neuron_cyan	1	CMC-modules_bisque	44	0.704496	2	2.83891	0.156371
6_wk_FB_neuron	cyan	6_wk_FB_neuron_cyan	1	CMC-modules_green	816	13.0652	17	1.30117	0.161662
6_wk_FB_neuron	cyan	6_wk_FB_neuron_cyan	1	CMC-modules_greenyellow	334	5.34776	8	1.49595	0.168395
6_wk_FB_neuron	cyan	6_wk_FB_neuron_cyan	1	CMC-modules_cyan	298	4.77136	7	1.46709	0.20214
6_wk_FB_neuron	cyan	6_wk_FB_neuron_cyan	1	CMC-modules_coral	166	2.65787	4	1.50496	0.275603
6_wk_FB_neuron	cyan	6_wk_FB_neuron_cyan	1	primary_ARC	27	0.432304	1	2.31319	0.353491
6_wk_FB_neuron	cyan	6_wk_FB_neuron_cyan	1	CMC-modules_hotpink	28	0.448316	1	2.23057	0.363861
6_wk_FB_neuron	cyan	6_wk_FB_neuron_cyan	1	primary_SCZ-LoF	80	1.2809	2	1.5614	0.367443
6_wk_FB_neuron	cyan	6_wk_FB_neuron_cyan	1	CMC-modules_pink	427	6.83681	8	1.17014	0.376402
6_wk_FB_neuron	cyan	6_wk_FB_neuron_cyan	1	CMC-modules_salmon	312	4.99552	6	1.20108	0.3832
6_wk_FB_neuron	cyan	6_wk_FB_neuron_cyan	1	CMC_DE.CMC_DE_FDR_1	87	1.39298	2	1.43577	0.407204
6_wk_FB_neuron	cyan	6_wk_FB_neuron_cyan	1	primary_PSD_(human_core)	644	10.3113	11	1.0668	0.456923
6_wk_FB_neuron	cyan	6_wk_FB_neuron_cyan	1	CMC-modules_lightcyan	268	4.29102	4	0.932179	0.625115
6_wk_FB_neuron	cyan	6_wk_FB_neuron_cyan	1	primary_NMDAR_network	61	0.976688	1	1.02387	0.627122
6_wk_FB_neuron	cyan	6_wk_FB_neuron_cyan	1	primary_PSD-95_(core)	64	1.02472	1	0.975875	0.644816
6_wk_FB_neuron	cyan	6_wk_FB_neuron_cyan	1	NPC-MEF	6437	103.065	100	0.970266	0.676771
6_wk_FB_neuron	cyan	6_wk_FB_neuron_cyan	1	primary_kirov_de_novo_CNV	150	2.40169	2	0.832747	0.695848
6_wk_FB_neuron	cyan	6_wk_FB_neuron_cyan	1	CMC_DE.CMC_DE_FDR_5	590	9.44665	8	0.846861	0.732794
6_wk_FB_neuron	cyan	6_wk_FB_neuron_cyan	1	gws3k-8.6_Schizophrenia	88	1.40899	1	0.709727	0.759347
6_wk_FB_neuron	cyan	6_wk_FB_neuron_cyan	1	CMC-modules_red	689	11.0318	9	0.815826	0.778981
6_wk_FB_neuron	cyan	6_wk_FB_neuron_cyan	1	NPC-Fibroblast	1516	24.2731	21	0.865156	0.789058
6_wk_FB_neuron	cyan	6_wk_FB_neuron_cyan	1	primary_cnvgene	192	3.07416	2	0.650583	0.81584
6_wk_FB_neuron	cyan	6_wk_FB_neuron_cyan	1	NPC-hiPSC	2422	38.7793	34	0.876756	0.823157
6_wk_FB_neuron	cyan	6_wk_FB_neuron_cyan	1	CMC-modules_midnightblue	292	4.67529	3	0.641671	0.84994
6_wk_FB_neuron	cyan	6_wk_FB_neuron_cyan	1	CMC-modules_purple	390	6.2444	4	0.640574	0.874556
6_wk_FB_neuron	cyan	6_wk_FB_neuron_cyan	1	NPC-Neuron	2359	37.7706	31	0.820744	0.904912
6_wk_FB_neuron	cyan	6_wk_FB_neuron_cyan	1	CMC-modules_yellow	423	6.77277	4	0.5906	0.910402
6_wk_FB_neuron	cyan	6_wk_FB_neuron_cyan	1	CMC-modules_turquoise	1650	26.4186	20	0.757042	0.928978
6_wk_FB_neuron	cyan	6_wk_FB_neuron_cyan	1	CMC-modules_lightyellow	163	2.60984	1	0.383166	0.928981
6_wk_FB_neuron	cyan	6_wk_FB_neuron_cyan	1	CMC-modules_blue	1154	18.477	12	0.649456	0.962479
6_wk_FB_neuron	cyan	6_wk_FB_neuron_cyan	1	secondary_FMRP-targets	770	12.3287	6	0.48667	0.985892
6_wk_FB_neuron	cyan	6_wk_FB_neuron_cyan	1	NPC-Newly_Formed_Oligodendrocyte	3302	52.8692	29	0.548523	0.999976
6_wk_FB_neuron	cyan	6_wk_FB_neuron_cyan	1	6_wk_FB_neuron-Astrocytes	3396	54.3743	28	0.514949	0.999996
6_wk_FB_neuron	cyan	6_wk_FB_neuron_cyan	1	CMC-modules_chocolate	74	1.18483	0	0	1
6_wk_FB_neuron	cyan	6_wk_FB_neuron_cyan	1	CMC-modules_forestgreen	28	0.448316	0	0	1
6_wk_FB_neuron	cyan	6_wk_FB_neuron_cyan	1	CMC-modules_grey60	109	1.74523	0	0	1
6_wk_FB_neuron	cyan	6_wk_FB_neuron_cyan	1	CMC-modules_khaki	51	0.816575	0	0	1
6_wk_FB_neuron	cyan	6_wk_FB_neuron_cyan	1	CMC-modules_lightgreen	199	3.18624	0	0	1
6_wk_FB_neuron	cyan	6_wk_FB_neuron_cyan	1	CMC-modules_mediumblue	26	0.416293	0	0	1
6_wk_FB_neuron	cyan	6_wk_FB_neuron_cyan	1	CMC-modules_peru	114	1.82529	0	0	1
6_wk_FB_neuron	cyan	6_wk_FB_neuron_cyan	1	CMC-modules_plum	31	0.496349	0	0	1
6_wk_FB_neuron	cyan	6_wk_FB_neuron_cyan	1	CMC-modules_seashell	55	0.88062	0	0	1
6_wk_FB_neuron	cyan	6_wk_FB_neuron_cyan	1	CMC-modules_sienna	145	2.32163	0	0	1
6_wk_FB_neuron	cyan	6_wk_FB_neuron_cyan	1	CMC-modules_tan	281	4.49917	0	0	1
6_wk_FB_neuron	cyan	6_wk_FB_neuron_cyan	1	CMC-modules_thistle	26	0.416293	0	0	1
6_wk_FB_neuron	cyan	6_wk_FB_neuron_cyan	1	CMC-modules_violet	32	0.512361	0	0	1
6_wk_FB_neuron	cyan	6_wk_FB_neuron_cyan	1	CMC-modules_wheat	87	1.39298	0	0	1
6_wk_FB_neuron	cyan	6_wk_FB_neuron_cyan	1	primary_mGluR5	37	0.592417	0	0	1
6_wk_FB_neuron	cyan	6_wk_FB_neuron_cyan	1	COS_DE	31	0.496349	0	0	1
6_wk_FB_neuron	cyan	6_wk_FB_neuron_cyan	1	6_wk_FB_neuron-Fibroblast	6148	98.4373	0	0	1
6_wk_FB_neuron	cyan	6_wk_FB_neuron_cyan	1	6_wk_FB_neuron-hiPSC	433	6.93288	0	0	1
6_wk_FB_neuron	cyan	6_wk_FB_neuron_cyan	1	6_wk_FB_neuron-Neuron	6828	109.325	42	0.384176	1
6_wk_FB_neuron	cyan	6_wk_FB_neuron_cyan	1	6_wk_FB_neuron-Oligodendrocyte_Precursor_Cell	3721	59.5779	4	0.0671389	1
6_wk_FB_neuron	darkgreen	6_wk_FB_neuron_darkgreen	1	6_wk_FB_neuron-Myocyte	6052	60.4657	156	2.57997	1.77954e-65
6_wk_FB_neuron	darkgreen	6_wk_FB_neuron_darkgreen	1	6_wk_FB_neuron-Astrocytes	3396	33.9296	116	3.41885	6.36506e-45
6_wk_FB_neuron	darkgreen	6_wk_FB_neuron_darkgreen	1	6_wk_FB_neuron-MEF	7254	72.475	144	1.98689	9.88837e-35
6_wk_FB_neuron	darkgreen	6_wk_FB_neuron_darkgreen	1	SendaiDE	2179	21.7705	60	2.75603	2.14863e-14
6_wk_FB_neuron	darkgreen	6_wk_FB_neuron_darkgreen	1	CMC-modules_black	625	6.2444	26	4.16373	5.88289e-10
6_wk_FB_neuron	darkgreen	6_wk_FB_neuron_darkgreen	1	NPC-Fibroblast	1516	15.1464	39	2.57487	2.2231e-08
6_wk_FB_neuron	darkgreen	6_wk_FB_neuron_darkgreen	1	CMC-modules_brown	897	8.96196	27	3.01273	2.42063e-07
6_wk_FB_neuron	darkgreen	6_wk_FB_neuron_darkgreen	1	CMC-modules_ivory	142	1.41873	7	4.934	0.000559748
6_wk_FB_neuron	darkgreen	6_wk_FB_neuron_darkgreen	1	CMC-modules_coral	166	1.65851	6	3.6177	0.00646929
6_wk_FB_neuron	darkgreen	6_wk_FB_neuron_darkgreen	1	CMC-modules_magenta	473	4.72576	7	1.48124	0.195292
6_wk_FB_neuron	darkgreen	6_wk_FB_neuron_darkgreen	1	CMC-modules_green	816	8.15268	10	1.22659	0.298965
6_wk_FB_neuron	darkgreen	6_wk_FB_neuron_darkgreen	1	CMC-modules_navy	38	0.379659	1	2.63394	0.317521
6_wk_FB_neuron	darkgreen	6_wk_FB_neuron_darkgreen	1	CMC-modules_salmon	312	3.1172	4	1.2832	0.379374
6_wk_FB_neuron	darkgreen	6_wk_FB_neuron_darkgreen	1	CMC-modules_red	689	6.88382	8	1.16215	0.383437
6_wk_FB_neuron	darkgreen	6_wk_FB_neuron_darkgreen	1	CMC-modules_greenyellow	334	3.33701	4	1.19868	0.428973
6_wk_FB_neuron	darkgreen	6_wk_FB_neuron_darkgreen	1	6_wk_FB_neuron-hiPSC	433	4.32612	5	1.15577	0.435777
6_wk_FB_neuron	darkgreen	6_wk_FB_neuron_darkgreen	1	primary_PSD_(human_core)	644	6.43423	7	1.08793	0.464851
6_wk_FB_neuron	darkgreen	6_wk_FB_neuron_darkgreen	1	NPC-hiPSC	2422	24.1983	24	0.991806	0.551894
6_wk_FB_neuron	darkgreen	6_wk_FB_neuron_darkgreen	1	primary_cnvgene	192	1.91828	2	1.0426	0.574313
6_wk_FB_neuron	darkgreen	6_wk_FB_neuron_darkgreen	1	primary_kirov_de_novo_CNV	150	1.49866	1	0.667265	0.779853
6_wk_FB_neuron	darkgreen	6_wk_FB_neuron_darkgreen	1	CMC-modules_grey	2524	25.2174	22	0.872415	0.789411
6_wk_FB_neuron	darkgreen	6_wk_FB_neuron_darkgreen	1	CMC-modules_blue	1154	11.5297	9	0.780596	0.823264
6_wk_FB_neuron	darkgreen	6_wk_FB_neuron_darkgreen	1	CMC-modules_turquoise	1650	16.4852	13	0.788586	0.85273
6_wk_FB_neuron	darkgreen	6_wk_FB_neuron_darkgreen	1	NPC-MEF	6437	64.3123	58	0.901849	0.867558
6_wk_FB_neuron	darkgreen	6_wk_FB_neuron_darkgreen	1	CMC-modules_purple	390	3.8965	2	0.513281	0.904542
6_wk_FB_neuron	darkgreen	6_wk_FB_neuron_darkgreen	1	CMC-modules_yellow	423	4.22621	2	0.473238	0.927337
6_wk_FB_neuron	darkgreen	6_wk_FB_neuron_darkgreen	1	CMC-modules_pink	427	4.26617	2	0.468804	0.929724
6_wk_FB_neuron	darkgreen	6_wk_FB_neuron_darkgreen	1	CMC-modules_lightcyan	268	2.6776	1	0.373469	0.933759
6_wk_FB_neuron	darkgreen	6_wk_FB_neuron_darkgreen	1	CMC_DE.CMC_DE_FDR_5	590	5.89471	3	0.508931	0.937596
6_wk_FB_neuron	darkgreen	6_wk_FB_neuron_darkgreen	1	CMC-modules_midnightblue	292	2.91738	1	0.342773	0.948174
6_wk_FB_neuron	darkgreen	6_wk_FB_neuron_darkgreen	1	CMC-modules_cyan	298	2.97733	1	0.335872	0.951261
6_wk_FB_neuron	darkgreen	6_wk_FB_neuron_darkgreen	1	NPC-Astrocytes	5150	51.4538	41	0.796831	0.971475
6_wk_FB_neuron	darkgreen	6_wk_FB_neuron_darkgreen	1	secondary_FMRP-targets	770	7.6931	2	0.259973	0.996697
6_wk_FB_neuron	darkgreen	6_wk_FB_neuron_darkgreen	1	NPC-Oligodendrocyte_Precursor_Cell	4902	48.976	30	0.612544	0.999787
6_wk_FB_neuron	darkgreen	6_wk_FB_neuron_darkgreen	1	NPC-Neuron	2359	23.5688	5	0.212144	1
6_wk_FB_neuron	darkgreen	6_wk_FB_neuron_darkgreen	1	NPC-Newly_Formed_Oligodendrocyte	3302	32.9904	8	0.242495	1
6_wk_FB_neuron	darkgreen	6_wk_FB_neuron_darkgreen	1	6_wk_FB_neuron-Neuron	6828	68.2188	30	0.439762	1
6_wk_FB_neuron	darkgreen	6_wk_FB_neuron_darkgreen	1	CMC_DE.CMC_DE_FDR_1	87	0.86922	0	0	1
6_wk_FB_neuron	darkgreen	6_wk_FB_neuron_darkgreen	1	CMC-modules_bisque	44	0.439605	0	0	1
6_wk_FB_neuron	darkgreen	6_wk_FB_neuron_darkgreen	1	CMC-modules_chocolate	74	0.739336	0	0	1
6_wk_FB_neuron	darkgreen	6_wk_FB_neuron_darkgreen	1	CMC-modules_forestgreen	28	0.279749	0	0	1
6_wk_FB_neuron	darkgreen	6_wk_FB_neuron_darkgreen	1	CMC-modules_grey60	109	1.08902	0	0	1
6_wk_FB_neuron	darkgreen	6_wk_FB_neuron_darkgreen	1	CMC-modules_hotpink	28	0.279749	0	0	1
6_wk_FB_neuron	darkgreen	6_wk_FB_neuron_darkgreen	1	CMC-modules_khaki	51	0.509543	0	0	1
6_wk_FB_neuron	darkgreen	6_wk_FB_neuron_darkgreen	1	CMC-modules_lightgreen	199	1.98822	0	0	1
6_wk_FB_neuron	darkgreen	6_wk_FB_neuron_darkgreen	1	CMC-modules_lightyellow	163	1.62854	0	0	1
6_wk_FB_neuron	darkgreen	6_wk_FB_neuron_darkgreen	1	CMC-modules_mediumblue	26	0.259767	0	0	1
6_wk_FB_neuron	darkgreen	6_wk_FB_neuron_darkgreen	1	CMC-modules_peru	114	1.13898	0	0	1
6_wk_FB_neuron	darkgreen	6_wk_FB_neuron_darkgreen	1	CMC-modules_plum	31	0.309722	0	0	1
6_wk_FB_neuron	darkgreen	6_wk_FB_neuron_darkgreen	1	CMC-modules_seashell	55	0.549507	0	0	1
6_wk_FB_neuron	darkgreen	6_wk_FB_neuron_darkgreen	1	CMC-modules_sienna	145	1.4487	0	0	1
6_wk_FB_neuron	darkgreen	6_wk_FB_neuron_darkgreen	1	CMC-modules_tan	281	2.80748	0	0	1
6_wk_FB_neuron	darkgreen	6_wk_FB_neuron_darkgreen	1	CMC-modules_thistle	26	0.259767	0	0	1
6_wk_FB_neuron	darkgreen	6_wk_FB_neuron_darkgreen	1	CMC-modules_violet	32	0.319713	0	0	1
6_wk_FB_neuron	darkgreen	6_wk_FB_neuron_darkgreen	1	CMC-modules_wheat	87	0.86922	0	0	1
6_wk_FB_neuron	darkgreen	6_wk_FB_neuron_darkgreen	1	gws3k-8.6_Schizophrenia	88	0.879211	0	0	1
6_wk_FB_neuron	darkgreen	6_wk_FB_neuron_darkgreen	1	primary_SCZ-LoF	80	0.799283	0	0	1
6_wk_FB_neuron	darkgreen	6_wk_FB_neuron_darkgreen	1	primary_ARC	27	0.269758	0	0	1
6_wk_FB_neuron	darkgreen	6_wk_FB_neuron_darkgreen	1	primary_NMDAR_network	61	0.609453	0	0	1
6_wk_FB_neuron	darkgreen	6_wk_FB_neuron_darkgreen	1	primary_PSD-95_(core)	64	0.639426	0	0	1
6_wk_FB_neuron	darkgreen	6_wk_FB_neuron_darkgreen	1	primary_mGluR5	37	0.369668	0	0	1
6_wk_FB_neuron	darkgreen	6_wk_FB_neuron_darkgreen	1	COS_DE	31	0.309722	0	0	1
6_wk_FB_neuron	darkgreen	6_wk_FB_neuron_darkgreen	1	6_wk_FB_neuron-Fibroblast	6148	61.4249	2	0.0325601	1
6_wk_FB_neuron	darkgreen	6_wk_FB_neuron_darkgreen	1	6_wk_FB_neuron-Oligodendrocyte_Precursor_Cell	3721	37.1766	1	0.0268986	1
6_wk_FB_neuron	darkgrey	6_wk_FB_neuron_darkgrey	1	6_wk_FB_neuron-Fibroblast	6148	56.3061	143	2.53969	4.75186e-59
6_wk_FB_neuron	darkgrey	6_wk_FB_neuron_darkgrey	1	6_wk_FB_neuron-Neuron	6828	62.5339	143	2.28676	1.83818e-52
6_wk_FB_neuron	darkgrey	6_wk_FB_neuron_darkgrey	1	6_wk_FB_neuron-Oligodendrocyte_Precursor_Cell	3721	34.0786	103	3.02243	3.05864e-34
6_wk_FB_neuron	darkgrey	6_wk_FB_neuron_darkgrey	1	6_wk_FB_neuron-MEF	7254	66.4354	110	1.65574	7.78339e-14
6_wk_FB_neuron	darkgrey	6_wk_FB_neuron_darkgrey	1	NPC-Newly_Formed_Oligodendrocyte	3302	30.2412	65	2.14939	5.90766e-11
6_wk_FB_neuron	darkgrey	6_wk_FB_neuron_darkgrey	1	6_wk_FB_neuron-Astrocytes	3396	31.1021	64	2.05774	6.32064e-10
6_wk_FB_neuron	darkgrey	6_wk_FB_neuron_darkgrey	1	secondary_FMRP-targets	770	7.052	22	3.11968	1.93206e-06
6_wk_FB_neuron	darkgrey	6_wk_FB_neuron_darkgrey	1	CMC-modules_red	689	6.31017	17	2.69406	0.000189731
6_wk_FB_neuron	darkgrey	6_wk_FB_neuron_darkgrey	1	CMC-modules_blue	1154	10.5688	22	2.08159	0.000801857
6_wk_FB_neuron	darkgrey	6_wk_FB_neuron_darkgrey	1	primary_NMDAR_network	61	0.558665	4	7.15992	0.00234924
6_wk_FB_neuron	darkgrey	6_wk_FB_neuron_darkgrey	1	NPC-Neuron	2359	21.6048	34	1.57373	0.00407462
6_wk_FB_neuron	darkgrey	6_wk_FB_neuron_darkgrey	1	primary_mGluR5	37	0.338863	3	8.85315	0.00465401
6_wk_FB_neuron	darkgrey	6_wk_FB_neuron_darkgrey	1	CMC-modules_hotpink	28	0.256437	2	7.7992	0.0269486
6_wk_FB_neuron	darkgrey	6_wk_FB_neuron_darkgrey	1	CMC_DE.CMC_DE_FDR_5	590	5.40348	10	1.85066	0.0448005
6_wk_FB_neuron	darkgrey	6_wk_FB_neuron_darkgrey	1	CMC-modules_turquoise	1650	15.1114	21	1.38968	0.0750598
6_wk_FB_neuron	darkgrey	6_wk_FB_neuron_darkgrey	1	primary_PSD-95_(core)	64	0.586141	2	3.41215	0.116448
6_wk_FB_neuron	darkgrey	6_wk_FB_neuron_darkgrey	1	NPC-MEF	6437	58.9529	66	1.11954	0.132132
6_wk_FB_neuron	darkgrey	6_wk_FB_neuron_darkgrey	1	primary_kirov_de_novo_CNV	150	1.37377	3	2.18378	0.158769
6_wk_FB_neuron	darkgrey	6_wk_FB_neuron_darkgrey	1	CMC_DE.CMC_DE_FDR_1	87	0.796785	2	2.51009	0.189498
6_wk_FB_neuron	darkgrey	6_wk_FB_neuron_darkgrey	1	primary_PSD_(human_core)	644	5.89804	8	1.35638	0.238193
6_wk_FB_neuron	darkgrey	6_wk_FB_neuron_darkgrey	1	CMC-modules_plum	31	0.283912	1	3.52222	0.248358
6_wk_FB_neuron	darkgrey	6_wk_FB_neuron_darkgrey	1	CMC-modules_midnightblue	292	2.67427	4	1.49574	0.279203
6_wk_FB_neuron	darkgrey	6_wk_FB_neuron_darkgrey	1	CMC-modules_peru	114	1.04406	2	1.91559	0.280564
6_wk_FB_neuron	darkgrey	6_wk_FB_neuron_darkgrey	1	CMC-modules_purple	390	3.57179	5	1.39986	0.286723
6_wk_FB_neuron	darkgrey	6_wk_FB_neuron_darkgrey	1	CMC-modules_cyan	298	2.72922	4	1.46562	0.291472
6_wk_FB_neuron	darkgrey	6_wk_FB_neuron_darkgrey	1	CMC-modules_bisque	44	0.402972	1	2.48156	0.333283
6_wk_FB_neuron	darkgrey	6_wk_FB_neuron_darkgrey	1	CMC-modules_yellow	423	3.87402	5	1.29065	0.346075
6_wk_FB_neuron	darkgrey	6_wk_FB_neuron_darkgrey	1	CMC-modules_khaki	51	0.467081	1	2.14096	0.374991
6_wk_FB_neuron	darkgrey	6_wk_FB_neuron_darkgrey	1	CMC-modules_seashell	55	0.503715	1	1.98525	0.39765
6_wk_FB_neuron	darkgrey	6_wk_FB_neuron_darkgrey	1	CMC-modules_lightyellow	163	1.49283	2	1.33974	0.441387
6_wk_FB_neuron	darkgrey	6_wk_FB_neuron_darkgrey	1	CMC-modules_lightcyan	268	2.45446	3	1.22226	0.445996
6_wk_FB_neuron	darkgrey	6_wk_FB_neuron_darkgrey	1	CMC-modules_tan	281	2.57352	3	1.16572	0.47687
6_wk_FB_neuron	darkgrey	6_wk_FB_neuron_darkgrey	1	primary_cnvgene	192	1.75842	2	1.13738	0.527147
6_wk_FB_neuron	darkgrey	6_wk_FB_neuron_darkgrey	1	NPC-Astrocytes	5150	47.166	47	0.99648	0.543431
6_wk_FB_neuron	darkgrey	6_wk_FB_neuron_darkgrey	1	CMC-modules_lightgreen	199	1.82253	2	1.09737	0.546492
6_wk_FB_neuron	darkgrey	6_wk_FB_neuron_darkgrey	1	gws3k-8.6_Schizophrenia	88	0.805943	1	1.24078	0.556
6_wk_FB_neuron	darkgrey	6_wk_FB_neuron_darkgrey	1	CMC-modules_greenyellow	334	3.05892	3	0.980738	0.593456
6_wk_FB_neuron	darkgrey	6_wk_FB_neuron_darkgrey	1	CMC-modules_green	816	7.47329	7	0.936669	0.624561
6_wk_FB_neuron	darkgrey	6_wk_FB_neuron_darkgrey	1	CMC-modules_magenta	473	4.33195	4	0.923373	0.633295
6_wk_FB_neuron	darkgrey	6_wk_FB_neuron_darkgrey	1	CMC-modules_grey60	109	0.998271	1	1.00173	0.634457
6_wk_FB_neuron	darkgrey	6_wk_FB_neuron_darkgrey	1	NPC-hiPSC	2422	22.1818	20	0.901642	0.727694
6_wk_FB_neuron	darkgrey	6_wk_FB_neuron_darkgrey	1	CMC-modules_ivory	142	1.3005	1	0.768935	0.730841
6_wk_FB_neuron	darkgrey	6_wk_FB_neuron_darkgrey	1	NPC-Fibroblast	1516	13.8842	11	0.792267	0.831189
6_wk_FB_neuron	darkgrey	6_wk_FB_neuron_darkgrey	1	CMC-modules_pink	427	3.91066	2	0.511423	0.90581
6_wk_FB_neuron	darkgrey	6_wk_FB_neuron_darkgrey	1	NPC-Oligodendrocyte_Precursor_Cell	4902	44.8947	36	0.801876	0.957732
6_wk_FB_neuron	darkgrey	6_wk_FB_neuron_darkgrey	1	CMC-modules_black	625	5.72403	2	0.349404	0.980165
6_wk_FB_neuron	darkgrey	6_wk_FB_neuron_darkgrey	1	6_wk_FB_neuron-hiPSC	433	3.96561	1	0.252168	0.982408
6_wk_FB_neuron	darkgrey	6_wk_FB_neuron_darkgrey	1	CMC-modules_brown	897	8.21513	2	0.243453	0.998007
6_wk_FB_neuron	darkgrey	6_wk_FB_neuron_darkgrey	1	SendaiDE	2179	19.9563	9	0.450986	0.998853
6_wk_FB_neuron	darkgrey	6_wk_FB_neuron_darkgrey	1	CMC-modules_grey	2524	23.1159	10	0.432602	0.999688
6_wk_FB_neuron	darkgrey	6_wk_FB_neuron_darkgrey	1	6_wk_FB_neuron-Myocyte	6052	55.4269	26	0.469086	1
6_wk_FB_neuron	darkgrey	6_wk_FB_neuron_darkgrey	1	CMC-modules_chocolate	74	0.677725	0	0	1
6_wk_FB_neuron	darkgrey	6_wk_FB_neuron_darkgrey	1	CMC-modules_coral	166	1.5203	0	0	1
6_wk_FB_neuron	darkgrey	6_wk_FB_neuron_darkgrey	1	CMC-modules_forestgreen	28	0.256437	0	0	1
6_wk_FB_neuron	darkgrey	6_wk_FB_neuron_darkgrey	1	CMC-modules_mediumblue	26	0.23812	0	0	1
6_wk_FB_neuron	darkgrey	6_wk_FB_neuron_darkgrey	1	CMC-modules_navy	38	0.348021	0	0	1
6_wk_FB_neuron	darkgrey	6_wk_FB_neuron_darkgrey	1	CMC-modules_salmon	312	2.85744	0	0	1
6_wk_FB_neuron	darkgrey	6_wk_FB_neuron_darkgrey	1	CMC-modules_sienna	145	1.32797	0	0	1
6_wk_FB_neuron	darkgrey	6_wk_FB_neuron_darkgrey	1	CMC-modules_thistle	26	0.23812	0	0	1
6_wk_FB_neuron	darkgrey	6_wk_FB_neuron_darkgrey	1	CMC-modules_violet	32	0.29307	0	0	1
6_wk_FB_neuron	darkgrey	6_wk_FB_neuron_darkgrey	1	CMC-modules_wheat	87	0.796785	0	0	1
6_wk_FB_neuron	darkgrey	6_wk_FB_neuron_darkgrey	1	primary_SCZ-LoF	80	0.732676	0	0	1
6_wk_FB_neuron	darkgrey	6_wk_FB_neuron_darkgrey	1	primary_ARC	27	0.247278	0	0	1
6_wk_FB_neuron	darkgrey	6_wk_FB_neuron_darkgrey	1	COS_DE	31	0.283912	0	0	1
6_wk_FB_neuron	darkmagenta	6_wk_FB_neuron_darkmagenta	1	6_wk_FB_neuron-Myocyte	6052	42.6361	107	2.50961	2.61533e-40
6_wk_FB_neuron	darkmagenta	6_wk_FB_neuron_darkmagenta	1	6_wk_FB_neuron-MEF	7254	51.1041	106	2.0742	1.70185e-30
6_wk_FB_neuron	darkmagenta	6_wk_FB_neuron_darkmagenta	1	SendaiDE	2179	15.351	63	4.10398	2.15905e-26
6_wk_FB_neuron	darkmagenta	6_wk_FB_neuron_darkmagenta	1	6_wk_FB_neuron-Neuron	6828	48.103	100	2.07887	1.36254e-25
6_wk_FB_neuron	darkmagenta	6_wk_FB_neuron_darkmagenta	1	CMC-modules_wheat	87	0.612911	5	8.15778	0.000369804
6_wk_FB_neuron	darkmagenta	6_wk_FB_neuron_darkmagenta	1	CMC-modules_magenta	473	3.33227	11	3.30106	0.0005032
6_wk_FB_neuron	darkmagenta	6_wk_FB_neuron_darkmagenta	1	CMC-modules_ivory	142	1.00038	5	4.99808	0.00330504
6_wk_FB_neuron	darkmagenta	6_wk_FB_neuron_darkmagenta	1	NPC-MEF	6437	45.3484	57	1.25694	0.0156488
6_wk_FB_neuron	darkmagenta	6_wk_FB_neuron_darkmagenta	1	CMC-modules_khaki	51	0.359293	2	5.56649	0.0501466
6_wk_FB_neuron	darkmagenta	6_wk_FB_neuron_darkmagenta	1	CMC-modules_brown	897	6.31933	11	1.74069	0.0511883
6_wk_FB_neuron	darkmagenta	6_wk_FB_neuron_darkmagenta	1	CMC-modules_salmon	312	2.19803	5	2.27477	0.0696285
6_wk_FB_neuron	darkmagenta	6_wk_FB_neuron_darkmagenta	1	6_wk_FB_neuron-Fibroblast	6148	43.3124	51	1.17749	0.0804381
6_wk_FB_neuron	darkmagenta	6_wk_FB_neuron_darkmagenta	1	primary_PSD_(human_core)	644	4.53695	8	1.7633	0.084561
6_wk_FB_neuron	darkmagenta	6_wk_FB_neuron_darkmagenta	1	NPC-Neuron	2359	16.6191	22	1.32378	0.0990917
6_wk_FB_neuron	darkmagenta	6_wk_FB_neuron_darkmagenta	1	primary_SCZ-LoF	80	0.563597	2	3.54864	0.109201
6_wk_FB_neuron	darkmagenta	6_wk_FB_neuron_darkmagenta	1	CMC-modules_coral	166	1.16946	3	2.56528	0.112379
6_wk_FB_neuron	darkmagenta	6_wk_FB_neuron_darkmagenta	1	CMC-modules_black	625	4.4031	7	1.58979	0.151934
6_wk_FB_neuron	darkmagenta	6_wk_FB_neuron_darkmagenta	1	primary_cnvgene	192	1.35263	3	2.2179	0.153666
6_wk_FB_neuron	darkmagenta	6_wk_FB_neuron_darkmagenta	1	CMC-modules_thistle	26	0.183169	1	5.45944	0.168035
6_wk_FB_neuron	darkmagenta	6_wk_FB_neuron_darkmagenta	1	CMC-modules_forestgreen	28	0.197259	1	5.06948	0.179736
6_wk_FB_neuron	darkmagenta	6_wk_FB_neuron_darkmagenta	1	CMC-modules_pink	427	3.0082	5	1.66212	0.183161
6_wk_FB_neuron	darkmagenta	6_wk_FB_neuron_darkmagenta	1	CMC-modules_bisque	44	0.309978	1	3.22603	0.267657
6_wk_FB_neuron	darkmagenta	6_wk_FB_neuron_darkmagenta	1	CMC-modules_lightcyan	268	1.88805	3	1.58894	0.292659
6_wk_FB_neuron	darkmagenta	6_wk_FB_neuron_darkmagenta	1	primary_PSD-95_(core)	64	0.450877	1	2.2179	0.364531
6_wk_FB_neuron	darkmagenta	6_wk_FB_neuron_darkmagenta	1	CMC-modules_chocolate	74	0.521327	1	1.91818	0.408092
6_wk_FB_neuron	darkmagenta	6_wk_FB_neuron_darkmagenta	1	NPC-Oligodendrocyte_Precursor_Cell	4902	34.5344	36	1.04244	0.416415
6_wk_FB_neuron	darkmagenta	6_wk_FB_neuron_darkmagenta	1	CMC-modules_greenyellow	334	2.35302	3	1.27496	0.419282
6_wk_FB_neuron	darkmagenta	6_wk_FB_neuron_darkmagenta	1	gws3k-8.6_Schizophrenia	88	0.619956	1	1.61302	0.464148
6_wk_FB_neuron	darkmagenta	6_wk_FB_neuron_darkmagenta	1	NPC-hiPSC	2422	17.0629	17	0.996314	0.547359
6_wk_FB_neuron	darkmagenta	6_wk_FB_neuron_darkmagenta	1	NPC-Newly_Formed_Oligodendrocyte	3302	23.2625	23	0.988718	0.562293
6_wk_FB_neuron	darkmagenta	6_wk_FB_neuron_darkmagenta	1	CMC-modules_yellow	423	2.98002	3	1.00671	0.576126
6_wk_FB_neuron	darkmagenta	6_wk_FB_neuron_darkmagenta	1	CMC-modules_sienna	145	1.02152	1	0.978934	0.64296
6_wk_FB_neuron	darkmagenta	6_wk_FB_neuron_darkmagenta	1	primary_kirov_de_novo_CNV	150	1.05674	1	0.946303	0.655477
6_wk_FB_neuron	darkmagenta	6_wk_FB_neuron_darkmagenta	1	NPC-Fibroblast	1516	10.6802	9	0.842684	0.752511
6_wk_FB_neuron	darkmagenta	6_wk_FB_neuron_darkmagenta	1	CMC-modules_purple	390	2.74753	2	0.727925	0.764795
6_wk_FB_neuron	darkmagenta	6_wk_FB_neuron_darkmagenta	1	NPC-Astrocytes	5150	36.2815	33	0.909553	0.77778
6_wk_FB_neuron	darkmagenta	6_wk_FB_neuron_darkmagenta	1	CMC-modules_grey	2524	17.7815	15	0.843574	0.801013
6_wk_FB_neuron	darkmagenta	6_wk_FB_neuron_darkmagenta	1	CMC-modules_red	689	4.85398	3	0.61805	0.869257
6_wk_FB_neuron	darkmagenta	6_wk_FB_neuron_darkmagenta	1	CMC-modules_midnightblue	292	2.05713	1	0.486115	0.875563
6_wk_FB_neuron	darkmagenta	6_wk_FB_neuron_darkmagenta	1	CMC-modules_turquoise	1650	11.6242	7	0.602193	0.953313
6_wk_FB_neuron	darkmagenta	6_wk_FB_neuron_darkmagenta	1	secondary_FMRP-targets	770	5.42462	2	0.368689	0.974617
6_wk_FB_neuron	darkmagenta	6_wk_FB_neuron_darkmagenta	1	CMC_DE.CMC_DE_FDR_5	590	4.15653	1	0.240586	0.985768
6_wk_FB_neuron	darkmagenta	6_wk_FB_neuron_darkmagenta	1	CMC-modules_blue	1154	8.12988	3	0.369009	0.989885
6_wk_FB_neuron	darkmagenta	6_wk_FB_neuron_darkmagenta	1	6_wk_FB_neuron-Oligodendrocyte_Precursor_Cell	3721	26.2143	15	0.572207	0.997302
6_wk_FB_neuron	darkmagenta	6_wk_FB_neuron_darkmagenta	1	CMC-modules_green	816	5.74869	1	0.173953	0.99733
6_wk_FB_neuron	darkmagenta	6_wk_FB_neuron_darkmagenta	1	6_wk_FB_neuron-Astrocytes	3396	23.9247	1	0.0417978	1
6_wk_FB_neuron	darkmagenta	6_wk_FB_neuron_darkmagenta	1	CMC_DE.CMC_DE_FDR_1	87	0.612911	0	0	1
6_wk_FB_neuron	darkmagenta	6_wk_FB_neuron_darkmagenta	1	CMC-modules_cyan	298	2.0994	0	0	1
6_wk_FB_neuron	darkmagenta	6_wk_FB_neuron_darkmagenta	1	CMC-modules_grey60	109	0.767901	0	0	1
6_wk_FB_neuron	darkmagenta	6_wk_FB_neuron_darkmagenta	1	CMC-modules_hotpink	28	0.197259	0	0	1
6_wk_FB_neuron	darkmagenta	6_wk_FB_neuron_darkmagenta	1	CMC-modules_lightgreen	199	1.40195	0	0	1
6_wk_FB_neuron	darkmagenta	6_wk_FB_neuron_darkmagenta	1	CMC-modules_lightyellow	163	1.14833	0	0	1
6_wk_FB_neuron	darkmagenta	6_wk_FB_neuron_darkmagenta	1	CMC-modules_mediumblue	26	0.183169	0	0	1
6_wk_FB_neuron	darkmagenta	6_wk_FB_neuron_darkmagenta	1	CMC-modules_navy	38	0.267708	0	0	1
6_wk_FB_neuron	darkmagenta	6_wk_FB_neuron_darkmagenta	1	CMC-modules_peru	114	0.803125	0	0	1
6_wk_FB_neuron	darkmagenta	6_wk_FB_neuron_darkmagenta	1	CMC-modules_plum	31	0.218394	0	0	1
6_wk_FB_neuron	darkmagenta	6_wk_FB_neuron_darkmagenta	1	CMC-modules_seashell	55	0.387473	0	0	1
6_wk_FB_neuron	darkmagenta	6_wk_FB_neuron_darkmagenta	1	CMC-modules_tan	281	1.97963	0	0	1
6_wk_FB_neuron	darkmagenta	6_wk_FB_neuron_darkmagenta	1	CMC-modules_violet	32	0.225439	0	0	1
6_wk_FB_neuron	darkmagenta	6_wk_FB_neuron_darkmagenta	1	primary_ARC	27	0.190214	0	0	1
6_wk_FB_neuron	darkmagenta	6_wk_FB_neuron_darkmagenta	1	primary_NMDAR_network	61	0.429743	0	0	1
6_wk_FB_neuron	darkmagenta	6_wk_FB_neuron_darkmagenta	1	primary_mGluR5	37	0.260664	0	0	1
6_wk_FB_neuron	darkmagenta	6_wk_FB_neuron_darkmagenta	1	COS_DE	31	0.218394	0	0	1
6_wk_FB_neuron	darkmagenta	6_wk_FB_neuron_darkmagenta	1	6_wk_FB_neuron-hiPSC	433	3.05047	0	0	1
6_wk_FB_neuron	darkolivegreen	6_wk_FB_neuron_darkolivegreen	1	6_wk_FB_neuron-Myocyte	6052	47.2873	110	2.32621	1.20245e-32
6_wk_FB_neuron	darkolivegreen	6_wk_FB_neuron_darkolivegreen	1	6_wk_FB_neuron-MEF	7254	56.6791	82	1.44674	2.78129e-06
6_wk_FB_neuron	darkolivegreen	6_wk_FB_neuron_darkolivegreen	1	SendaiDE	2179	17.0256	31	1.82079	0.000537374
6_wk_FB_neuron	darkolivegreen	6_wk_FB_neuron_darkolivegreen	1	NPC-hiPSC	2422	18.9243	31	1.63811	0.00305691
6_wk_FB_neuron	darkolivegreen	6_wk_FB_neuron_darkolivegreen	1	NPC-Fibroblast	1516	11.8453	21	1.77286	0.00672576
6_wk_FB_neuron	darkolivegreen	6_wk_FB_neuron_darkolivegreen	1	primary_ARC	27	0.210965	2	9.48027	0.0187101
6_wk_FB_neuron	darkolivegreen	6_wk_FB_neuron_darkolivegreen	1	CMC-modules_turquoise	1650	12.8923	20	1.55132	0.0308731
6_wk_FB_neuron	darkolivegreen	6_wk_FB_neuron_darkolivegreen	1	CMC-modules_bisque	44	0.343794	2	5.81744	0.0462908
6_wk_FB_neuron	darkolivegreen	6_wk_FB_neuron_darkolivegreen	1	6_wk_FB_neuron-Astrocytes	3396	26.5346	34	1.28134	0.0654013
6_wk_FB_neuron	darkolivegreen	6_wk_FB_neuron_darkolivegreen	1	CMC-modules_seashell	55	0.429743	2	4.65395	0.0687856
6_wk_FB_neuron	darkolivegreen	6_wk_FB_neuron_darkolivegreen	1	secondary_FMRP-targets	770	6.0164	10	1.66212	0.0790185
6_wk_FB_neuron	darkolivegreen	6_wk_FB_neuron_darkolivegreen	1	CMC-modules_cyan	298	2.32842	5	2.14738	0.0843943
6_wk_FB_neuron	darkolivegreen	6_wk_FB_neuron_darkolivegreen	1	primary_PSD-95_(core)	64	0.500064	2	3.99949	0.089308
6_wk_FB_neuron	darkolivegreen	6_wk_FB_neuron_darkolivegreen	1	CMC-modules_lightyellow	163	1.2736	3	2.35553	0.135323
6_wk_FB_neuron	darkolivegreen	6_wk_FB_neuron_darkolivegreen	1	CMC-modules_salmon	312	2.43781	4	1.64082	0.227519
6_wk_FB_neuron	darkolivegreen	6_wk_FB_neuron_darkolivegreen	1	primary_PSD_(human_core)	644	5.03189	7	1.39113	0.238849
6_wk_FB_neuron	darkolivegreen	6_wk_FB_neuron_darkolivegreen	1	CMC-modules_brown	897	7.00871	9	1.28412	0.267572
6_wk_FB_neuron	darkolivegreen	6_wk_FB_neuron_darkolivegreen	1	CMC-modules_blue	1154	9.01678	11	1.21995	0.290865
6_wk_FB_neuron	darkolivegreen	6_wk_FB_neuron_darkolivegreen	1	CMC-modules_magenta	473	3.69579	5	1.35289	0.310782
6_wk_FB_neuron	darkolivegreen	6_wk_FB_neuron_darkolivegreen	1	CMC_DE.CMC_DE_FDR_5	590	4.60997	6	1.30153	0.314332
6_wk_FB_neuron	darkolivegreen	6_wk_FB_neuron_darkolivegreen	1	NPC-Astrocytes	5150	40.2395	43	1.0686	0.327974
6_wk_FB_neuron	darkolivegreen	6_wk_FB_neuron_darkolivegreen	1	NPC-MEF	6437	50.2955	53	1.05377	0.340436
6_wk_FB_neuron	darkolivegreen	6_wk_FB_neuron_darkolivegreen	1	primary_cnvgene	192	1.50019	2	1.33316	0.443919
6_wk_FB_neuron	darkolivegreen	6_wk_FB_neuron_darkolivegreen	1	CMC-modules_red	689	5.3835	6	1.11452	0.452737
6_wk_FB_neuron	darkolivegreen	6_wk_FB_neuron_darkolivegreen	1	CMC-modules_green	816	6.37582	7	1.0979	0.455627
6_wk_FB_neuron	darkolivegreen	6_wk_FB_neuron_darkolivegreen	1	CMC-modules_greenyellow	334	2.60971	3	1.14955	0.486241
6_wk_FB_neuron	darkolivegreen	6_wk_FB_neuron_darkolivegreen	1	CMC_DE.CMC_DE_FDR_1	87	0.679775	1	1.47108	0.495576
6_wk_FB_neuron	darkolivegreen	6_wk_FB_neuron_darkolivegreen	1	gws3k-8.6_Schizophrenia	88	0.687588	1	1.45436	0.499539
6_wk_FB_neuron	darkolivegreen	6_wk_FB_neuron_darkolivegreen	1	CMC-modules_purple	390	3.04727	3	0.984489	0.591133
6_wk_FB_neuron	darkolivegreen	6_wk_FB_neuron_darkolivegreen	1	CMC-modules_yellow	423	3.30511	3	0.907685	0.646209
6_wk_FB_neuron	darkolivegreen	6_wk_FB_neuron_darkolivegreen	1	CMC-modules_tan	281	2.19559	2	0.910915	0.648144
6_wk_FB_neuron	darkolivegreen	6_wk_FB_neuron_darkolivegreen	1	CMC-modules_ivory	142	1.10952	1	0.901293	0.673379
6_wk_FB_neuron	darkolivegreen	6_wk_FB_neuron_darkolivegreen	1	CMC-modules_sienna	145	1.13296	1	0.882646	0.681045
6_wk_FB_neuron	darkolivegreen	6_wk_FB_neuron_darkolivegreen	1	NPC-Newly_Formed_Oligodendrocyte	3302	25.8002	24	0.930226	0.690033
6_wk_FB_neuron	darkolivegreen	6_wk_FB_neuron_darkolivegreen	1	CMC-modules_black	625	4.88344	4	0.819095	0.724954
6_wk_FB_neuron	darkolivegreen	6_wk_FB_neuron_darkolivegreen	1	CMC-modules_lightgreen	199	1.55489	1	0.643134	0.792166
6_wk_FB_neuron	darkolivegreen	6_wk_FB_neuron_darkolivegreen	1	CMC-modules_grey	2524	19.7213	16	0.811307	0.852218
6_wk_FB_neuron	darkolivegreen	6_wk_FB_neuron_darkolivegreen	1	NPC-Neuron	2359	18.432	14	0.759547	0.898347
6_wk_FB_neuron	darkolivegreen	6_wk_FB_neuron_darkolivegreen	1	CMC-modules_midnightblue	292	2.28154	1	0.4383	0.900957
6_wk_FB_neuron	darkolivegreen	6_wk_FB_neuron_darkolivegreen	1	CMC-modules_pink	427	3.33636	1	0.299727	0.9665
6_wk_FB_neuron	darkolivegreen	6_wk_FB_neuron_darkolivegreen	1	6_wk_FB_neuron-hiPSC	433	3.38325	1	0.295574	0.968082
6_wk_FB_neuron	darkolivegreen	6_wk_FB_neuron_darkolivegreen	1	6_wk_FB_neuron-Neuron	6828	53.3506	43	0.805989	0.977451
6_wk_FB_neuron	darkolivegreen	6_wk_FB_neuron_darkolivegreen	1	NPC-Oligodendrocyte_Precursor_Cell	4902	38.3018	26	0.67882	0.995168
6_wk_FB_neuron	darkolivegreen	6_wk_FB_neuron_darkolivegreen	1	6_wk_FB_neuron-Fibroblast	6148	48.0374	29	0.603696	0.999914
6_wk_FB_neuron	darkolivegreen	6_wk_FB_neuron_darkolivegreen	1	6_wk_FB_neuron-Oligodendrocyte_Precursor_Cell	3721	29.074	9	0.309555	1
6_wk_FB_neuron	darkolivegreen	6_wk_FB_neuron_darkolivegreen	1	CMC-modules_chocolate	74	0.578199	0	0	1
6_wk_FB_neuron	darkolivegreen	6_wk_FB_neuron_darkolivegreen	1	CMC-modules_coral	166	1.29704	0	0	1
6_wk_FB_neuron	darkolivegreen	6_wk_FB_neuron_darkolivegreen	1	CMC-modules_forestgreen	28	0.218778	0	0	1
6_wk_FB_neuron	darkolivegreen	6_wk_FB_neuron_darkolivegreen	1	CMC-modules_grey60	109	0.851672	0	0	1
6_wk_FB_neuron	darkolivegreen	6_wk_FB_neuron_darkolivegreen	1	CMC-modules_hotpink	28	0.218778	0	0	1
6_wk_FB_neuron	darkolivegreen	6_wk_FB_neuron_darkolivegreen	1	CMC-modules_khaki	51	0.398489	0	0	1
6_wk_FB_neuron	darkolivegreen	6_wk_FB_neuron_darkolivegreen	1	CMC-modules_lightcyan	268	2.09402	0	0	1
6_wk_FB_neuron	darkolivegreen	6_wk_FB_neuron_darkolivegreen	1	CMC-modules_mediumblue	26	0.203151	0	0	1
6_wk_FB_neuron	darkolivegreen	6_wk_FB_neuron_darkolivegreen	1	CMC-modules_navy	38	0.296913	0	0	1
6_wk_FB_neuron	darkolivegreen	6_wk_FB_neuron_darkolivegreen	1	CMC-modules_peru	114	0.890739	0	0	1
6_wk_FB_neuron	darkolivegreen	6_wk_FB_neuron_darkolivegreen	1	CMC-modules_plum	31	0.242219	0	0	1
6_wk_FB_neuron	darkolivegreen	6_wk_FB_neuron_darkolivegreen	1	CMC-modules_thistle	26	0.203151	0	0	1
6_wk_FB_neuron	darkolivegreen	6_wk_FB_neuron_darkolivegreen	1	CMC-modules_violet	32	0.250032	0	0	1
6_wk_FB_neuron	darkolivegreen	6_wk_FB_neuron_darkolivegreen	1	CMC-modules_wheat	87	0.679775	0	0	1
6_wk_FB_neuron	darkolivegreen	6_wk_FB_neuron_darkolivegreen	1	primary_kirov_de_novo_CNV	150	1.17203	0	0	1
6_wk_FB_neuron	darkolivegreen	6_wk_FB_neuron_darkolivegreen	1	primary_SCZ-LoF	80	0.62508	0	0	1
6_wk_FB_neuron	darkolivegreen	6_wk_FB_neuron_darkolivegreen	1	primary_NMDAR_network	61	0.476624	0	0	1
6_wk_FB_neuron	darkolivegreen	6_wk_FB_neuron_darkolivegreen	1	primary_mGluR5	37	0.2891	0	0	1
6_wk_FB_neuron	darkolivegreen	6_wk_FB_neuron_darkolivegreen	1	COS_DE	31	0.242219	0	0	1
6_wk_FB_neuron	darkolivegreen2	6_wk_FB_neuron_darkolivegreen2	1	6_wk_FB_neuron-Astrocytes	3396	2.39247	10	4.17978	2.07009e-06
6_wk_FB_neuron	darkolivegreen2	6_wk_FB_neuron_darkolivegreen2	1	CMC-modules_blue	1154	0.812988	4	4.92012	0.00642707
6_wk_FB_neuron	darkolivegreen2	6_wk_FB_neuron_darkolivegreen2	1	CMC-modules_black	625	0.44031	2	4.54225	0.0692616
6_wk_FB_neuron	darkolivegreen2	6_wk_FB_neuron_darkolivegreen2	1	CMC-modules_ivory	142	0.100038	1	9.99616	0.0956406
6_wk_FB_neuron	darkolivegreen2	6_wk_FB_neuron_darkolivegreen2	1	6_wk_FB_neuron-Myocyte	6052	4.26361	6	1.40726	0.219784
6_wk_FB_neuron	darkolivegreen2	6_wk_FB_neuron_darkolivegreen2	1	6_wk_FB_neuron-Fibroblast	6148	4.33124	6	1.38528	0.232814
6_wk_FB_neuron	darkolivegreen2	6_wk_FB_neuron_darkolivegreen2	1	CMC-modules_yellow	423	0.298002	1	3.35568	0.260818
6_wk_FB_neuron	darkolivegreen2	6_wk_FB_neuron_darkolivegreen2	1	CMC-modules_turquoise	1650	1.16242	2	1.72055	0.326819
6_wk_FB_neuron	darkolivegreen2	6_wk_FB_neuron_darkolivegreen2	1	primary_PSD_(human_core)	644	0.453695	1	2.20412	0.370902
6_wk_FB_neuron	darkolivegreen2	6_wk_FB_neuron_darkolivegreen2	1	CMC-modules_green	816	0.574869	1	1.73953	0.446021
6_wk_FB_neuron	darkolivegreen2	6_wk_FB_neuron_darkolivegreen2	1	NPC-hiPSC	2422	1.70629	2	1.17213	0.527237
6_wk_FB_neuron	darkolivegreen2	6_wk_FB_neuron_darkolivegreen2	1	NPC-Fibroblast	1516	1.06802	1	0.936316	0.674979
6_wk_FB_neuron	darkolivegreen2	6_wk_FB_neuron_darkolivegreen2	1	NPC-Oligodendrocyte_Precursor_Cell	4902	3.45344	3	0.868699	0.721965
6_wk_FB_neuron	darkolivegreen2	6_wk_FB_neuron_darkolivegreen2	1	NPC-MEF	6437	4.53484	4	0.88206	0.732031
6_wk_FB_neuron	darkolivegreen2	6_wk_FB_neuron_darkolivegreen2	1	NPC-Astrocytes	5150	3.62815	3	0.826867	0.758388
6_wk_FB_neuron	darkolivegreen2	6_wk_FB_neuron_darkolivegreen2	1	SendaiDE	2179	1.5351	1	0.651425	0.808702
6_wk_FB_neuron	darkolivegreen2	6_wk_FB_neuron_darkolivegreen2	1	6_wk_FB_neuron-Neuron	6828	4.8103	3	0.623662	0.923487
6_wk_FB_neuron	darkolivegreen2	6_wk_FB_neuron_darkolivegreen2	1	NPC-Newly_Formed_Oligodendrocyte	3302	2.32625	1	0.429877	0.926794
6_wk_FB_neuron	darkolivegreen2	6_wk_FB_neuron_darkolivegreen2	1	6_wk_FB_neuron-Oligodendrocyte_Precursor_Cell	3721	2.62143	1	0.381471	0.949988
6_wk_FB_neuron	darkolivegreen2	6_wk_FB_neuron_darkolivegreen2	1	CMC_DE.CMC_DE_FDR_1	87	0.0612911	0	0	1
6_wk_FB_neuron	darkolivegreen2	6_wk_FB_neuron_darkolivegreen2	1	CMC_DE.CMC_DE_FDR_5	590	0.415653	0	0	1
6_wk_FB_neuron	darkolivegreen2	6_wk_FB_neuron_darkolivegreen2	1	CMC-modules_bisque	44	0.0309978	0	0	1
6_wk_FB_neuron	darkolivegreen2	6_wk_FB_neuron_darkolivegreen2	1	CMC-modules_brown	897	0.631933	0	0	1
6_wk_FB_neuron	darkolivegreen2	6_wk_FB_neuron_darkolivegreen2	1	CMC-modules_chocolate	74	0.0521327	0	0	1
6_wk_FB_neuron	darkolivegreen2	6_wk_FB_neuron_darkolivegreen2	1	CMC-modules_coral	166	0.116946	0	0	1
6_wk_FB_neuron	darkolivegreen2	6_wk_FB_neuron_darkolivegreen2	1	CMC-modules_cyan	298	0.20994	0	0	1
6_wk_FB_neuron	darkolivegreen2	6_wk_FB_neuron_darkolivegreen2	1	CMC-modules_forestgreen	28	0.0197259	0	0	1
6_wk_FB_neuron	darkolivegreen2	6_wk_FB_neuron_darkolivegreen2	1	CMC-modules_greenyellow	334	0.235302	0	0	1
6_wk_FB_neuron	darkolivegreen2	6_wk_FB_neuron_darkolivegreen2	1	CMC-modules_grey	2524	1.77815	0	0	1
6_wk_FB_neuron	darkolivegreen2	6_wk_FB_neuron_darkolivegreen2	1	CMC-modules_grey60	109	0.0767901	0	0	1
6_wk_FB_neuron	darkolivegreen2	6_wk_FB_neuron_darkolivegreen2	1	CMC-modules_hotpink	28	0.0197259	0	0	1
6_wk_FB_neuron	darkolivegreen2	6_wk_FB_neuron_darkolivegreen2	1	CMC-modules_khaki	51	0.0359293	0	0	1
6_wk_FB_neuron	darkolivegreen2	6_wk_FB_neuron_darkolivegreen2	1	CMC-modules_lightcyan	268	0.188805	0	0	1
6_wk_FB_neuron	darkolivegreen2	6_wk_FB_neuron_darkolivegreen2	1	CMC-modules_lightgreen	199	0.140195	0	0	1
6_wk_FB_neuron	darkolivegreen2	6_wk_FB_neuron_darkolivegreen2	1	CMC-modules_lightyellow	163	0.114833	0	0	1
6_wk_FB_neuron	darkolivegreen2	6_wk_FB_neuron_darkolivegreen2	1	CMC-modules_magenta	473	0.333227	0	0	1
6_wk_FB_neuron	darkolivegreen2	6_wk_FB_neuron_darkolivegreen2	1	CMC-modules_mediumblue	26	0.0183169	0	0	1
6_wk_FB_neuron	darkolivegreen2	6_wk_FB_neuron_darkolivegreen2	1	CMC-modules_midnightblue	292	0.205713	0	0	1
6_wk_FB_neuron	darkolivegreen2	6_wk_FB_neuron_darkolivegreen2	1	CMC-modules_navy	38	0.0267708	0	0	1
6_wk_FB_neuron	darkolivegreen2	6_wk_FB_neuron_darkolivegreen2	1	CMC-modules_peru	114	0.0803125	0	0	1
6_wk_FB_neuron	darkolivegreen2	6_wk_FB_neuron_darkolivegreen2	1	CMC-modules_pink	427	0.30082	0	0	1
6_wk_FB_neuron	darkolivegreen2	6_wk_FB_neuron_darkolivegreen2	1	CMC-modules_plum	31	0.0218394	0	0	1
6_wk_FB_neuron	darkolivegreen2	6_wk_FB_neuron_darkolivegreen2	1	CMC-modules_purple	390	0.274753	0	0	1
6_wk_FB_neuron	darkolivegreen2	6_wk_FB_neuron_darkolivegreen2	1	CMC-modules_red	689	0.485398	0	0	1
6_wk_FB_neuron	darkolivegreen2	6_wk_FB_neuron_darkolivegreen2	1	CMC-modules_salmon	312	0.219803	0	0	1
6_wk_FB_neuron	darkolivegreen2	6_wk_FB_neuron_darkolivegreen2	1	CMC-modules_seashell	55	0.0387473	0	0	1
6_wk_FB_neuron	darkolivegreen2	6_wk_FB_neuron_darkolivegreen2	1	CMC-modules_sienna	145	0.102152	0	0	1
6_wk_FB_neuron	darkolivegreen2	6_wk_FB_neuron_darkolivegreen2	1	CMC-modules_tan	281	0.197963	0	0	1
6_wk_FB_neuron	darkolivegreen2	6_wk_FB_neuron_darkolivegreen2	1	CMC-modules_thistle	26	0.0183169	0	0	1
6_wk_FB_neuron	darkolivegreen2	6_wk_FB_neuron_darkolivegreen2	1	CMC-modules_violet	32	0.0225439	0	0	1
6_wk_FB_neuron	darkolivegreen2	6_wk_FB_neuron_darkolivegreen2	1	CMC-modules_wheat	87	0.0612911	0	0	1
6_wk_FB_neuron	darkolivegreen2	6_wk_FB_neuron_darkolivegreen2	1	gws3k-8.6_Schizophrenia	88	0.0619956	0	0	1
6_wk_FB_neuron	darkolivegreen2	6_wk_FB_neuron_darkolivegreen2	1	primary_cnvgene	192	0.135263	0	0	1
6_wk_FB_neuron	darkolivegreen2	6_wk_FB_neuron_darkolivegreen2	1	primary_kirov_de_novo_CNV	150	0.105674	0	0	1
6_wk_FB_neuron	darkolivegreen2	6_wk_FB_neuron_darkolivegreen2	1	primary_SCZ-LoF	80	0.0563597	0	0	1
6_wk_FB_neuron	darkolivegreen2	6_wk_FB_neuron_darkolivegreen2	1	primary_ARC	27	0.0190214	0	0	1
6_wk_FB_neuron	darkolivegreen2	6_wk_FB_neuron_darkolivegreen2	1	primary_NMDAR_network	61	0.0429743	0	0	1
6_wk_FB_neuron	darkolivegreen2	6_wk_FB_neuron_darkolivegreen2	1	primary_PSD-95_(core)	64	0.0450877	0	0	1
6_wk_FB_neuron	darkolivegreen2	6_wk_FB_neuron_darkolivegreen2	1	primary_mGluR5	37	0.0260664	0	0	1
6_wk_FB_neuron	darkolivegreen2	6_wk_FB_neuron_darkolivegreen2	1	secondary_FMRP-targets	770	0.542462	0	0	1
6_wk_FB_neuron	darkolivegreen2	6_wk_FB_neuron_darkolivegreen2	1	COS_DE	31	0.0218394	0	0	1
6_wk_FB_neuron	darkolivegreen2	6_wk_FB_neuron_darkolivegreen2	1	6_wk_FB_neuron-hiPSC	433	0.305047	0	0	1
6_wk_FB_neuron	darkolivegreen2	6_wk_FB_neuron_darkolivegreen2	1	6_wk_FB_neuron-MEF	7254	5.11041	0	0	1
6_wk_FB_neuron	darkolivegreen2	6_wk_FB_neuron_darkolivegreen2	1	NPC-Neuron	2359	1.66191	0	0	1
6_wk_FB_neuron	darkolivegreen4	6_wk_FB_neuron_darkolivegreen4	1	6_wk_FB_neuron-Oligodendrocyte_Precursor_Cell	3721	9.53247	26	2.72752	3.72771e-08
6_wk_FB_neuron	darkolivegreen4	6_wk_FB_neuron_darkolivegreen4	1	SendaiDE	2179	5.58217	14	2.50799	0.000667943
6_wk_FB_neuron	darkolivegreen4	6_wk_FB_neuron_darkolivegreen4	1	CMC-modules_ivory	142	0.363776	3	8.24683	0.00568925
6_wk_FB_neuron	darkolivegreen4	6_wk_FB_neuron_darkolivegreen4	1	CMC-modules_khaki	51	0.130652	1	7.65392	0.122808
6_wk_FB_neuron	darkolivegreen4	6_wk_FB_neuron_darkolivegreen4	1	CMC-modules_chocolate	74	0.189573	1	5.275	0.173258
6_wk_FB_neuron	darkolivegreen4	6_wk_FB_neuron_darkolivegreen4	1	CMC-modules_brown	897	2.29794	4	1.74069	0.19568
6_wk_FB_neuron	darkolivegreen4	6_wk_FB_neuron_darkolivegreen4	1	CMC-modules_wheat	87	0.222877	1	4.48678	0.200509
6_wk_FB_neuron	darkolivegreen4	6_wk_FB_neuron_darkolivegreen4	1	CMC-modules_sienna	145	0.371462	1	2.69207	0.311793
6_wk_FB_neuron	darkolivegreen4	6_wk_FB_neuron_darkolivegreen4	1	CMC-modules_lightyellow	163	0.417574	1	2.39479	0.343148
6_wk_FB_neuron	darkolivegreen4	6_wk_FB_neuron_darkolivegreen4	1	CMC-modules_coral	166	0.425259	1	2.35151	0.348237
6_wk_FB_neuron	darkolivegreen4	6_wk_FB_neuron_darkolivegreen4	1	NPC-Oligodendrocyte_Precursor_Cell	4902	12.558	14	1.11483	0.367014
6_wk_FB_neuron	darkolivegreen4	6_wk_FB_neuron_darkolivegreen4	1	CMC-modules_lightgreen	199	0.509799	1	1.96156	0.401735
6_wk_FB_neuron	darkolivegreen4	6_wk_FB_neuron_darkolivegreen4	1	CMC-modules_black	625	1.60113	2	1.24912	0.479634
6_wk_FB_neuron	darkolivegreen4	6_wk_FB_neuron_darkolivegreen4	1	CMC-modules_tan	281	0.719867	1	1.38915	0.516808
6_wk_FB_neuron	darkolivegreen4	6_wk_FB_neuron_darkolivegreen4	1	CMC-modules_midnightblue	292	0.748047	1	1.33682	0.530498
6_wk_FB_neuron	darkolivegreen4	6_wk_FB_neuron_darkolivegreen4	1	secondary_FMRP-targets	770	1.97259	2	1.0139	0.593606
6_wk_FB_neuron	darkolivegreen4	6_wk_FB_neuron_darkolivegreen4	1	CMC-modules_pink	427	1.09389	1	0.914169	0.670617
6_wk_FB_neuron	darkolivegreen4	6_wk_FB_neuron_darkolivegreen4	1	CMC-modules_magenta	473	1.21173	1	0.825264	0.7083
6_wk_FB_neuron	darkolivegreen4	6_wk_FB_neuron_darkolivegreen4	1	CMC_DE.CMC_DE_FDR_5	590	1.51146	1	0.66161	0.786203
6_wk_FB_neuron	darkolivegreen4	6_wk_FB_neuron_darkolivegreen4	1	NPC-MEF	6437	16.4903	14	0.848982	0.831694
6_wk_FB_neuron	darkolivegreen4	6_wk_FB_neuron_darkolivegreen4	1	6_wk_FB_neuron-Fibroblast	6148	15.75	13	0.825399	0.854222
6_wk_FB_neuron	darkolivegreen4	6_wk_FB_neuron_darkolivegreen4	1	CMC-modules_green	816	2.09043	1	0.47837	0.883492
6_wk_FB_neuron	darkolivegreen4	6_wk_FB_neuron_darkolivegreen4	1	CMC-modules_grey	2524	6.46599	4	0.618621	0.906398
6_wk_FB_neuron	darkolivegreen4	6_wk_FB_neuron_darkolivegreen4	1	CMC-modules_turquoise	1650	4.22698	2	0.473152	0.934514
6_wk_FB_neuron	darkolivegreen4	6_wk_FB_neuron_darkolivegreen4	1	NPC-Newly_Formed_Oligodendrocyte	3302	8.45908	5	0.591081	0.945689
6_wk_FB_neuron	darkolivegreen4	6_wk_FB_neuron_darkolivegreen4	1	6_wk_FB_neuron-Neuron	6828	17.492	13	0.743197	0.946224
6_wk_FB_neuron	darkolivegreen4	6_wk_FB_neuron_darkolivegreen4	1	NPC-Astrocytes	5150	13.1933	9	0.682165	0.947198
6_wk_FB_neuron	darkolivegreen4	6_wk_FB_neuron_darkolivegreen4	1	6_wk_FB_neuron-Myocyte	6052	15.504	11	0.709493	0.950918
6_wk_FB_neuron	darkolivegreen4	6_wk_FB_neuron_darkolivegreen4	1	CMC-modules_blue	1154	2.95632	1	0.338258	0.953823
6_wk_FB_neuron	darkolivegreen4	6_wk_FB_neuron_darkolivegreen4	1	NPC-hiPSC	2422	6.20469	3	0.483505	0.959313
6_wk_FB_neuron	darkolivegreen4	6_wk_FB_neuron_darkolivegreen4	1	NPC-Fibroblast	1516	3.88369	1	0.257487	0.983274
6_wk_FB_neuron	darkolivegreen4	6_wk_FB_neuron_darkolivegreen4	1	6_wk_FB_neuron-MEF	7254	18.5833	12	0.64574	0.98884
6_wk_FB_neuron	darkolivegreen4	6_wk_FB_neuron_darkolivegreen4	1	CMC_DE.CMC_DE_FDR_1	87	0.222877	0	0	1
6_wk_FB_neuron	darkolivegreen4	6_wk_FB_neuron_darkolivegreen4	1	CMC-modules_bisque	44	0.112719	0	0	1
6_wk_FB_neuron	darkolivegreen4	6_wk_FB_neuron_darkolivegreen4	1	CMC-modules_cyan	298	0.763417	0	0	1
6_wk_FB_neuron	darkolivegreen4	6_wk_FB_neuron_darkolivegreen4	1	CMC-modules_forestgreen	28	0.0717305	0	0	1
6_wk_FB_neuron	darkolivegreen4	6_wk_FB_neuron_darkolivegreen4	1	CMC-modules_greenyellow	334	0.855642	0	0	1
6_wk_FB_neuron	darkolivegreen4	6_wk_FB_neuron_darkolivegreen4	1	CMC-modules_grey60	109	0.279237	0	0	1
6_wk_FB_neuron	darkolivegreen4	6_wk_FB_neuron_darkolivegreen4	1	CMC-modules_hotpink	28	0.0717305	0	0	1
6_wk_FB_neuron	darkolivegreen4	6_wk_FB_neuron_darkolivegreen4	1	CMC-modules_lightcyan	268	0.686563	0	0	1
6_wk_FB_neuron	darkolivegreen4	6_wk_FB_neuron_darkolivegreen4	1	CMC-modules_mediumblue	26	0.0666069	0	0	1
6_wk_FB_neuron	darkolivegreen4	6_wk_FB_neuron_darkolivegreen4	1	CMC-modules_navy	38	0.0973485	0	0	1
6_wk_FB_neuron	darkolivegreen4	6_wk_FB_neuron_darkolivegreen4	1	CMC-modules_peru	114	0.292046	0	0	1
6_wk_FB_neuron	darkolivegreen4	6_wk_FB_neuron_darkolivegreen4	1	CMC-modules_plum	31	0.0794159	0	0	1
6_wk_FB_neuron	darkolivegreen4	6_wk_FB_neuron_darkolivegreen4	1	CMC-modules_purple	390	0.999103	0	0	1
6_wk_FB_neuron	darkolivegreen4	6_wk_FB_neuron_darkolivegreen4	1	CMC-modules_red	689	1.76508	0	0	1
6_wk_FB_neuron	darkolivegreen4	6_wk_FB_neuron_darkolivegreen4	1	CMC-modules_salmon	312	0.799283	0	0	1
6_wk_FB_neuron	darkolivegreen4	6_wk_FB_neuron_darkolivegreen4	1	CMC-modules_seashell	55	0.140899	0	0	1
6_wk_FB_neuron	darkolivegreen4	6_wk_FB_neuron_darkolivegreen4	1	CMC-modules_thistle	26	0.0666069	0	0	1
6_wk_FB_neuron	darkolivegreen4	6_wk_FB_neuron_darkolivegreen4	1	CMC-modules_violet	32	0.0819777	0	0	1
6_wk_FB_neuron	darkolivegreen4	6_wk_FB_neuron_darkolivegreen4	1	CMC-modules_yellow	423	1.08364	0	0	1
6_wk_FB_neuron	darkolivegreen4	6_wk_FB_neuron_darkolivegreen4	1	gws3k-8.6_Schizophrenia	88	0.225439	0	0	1
6_wk_FB_neuron	darkolivegreen4	6_wk_FB_neuron_darkolivegreen4	1	primary_cnvgene	192	0.491866	0	0	1
6_wk_FB_neuron	darkolivegreen4	6_wk_FB_neuron_darkolivegreen4	1	primary_kirov_de_novo_CNV	150	0.384271	0	0	1
6_wk_FB_neuron	darkolivegreen4	6_wk_FB_neuron_darkolivegreen4	1	primary_SCZ-LoF	80	0.204944	0	0	1
6_wk_FB_neuron	darkolivegreen4	6_wk_FB_neuron_darkolivegreen4	1	primary_ARC	27	0.0691687	0	0	1
6_wk_FB_neuron	darkolivegreen4	6_wk_FB_neuron_darkolivegreen4	1	primary_NMDAR_network	61	0.15627	0	0	1
6_wk_FB_neuron	darkolivegreen4	6_wk_FB_neuron_darkolivegreen4	1	primary_PSD_(human_core)	644	1.6498	0	0	1
6_wk_FB_neuron	darkolivegreen4	6_wk_FB_neuron_darkolivegreen4	1	primary_PSD-95_(core)	64	0.163955	0	0	1
6_wk_FB_neuron	darkolivegreen4	6_wk_FB_neuron_darkolivegreen4	1	primary_mGluR5	37	0.0947867	0	0	1
6_wk_FB_neuron	darkolivegreen4	6_wk_FB_neuron_darkolivegreen4	1	COS_DE	31	0.0794159	0	0	1
6_wk_FB_neuron	darkolivegreen4	6_wk_FB_neuron_darkolivegreen4	1	6_wk_FB_neuron-Astrocytes	3396	8.69988	0	0	1
6_wk_FB_neuron	darkolivegreen4	6_wk_FB_neuron_darkolivegreen4	1	6_wk_FB_neuron-hiPSC	433	1.10926	0	0	1
6_wk_FB_neuron	darkolivegreen4	6_wk_FB_neuron_darkolivegreen4	1	NPC-Neuron	2359	6.04329	0	0	1
6_wk_FB_neuron	darkorange	6_wk_FB_neuron_darkorange	1	6_wk_FB_neuron-Oligodendrocyte_Precursor_Cell	3721	31.6955	57	1.79836	9.45554e-07
6_wk_FB_neuron	darkorange	6_wk_FB_neuron_darkorange	1	CMC_DE.CMC_DE_FDR_5	590	5.02562	13	2.58675	0.00158067
6_wk_FB_neuron	darkorange	6_wk_FB_neuron_darkorange	1	6_wk_FB_neuron-Myocyte	6052	51.5509	68	1.31908	0.00242048
6_wk_FB_neuron	darkorange	6_wk_FB_neuron_darkorange	1	6_wk_FB_neuron-hiPSC	433	3.68829	10	2.71128	0.00394743
6_wk_FB_neuron	darkorange	6_wk_FB_neuron_darkorange	1	CMC-modules_salmon	312	2.65761	8	3.01022	0.00527183
6_wk_FB_neuron	darkorange	6_wk_FB_neuron_darkorange	1	CMC-modules_turquoise	1650	14.0547	22	1.56531	0.02228
6_wk_FB_neuron	darkorange	6_wk_FB_neuron_darkorange	1	NPC-Oligodendrocyte_Precursor_Cell	4902	41.7552	53	1.2693	0.0234803
6_wk_FB_neuron	darkorange	6_wk_FB_neuron_darkorange	1	CMC-modules_magenta	473	4.02901	8	1.9856	0.0493561
6_wk_FB_neuron	darkorange	6_wk_FB_neuron_darkorange	1	CMC-modules_khaki	51	0.434418	2	4.60386	0.070062
6_wk_FB_neuron	darkorange	6_wk_FB_neuron_darkorange	1	primary_kirov_de_novo_CNV	150	1.2777	3	2.34797	0.13627
6_wk_FB_neuron	darkorange	6_wk_FB_neuron_darkorange	1	CMC-modules_greenyellow	334	2.84501	5	1.75746	0.156601
6_wk_FB_neuron	darkorange	6_wk_FB_neuron_darkorange	1	CMC-modules_green	816	6.95069	10	1.43871	0.158072
6_wk_FB_neuron	darkorange	6_wk_FB_neuron_darkorange	1	CMC-modules_coral	166	1.41399	3	2.12166	0.168501
6_wk_FB_neuron	darkorange	6_wk_FB_neuron_darkorange	1	CMC_DE.CMC_DE_FDR_1	87	0.741066	2	2.69882	0.169537
6_wk_FB_neuron	darkorange	6_wk_FB_neuron_darkorange	1	CMC-modules_bisque	44	0.374792	1	2.66815	0.314028
6_wk_FB_neuron	darkorange	6_wk_FB_neuron_darkorange	1	CMC-modules_seashell	55	0.46849	1	2.13452	0.375819
6_wk_FB_neuron	darkorange	6_wk_FB_neuron_darkorange	1	CMC-modules_grey	2524	21.4994	23	1.0698	0.39692
6_wk_FB_neuron	darkorange	6_wk_FB_neuron_darkorange	1	NPC-Fibroblast	1516	12.9133	14	1.08415	0.416735
6_wk_FB_neuron	darkorange	6_wk_FB_neuron_darkorange	1	CMC-modules_tan	281	2.39356	3	1.25336	0.429963
6_wk_FB_neuron	darkorange	6_wk_FB_neuron_darkorange	1	CMC-modules_midnightblue	292	2.48726	3	1.20615	0.454615
6_wk_FB_neuron	darkorange	6_wk_FB_neuron_darkorange	1	primary_cnvgene	192	1.63546	2	1.2229	0.488554
6_wk_FB_neuron	darkorange	6_wk_FB_neuron_darkorange	1	CMC-modules_pink	427	3.63718	4	1.09975	0.495083
6_wk_FB_neuron	darkorange	6_wk_FB_neuron_darkorange	1	NPC-hiPSC	2422	20.6306	21	1.01791	0.501609
6_wk_FB_neuron	darkorange	6_wk_FB_neuron_darkorange	1	CMC-modules_wheat	87	0.741066	1	1.34941	0.525885
6_wk_FB_neuron	darkorange	6_wk_FB_neuron_darkorange	1	gws3k-8.6_Schizophrenia	88	0.749584	1	1.33407	0.529946
6_wk_FB_neuron	darkorange	6_wk_FB_neuron_darkorange	1	CMC-modules_blue	1154	9.82977	9	0.915586	0.656814
6_wk_FB_neuron	darkorange	6_wk_FB_neuron_darkorange	1	CMC-modules_ivory	142	1.20956	1	0.82675	0.704852
6_wk_FB_neuron	darkorange	6_wk_FB_neuron_darkorange	1	CMC-modules_sienna	145	1.23511	1	0.809645	0.712399
6_wk_FB_neuron	darkorange	6_wk_FB_neuron_darkorange	1	CMC-modules_cyan	298	2.53836	2	0.787909	0.724763
6_wk_FB_neuron	darkorange	6_wk_FB_neuron_darkorange	1	CMC-modules_lightyellow	163	1.38843	1	0.720236	0.753821
6_wk_FB_neuron	darkorange	6_wk_FB_neuron_darkorange	1	CMC-modules_brown	897	7.64064	6	0.785274	0.782874
6_wk_FB_neuron	darkorange	6_wk_FB_neuron_darkorange	1	secondary_FMRP-targets	770	6.55886	5	0.762328	0.791065
6_wk_FB_neuron	darkorange	6_wk_FB_neuron_darkorange	1	NPC-Neuron	2359	20.094	17	0.846026	0.807212
6_wk_FB_neuron	darkorange	6_wk_FB_neuron_darkorange	1	CMC-modules_yellow	423	3.60311	2	0.555076	0.879172
6_wk_FB_neuron	darkorange	6_wk_FB_neuron_darkorange	1	CMC-modules_lightcyan	268	2.28282	1	0.438054	0.900988
6_wk_FB_neuron	darkorange	6_wk_FB_neuron_darkorange	1	CMC-modules_black	625	5.32375	3	0.563513	0.905681
6_wk_FB_neuron	darkorange	6_wk_FB_neuron_darkorange	1	CMC-modules_red	689	5.8689	3	0.511169	0.936858
6_wk_FB_neuron	darkorange	6_wk_FB_neuron_darkorange	1	NPC-MEF	6437	54.8303	46	0.838952	0.951696
6_wk_FB_neuron	darkorange	6_wk_FB_neuron_darkorange	1	CMC-modules_purple	390	3.32202	1	0.301022	0.965908
6_wk_FB_neuron	darkorange	6_wk_FB_neuron_darkorange	1	SendaiDE	2179	18.5607	12	0.646527	0.968189
6_wk_FB_neuron	darkorange	6_wk_FB_neuron_darkorange	1	primary_PSD_(human_core)	644	5.48559	2	0.364592	0.975605
6_wk_FB_neuron	darkorange	6_wk_FB_neuron_darkorange	1	NPC-Astrocytes	5150	43.8677	32	0.729466	0.990489
6_wk_FB_neuron	darkorange	6_wk_FB_neuron_darkorange	1	NPC-Newly_Formed_Oligodendrocyte	3302	28.1264	15	0.533306	0.999057
6_wk_FB_neuron	darkorange	6_wk_FB_neuron_darkorange	1	6_wk_FB_neuron-Neuron	6828	58.1609	37	0.636166	0.99995
6_wk_FB_neuron	darkorange	6_wk_FB_neuron_darkorange	1	6_wk_FB_neuron-MEF	7254	61.7895	22	0.356047	1
6_wk_FB_neuron	darkorange	6_wk_FB_neuron_darkorange	1	CMC-modules_chocolate	74	0.630332	0	0	1
6_wk_FB_neuron	darkorange	6_wk_FB_neuron_darkorange	1	CMC-modules_forestgreen	28	0.238504	0	0	1
6_wk_FB_neuron	darkorange	6_wk_FB_neuron_darkorange	1	CMC-modules_grey60	109	0.928462	0	0	1
6_wk_FB_neuron	darkorange	6_wk_FB_neuron_darkorange	1	CMC-modules_hotpink	28	0.238504	0	0	1
6_wk_FB_neuron	darkorange	6_wk_FB_neuron_darkorange	1	CMC-modules_lightgreen	199	1.69508	0	0	1
6_wk_FB_neuron	darkorange	6_wk_FB_neuron_darkorange	1	CMC-modules_mediumblue	26	0.221468	0	0	1
6_wk_FB_neuron	darkorange	6_wk_FB_neuron_darkorange	1	CMC-modules_navy	38	0.323684	0	0	1
6_wk_FB_neuron	darkorange	6_wk_FB_neuron_darkorange	1	CMC-modules_peru	114	0.971052	0	0	1
6_wk_FB_neuron	darkorange	6_wk_FB_neuron_darkorange	1	CMC-modules_plum	31	0.264058	0	0	1
6_wk_FB_neuron	darkorange	6_wk_FB_neuron_darkorange	1	CMC-modules_thistle	26	0.221468	0	0	1
6_wk_FB_neuron	darkorange	6_wk_FB_neuron_darkorange	1	CMC-modules_violet	32	0.272576	0	0	1
6_wk_FB_neuron	darkorange	6_wk_FB_neuron_darkorange	1	primary_SCZ-LoF	80	0.68144	0	0	1
6_wk_FB_neuron	darkorange	6_wk_FB_neuron_darkorange	1	primary_ARC	27	0.229986	0	0	1
6_wk_FB_neuron	darkorange	6_wk_FB_neuron_darkorange	1	primary_NMDAR_network	61	0.519598	0	0	1
6_wk_FB_neuron	darkorange	6_wk_FB_neuron_darkorange	1	primary_PSD-95_(core)	64	0.545152	0	0	1
6_wk_FB_neuron	darkorange	6_wk_FB_neuron_darkorange	1	primary_mGluR5	37	0.315166	0	0	1
6_wk_FB_neuron	darkorange	6_wk_FB_neuron_darkorange	1	COS_DE	31	0.264058	0	0	1
6_wk_FB_neuron	darkorange	6_wk_FB_neuron_darkorange	1	6_wk_FB_neuron-Astrocytes	3396	28.9271	0	0	1
6_wk_FB_neuron	darkorange	6_wk_FB_neuron_darkorange	1	6_wk_FB_neuron-Fibroblast	6148	52.3686	7	0.133668	1
6_wk_FB_neuron	darkorange2	6_wk_FB_neuron_darkorange2	1	6_wk_FB_neuron-MEF	7254	37.6312	79	2.09932	3.80494e-24
6_wk_FB_neuron	darkorange2	6_wk_FB_neuron_darkorange2	1	6_wk_FB_neuron-Neuron	6828	35.4213	67	1.89152	5.19284e-13
6_wk_FB_neuron	darkorange2	6_wk_FB_neuron_darkorange2	1	SendaiDE	2179	11.3039	27	2.38856	7.52937e-06
6_wk_FB_neuron	darkorange2	6_wk_FB_neuron_darkorange2	1	6_wk_FB_neuron-Myocyte	6052	31.3957	50	1.59258	2.31923e-05
6_wk_FB_neuron	darkorange2	6_wk_FB_neuron_darkorange2	1	6_wk_FB_neuron-Fibroblast	6148	31.8937	47	1.47365	0.000509253
6_wk_FB_neuron	darkorange2	6_wk_FB_neuron_darkorange2	1	NPC-Neuron	2359	12.2377	19	1.55258	0.0308111
6_wk_FB_neuron	darkorange2	6_wk_FB_neuron_darkorange2	1	CMC-modules_blue	1154	5.98655	11	1.83745	0.0355208
6_wk_FB_neuron	darkorange2	6_wk_FB_neuron_darkorange2	1	secondary_FMRP-targets	770	3.99449	8	2.00276	0.0458928
6_wk_FB_neuron	darkorange2	6_wk_FB_neuron_darkorange2	1	CMC-modules_yellow	423	2.19438	5	2.27855	0.0687084
6_wk_FB_neuron	darkorange2	6_wk_FB_neuron_darkorange2	1	CMC-modules_thistle	26	0.134879	1	7.41406	0.12658
6_wk_FB_neuron	darkorange2	6_wk_FB_neuron_darkorange2	1	CMC-modules_plum	31	0.160817	1	6.21824	0.149041
6_wk_FB_neuron	darkorange2	6_wk_FB_neuron_darkorange2	1	CMC_DE.CMC_DE_FDR_5	590	3.06071	5	1.63361	0.191449
6_wk_FB_neuron	darkorange2	6_wk_FB_neuron_darkorange2	1	CMC-modules_lightyellow	163	0.845587	2	2.36522	0.207224
6_wk_FB_neuron	darkorange2	6_wk_FB_neuron_darkorange2	1	CMC-modules_black	625	3.24228	5	1.54212	0.223737
6_wk_FB_neuron	darkorange2	6_wk_FB_neuron_darkorange2	1	CMC-modules_turquoise	1650	8.55963	11	1.2851	0.23348
6_wk_FB_neuron	darkorange2	6_wk_FB_neuron_darkorange2	1	NPC-MEF	6437	33.3929	37	1.10802	0.240047
6_wk_FB_neuron	darkorange2	6_wk_FB_neuron_darkorange2	1	CMC-modules_green	816	4.23312	6	1.41739	0.248456
6_wk_FB_neuron	darkorange2	6_wk_FB_neuron_darkorange2	1	CMC-modules_greenyellow	334	1.73268	3	1.73143	0.250441
6_wk_FB_neuron	darkorange2	6_wk_FB_neuron_darkorange2	1	primary_cnvgene	192	0.996029	2	2.00797	0.26275
6_wk_FB_neuron	darkorange2	6_wk_FB_neuron_darkorange2	1	NPC-Oligodendrocyte_Precursor_Cell	4902	25.4299	28	1.10107	0.305844
6_wk_FB_neuron	darkorange2	6_wk_FB_neuron_darkorange2	1	NPC-Astrocytes	5150	26.7164	29	1.08548	0.332427
6_wk_FB_neuron	darkorange2	6_wk_FB_neuron_darkorange2	1	primary_SCZ-LoF	80	0.415012	1	2.40957	0.341079
6_wk_FB_neuron	darkorange2	6_wk_FB_neuron_darkorange2	1	CMC-modules_wheat	87	0.451326	1	2.21569	0.364761
6_wk_FB_neuron	darkorange2	6_wk_FB_neuron_darkorange2	1	CMC-modules_ivory	142	0.736647	1	1.3575	0.523805
6_wk_FB_neuron	darkorange2	6_wk_FB_neuron_darkorange2	1	primary_kirov_de_novo_CNV	150	0.778148	1	1.2851	0.543392
6_wk_FB_neuron	darkorange2	6_wk_FB_neuron_darkorange2	1	CMC-modules_grey	2524	13.0936	13	0.992849	0.558121
6_wk_FB_neuron	darkorange2	6_wk_FB_neuron_darkorange2	1	CMC-modules_coral	166	0.86115	1	1.16124	0.580209
6_wk_FB_neuron	darkorange2	6_wk_FB_neuron_darkorange2	1	CMC-modules_pink	427	2.21513	2	0.902883	0.653928
6_wk_FB_neuron	darkorange2	6_wk_FB_neuron_darkorange2	1	primary_PSD_(human_core)	644	3.34085	3	0.897976	0.654972
6_wk_FB_neuron	darkorange2	6_wk_FB_neuron_darkorange2	1	NPC-Newly_Formed_Oligodendrocyte	3302	17.1296	16	0.934054	0.663833
6_wk_FB_neuron	darkorange2	6_wk_FB_neuron_darkorange2	1	NPC-hiPSC	2422	12.5645	11	0.875483	0.730242
6_wk_FB_neuron	darkorange2	6_wk_FB_neuron_darkorange2	1	CMC-modules_lightcyan	268	1.39029	1	0.719274	0.754877
6_wk_FB_neuron	darkorange2	6_wk_FB_neuron_darkorange2	1	CMC-modules_midnightblue	292	1.51479	1	0.660156	0.784136
6_wk_FB_neuron	darkorange2	6_wk_FB_neuron_darkorange2	1	CMC-modules_cyan	298	1.54592	1	0.646864	0.790894
6_wk_FB_neuron	darkorange2	6_wk_FB_neuron_darkorange2	1	NPC-Fibroblast	1516	7.86448	6	0.762924	0.810703
6_wk_FB_neuron	darkorange2	6_wk_FB_neuron_darkorange2	1	CMC-modules_brown	897	4.65332	3	0.6447	0.851644
6_wk_FB_neuron	darkorange2	6_wk_FB_neuron_darkorange2	1	CMC-modules_red	689	3.57429	2	0.559551	0.878159
6_wk_FB_neuron	darkorange2	6_wk_FB_neuron_darkorange2	1	6_wk_FB_neuron-Oligodendrocyte_Precursor_Cell	3721	19.3033	2	0.103609	1
6_wk_FB_neuron	darkorange2	6_wk_FB_neuron_darkorange2	1	CMC_DE.CMC_DE_FDR_1	87	0.451326	0	0	1
6_wk_FB_neuron	darkorange2	6_wk_FB_neuron_darkorange2	1	CMC-modules_bisque	44	0.228257	0	0	1
6_wk_FB_neuron	darkorange2	6_wk_FB_neuron_darkorange2	1	CMC-modules_chocolate	74	0.383886	0	0	1
6_wk_FB_neuron	darkorange2	6_wk_FB_neuron_darkorange2	1	CMC-modules_forestgreen	28	0.145254	0	0	1
6_wk_FB_neuron	darkorange2	6_wk_FB_neuron_darkorange2	1	CMC-modules_grey60	109	0.565454	0	0	1
6_wk_FB_neuron	darkorange2	6_wk_FB_neuron_darkorange2	1	CMC-modules_hotpink	28	0.145254	0	0	1
6_wk_FB_neuron	darkorange2	6_wk_FB_neuron_darkorange2	1	CMC-modules_khaki	51	0.26457	0	0	1
6_wk_FB_neuron	darkorange2	6_wk_FB_neuron_darkorange2	1	CMC-modules_lightgreen	199	1.03234	0	0	1
6_wk_FB_neuron	darkorange2	6_wk_FB_neuron_darkorange2	1	CMC-modules_magenta	473	2.45376	0	0	1
6_wk_FB_neuron	darkorange2	6_wk_FB_neuron_darkorange2	1	CMC-modules_mediumblue	26	0.134879	0	0	1
6_wk_FB_neuron	darkorange2	6_wk_FB_neuron_darkorange2	1	CMC-modules_navy	38	0.197131	0	0	1
6_wk_FB_neuron	darkorange2	6_wk_FB_neuron_darkorange2	1	CMC-modules_peru	114	0.591392	0	0	1
6_wk_FB_neuron	darkorange2	6_wk_FB_neuron_darkorange2	1	CMC-modules_purple	390	2.02318	0	0	1
6_wk_FB_neuron	darkorange2	6_wk_FB_neuron_darkorange2	1	CMC-modules_salmon	312	1.61855	0	0	1
6_wk_FB_neuron	darkorange2	6_wk_FB_neuron_darkorange2	1	CMC-modules_seashell	55	0.285321	0	0	1
6_wk_FB_neuron	darkorange2	6_wk_FB_neuron_darkorange2	1	CMC-modules_sienna	145	0.75221	0	0	1
6_wk_FB_neuron	darkorange2	6_wk_FB_neuron_darkorange2	1	CMC-modules_tan	281	1.45773	0	0	1
6_wk_FB_neuron	darkorange2	6_wk_FB_neuron_darkorange2	1	CMC-modules_violet	32	0.166005	0	0	1
6_wk_FB_neuron	darkorange2	6_wk_FB_neuron_darkorange2	1	gws3k-8.6_Schizophrenia	88	0.456513	0	0	1
6_wk_FB_neuron	darkorange2	6_wk_FB_neuron_darkorange2	1	primary_ARC	27	0.140067	0	0	1
6_wk_FB_neuron	darkorange2	6_wk_FB_neuron_darkorange2	1	primary_NMDAR_network	61	0.316447	0	0	1
6_wk_FB_neuron	darkorange2	6_wk_FB_neuron_darkorange2	1	primary_PSD-95_(core)	64	0.33201	0	0	1
6_wk_FB_neuron	darkorange2	6_wk_FB_neuron_darkorange2	1	primary_mGluR5	37	0.191943	0	0	1
6_wk_FB_neuron	darkorange2	6_wk_FB_neuron_darkorange2	1	COS_DE	31	0.160817	0	0	1
6_wk_FB_neuron	darkorange2	6_wk_FB_neuron_darkorange2	1	6_wk_FB_neuron-Astrocytes	3396	17.6173	0	0	1
6_wk_FB_neuron	darkorange2	6_wk_FB_neuron_darkorange2	1	6_wk_FB_neuron-hiPSC	433	2.24625	0	0	1
6_wk_FB_neuron	darkred	6_wk_FB_neuron_darkred	1	6_wk_FB_neuron-MEF	7254	66.4354	142	2.13742	1.94794e-46
6_wk_FB_neuron	darkred	6_wk_FB_neuron_darkred	1	6_wk_FB_neuron-Neuron	6828	62.5339	139	2.2228	9.34245e-45
6_wk_FB_neuron	darkred	6_wk_FB_neuron_darkred	1	6_wk_FB_neuron-Fibroblast	6148	56.3061	91	1.61616	3.42887e-09
6_wk_FB_neuron	darkred	6_wk_FB_neuron_darkred	1	SendaiDE	2179	19.9563	44	2.20482	1.65438e-07
6_wk_FB_neuron	darkred	6_wk_FB_neuron_darkred	1	CMC-modules_lightcyan	268	2.45446	12	4.88905	6.61424e-06
6_wk_FB_neuron	darkred	6_wk_FB_neuron_darkred	1	6_wk_FB_neuron-Myocyte	6052	55.4269	75	1.35313	0.000584268
6_wk_FB_neuron	darkred	6_wk_FB_neuron_darkred	1	NPC-Neuron	2359	21.6048	36	1.6663	0.00110618
6_wk_FB_neuron	darkred	6_wk_FB_neuron_darkred	1	NPC-Oligodendrocyte_Precursor_Cell	4902	44.8947	54	1.20281	0.0612887
6_wk_FB_neuron	darkred	6_wk_FB_neuron_darkred	1	NPC-MEF	6437	58.9529	68	1.15346	0.0729413
6_wk_FB_neuron	darkred	6_wk_FB_neuron_darkred	1	CMC-modules_greenyellow	334	3.05892	6	1.96148	0.0868323
6_wk_FB_neuron	darkred	6_wk_FB_neuron_darkred	1	CMC-modules_yellow	423	3.87402	7	1.80691	0.0941511
6_wk_FB_neuron	darkred	6_wk_FB_neuron_darkred	1	CMC-modules_pink	427	3.91066	7	1.78998	0.0977209
6_wk_FB_neuron	darkred	6_wk_FB_neuron_darkred	1	CMC-modules_sienna	145	1.32797	3	2.25908	0.147904
6_wk_FB_neuron	darkred	6_wk_FB_neuron_darkred	1	NPC-Astrocytes	5150	47.166	53	1.12369	0.170015
6_wk_FB_neuron	darkred	6_wk_FB_neuron_darkred	1	CMC-modules_green	816	7.47329	10	1.3381	0.214961
6_wk_FB_neuron	darkred	6_wk_FB_neuron_darkred	1	CMC-modules_plum	31	0.283912	1	3.52222	0.248358
6_wk_FB_neuron	darkred	6_wk_FB_neuron_darkred	1	CMC-modules_turquoise	1650	15.1114	18	1.19115	0.250464
6_wk_FB_neuron	darkred	6_wk_FB_neuron_darkred	1	NPC-hiPSC	2422	22.1818	25	1.12705	0.288968
6_wk_FB_neuron	darkred	6_wk_FB_neuron_darkred	1	CMC-modules_cyan	298	2.72922	4	1.46562	0.291472
6_wk_FB_neuron	darkred	6_wk_FB_neuron_darkred	1	CMC-modules_navy	38	0.348021	1	2.87339	0.295341
6_wk_FB_neuron	darkred	6_wk_FB_neuron_darkred	1	CMC-modules_brown	897	8.21513	10	1.21727	0.306862
6_wk_FB_neuron	darkred	6_wk_FB_neuron_darkred	1	CMC-modules_khaki	51	0.467081	1	2.14096	0.374991
6_wk_FB_neuron	darkred	6_wk_FB_neuron_darkred	1	primary_NMDAR_network	61	0.558665	1	1.78998	0.430118
6_wk_FB_neuron	darkred	6_wk_FB_neuron_darkred	1	primary_PSD-95_(core)	64	0.586141	1	1.70608	0.445694
6_wk_FB_neuron	darkred	6_wk_FB_neuron_darkred	1	CMC-modules_grey	2524	23.1159	24	1.03825	0.455109
6_wk_FB_neuron	darkred	6_wk_FB_neuron_darkred	1	primary_SCZ-LoF	80	0.732676	1	1.36486	0.521897
6_wk_FB_neuron	darkred	6_wk_FB_neuron_darkred	1	CMC-modules_wheat	87	0.796785	1	1.25504	0.551873
6_wk_FB_neuron	darkred	6_wk_FB_neuron_darkred	1	CMC_DE.CMC_DE_FDR_5	590	5.40348	5	0.925329	0.632599
6_wk_FB_neuron	darkred	6_wk_FB_neuron_darkred	1	CMC-modules_grey60	109	0.998271	1	1.00173	0.634457
6_wk_FB_neuron	darkred	6_wk_FB_neuron_darkred	1	CMC-modules_black	625	5.72403	5	0.87351	0.68261
6_wk_FB_neuron	darkred	6_wk_FB_neuron_darkred	1	NPC-Newly_Formed_Oligodendrocyte	3302	30.2412	28	0.925889	0.708947
6_wk_FB_neuron	darkred	6_wk_FB_neuron_darkred	1	CMC-modules_ivory	142	1.3005	1	0.768935	0.730841
6_wk_FB_neuron	darkred	6_wk_FB_neuron_darkred	1	CMC-modules_blue	1154	10.5688	9	0.851559	0.738447
6_wk_FB_neuron	darkred	6_wk_FB_neuron_darkred	1	CMC-modules_midnightblue	292	2.67427	2	0.747869	0.750952
6_wk_FB_neuron	darkred	6_wk_FB_neuron_darkred	1	CMC-modules_coral	166	1.5203	1	0.657764	0.784646
6_wk_FB_neuron	darkred	6_wk_FB_neuron_darkred	1	primary_cnvgene	192	1.75842	1	0.568692	0.830934
6_wk_FB_neuron	darkred	6_wk_FB_neuron_darkred	1	CMC-modules_lightgreen	199	1.82253	1	0.548687	0.841609
6_wk_FB_neuron	darkred	6_wk_FB_neuron_darkred	1	CMC-modules_red	689	6.31017	4	0.633897	0.881158
6_wk_FB_neuron	darkred	6_wk_FB_neuron_darkred	1	6_wk_FB_neuron-hiPSC	433	3.96561	2	0.504336	0.909976
6_wk_FB_neuron	darkred	6_wk_FB_neuron_darkred	1	CMC-modules_tan	281	2.57352	1	0.388572	0.926388
6_wk_FB_neuron	darkred	6_wk_FB_neuron_darkred	1	CMC-modules_magenta	473	4.33195	2	0.461686	0.933654
6_wk_FB_neuron	darkred	6_wk_FB_neuron_darkred	1	CMC-modules_salmon	312	2.85744	1	0.349964	0.944961
6_wk_FB_neuron	darkred	6_wk_FB_neuron_darkred	1	CMC-modules_purple	390	3.57179	1	0.279971	0.973588
6_wk_FB_neuron	darkred	6_wk_FB_neuron_darkred	1	secondary_FMRP-targets	770	7.052	3	0.425411	0.974623
6_wk_FB_neuron	darkred	6_wk_FB_neuron_darkred	1	primary_PSD_(human_core)	644	5.89804	2	0.339096	0.98302
6_wk_FB_neuron	darkred	6_wk_FB_neuron_darkred	1	NPC-Fibroblast	1516	13.8842	7	0.50417	0.988413
6_wk_FB_neuron	darkred	6_wk_FB_neuron_darkred	1	6_wk_FB_neuron-Oligodendrocyte_Precursor_Cell	3721	34.0786	4	0.117376	1
6_wk_FB_neuron	darkred	6_wk_FB_neuron_darkred	1	6_wk_FB_neuron-Astrocytes	3396	31.1021	2	0.0643044	1
6_wk_FB_neuron	darkred	6_wk_FB_neuron_darkred	1	CMC_DE.CMC_DE_FDR_1	87	0.796785	0	0	1
6_wk_FB_neuron	darkred	6_wk_FB_neuron_darkred	1	CMC-modules_bisque	44	0.402972	0	0	1
6_wk_FB_neuron	darkred	6_wk_FB_neuron_darkred	1	CMC-modules_chocolate	74	0.677725	0	0	1
6_wk_FB_neuron	darkred	6_wk_FB_neuron_darkred	1	CMC-modules_forestgreen	28	0.256437	0	0	1
6_wk_FB_neuron	darkred	6_wk_FB_neuron_darkred	1	CMC-modules_hotpink	28	0.256437	0	0	1
6_wk_FB_neuron	darkred	6_wk_FB_neuron_darkred	1	CMC-modules_lightyellow	163	1.49283	0	0	1
6_wk_FB_neuron	darkred	6_wk_FB_neuron_darkred	1	CMC-modules_mediumblue	26	0.23812	0	0	1
6_wk_FB_neuron	darkred	6_wk_FB_neuron_darkred	1	CMC-modules_peru	114	1.04406	0	0	1
6_wk_FB_neuron	darkred	6_wk_FB_neuron_darkred	1	CMC-modules_seashell	55	0.503715	0	0	1
6_wk_FB_neuron	darkred	6_wk_FB_neuron_darkred	1	CMC-modules_thistle	26	0.23812	0	0	1
6_wk_FB_neuron	darkred	6_wk_FB_neuron_darkred	1	CMC-modules_violet	32	0.29307	0	0	1
6_wk_FB_neuron	darkred	6_wk_FB_neuron_darkred	1	gws3k-8.6_Schizophrenia	88	0.805943	0	0	1
6_wk_FB_neuron	darkred	6_wk_FB_neuron_darkred	1	primary_kirov_de_novo_CNV	150	1.37377	0	0	1
6_wk_FB_neuron	darkred	6_wk_FB_neuron_darkred	1	primary_ARC	27	0.247278	0	0	1
6_wk_FB_neuron	darkred	6_wk_FB_neuron_darkred	1	primary_mGluR5	37	0.338863	0	0	1
6_wk_FB_neuron	darkred	6_wk_FB_neuron_darkred	1	COS_DE	31	0.283912	0	0	1
6_wk_FB_neuron	darkseagreen3	6_wk_FB_neuron_darkseagreen3	1	6_wk_FB_neuron-Astrocytes	3396	7.3949	25	3.38071	1.64549e-10
6_wk_FB_neuron	darkseagreen3	6_wk_FB_neuron_darkseagreen3	1	NPC-Fibroblast	1516	3.30114	16	4.84681	2.3302e-08
6_wk_FB_neuron	darkseagreen3	6_wk_FB_neuron_darkseagreen3	1	6_wk_FB_neuron-Fibroblast	6148	13.3875	26	1.94211	1.19204e-05
6_wk_FB_neuron	darkseagreen3	6_wk_FB_neuron_darkseagreen3	1	CMC-modules_forestgreen	28	0.0609709	3	49.2038	2.97752e-05
6_wk_FB_neuron	darkseagreen3	6_wk_FB_neuron_darkseagreen3	1	CMC-modules_black	625	1.36096	8	5.87821	4.54354e-05
6_wk_FB_neuron	darkseagreen3	6_wk_FB_neuron_darkseagreen3	1	6_wk_FB_neuron-Neuron	6828	14.8682	26	1.7487	0.000105434
6_wk_FB_neuron	darkseagreen3	6_wk_FB_neuron_darkseagreen3	1	6_wk_FB_neuron-hiPSC	433	0.942872	6	6.36354	0.000305582
6_wk_FB_neuron	darkseagreen3	6_wk_FB_neuron_darkseagreen3	1	NPC-hiPSC	2422	5.27398	12	2.27532	0.00367453
6_wk_FB_neuron	darkseagreen3	6_wk_FB_neuron_darkseagreen3	1	CMC-modules_plum	31	0.0675035	1	14.814	0.0654052
6_wk_FB_neuron	darkseagreen3	6_wk_FB_neuron_darkseagreen3	1	CMC-modules_violet	32	0.0696811	1	14.3511	0.0674443
6_wk_FB_neuron	darkseagreen3	6_wk_FB_neuron_darkseagreen3	1	NPC-MEF	6437	14.0168	18	1.28418	0.112827
6_wk_FB_neuron	darkseagreen3	6_wk_FB_neuron_darkseagreen3	1	CMC-modules_purple	390	0.849238	2	2.35505	0.208215
6_wk_FB_neuron	darkseagreen3	6_wk_FB_neuron_darkseagreen3	1	CMC-modules_yellow	423	0.921096	2	2.17133	0.234777
6_wk_FB_neuron	darkseagreen3	6_wk_FB_neuron_darkseagreen3	1	CMC-modules_green	816	1.77687	3	1.68837	0.261417
6_wk_FB_neuron	darkseagreen3	6_wk_FB_neuron_darkseagreen3	1	NPC-Astrocytes	5150	11.2143	13	1.15923	0.313892
6_wk_FB_neuron	darkseagreen3	6_wk_FB_neuron_darkseagreen3	1	CMC_DE.CMC_DE_FDR_5	590	1.28474	2	1.55673	0.369792
6_wk_FB_neuron	darkseagreen3	6_wk_FB_neuron_darkseagreen3	1	CMC-modules_brown	897	1.95325	2	1.02394	0.589283
6_wk_FB_neuron	darkseagreen3	6_wk_FB_neuron_darkseagreen3	1	CMC-modules_magenta	473	1.02997	1	0.970899	0.649018
6_wk_FB_neuron	darkseagreen3	6_wk_FB_neuron_darkseagreen3	1	primary_PSD_(human_core)	644	1.40233	1	0.713098	0.761556
6_wk_FB_neuron	darkseagreen3	6_wk_FB_neuron_darkseagreen3	1	NPC-Neuron	2359	5.1368	4	0.778695	0.776959
6_wk_FB_neuron	darkseagreen3	6_wk_FB_neuron_darkseagreen3	1	CMC-modules_red	689	1.50032	1	0.666524	0.784779
6_wk_FB_neuron	darkseagreen3	6_wk_FB_neuron_darkseagreen3	1	6_wk_FB_neuron-MEF	7254	15.7958	13	0.823002	0.872115
6_wk_FB_neuron	darkseagreen3	6_wk_FB_neuron_darkseagreen3	1	NPC-Oligodendrocyte_Precursor_Cell	4902	10.6743	6	0.5621	0.977384
6_wk_FB_neuron	darkseagreen3	6_wk_FB_neuron_darkseagreen3	1	CMC-modules_turquoise	1650	3.59293	1	0.278324	0.977664
6_wk_FB_neuron	darkseagreen3	6_wk_FB_neuron_darkseagreen3	1	6_wk_FB_neuron-Myocyte	6052	13.1784	7	0.531171	0.992932
6_wk_FB_neuron	darkseagreen3	6_wk_FB_neuron_darkseagreen3	1	SendaiDE	2179	4.74484	1	0.210755	0.994001
6_wk_FB_neuron	darkseagreen3	6_wk_FB_neuron_darkseagreen3	1	NPC-Newly_Formed_Oligodendrocyte	3302	7.19021	2	0.278156	0.996883
6_wk_FB_neuron	darkseagreen3	6_wk_FB_neuron_darkseagreen3	1	CMC-modules_grey	2524	5.49609	1	0.181947	0.997526
6_wk_FB_neuron	darkseagreen3	6_wk_FB_neuron_darkseagreen3	1	CMC_DE.CMC_DE_FDR_1	87	0.189445	0	0	1
6_wk_FB_neuron	darkseagreen3	6_wk_FB_neuron_darkseagreen3	1	CMC-modules_bisque	44	0.0958115	0	0	1
6_wk_FB_neuron	darkseagreen3	6_wk_FB_neuron_darkseagreen3	1	CMC-modules_blue	1154	2.51287	0	0	1
6_wk_FB_neuron	darkseagreen3	6_wk_FB_neuron_darkseagreen3	1	CMC-modules_chocolate	74	0.161137	0	0	1
6_wk_FB_neuron	darkseagreen3	6_wk_FB_neuron_darkseagreen3	1	CMC-modules_coral	166	0.36147	0	0	1
6_wk_FB_neuron	darkseagreen3	6_wk_FB_neuron_darkseagreen3	1	CMC-modules_cyan	298	0.648905	0	0	1
6_wk_FB_neuron	darkseagreen3	6_wk_FB_neuron_darkseagreen3	1	CMC-modules_greenyellow	334	0.727296	0	0	1
6_wk_FB_neuron	darkseagreen3	6_wk_FB_neuron_darkseagreen3	1	CMC-modules_grey60	109	0.237351	0	0	1
6_wk_FB_neuron	darkseagreen3	6_wk_FB_neuron_darkseagreen3	1	CMC-modules_hotpink	28	0.0609709	0	0	1
6_wk_FB_neuron	darkseagreen3	6_wk_FB_neuron_darkseagreen3	1	CMC-modules_ivory	142	0.30921	0	0	1
6_wk_FB_neuron	darkseagreen3	6_wk_FB_neuron_darkseagreen3	1	CMC-modules_khaki	51	0.111054	0	0	1
6_wk_FB_neuron	darkseagreen3	6_wk_FB_neuron_darkseagreen3	1	CMC-modules_lightcyan	268	0.583579	0	0	1
6_wk_FB_neuron	darkseagreen3	6_wk_FB_neuron_darkseagreen3	1	CMC-modules_lightgreen	199	0.433329	0	0	1
6_wk_FB_neuron	darkseagreen3	6_wk_FB_neuron_darkseagreen3	1	CMC-modules_lightyellow	163	0.354938	0	0	1
6_wk_FB_neuron	darkseagreen3	6_wk_FB_neuron_darkseagreen3	1	CMC-modules_mediumblue	26	0.0566159	0	0	1
6_wk_FB_neuron	darkseagreen3	6_wk_FB_neuron_darkseagreen3	1	CMC-modules_midnightblue	292	0.63584	0	0	1
6_wk_FB_neuron	darkseagreen3	6_wk_FB_neuron_darkseagreen3	1	CMC-modules_navy	38	0.0827463	0	0	1
6_wk_FB_neuron	darkseagreen3	6_wk_FB_neuron_darkseagreen3	1	CMC-modules_peru	114	0.248239	0	0	1
6_wk_FB_neuron	darkseagreen3	6_wk_FB_neuron_darkseagreen3	1	CMC-modules_pink	427	0.929807	0	0	1
6_wk_FB_neuron	darkseagreen3	6_wk_FB_neuron_darkseagreen3	1	CMC-modules_salmon	312	0.67939	0	0	1
6_wk_FB_neuron	darkseagreen3	6_wk_FB_neuron_darkseagreen3	1	CMC-modules_seashell	55	0.119764	0	0	1
6_wk_FB_neuron	darkseagreen3	6_wk_FB_neuron_darkseagreen3	1	CMC-modules_sienna	145	0.315742	0	0	1
6_wk_FB_neuron	darkseagreen3	6_wk_FB_neuron_darkseagreen3	1	CMC-modules_tan	281	0.611887	0	0	1
6_wk_FB_neuron	darkseagreen3	6_wk_FB_neuron_darkseagreen3	1	CMC-modules_thistle	26	0.0566159	0	0	1
6_wk_FB_neuron	darkseagreen3	6_wk_FB_neuron_darkseagreen3	1	CMC-modules_wheat	87	0.189445	0	0	1
6_wk_FB_neuron	darkseagreen3	6_wk_FB_neuron_darkseagreen3	1	gws3k-8.6_Schizophrenia	88	0.191623	0	0	1
6_wk_FB_neuron	darkseagreen3	6_wk_FB_neuron_darkseagreen3	1	primary_cnvgene	192	0.418086	0	0	1
6_wk_FB_neuron	darkseagreen3	6_wk_FB_neuron_darkseagreen3	1	primary_kirov_de_novo_CNV	150	0.32663	0	0	1
6_wk_FB_neuron	darkseagreen3	6_wk_FB_neuron_darkseagreen3	1	primary_SCZ-LoF	80	0.174203	0	0	1
6_wk_FB_neuron	darkseagreen3	6_wk_FB_neuron_darkseagreen3	1	primary_ARC	27	0.0587934	0	0	1
6_wk_FB_neuron	darkseagreen3	6_wk_FB_neuron_darkseagreen3	1	primary_NMDAR_network	61	0.13283	0	0	1
6_wk_FB_neuron	darkseagreen3	6_wk_FB_neuron_darkseagreen3	1	primary_PSD-95_(core)	64	0.139362	0	0	1
6_wk_FB_neuron	darkseagreen3	6_wk_FB_neuron_darkseagreen3	1	primary_mGluR5	37	0.0805687	0	0	1
6_wk_FB_neuron	darkseagreen3	6_wk_FB_neuron_darkseagreen3	1	secondary_FMRP-targets	770	1.6767	0	0	1
6_wk_FB_neuron	darkseagreen3	6_wk_FB_neuron_darkseagreen3	1	COS_DE	31	0.0675035	0	0	1
6_wk_FB_neuron	darkseagreen3	6_wk_FB_neuron_darkseagreen3	1	6_wk_FB_neuron-Oligodendrocyte_Precursor_Cell	3721	8.1026	0	0	1
6_wk_FB_neuron	darkseagreen4	6_wk_FB_neuron_darkseagreen4	1	6_wk_FB_neuron-Fibroblast	6148	26.3812	65	2.46388	3.32446e-24
6_wk_FB_neuron	darkseagreen4	6_wk_FB_neuron_darkseagreen4	1	6_wk_FB_neuron-Neuron	6828	29.2991	63	2.15024	1.63132e-18
6_wk_FB_neuron	darkseagreen4	6_wk_FB_neuron_darkseagreen4	1	6_wk_FB_neuron-MEF	7254	31.1271	60	1.92758	1.15512e-13
6_wk_FB_neuron	darkseagreen4	6_wk_FB_neuron_darkseagreen4	1	CMC-modules_khaki	51	0.218842	2	9.13901	0.0202028
6_wk_FB_neuron	darkseagreen4	6_wk_FB_neuron_darkseagreen4	1	6_wk_FB_neuron-Astrocytes	3396	14.5723	22	1.50971	0.0235595
6_wk_FB_neuron	darkseagreen4	6_wk_FB_neuron_darkseagreen4	1	CMC-modules_grey	2524	10.8305	15	1.38497	0.113738
6_wk_FB_neuron	darkseagreen4	6_wk_FB_neuron_darkseagreen4	1	CMC-modules_cyan	298	1.27872	3	2.34609	0.136054
6_wk_FB_neuron	darkseagreen4	6_wk_FB_neuron_darkseagreen4	1	CMC-modules_salmon	312	1.3388	3	2.24082	0.149982
6_wk_FB_neuron	darkseagreen4	6_wk_FB_neuron_darkseagreen4	1	CMC-modules_blue	1154	4.95184	7	1.41362	0.224444
6_wk_FB_neuron	darkseagreen4	6_wk_FB_neuron_darkseagreen4	1	secondary_FMRP-targets	770	3.30409	5	1.51328	0.234562
6_wk_FB_neuron	darkseagreen4	6_wk_FB_neuron_darkseagreen4	1	CMC-modules_turquoise	1650	7.08018	9	1.27115	0.274015
6_wk_FB_neuron	darkseagreen4	6_wk_FB_neuron_darkseagreen4	1	NPC-Neuron	2359	10.1225	12	1.18548	0.30809
6_wk_FB_neuron	darkseagreen4	6_wk_FB_neuron_darkseagreen4	1	CMC-modules_magenta	473	2.02965	3	1.47809	0.331452
6_wk_FB_neuron	darkseagreen4	6_wk_FB_neuron_darkseagreen4	1	CMC-modules_tan	281	1.20578	2	1.65868	0.340276
6_wk_FB_neuron	darkseagreen4	6_wk_FB_neuron_darkseagreen4	1	NPC-Astrocytes	5150	22.0988	23	1.04078	0.452665
6_wk_FB_neuron	darkseagreen4	6_wk_FB_neuron_darkseagreen4	1	NPC-hiPSC	2422	10.3929	11	1.05842	0.470058
6_wk_FB_neuron	darkseagreen4	6_wk_FB_neuron_darkseagreen4	1	primary_kirov_de_novo_CNV	150	0.643653	1	1.55363	0.476984
6_wk_FB_neuron	darkseagreen4	6_wk_FB_neuron_darkseagreen4	1	CMC-modules_purple	390	1.6735	2	1.1951	0.501598
6_wk_FB_neuron	darkseagreen4	6_wk_FB_neuron_darkseagreen4	1	CMC-modules_brown	897	3.84905	4	1.03922	0.541947
6_wk_FB_neuron	darkseagreen4	6_wk_FB_neuron_darkseagreen4	1	CMC-modules_pink	427	1.83227	2	1.09154	0.550594
6_wk_FB_neuron	darkseagreen4	6_wk_FB_neuron_darkseagreen4	1	primary_cnvgene	192	0.823876	1	1.21377	0.564278
6_wk_FB_neuron	darkseagreen4	6_wk_FB_neuron_darkseagreen4	1	CMC-modules_lightgreen	199	0.853913	1	1.17108	0.57736
6_wk_FB_neuron	darkseagreen4	6_wk_FB_neuron_darkseagreen4	1	SendaiDE	2179	9.35013	9	0.962553	0.602806
6_wk_FB_neuron	darkseagreen4	6_wk_FB_neuron_darkseagreen4	1	CMC-modules_lightcyan	268	1.14999	1	0.86957	0.687283
6_wk_FB_neuron	darkseagreen4	6_wk_FB_neuron_darkseagreen4	1	CMC-modules_midnightblue	292	1.25298	1	0.798099	0.718479
6_wk_FB_neuron	darkseagreen4	6_wk_FB_neuron_darkseagreen4	1	NPC-Oligodendrocyte_Precursor_Cell	4902	21.0346	19	0.903274	0.745077
6_wk_FB_neuron	darkseagreen4	6_wk_FB_neuron_darkseagreen4	1	CMC-modules_greenyellow	334	1.4332	1	0.697739	0.765865
6_wk_FB_neuron	darkseagreen4	6_wk_FB_neuron_darkseagreen4	1	CMC-modules_yellow	423	1.8151	1	0.550933	0.841832
6_wk_FB_neuron	darkseagreen4	6_wk_FB_neuron_darkseagreen4	1	CMC-modules_green	816	3.50147	2	0.571188	0.871804
6_wk_FB_neuron	darkseagreen4	6_wk_FB_neuron_darkseagreen4	1	CMC_DE.CMC_DE_FDR_5	590	2.5317	1	0.394991	0.924706
6_wk_FB_neuron	darkseagreen4	6_wk_FB_neuron_darkseagreen4	1	CMC-modules_black	625	2.68189	1	0.372872	0.935621
6_wk_FB_neuron	darkseagreen4	6_wk_FB_neuron_darkseagreen4	1	primary_PSD_(human_core)	644	2.76342	1	0.361871	0.940877
6_wk_FB_neuron	darkseagreen4	6_wk_FB_neuron_darkseagreen4	1	NPC-Fibroblast	1516	6.50519	3	0.46117	0.964248
6_wk_FB_neuron	darkseagreen4	6_wk_FB_neuron_darkseagreen4	1	NPC-MEF	6437	27.6213	20	0.724079	0.979908
6_wk_FB_neuron	darkseagreen4	6_wk_FB_neuron_darkseagreen4	1	NPC-Newly_Formed_Oligodendrocyte	3302	14.169	6	0.423461	0.997783
6_wk_FB_neuron	darkseagreen4	6_wk_FB_neuron_darkseagreen4	1	6_wk_FB_neuron-Oligodendrocyte_Precursor_Cell	3721	15.9669	3	0.187889	0.999997
6_wk_FB_neuron	darkseagreen4	6_wk_FB_neuron_darkseagreen4	1	CMC_DE.CMC_DE_FDR_1	87	0.373319	0	0	1
6_wk_FB_neuron	darkseagreen4	6_wk_FB_neuron_darkseagreen4	1	CMC-modules_bisque	44	0.188805	0	0	1
6_wk_FB_neuron	darkseagreen4	6_wk_FB_neuron_darkseagreen4	1	CMC-modules_chocolate	74	0.317536	0	0	1
6_wk_FB_neuron	darkseagreen4	6_wk_FB_neuron_darkseagreen4	1	CMC-modules_coral	166	0.712309	0	0	1
6_wk_FB_neuron	darkseagreen4	6_wk_FB_neuron_darkseagreen4	1	CMC-modules_forestgreen	28	0.120149	0	0	1
6_wk_FB_neuron	darkseagreen4	6_wk_FB_neuron_darkseagreen4	1	CMC-modules_grey60	109	0.467721	0	0	1
6_wk_FB_neuron	darkseagreen4	6_wk_FB_neuron_darkseagreen4	1	CMC-modules_hotpink	28	0.120149	0	0	1
6_wk_FB_neuron	darkseagreen4	6_wk_FB_neuron_darkseagreen4	1	CMC-modules_ivory	142	0.609325	0	0	1
6_wk_FB_neuron	darkseagreen4	6_wk_FB_neuron_darkseagreen4	1	CMC-modules_lightyellow	163	0.699436	0	0	1
6_wk_FB_neuron	darkseagreen4	6_wk_FB_neuron_darkseagreen4	1	CMC-modules_mediumblue	26	0.111567	0	0	1
6_wk_FB_neuron	darkseagreen4	6_wk_FB_neuron_darkseagreen4	1	CMC-modules_navy	38	0.163059	0	0	1
6_wk_FB_neuron	darkseagreen4	6_wk_FB_neuron_darkseagreen4	1	CMC-modules_peru	114	0.489176	0	0	1
6_wk_FB_neuron	darkseagreen4	6_wk_FB_neuron_darkseagreen4	1	CMC-modules_plum	31	0.133022	0	0	1
6_wk_FB_neuron	darkseagreen4	6_wk_FB_neuron_darkseagreen4	1	CMC-modules_red	689	2.95651	0	0	1
6_wk_FB_neuron	darkseagreen4	6_wk_FB_neuron_darkseagreen4	1	CMC-modules_seashell	55	0.236006	0	0	1
6_wk_FB_neuron	darkseagreen4	6_wk_FB_neuron_darkseagreen4	1	CMC-modules_sienna	145	0.622198	0	0	1
6_wk_FB_neuron	darkseagreen4	6_wk_FB_neuron_darkseagreen4	1	CMC-modules_thistle	26	0.111567	0	0	1
6_wk_FB_neuron	darkseagreen4	6_wk_FB_neuron_darkseagreen4	1	CMC-modules_violet	32	0.137313	0	0	1
6_wk_FB_neuron	darkseagreen4	6_wk_FB_neuron_darkseagreen4	1	CMC-modules_wheat	87	0.373319	0	0	1
6_wk_FB_neuron	darkseagreen4	6_wk_FB_neuron_darkseagreen4	1	gws3k-8.6_Schizophrenia	88	0.37761	0	0	1
6_wk_FB_neuron	darkseagreen4	6_wk_FB_neuron_darkseagreen4	1	primary_SCZ-LoF	80	0.343282	0	0	1
6_wk_FB_neuron	darkseagreen4	6_wk_FB_neuron_darkseagreen4	1	primary_ARC	27	0.115858	0	0	1
6_wk_FB_neuron	darkseagreen4	6_wk_FB_neuron_darkseagreen4	1	primary_NMDAR_network	61	0.261752	0	0	1
6_wk_FB_neuron	darkseagreen4	6_wk_FB_neuron_darkseagreen4	1	primary_PSD-95_(core)	64	0.274625	0	0	1
6_wk_FB_neuron	darkseagreen4	6_wk_FB_neuron_darkseagreen4	1	primary_mGluR5	37	0.158768	0	0	1
6_wk_FB_neuron	darkseagreen4	6_wk_FB_neuron_darkseagreen4	1	COS_DE	31	0.133022	0	0	1
6_wk_FB_neuron	darkseagreen4	6_wk_FB_neuron_darkseagreen4	1	6_wk_FB_neuron-hiPSC	433	1.85801	0	0	1
6_wk_FB_neuron	darkseagreen4	6_wk_FB_neuron_darkseagreen4	1	6_wk_FB_neuron-Myocyte	6052	25.9693	0	0	1
6_wk_FB_neuron	darkslateblue	6_wk_FB_neuron_darkslateblue	1	6_wk_FB_neuron-Fibroblast	6148	33.4687	84	2.50981	3.68035e-33
6_wk_FB_neuron	darkslateblue	6_wk_FB_neuron_darkslateblue	1	6_wk_FB_neuron-Neuron	6828	37.1705	85	2.28676	2.17625e-31
6_wk_FB_neuron	darkslateblue	6_wk_FB_neuron_darkslateblue	1	6_wk_FB_neuron-Oligodendrocyte_Precursor_Cell	3721	20.2565	56	2.76454	2.09208e-16
6_wk_FB_neuron	darkslateblue	6_wk_FB_neuron_darkslateblue	1	6_wk_FB_neuron-MEF	7254	39.4896	67	1.69665	9.1176e-10
6_wk_FB_neuron	darkslateblue	6_wk_FB_neuron_darkslateblue	1	6_wk_FB_neuron-Astrocytes	3396	18.4873	36	1.94729	1.55843e-05
6_wk_FB_neuron	darkslateblue	6_wk_FB_neuron_darkslateblue	1	NPC-Newly_Formed_Oligodendrocyte	3302	17.9755	33	1.83583	0.000149415
6_wk_FB_neuron	darkslateblue	6_wk_FB_neuron_darkslateblue	1	NPC-MEF	6437	35.0419	46	1.31271	0.0109208
6_wk_FB_neuron	darkslateblue	6_wk_FB_neuron_darkslateblue	1	CMC-modules_blue	1154	6.28218	12	1.91016	0.0220147
6_wk_FB_neuron	darkslateblue	6_wk_FB_neuron_darkslateblue	1	CMC-modules_seashell	55	0.299411	2	6.67979	0.0361042
6_wk_FB_neuron	darkslateblue	6_wk_FB_neuron_darkslateblue	1	CMC-modules_lightyellow	163	0.887345	3	3.38087	0.0593461
6_wk_FB_neuron	darkslateblue	6_wk_FB_neuron_darkslateblue	1	CMC-modules_chocolate	74	0.402844	2	4.96471	0.0614897
6_wk_FB_neuron	darkslateblue	6_wk_FB_neuron_darkslateblue	1	CMC-modules_tan	281	1.52972	4	2.61486	0.0671775
6_wk_FB_neuron	darkslateblue	6_wk_FB_neuron_darkslateblue	1	CMC-modules_cyan	298	1.62226	4	2.46569	0.0795067
6_wk_FB_neuron	darkslateblue	6_wk_FB_neuron_darkslateblue	1	CMC-modules_red	689	3.7508	6	1.59966	0.172554
6_wk_FB_neuron	darkslateblue	6_wk_FB_neuron_darkslateblue	1	secondary_FMRP-targets	770	4.19175	6	1.43138	0.24171
6_wk_FB_neuron	darkslateblue	6_wk_FB_neuron_darkslateblue	1	CMC-modules_lightgreen	199	1.08332	2	1.84617	0.295122
6_wk_FB_neuron	darkslateblue	6_wk_FB_neuron_darkslateblue	1	NPC-Neuron	2359	12.842	15	1.16804	0.298287
6_wk_FB_neuron	darkslateblue	6_wk_FB_neuron_darkslateblue	1	gws3k-8.6_Schizophrenia	88	0.479057	1	2.08743	0.382276
6_wk_FB_neuron	darkslateblue	6_wk_FB_neuron_darkslateblue	1	CMC-modules_grey	2524	13.7402	15	1.09168	0.399109
6_wk_FB_neuron	darkslateblue	6_wk_FB_neuron_darkslateblue	1	CMC-modules_yellow	423	2.30274	3	1.3028	0.405985
6_wk_FB_neuron	darkslateblue	6_wk_FB_neuron_darkslateblue	1	CMC-modules_pink	427	2.32452	3	1.29059	0.411851
6_wk_FB_neuron	darkslateblue	6_wk_FB_neuron_darkslateblue	1	CMC-modules_peru	114	0.620597	1	1.61135	0.464504
6_wk_FB_neuron	darkslateblue	6_wk_FB_neuron_darkslateblue	1	primary_PSD_(human_core)	644	3.50583	4	1.14096	0.467195
6_wk_FB_neuron	darkslateblue	6_wk_FB_neuron_darkslateblue	1	CMC-modules_midnightblue	292	1.5896	2	1.25818	0.474018
6_wk_FB_neuron	darkslateblue	6_wk_FB_neuron_darkslateblue	1	primary_kirov_de_novo_CNV	150	0.816575	1	1.22463	0.560777
6_wk_FB_neuron	darkslateblue	6_wk_FB_neuron_darkslateblue	1	NPC-Oligodendrocyte_Precursor_Cell	4902	26.6857	25	0.936833	0.691848
6_wk_FB_neuron	darkslateblue	6_wk_FB_neuron_darkslateblue	1	CMC-modules_magenta	473	2.57493	2	0.776719	0.73331
6_wk_FB_neuron	darkslateblue	6_wk_FB_neuron_darkslateblue	1	CMC-modules_lightcyan	268	1.45895	1	0.685426	0.771363
6_wk_FB_neuron	darkslateblue	6_wk_FB_neuron_darkslateblue	1	CMC-modules_turquoise	1650	8.98232	7	0.779308	0.807479
6_wk_FB_neuron	darkslateblue	6_wk_FB_neuron_darkslateblue	1	CMC-modules_salmon	312	1.69848	1	0.588763	0.820997
6_wk_FB_neuron	darkslateblue	6_wk_FB_neuron_darkslateblue	1	CMC-modules_green	816	4.44217	3	0.675346	0.828117
6_wk_FB_neuron	darkslateblue	6_wk_FB_neuron_darkslateblue	1	CMC_DE.CMC_DE_FDR_5	590	3.21186	2	0.622692	0.836575
6_wk_FB_neuron	darkslateblue	6_wk_FB_neuron_darkslateblue	1	CMC-modules_greenyellow	334	1.81824	1	0.549982	0.841656
6_wk_FB_neuron	darkslateblue	6_wk_FB_neuron_darkslateblue	1	CMC-modules_purple	390	2.12309	1	0.471011	0.884205
6_wk_FB_neuron	darkslateblue	6_wk_FB_neuron_darkslateblue	1	NPC-Astrocytes	5150	28.0357	22	0.784713	0.937247
6_wk_FB_neuron	darkslateblue	6_wk_FB_neuron_darkslateblue	1	CMC-modules_brown	897	4.88312	2	0.409574	0.959915
6_wk_FB_neuron	darkslateblue	6_wk_FB_neuron_darkslateblue	1	SendaiDE	2179	11.8621	7	0.590114	0.961992
6_wk_FB_neuron	darkslateblue	6_wk_FB_neuron_darkslateblue	1	NPC-hiPSC	2422	13.185	8	0.606752	0.9636
6_wk_FB_neuron	darkslateblue	6_wk_FB_neuron_darkslateblue	1	NPC-Fibroblast	1516	8.25285	4	0.484681	0.970744
6_wk_FB_neuron	darkslateblue	6_wk_FB_neuron_darkslateblue	1	6_wk_FB_neuron-Myocyte	6052	32.9461	9	0.273174	1
6_wk_FB_neuron	darkslateblue	6_wk_FB_neuron_darkslateblue	1	CMC_DE.CMC_DE_FDR_1	87	0.473613	0	0	1
6_wk_FB_neuron	darkslateblue	6_wk_FB_neuron_darkslateblue	1	CMC-modules_bisque	44	0.239529	0	0	1
6_wk_FB_neuron	darkslateblue	6_wk_FB_neuron_darkslateblue	1	CMC-modules_black	625	3.4024	0	0	1
6_wk_FB_neuron	darkslateblue	6_wk_FB_neuron_darkslateblue	1	CMC-modules_coral	166	0.903676	0	0	1
6_wk_FB_neuron	darkslateblue	6_wk_FB_neuron_darkslateblue	1	CMC-modules_forestgreen	28	0.152427	0	0	1
6_wk_FB_neuron	darkslateblue	6_wk_FB_neuron_darkslateblue	1	CMC-modules_grey60	109	0.593378	0	0	1
6_wk_FB_neuron	darkslateblue	6_wk_FB_neuron_darkslateblue	1	CMC-modules_hotpink	28	0.152427	0	0	1
6_wk_FB_neuron	darkslateblue	6_wk_FB_neuron_darkslateblue	1	CMC-modules_ivory	142	0.773024	0	0	1
6_wk_FB_neuron	darkslateblue	6_wk_FB_neuron_darkslateblue	1	CMC-modules_khaki	51	0.277635	0	0	1
6_wk_FB_neuron	darkslateblue	6_wk_FB_neuron_darkslateblue	1	CMC-modules_mediumblue	26	0.14154	0	0	1
6_wk_FB_neuron	darkslateblue	6_wk_FB_neuron_darkslateblue	1	CMC-modules_navy	38	0.206866	0	0	1
6_wk_FB_neuron	darkslateblue	6_wk_FB_neuron_darkslateblue	1	CMC-modules_plum	31	0.168759	0	0	1
6_wk_FB_neuron	darkslateblue	6_wk_FB_neuron_darkslateblue	1	CMC-modules_sienna	145	0.789356	0	0	1
6_wk_FB_neuron	darkslateblue	6_wk_FB_neuron_darkslateblue	1	CMC-modules_thistle	26	0.14154	0	0	1
6_wk_FB_neuron	darkslateblue	6_wk_FB_neuron_darkslateblue	1	CMC-modules_violet	32	0.174203	0	0	1
6_wk_FB_neuron	darkslateblue	6_wk_FB_neuron_darkslateblue	1	CMC-modules_wheat	87	0.473613	0	0	1
6_wk_FB_neuron	darkslateblue	6_wk_FB_neuron_darkslateblue	1	primary_cnvgene	192	1.04522	0	0	1
6_wk_FB_neuron	darkslateblue	6_wk_FB_neuron_darkslateblue	1	primary_SCZ-LoF	80	0.435507	0	0	1
6_wk_FB_neuron	darkslateblue	6_wk_FB_neuron_darkslateblue	1	primary_ARC	27	0.146983	0	0	1
6_wk_FB_neuron	darkslateblue	6_wk_FB_neuron_darkslateblue	1	primary_NMDAR_network	61	0.332074	0	0	1
6_wk_FB_neuron	darkslateblue	6_wk_FB_neuron_darkslateblue	1	primary_PSD-95_(core)	64	0.348405	0	0	1
6_wk_FB_neuron	darkslateblue	6_wk_FB_neuron_darkslateblue	1	primary_mGluR5	37	0.201422	0	0	1
6_wk_FB_neuron	darkslateblue	6_wk_FB_neuron_darkslateblue	1	COS_DE	31	0.168759	0	0	1
6_wk_FB_neuron	darkslateblue	6_wk_FB_neuron_darkslateblue	1	6_wk_FB_neuron-hiPSC	433	2.35718	0	0	1
6_wk_FB_neuron	darkturquoise	6_wk_FB_neuron_darkturquoise	1	SendaiDE	2179	21.3518	114	5.33913	3.62614e-65
6_wk_FB_neuron	darkturquoise	6_wk_FB_neuron_darkturquoise	1	6_wk_FB_neuron-Myocyte	6052	59.3029	153	2.57997	3.20495e-64
6_wk_FB_neuron	darkturquoise	6_wk_FB_neuron_darkturquoise	1	6_wk_FB_neuron-MEF	7254	71.0812	153	2.15247	4.83155e-52
6_wk_FB_neuron	darkturquoise	6_wk_FB_neuron_darkturquoise	1	6_wk_FB_neuron-Neuron	6828	66.9069	127	1.89816	9.39746e-24
6_wk_FB_neuron	darkturquoise	6_wk_FB_neuron_darkturquoise	1	CMC-modules_brown	897	8.78961	37	4.20951	4.27898e-14
6_wk_FB_neuron	darkturquoise	6_wk_FB_neuron_darkturquoise	1	NPC-MEF	6437	63.0755	98	1.55369	9.02175e-09
6_wk_FB_neuron	darkturquoise	6_wk_FB_neuron_darkturquoise	1	CMC-modules_ivory	142	1.39144	8	5.74942	7.8362e-05
6_wk_FB_neuron	darkturquoise	6_wk_FB_neuron_darkturquoise	1	CMC-modules_salmon	312	3.05726	10	3.27091	0.00101744
6_wk_FB_neuron	darkturquoise	6_wk_FB_neuron_darkturquoise	1	CMC-modules_navy	38	0.372358	3	8.05676	0.00605456
6_wk_FB_neuron	darkturquoise	6_wk_FB_neuron_darkturquoise	1	CMC-modules_wheat	87	0.852504	4	4.69206	0.010523
6_wk_FB_neuron	darkturquoise	6_wk_FB_neuron_darkturquoise	1	CMC-modules_coral	166	1.62662	5	3.07386	0.0237976
6_wk_FB_neuron	darkturquoise	6_wk_FB_neuron_darkturquoise	1	CMC-modules_hotpink	28	0.274369	2	7.28945	0.0305274
6_wk_FB_neuron	darkturquoise	6_wk_FB_neuron_darkturquoise	1	CMC-modules_black	625	6.12431	11	1.79612	0.0436385
6_wk_FB_neuron	darkturquoise	6_wk_FB_neuron_darkturquoise	1	primary_PSD_(human_core)	644	6.31049	11	1.74313	0.0520522
6_wk_FB_neuron	darkturquoise	6_wk_FB_neuron_darkturquoise	1	NPC-Fibroblast	1516	14.8551	21	1.41365	0.0657919
6_wk_FB_neuron	darkturquoise	6_wk_FB_neuron_darkturquoise	1	CMC-modules_bisque	44	0.431152	2	4.63874	0.0690751
6_wk_FB_neuron	darkturquoise	6_wk_FB_neuron_darkturquoise	1	CMC-modules_magenta	473	4.63488	8	1.72604	0.0938492
6_wk_FB_neuron	darkturquoise	6_wk_FB_neuron_darkturquoise	1	CMC-modules_chocolate	74	0.725118	2	2.75817	0.163862
6_wk_FB_neuron	darkturquoise	6_wk_FB_neuron_darkturquoise	1	CMC-modules_sienna	145	1.42084	3	2.11143	0.170187
6_wk_FB_neuron	darkturquoise	6_wk_FB_neuron_darkturquoise	1	primary_kirov_de_novo_CNV	150	1.46983	2	1.3607	0.433564
6_wk_FB_neuron	darkturquoise	6_wk_FB_neuron_darkturquoise	1	primary_NMDAR_network	61	0.597733	1	1.67299	0.452199
6_wk_FB_neuron	darkturquoise	6_wk_FB_neuron_darkturquoise	1	primary_PSD-95_(core)	64	0.627129	1	1.59457	0.468208
6_wk_FB_neuron	darkturquoise	6_wk_FB_neuron_darkturquoise	1	CMC-modules_lightcyan	268	2.6261	3	1.14238	0.490211
6_wk_FB_neuron	darkturquoise	6_wk_FB_neuron_darkturquoise	1	primary_SCZ-LoF	80	0.783912	1	1.27565	0.546059
6_wk_FB_neuron	darkturquoise	6_wk_FB_neuron_darkturquoise	1	primary_cnvgene	192	1.88139	2	1.06304	0.563737
6_wk_FB_neuron	darkturquoise	6_wk_FB_neuron_darkturquoise	1	gws3k-8.6_Schizophrenia	88	0.862303	1	1.15969	0.580625
6_wk_FB_neuron	darkturquoise	6_wk_FB_neuron_darkturquoise	1	CMC-modules_greenyellow	334	3.27283	3	0.916637	0.639145
6_wk_FB_neuron	darkturquoise	6_wk_FB_neuron_darkturquoise	1	CMC-modules_purple	390	3.82157	3	0.785018	0.739672
6_wk_FB_neuron	darkturquoise	6_wk_FB_neuron_darkturquoise	1	NPC-Astrocytes	5150	50.4643	47	0.931351	0.751662
6_wk_FB_neuron	darkturquoise	6_wk_FB_neuron_darkturquoise	1	NPC-hiPSC	2422	23.7329	21	0.884846	0.762187
6_wk_FB_neuron	darkturquoise	6_wk_FB_neuron_darkturquoise	1	CMC-modules_yellow	423	4.14493	3	0.723775	0.787796
6_wk_FB_neuron	darkturquoise	6_wk_FB_neuron_darkturquoise	1	6_wk_FB_neuron-Astrocytes	3396	33.2771	29	0.871471	0.826121
6_wk_FB_neuron	darkturquoise	6_wk_FB_neuron_darkturquoise	1	NPC-Newly_Formed_Oligodendrocyte	3302	32.356	28	0.865374	0.832788
6_wk_FB_neuron	darkturquoise	6_wk_FB_neuron_darkturquoise	1	CMC-modules_grey	2524	24.7324	20	0.808655	0.877957
6_wk_FB_neuron	darkturquoise	6_wk_FB_neuron_darkturquoise	1	CMC-modules_green	816	7.9959	5	0.62532	0.907276
6_wk_FB_neuron	darkturquoise	6_wk_FB_neuron_darkturquoise	1	CMC-modules_midnightblue	292	2.86128	1	0.349494	0.945123
6_wk_FB_neuron	darkturquoise	6_wk_FB_neuron_darkturquoise	1	CMC-modules_turquoise	1650	16.1682	10	0.618499	0.968174
6_wk_FB_neuron	darkturquoise	6_wk_FB_neuron_darkturquoise	1	CMC_DE.CMC_DE_FDR_5	590	5.78135	2	0.34594	0.98107
6_wk_FB_neuron	darkturquoise	6_wk_FB_neuron_darkturquoise	1	CMC-modules_pink	427	4.18413	1	0.238998	0.985927
6_wk_FB_neuron	darkturquoise	6_wk_FB_neuron_darkturquoise	1	NPC-Oligodendrocyte_Precursor_Cell	4902	48.0342	31	0.645374	0.999279
6_wk_FB_neuron	darkturquoise	6_wk_FB_neuron_darkturquoise	1	CMC-modules_blue	1154	11.3079	3	0.265301	0.999338
6_wk_FB_neuron	darkturquoise	6_wk_FB_neuron_darkturquoise	1	NPC-Neuron	2359	23.1156	10	0.432608	0.999669
6_wk_FB_neuron	darkturquoise	6_wk_FB_neuron_darkturquoise	1	6_wk_FB_neuron-Oligodendrocyte_Precursor_Cell	3721	36.4617	5	0.13713	1
6_wk_FB_neuron	darkturquoise	6_wk_FB_neuron_darkturquoise	1	CMC_DE.CMC_DE_FDR_1	87	0.852504	0	0	1
6_wk_FB_neuron	darkturquoise	6_wk_FB_neuron_darkturquoise	1	CMC-modules_cyan	298	2.92007	0	0	1
6_wk_FB_neuron	darkturquoise	6_wk_FB_neuron_darkturquoise	1	CMC-modules_forestgreen	28	0.274369	0	0	1
6_wk_FB_neuron	darkturquoise	6_wk_FB_neuron_darkturquoise	1	CMC-modules_grey60	109	1.06808	0	0	1
6_wk_FB_neuron	darkturquoise	6_wk_FB_neuron_darkturquoise	1	CMC-modules_khaki	51	0.499744	0	0	1
6_wk_FB_neuron	darkturquoise	6_wk_FB_neuron_darkturquoise	1	CMC-modules_lightgreen	199	1.94998	0	0	1
6_wk_FB_neuron	darkturquoise	6_wk_FB_neuron_darkturquoise	1	CMC-modules_lightyellow	163	1.59722	0	0	1
6_wk_FB_neuron	darkturquoise	6_wk_FB_neuron_darkturquoise	1	CMC-modules_mediumblue	26	0.254771	0	0	1
6_wk_FB_neuron	darkturquoise	6_wk_FB_neuron_darkturquoise	1	CMC-modules_peru	114	1.11707	0	0	1
6_wk_FB_neuron	darkturquoise	6_wk_FB_neuron_darkturquoise	1	CMC-modules_plum	31	0.303766	0	0	1
6_wk_FB_neuron	darkturquoise	6_wk_FB_neuron_darkturquoise	1	CMC-modules_red	689	6.75144	0	0	1
6_wk_FB_neuron	darkturquoise	6_wk_FB_neuron_darkturquoise	1	CMC-modules_seashell	55	0.538939	0	0	1
6_wk_FB_neuron	darkturquoise	6_wk_FB_neuron_darkturquoise	1	CMC-modules_tan	281	2.75349	0	0	1
6_wk_FB_neuron	darkturquoise	6_wk_FB_neuron_darkturquoise	1	CMC-modules_thistle	26	0.254771	0	0	1
6_wk_FB_neuron	darkturquoise	6_wk_FB_neuron_darkturquoise	1	CMC-modules_violet	32	0.313565	0	0	1
6_wk_FB_neuron	darkturquoise	6_wk_FB_neuron_darkturquoise	1	primary_ARC	27	0.26457	0	0	1
6_wk_FB_neuron	darkturquoise	6_wk_FB_neuron_darkturquoise	1	primary_mGluR5	37	0.362559	0	0	1
6_wk_FB_neuron	darkturquoise	6_wk_FB_neuron_darkturquoise	1	secondary_FMRP-targets	770	7.54515	0	0	1
6_wk_FB_neuron	darkturquoise	6_wk_FB_neuron_darkturquoise	1	COS_DE	31	0.303766	0	0	1
6_wk_FB_neuron	darkturquoise	6_wk_FB_neuron_darkturquoise	1	6_wk_FB_neuron-Fibroblast	6148	60.2436	13	0.21579	1
6_wk_FB_neuron	darkturquoise	6_wk_FB_neuron_darkturquoise	1	6_wk_FB_neuron-hiPSC	433	4.24292	0	0	1
6_wk_FB_neuron	darkviolet	6_wk_FB_neuron_darkviolet	1	SendaiDE	2179	3.62841	20	5.51206	7.18059e-13
6_wk_FB_neuron	darkviolet	6_wk_FB_neuron_darkviolet	1	6_wk_FB_neuron-Myocyte	6052	10.0776	24	2.38151	1.65284e-08
6_wk_FB_neuron	darkviolet	6_wk_FB_neuron_darkviolet	1	CMC-modules_yellow	423	0.704368	7	9.93799	4.29188e-06
6_wk_FB_neuron	darkviolet	6_wk_FB_neuron_darkviolet	1	6_wk_FB_neuron-Astrocytes	3396	5.65493	11	1.94521	0.0148587
6_wk_FB_neuron	darkviolet	6_wk_FB_neuron_darkviolet	1	6_wk_FB_neuron-MEF	7254	12.0792	15	1.24181	0.170351
6_wk_FB_neuron	darkviolet	6_wk_FB_neuron_darkviolet	1	secondary_FMRP-targets	770	1.28218	2	1.55984	0.36943
6_wk_FB_neuron	darkviolet	6_wk_FB_neuron_darkviolet	1	CMC-modules_tan	281	0.467913	1	2.13715	0.376594
6_wk_FB_neuron	darkviolet	6_wk_FB_neuron_darkviolet	1	CMC-modules_purple	390	0.649417	1	1.53984	0.482217
6_wk_FB_neuron	darkviolet	6_wk_FB_neuron_darkviolet	1	CMC-modules_blue	1154	1.92161	2	1.04079	0.582523
6_wk_FB_neuron	darkviolet	6_wk_FB_neuron_darkviolet	1	NPC-Oligodendrocyte_Precursor_Cell	4902	8.16267	8	0.980071	0.600472
6_wk_FB_neuron	darkviolet	6_wk_FB_neuron_darkviolet	1	CMC-modules_green	816	1.35878	1	0.735954	0.752594
6_wk_FB_neuron	darkviolet	6_wk_FB_neuron_darkviolet	1	NPC-Neuron	2359	3.92814	3	0.76372	0.775081
6_wk_FB_neuron	darkviolet	6_wk_FB_neuron_darkviolet	1	NPC-Astrocytes	5150	8.57564	7	0.816266	0.805043
6_wk_FB_neuron	darkviolet	6_wk_FB_neuron_darkviolet	1	NPC-hiPSC	2422	4.03305	2	0.495903	0.928027
6_wk_FB_neuron	darkviolet	6_wk_FB_neuron_darkviolet	1	CMC-modules_turquoise	1650	2.74753	1	0.363963	0.945321
6_wk_FB_neuron	darkviolet	6_wk_FB_neuron_darkviolet	1	NPC-MEF	6437	10.7187	2	0.18659	0.999981
6_wk_FB_neuron	darkviolet	6_wk_FB_neuron_darkviolet	1	CMC_DE.CMC_DE_FDR_1	87	0.14487	0	0	1
6_wk_FB_neuron	darkviolet	6_wk_FB_neuron_darkviolet	1	CMC_DE.CMC_DE_FDR_5	590	0.982452	0	0	1
6_wk_FB_neuron	darkviolet	6_wk_FB_neuron_darkviolet	1	CMC-modules_bisque	44	0.0732676	0	0	1
6_wk_FB_neuron	darkviolet	6_wk_FB_neuron_darkviolet	1	CMC-modules_black	625	1.04073	0	0	1
6_wk_FB_neuron	darkviolet	6_wk_FB_neuron_darkviolet	1	CMC-modules_brown	897	1.49366	0	0	1
6_wk_FB_neuron	darkviolet	6_wk_FB_neuron_darkviolet	1	CMC-modules_chocolate	74	0.123223	0	0	1
6_wk_FB_neuron	darkviolet	6_wk_FB_neuron_darkviolet	1	CMC-modules_coral	166	0.276419	0	0	1
6_wk_FB_neuron	darkviolet	6_wk_FB_neuron_darkviolet	1	CMC-modules_cyan	298	0.496221	0	0	1
6_wk_FB_neuron	darkviolet	6_wk_FB_neuron_darkviolet	1	CMC-modules_forestgreen	28	0.0466248	0	0	1
6_wk_FB_neuron	darkviolet	6_wk_FB_neuron_darkviolet	1	CMC-modules_greenyellow	334	0.556168	0	0	1
6_wk_FB_neuron	darkviolet	6_wk_FB_neuron_darkviolet	1	CMC-modules_grey	2524	4.20289	0	0	1
6_wk_FB_neuron	darkviolet	6_wk_FB_neuron_darkviolet	1	CMC-modules_grey60	109	0.181504	0	0	1
6_wk_FB_neuron	darkviolet	6_wk_FB_neuron_darkviolet	1	CMC-modules_hotpink	28	0.0466248	0	0	1
6_wk_FB_neuron	darkviolet	6_wk_FB_neuron_darkviolet	1	CMC-modules_ivory	142	0.236454	0	0	1
6_wk_FB_neuron	darkviolet	6_wk_FB_neuron_darkviolet	1	CMC-modules_khaki	51	0.0849238	0	0	1
6_wk_FB_neuron	darkviolet	6_wk_FB_neuron_darkviolet	1	CMC-modules_lightcyan	268	0.446266	0	0	1
6_wk_FB_neuron	darkviolet	6_wk_FB_neuron_darkviolet	1	CMC-modules_lightgreen	199	0.331369	0	0	1
6_wk_FB_neuron	darkviolet	6_wk_FB_neuron_darkviolet	1	CMC-modules_lightyellow	163	0.271423	0	0	1
6_wk_FB_neuron	darkviolet	6_wk_FB_neuron_darkviolet	1	CMC-modules_magenta	473	0.787626	0	0	1
6_wk_FB_neuron	darkviolet	6_wk_FB_neuron_darkviolet	1	CMC-modules_mediumblue	26	0.0432945	0	0	1
6_wk_FB_neuron	darkviolet	6_wk_FB_neuron_darkviolet	1	CMC-modules_midnightblue	292	0.48623	0	0	1
6_wk_FB_neuron	darkviolet	6_wk_FB_neuron_darkviolet	1	CMC-modules_navy	38	0.0632765	0	0	1
6_wk_FB_neuron	darkviolet	6_wk_FB_neuron_darkviolet	1	CMC-modules_peru	114	0.18983	0	0	1
6_wk_FB_neuron	darkviolet	6_wk_FB_neuron_darkviolet	1	CMC-modules_pink	427	0.711029	0	0	1
6_wk_FB_neuron	darkviolet	6_wk_FB_neuron_darkviolet	1	CMC-modules_plum	31	0.0516203	0	0	1
6_wk_FB_neuron	darkviolet	6_wk_FB_neuron_darkviolet	1	CMC-modules_red	689	1.1473	0	0	1
6_wk_FB_neuron	darkviolet	6_wk_FB_neuron_darkviolet	1	CMC-modules_salmon	312	0.519534	0	0	1
6_wk_FB_neuron	darkviolet	6_wk_FB_neuron_darkviolet	1	CMC-modules_seashell	55	0.0915845	0	0	1
6_wk_FB_neuron	darkviolet	6_wk_FB_neuron_darkviolet	1	CMC-modules_sienna	145	0.24145	0	0	1
6_wk_FB_neuron	darkviolet	6_wk_FB_neuron_darkviolet	1	CMC-modules_thistle	26	0.0432945	0	0	1
6_wk_FB_neuron	darkviolet	6_wk_FB_neuron_darkviolet	1	CMC-modules_violet	32	0.0532855	0	0	1
6_wk_FB_neuron	darkviolet	6_wk_FB_neuron_darkviolet	1	CMC-modules_wheat	87	0.14487	0	0	1
6_wk_FB_neuron	darkviolet	6_wk_FB_neuron_darkviolet	1	gws3k-8.6_Schizophrenia	88	0.146535	0	0	1
6_wk_FB_neuron	darkviolet	6_wk_FB_neuron_darkviolet	1	primary_cnvgene	192	0.319713	0	0	1
6_wk_FB_neuron	darkviolet	6_wk_FB_neuron_darkviolet	1	primary_kirov_de_novo_CNV	150	0.249776	0	0	1
6_wk_FB_neuron	darkviolet	6_wk_FB_neuron_darkviolet	1	primary_SCZ-LoF	80	0.133214	0	0	1
6_wk_FB_neuron	darkviolet	6_wk_FB_neuron_darkviolet	1	primary_ARC	27	0.0449597	0	0	1
6_wk_FB_neuron	darkviolet	6_wk_FB_neuron_darkviolet	1	primary_NMDAR_network	61	0.101576	0	0	1
6_wk_FB_neuron	darkviolet	6_wk_FB_neuron_darkviolet	1	primary_PSD_(human_core)	644	1.07237	0	0	1
6_wk_FB_neuron	darkviolet	6_wk_FB_neuron_darkviolet	1	primary_PSD-95_(core)	64	0.106571	0	0	1
6_wk_FB_neuron	darkviolet	6_wk_FB_neuron_darkviolet	1	primary_mGluR5	37	0.0616114	0	0	1
6_wk_FB_neuron	darkviolet	6_wk_FB_neuron_darkviolet	1	COS_DE	31	0.0516203	0	0	1
6_wk_FB_neuron	darkviolet	6_wk_FB_neuron_darkviolet	1	6_wk_FB_neuron-Fibroblast	6148	10.2375	0	0	1
6_wk_FB_neuron	darkviolet	6_wk_FB_neuron_darkviolet	1	6_wk_FB_neuron-hiPSC	433	0.72102	0	0	1
6_wk_FB_neuron	darkviolet	6_wk_FB_neuron_darkviolet	1	6_wk_FB_neuron-Neuron	6828	11.3698	0	0	1
6_wk_FB_neuron	darkviolet	6_wk_FB_neuron_darkviolet	1	6_wk_FB_neuron-Oligodendrocyte_Precursor_Cell	3721	6.19611	0	0	1
6_wk_FB_neuron	darkviolet	6_wk_FB_neuron_darkviolet	1	NPC-Fibroblast	1516	2.5244	0	0	1
6_wk_FB_neuron	darkviolet	6_wk_FB_neuron_darkviolet	1	NPC-Newly_Formed_Oligodendrocyte	3302	5.4984	0	0	1
6_wk_FB_neuron	deeppink	6_wk_FB_neuron_deeppink	1	6_wk_FB_neuron-Astrocytes	3396	4.34994	19	4.36787	3.93978e-12
6_wk_FB_neuron	deeppink	6_wk_FB_neuron_deeppink	1	6_wk_FB_neuron-Oligodendrocyte_Precursor_Cell	3721	4.76624	16	3.35695	1.86248e-07
6_wk_FB_neuron	deeppink	6_wk_FB_neuron_deeppink	1	6_wk_FB_neuron-Fibroblast	6148	7.87498	18	2.28572	3.81921e-06
6_wk_FB_neuron	deeppink	6_wk_FB_neuron_deeppink	1	NPC-Oligodendrocyte_Precursor_Cell	4902	6.27898	15	2.38892	7.67049e-05
6_wk_FB_neuron	deeppink	6_wk_FB_neuron_deeppink	1	NPC-Astrocytes	5150	6.59664	13	1.9707	0.00333433
6_wk_FB_neuron	deeppink	6_wk_FB_neuron_deeppink	1	primary_PSD_(human_core)	644	0.824901	4	4.84907	0.00819689
6_wk_FB_neuron	deeppink	6_wk_FB_neuron_deeppink	1	CMC-modules_purple	390	0.499552	3	6.00538	0.0128563
6_wk_FB_neuron	deeppink	6_wk_FB_neuron_deeppink	1	secondary_FMRP-targets	770	0.986294	4	4.05558	0.0151133
6_wk_FB_neuron	deeppink	6_wk_FB_neuron_deeppink	1	6_wk_FB_neuron-Neuron	6828	8.746	14	1.60073	0.0160784
6_wk_FB_neuron	deeppink	6_wk_FB_neuron_deeppink	1	CMC-modules_lightgreen	199	0.254899	2	7.84623	0.0264124
6_wk_FB_neuron	deeppink	6_wk_FB_neuron_deeppink	1	primary_ARC	27	0.0345843	1	28.9148	0.0340424
6_wk_FB_neuron	deeppink	6_wk_FB_neuron_deeppink	1	CMC-modules_tan	281	0.359933	2	5.55658	0.0495575
6_wk_FB_neuron	deeppink	6_wk_FB_neuron_deeppink	1	CMC-modules_seashell	55	0.0704496	1	14.1945	0.0681813
6_wk_FB_neuron	deeppink	6_wk_FB_neuron_deeppink	1	CMC-modules_peru	114	0.146023	1	6.84825	0.136402
6_wk_FB_neuron	deeppink	6_wk_FB_neuron_deeppink	1	CMC-modules_sienna	145	0.185731	1	5.38414	0.170318
6_wk_FB_neuron	deeppink	6_wk_FB_neuron_deeppink	1	CMC_DE.CMC_DE_FDR_5	590	0.755732	2	2.64644	0.173581
6_wk_FB_neuron	deeppink	6_wk_FB_neuron_deeppink	1	primary_kirov_de_novo_CNV	150	0.192135	1	5.20467	0.175668
6_wk_FB_neuron	deeppink	6_wk_FB_neuron_deeppink	1	CMC-modules_coral	166	0.21263	1	4.70301	0.19257
6_wk_FB_neuron	deeppink	6_wk_FB_neuron_deeppink	1	primary_cnvgene	192	0.245933	1	4.06615	0.219335
6_wk_FB_neuron	deeppink	6_wk_FB_neuron_deeppink	1	CMC-modules_green	816	1.04522	2	1.91348	0.281235
6_wk_FB_neuron	deeppink	6_wk_FB_neuron_deeppink	1	CMC-modules_salmon	312	0.399641	1	2.50224	0.332313
6_wk_FB_neuron	deeppink	6_wk_FB_neuron_deeppink	1	CMC-modules_turquoise	1650	2.11349	3	1.41945	0.355504
6_wk_FB_neuron	deeppink	6_wk_FB_neuron_deeppink	1	NPC-hiPSC	2422	3.10234	4	1.28935	0.377177
6_wk_FB_neuron	deeppink	6_wk_FB_neuron_deeppink	1	CMC-modules_brown	897	1.14897	1	0.870346	0.693959
6_wk_FB_neuron	deeppink	6_wk_FB_neuron_deeppink	1	NPC-MEF	6437	8.24516	7	0.848982	0.784254
6_wk_FB_neuron	deeppink	6_wk_FB_neuron_deeppink	1	CMC-modules_blue	1154	1.47816	1	0.676516	0.78489
6_wk_FB_neuron	deeppink	6_wk_FB_neuron_deeppink	1	NPC-Newly_Formed_Oligodendrocyte	3302	4.22954	3	0.709297	0.827203
6_wk_FB_neuron	deeppink	6_wk_FB_neuron_deeppink	1	NPC-Fibroblast	1516	1.94185	1	0.514974	0.870492
6_wk_FB_neuron	deeppink	6_wk_FB_neuron_deeppink	1	6_wk_FB_neuron-Myocyte	6052	7.75202	5	0.644993	0.936476
6_wk_FB_neuron	deeppink	6_wk_FB_neuron_deeppink	1	SendaiDE	2179	2.79108	1	0.358284	0.950613
6_wk_FB_neuron	deeppink	6_wk_FB_neuron_deeppink	1	NPC-Neuron	2359	3.02165	1	0.330945	0.962298
6_wk_FB_neuron	deeppink	6_wk_FB_neuron_deeppink	1	CMC-modules_grey	2524	3.233	1	0.309311	0.970658
6_wk_FB_neuron	deeppink	6_wk_FB_neuron_deeppink	1	CMC_DE.CMC_DE_FDR_1	87	0.111438	0	0	1
6_wk_FB_neuron	deeppink	6_wk_FB_neuron_deeppink	1	CMC-modules_bisque	44	0.0563597	0	0	1
6_wk_FB_neuron	deeppink	6_wk_FB_neuron_deeppink	1	CMC-modules_black	625	0.800564	0	0	1
6_wk_FB_neuron	deeppink	6_wk_FB_neuron_deeppink	1	CMC-modules_chocolate	74	0.0947867	0	0	1
6_wk_FB_neuron	deeppink	6_wk_FB_neuron_deeppink	1	CMC-modules_cyan	298	0.381709	0	0	1
6_wk_FB_neuron	deeppink	6_wk_FB_neuron_deeppink	1	CMC-modules_forestgreen	28	0.0358652	0	0	1
6_wk_FB_neuron	deeppink	6_wk_FB_neuron_deeppink	1	CMC-modules_greenyellow	334	0.427821	0	0	1
6_wk_FB_neuron	deeppink	6_wk_FB_neuron_deeppink	1	CMC-modules_grey60	109	0.139618	0	0	1
6_wk_FB_neuron	deeppink	6_wk_FB_neuron_deeppink	1	CMC-modules_hotpink	28	0.0358652	0	0	1
6_wk_FB_neuron	deeppink	6_wk_FB_neuron_deeppink	1	CMC-modules_ivory	142	0.181888	0	0	1
6_wk_FB_neuron	deeppink	6_wk_FB_neuron_deeppink	1	CMC-modules_khaki	51	0.065326	0	0	1
6_wk_FB_neuron	deeppink	6_wk_FB_neuron_deeppink	1	CMC-modules_lightcyan	268	0.343282	0	0	1
6_wk_FB_neuron	deeppink	6_wk_FB_neuron_deeppink	1	CMC-modules_lightyellow	163	0.208787	0	0	1
6_wk_FB_neuron	deeppink	6_wk_FB_neuron_deeppink	1	CMC-modules_magenta	473	0.605867	0	0	1
6_wk_FB_neuron	deeppink	6_wk_FB_neuron_deeppink	1	CMC-modules_mediumblue	26	0.0333034	0	0	1
6_wk_FB_neuron	deeppink	6_wk_FB_neuron_deeppink	1	CMC-modules_midnightblue	292	0.374023	0	0	1
6_wk_FB_neuron	deeppink	6_wk_FB_neuron_deeppink	1	CMC-modules_navy	38	0.0486743	0	0	1
6_wk_FB_neuron	deeppink	6_wk_FB_neuron_deeppink	1	CMC-modules_pink	427	0.546945	0	0	1
6_wk_FB_neuron	deeppink	6_wk_FB_neuron_deeppink	1	CMC-modules_plum	31	0.039708	0	0	1
6_wk_FB_neuron	deeppink	6_wk_FB_neuron_deeppink	1	CMC-modules_red	689	0.882541	0	0	1
6_wk_FB_neuron	deeppink	6_wk_FB_neuron_deeppink	1	CMC-modules_thistle	26	0.0333034	0	0	1
6_wk_FB_neuron	deeppink	6_wk_FB_neuron_deeppink	1	CMC-modules_violet	32	0.0409889	0	0	1
6_wk_FB_neuron	deeppink	6_wk_FB_neuron_deeppink	1	CMC-modules_wheat	87	0.111438	0	0	1
6_wk_FB_neuron	deeppink	6_wk_FB_neuron_deeppink	1	CMC-modules_yellow	423	0.541821	0	0	1
6_wk_FB_neuron	deeppink	6_wk_FB_neuron_deeppink	1	gws3k-8.6_Schizophrenia	88	0.112719	0	0	1
6_wk_FB_neuron	deeppink	6_wk_FB_neuron_deeppink	1	primary_SCZ-LoF	80	0.102472	0	0	1
6_wk_FB_neuron	deeppink	6_wk_FB_neuron_deeppink	1	primary_NMDAR_network	61	0.078135	0	0	1
6_wk_FB_neuron	deeppink	6_wk_FB_neuron_deeppink	1	primary_PSD-95_(core)	64	0.0819777	0	0	1
6_wk_FB_neuron	deeppink	6_wk_FB_neuron_deeppink	1	primary_mGluR5	37	0.0473934	0	0	1
6_wk_FB_neuron	deeppink	6_wk_FB_neuron_deeppink	1	COS_DE	31	0.039708	0	0	1
6_wk_FB_neuron	deeppink	6_wk_FB_neuron_deeppink	1	6_wk_FB_neuron-hiPSC	433	0.55463	0	0	1
6_wk_FB_neuron	deeppink	6_wk_FB_neuron_deeppink	1	6_wk_FB_neuron-MEF	7254	9.29166	0	0	1
6_wk_FB_neuron	firebrick3	6_wk_FB_neuron_firebrick3	1	6_wk_FB_neuron-Myocyte	6052	6.97682	18	2.57997	3.83877e-08
6_wk_FB_neuron	firebrick3	6_wk_FB_neuron_firebrick3	1	6_wk_FB_neuron-MEF	7254	8.3625	17	2.03289	2.19054e-05
6_wk_FB_neuron	firebrick3	6_wk_FB_neuron_firebrick3	1	CMC-modules_chocolate	74	0.0853081	1	11.7222	0.0819997
6_wk_FB_neuron	firebrick3	6_wk_FB_neuron_firebrick3	1	6_wk_FB_neuron-hiPSC	433	0.499167	2	4.00667	0.0876731
6_wk_FB_neuron	firebrick3	6_wk_FB_neuron_firebrick3	1	primary_SCZ-LoF	80	0.0922249	1	10.8431	0.0883622
6_wk_FB_neuron	firebrick3	6_wk_FB_neuron_firebrick3	1	NPC-hiPSC	2422	2.79211	5	1.79076	0.134245
6_wk_FB_neuron	firebrick3	6_wk_FB_neuron_firebrick3	1	CMC_DE.CMC_DE_FDR_5	590	0.680159	2	2.94049	0.146661
6_wk_FB_neuron	firebrick3	6_wk_FB_neuron_firebrick3	1	CMC-modules_lightyellow	163	0.187908	1	5.32175	0.172213
6_wk_FB_neuron	firebrick3	6_wk_FB_neuron_firebrick3	1	CMC-modules_coral	166	0.191367	1	5.22557	0.175103
6_wk_FB_neuron	firebrick3	6_wk_FB_neuron_firebrick3	1	CMC-modules_lightgreen	199	0.22941	1	4.35902	0.206269
6_wk_FB_neuron	firebrick3	6_wk_FB_neuron_firebrick3	1	CMC-modules_green	816	0.940694	2	2.12609	0.241726
6_wk_FB_neuron	firebrick3	6_wk_FB_neuron_firebrick3	1	CMC-modules_lightcyan	268	0.308954	1	3.23673	0.267877
6_wk_FB_neuron	firebrick3	6_wk_FB_neuron_firebrick3	1	CMC-modules_greenyellow	334	0.385039	1	2.59714	0.322558
6_wk_FB_neuron	firebrick3	6_wk_FB_neuron_firebrick3	1	NPC-Oligodendrocyte_Precursor_Cell	4902	5.65108	7	1.2387	0.324257
6_wk_FB_neuron	firebrick3	6_wk_FB_neuron_firebrick3	1	CMC-modules_blue	1154	1.33034	2	1.50337	0.388348
[truncated: 11,825 more rows]
