# Supplementary material for: Transcriptional signatures of schizophrenia in hiPSC-derived NPCs and neurons are concordant with post-mortem adult brains
Source: Nat Commun. 2017 Dec 20;8:2225. doi: 10.1038/s41467-017-02330-5 (PMC5738408; doi:10.1038/s41467-017-02330-5)
Supplement: Supplementary file 11 — Supplementary Data 8 [file 41467_2017_2330_MOESM11_ESM.xlsx]

## Sheet: NPC
geneName	logFC	AveExpr	t	P.Value	adj.P.Val	B	qvalue	gene
ENSG00000230847	-3.58181	-2.04589	-5.07799	2.83566e-06	0.0536223	-3.09232	0.0536223	ENSG00000230847
ENSG00000226259	-1.29438	2.39808	-4.62113	1.61299e-05	0.104649	-0.686174	0.104649	GTF2H2B
ENSG00000164930	-0.817273	4.86436	-4.61338	1.66021e-05	0.104649	0.95893	0.104649	FZD6
ENSG00000162618	-2.38698	-0.736552	-4.4293	3.27143e-05	0.154657	-2.73858	0.154657	ELTD1
ENSG00000236725	-1.10558	0.465807	-4.23644	6.56038e-05	0.248114	-2.21245	0.248114	ENSG00000236725
ENSG00000177873	-0.547733	3.6251	-4.08404	0.0001124	0.354246	-0.827411	0.354246	ZNF619
ENSG00000269337	-1.12063	0.726017	-4.00905	0.000145932	0.394225	-2.31774	0.394225	ENSG00000269337
ENSG00000226002	0.72937	0.175094	3.96874	0.00016774	0.396494	-2.60335	0.396494	ENSG00000226002
ENSG00000145246	0.90441	3.48698	3.88958	0.000219999	0.462243	-1.24666	0.462243	ATP10D
ENSG00000139117	-1.57096	3.39152	-3.79301	0.000305005	0.576764	-1.48491	0.576764	CPNE8
ENSG00000184988	-0.682488	0.610819	-3.76018	0.000340482	0.585319	-2.63435	0.585319	TMEM106A
ENSG00000037757	-1.15556	3.06419	-3.64231	0.000503119	0.750392	-1.86676	0.750392	MRI1
ENSG00000121691	1.58356	4.39413	3.59829	0.000581032	0.750392	-1.29642	0.750392	CAT
ENSG00000169629	-0.907198	2.8968	-3.5969	0.000583675	0.750392	-1.97649	0.750392	RGPD8
ENSG00000181234	4.7922	-0.95654	3.58218	0.000612309	0.750392	-3.52103	0.750392	TMEM132C
ENSG00000236383	-0.735481	-0.472267	-3.57102	0.000634916	0.750392	-3.27665	0.750392	LINC00854
ENSG00000179546	-1.32252	-0.590843	-3.5409	0.00069993	0.778569	-3.37934	0.778569	HTR1D
ENSG00000228463	-1.59149	-0.491519	-3.51344	0.000764653	0.796065	-3.34279	0.796065	ENSG00000228463
ENSG00000162981	1.76534	2.18046	3.48304	0.000842904	0.796065	-2.42365	0.796065	FAM84A
ENSG00000036448	1.00023	1.71454	3.47262	0.00087144	0.796065	-2.49688	0.796065	MYOM2
ENSG00000185149	-1.70219	0.728145	-3.46188	0.00090181	0.796065	-2.85257	0.796065	NPY2R
ENSG00000240342	-0.714598	4.83809	-3.45351	0.000926147	0.796065	-1.48164	0.796065	RPS2P5
ENSG00000110628	-0.6622	2.16106	-3.36169	0.0012374	0.920356	-2.53174	0.920356	SLC22A18
ENSG00000226869	2.68815	-1.03817	3.35548	0.00126166	0.920356	-3.61712	0.920356	LHFPL3-AS1
ENSG00000090339	-1.69315	0.540605	-3.34695	0.00129572	0.920356	-3.18862	0.920356	ICAM1
ENSG00000196581	1.908	0.979725	3.34014	0.00132357	0.920356	-3.23144	0.920356	AJAP1
ENSG00000198715	-0.687189	2.052	-3.31859	0.00141534	0.920356	-2.61145	0.920356	C1orf85
ENSG00000151388	0.661189	5.35938	3.31565	0.00142834	0.920356	-1.62678	0.920356	ADAMTS12
ENSG00000250538	-1.5931	-0.884811	-3.30324	0.00148434	0.920356	-3.57345	0.920356	ENSG00000250538
ENSG00000126822	1.24	4.31713	3.28698	0.0015609	0.920356	-1.9173	0.920356	PLEKHG3
ENSG00000229404	-1.75013	-0.958143	-3.28693	0.00156115	0.920356	-3.57331	0.920356	LINC00858
ENSG00000139970	1.46592	5.39734	3.2639	0.00167589	0.920356	-1.88099	0.920356	RTN1
ENSG00000178773	-1.39386	0.33512	-3.25837	0.0017046	0.920356	-3.26647	0.920356	CPNE7
ENSG00000227775	0.469888	4.05814	3.25411	0.00172706	0.920356	-2.06564	0.920356	ENSG00000227775
ENSG00000132600	0.165382	4.9081	3.25009	0.0017485	0.920356	-1.83152	0.920356	PRMT7
ENSG00000108231	1.61088	1.3916	3.23556	0.00182804	0.920356	-2.98849	0.920356	LGI1
ENSG00000115507	2.14319	-0.000915572	3.23464	0.0018332	0.920356	-3.32058	0.920356	OTX1
ENSG00000185985	2.83436	5.12796	3.23174	0.00184947	0.920356	-1.83325	0.920356	SLITRK2
ENSG00000153930	2.05772	3.72963	3.20514	0.00200568	0.972496	-2.27813	0.972496	ANKFN1
ENSG00000263535	-0.642386	0.250493	-3.17796	0.00217796	0.983829	-3.31115	0.983829	AK4P1
ENSG00000137962	-0.910317	5.95056	-3.17558	0.00219367	0.983829	-1.85851	0.983829	ARHGAP29
ENSG00000107819	-0.358543	4.91376	-3.16787	0.00224534	0.983829	-2.00032	0.983829	SFXN3
ENSG00000170089	-0.583844	2.38695	-3.14637	0.00239556	0.983829	-2.71651	0.983829	ENSG00000170089
ENSG00000124313	-0.718846	3.31769	-3.1456	0.00240112	0.983829	-2.49761	0.983829	IQSEC2
ENSG00000099251	-2.06032	-0.617178	-3.14011	0.00244099	0.983829	-3.58278	0.983829	HSD17B7P2
ENSG00000003402	-1.08688	2.97841	-3.13985	0.00244294	0.983829	-2.56867	0.983829	CFLAR
ENSG00000151834	3.01591	-1.65726	3.13253	0.00249711	0.983829	-3.87385	0.983829	GABRA2
ENSG00000168852	0.65638	-0.348661	3.13251	0.00249729	0.983829	-3.54039	0.983829	TPTE2P5
ENSG00000196569	-1.32853	3.3493	-3.12345	0.00256593	0.990241	-2.50635	0.990241	LAMA2
ENSG00000118946	-0.777806	6.99451	-3.11365	0.00264226	0.999304	-1.92856	0.999304	PCDH17
ENSG00000110436	1.40002	5.92079	3.10002	0.0027518	0.99953	-2.02461	0.99953	SLC1A2
ENSG00000248734	0.534613	0.345333	3.08724	0.00285843	0.99953	-3.34423	0.99953	ENSG00000248734
ENSG00000105963	-0.629275	0.972324	-3.08631	0.00286628	0.99953	-3.21163	0.99953	ADAP1
ENSG00000228824	-1.10549	1.05849	-3.07803	0.0029376	0.99953	-3.19883	0.99953	MIR4500HG
ENSG00000155016	0.304797	4.74138	3.06261	0.00307475	0.99953	-2.2246	0.99953	CYP2U1
ENSG00000237945	-1.27696	3.02956	-3.06177	0.00308242	0.99953	-2.59953	0.99953	LINC00649
ENSG00000254353	-2.11382	-0.410072	-3.06042	0.00309471	0.99953	-3.64478	0.99953	ENSG00000254353
ENSG00000179542	2.49282	0.492822	3.04559	0.00323305	0.99953	-3.4449	0.99953	SLITRK4
ENSG00000077063	1.48942	3.27986	3.02512	0.00343348	0.99953	-2.68402	0.99953	CTTNBP2
ENSG00000022556	2.63179	1.27779	3.01891	0.00349654	0.99953	-3.08527	0.99953	NLRP2
ENSG00000230373	-0.739632	1.01056	-3.01163	0.00357189	0.99953	-3.21375	0.99953	GOLGA6L5
ENSG00000232300	0.646656	-0.31027	3.00983	0.0035907	0.99953	-3.5809	0.99953	FAM215B
ENSG00000221870	2.45051	1.45345	2.99799	0.00371694	0.99953	-3.07979	0.99953	TMEM257
ENSG00000146707	-0.349541	3.3309	-2.96511	0.00408961	0.99953	-2.74062	0.99953	POMZP3
ENSG00000105136	-0.201913	4.70287	-2.96411	0.00410144	0.99953	-2.38916	0.99953	ZNF419
ENSG00000187416	2.53475	2.3069	2.96313	0.00411311	0.99953	-2.98828	0.99953	LHFPL3
ENSG00000065357	-0.337038	4.20342	-2.95246	0.00424188	0.99953	-2.53045	0.99953	DGKA
ENSG00000182606	-0.211491	7.43484	-2.94837	0.0042923	0.99953	-2.24585	0.99953	TRAK1
ENSG00000214694	0.369462	1.92597	2.94686	0.00431103	0.99953	-3.08177	0.99953	ARHGEF33
ENSG00000212719	-2.77908	2.00225	-2.94017	0.004395	0.99953	-3.02166	0.99953	C17orf51
ENSG00000160789	-0.307371	6.18506	-2.93879	0.00441251	0.99953	-2.28749	0.99953	LMNA
ENSG00000102452	-1.25375	2.82685	-2.90457	0.00486747	0.99953	-2.94794	0.99953	NALCN
ENSG00000102858	-0.172709	6.60893	-2.90111	0.00491593	0.99953	-2.34346	0.99953	MGRN1
ENSG00000227318	-1.89677	-0.60864	-2.89857	0.00495157	0.99953	-3.75134	0.99953	ENSG00000227318
ENSG00000256073	-1.13543	-0.639184	-2.89526	0.00499864	0.99953	-3.76403	0.99953	C21orf119
ENSG00000244026	-0.481441	3.86874	-2.8903	0.00506972	0.99953	-2.68855	0.99953	FAM86DP
ENSG00000006757	-0.995762	1.59364	-2.88795	0.00510378	0.99953	-3.20026	0.99953	PNPLA4
ENSG00000175548	-0.584647	4.40223	-2.88609	0.00513099	0.99953	-2.59312	0.99953	ALG10B
ENSG00000239959	-0.741961	-0.185519	-2.88499	0.00514701	0.99953	-3.6649	0.99953	ENPP7P2
ENSG00000256043	-1.20684	2.18859	-2.88047	0.00521367	0.99953	-3.11987	0.99953	CTSO
ENSG00000133731	-0.182991	5.29088	-2.87881	0.00523829	0.99953	-2.45566	0.99953	IMPA1
ENSG00000148123	1.19546	1.25067	2.87716	0.00526292	0.99953	-3.36746	0.99953	ENSG00000148123
ENSG00000262246	-0.305799	2.73738	-2.87198	0.0053409	0.99953	-2.99629	0.99953	CORO7
ENSG00000145736	-0.555506	3.21395	-2.86634	0.00542699	0.99953	-2.90017	0.99953	GTF2H2
ENSG00000182667	1.23286	4.15863	2.86327	0.00547436	0.99953	-2.71065	0.99953	NTM
ENSG00000198963	1.28942	1.08988	2.85827	0.00555237	0.99953	-3.34915	0.99953	RORB
ENSG00000269600	1.80514	-1.30325	2.85721	0.00556894	0.99953	-3.90684	0.99953	ENSG00000269600
ENSG00000188517	-1.18275	3.51426	-2.84317	0.00579427	0.99953	-2.86859	0.99953	COL25A1
ENSG00000267374	1.50338	1.16077	2.8421	0.00581178	0.99953	-3.33928	0.99953	LINC00669
ENSG00000099810	0.190789	5.67073	2.83319	0.00595937	0.99953	-2.50992	0.99953	MTAP
ENSG00000175556	1.18435	-0.468596	2.82573	0.00608566	0.99953	-3.82316	0.99953	LONRF3
ENSG00000147041	-1.25326	1.53459	-2.81223	0.00632024	0.99953	-3.35784	0.99953	SYTL5
ENSG00000105650	-0.60822	0.636656	-2.80708	0.00641204	0.99953	-3.53328	0.99953	PDE4C
ENSG00000169884	1.29258	0.834462	2.80519	0.00644598	0.99953	-3.49164	0.99953	WNT10B
ENSG00000124785	1.49364	1.9445	2.79755	0.00658502	0.99953	-3.24197	0.99953	NRN1
ENSG00000183067	0.644906	1.76128	2.78941	0.00673611	0.99953	-3.29516	0.99953	IGSF5
ENSG00000213186	0.486	4.01805	2.78663	0.00678838	0.99953	-2.80678	0.99953	TRIM59
ENSG00000196781	0.514087	6.75483	2.77335	0.00704357	0.99953	-2.57778	0.99953	TLE1
ENSG00000228203	0.919814	1.68052	2.77018	0.00710593	0.99953	-3.30995	0.99953	RNF144A-AS1
ENSG00000266644	1.03598	-0.480614	2.76988	0.00711182	0.99953	-3.7899	0.99953	ENSG00000266644
ENSG00000227082	1.15858	-0.248708	2.76752	0.00715832	0.99953	-3.77652	0.99953	ENSG00000227082
ENSG00000185829	0.421379	3.18795	2.73867	0.00775205	0.99953	-3.05319	0.99953	ARL17A
ENSG00000179603	1.29171	0.121441	2.73628	0.00780308	0.99953	-3.69564	0.99953	GRM8
ENSG00000236516	1.66995	-1.1772	2.73094	0.00791847	0.99953	-3.98444	0.99953	ENSG00000236516
ENSG00000136104	0.354135	3.83698	2.72702	0.00800432	0.99953	-2.94156	0.99953	RNASEH2B
ENSG00000231437	-0.989662	-0.234463	-2.72599	0.00802685	0.99953	-3.77977	0.99953	ENSG00000231437
ENSG00000067066	-1.22205	0.0548387	-2.725	0.00804874	0.99953	-3.73994	0.99953	SP100
ENSG00000153406	0.594108	1.12252	2.72197	0.00811584	0.99953	-3.4727	0.99953	NMRAL1
ENSG00000254667	1.02481	0.667349	2.71981	0.00816397	0.99953	-3.58978	0.99953	ENSG00000254667
ENSG00000196993	-0.793694	0.0667859	-2.71822	0.00819979	0.99953	-3.72465	0.99953	NPIPB9
ENSG00000266937	-0.245417	1.64881	-2.7179	0.00820686	0.99953	-3.36422	0.99953	ENSG00000266937
ENSG00000118596	0.981319	1.79993	2.71044	0.00837609	0.99953	-3.38398	0.99953	SLC16A7
ENSG00000107959	-0.186137	5.65926	-2.70993	0.0083878	0.99953	-2.72368	0.99953	PITRM1
ENSG00000175287	0.78123	-0.192797	2.70472	0.0085079	0.99953	-3.79089	0.99953	PHYHD1
ENSG00000103067	0.376121	1.0558	2.70383	0.00852873	0.99953	-3.48645	0.99953	ESRP2
ENSG00000229789	-1.1379	-0.219501	-2.6998	0.00862309	0.99953	-3.79224	0.99953	ENSG00000229789
ENSG00000263214	-0.306417	1.02236	-2.69699	0.00868936	0.99953	-3.50631	0.99953	ZNF205-AS1
ENSG00000130940	-0.862454	3.0011	-2.68838	0.00889541	0.99953	-3.17166	0.99953	CASZ1
ENSG00000234431	-1.08284	-0.0453674	-2.68531	0.0089698	0.99953	-3.7551	0.99953	ENSG00000234431
ENSG00000253954	0.909331	-0.0100037	2.67803	0.00914885	0.99953	-3.76184	0.99953	HMGN1P38
ENSG00000065361	1.04135	2.36144	2.67799	0.00914988	0.99953	-3.28333	0.99953	ERBB3
ENSG00000162595	-0.962499	1.78284	-2.67491	0.00922679	0.99953	-3.43708	0.99953	DIRAS3
ENSG00000128203	-0.665515	3.34338	-2.66653	0.0094384	0.99953	-3.12824	0.99953	ASPHD2
ENSG00000115295	-0.291623	5.09278	-2.663	0.00952896	0.99953	-2.87428	0.99953	CLIP4
ENSG00000169955	-0.669715	1.64508	-2.6612	0.00957528	0.99953	-3.42099	0.99953	ZNF747
ENSG00000172346	-0.344718	4.02973	-2.65985	0.00961049	0.99953	-3.02806	0.99953	CSDC2
ENSG00000141028	-0.654372	-0.0257716	-2.65472	0.0097443	0.99953	-3.75694	0.99953	CDRT15P1
ENSG00000180747	0.196733	4.68197	2.65425	0.00975682	0.99953	-2.90344	0.99953	ENSG00000180747
ENSG00000112333	2.67968	-1.80997	2.65417	0.00975886	0.99953	-4.10699	0.99953	NR2E1
ENSG00000230982	-0.245124	2.06969	-2.65074	0.00984954	0.99953	-3.37913	0.99953	DSTNP1
ENSG00000174951	-1.24225	-0.687191	-2.64931	0.00988757	0.99953	-3.97219	0.99953	FUT1
ENSG00000230005	-0.362118	-0.0282909	-2.6412	0.0101058	0.99953	-3.78937	0.99953	SNAP47-AS1
ENSG00000152092	1.42798	4.31457	2.6366	0.0102315	0.99953	-3.05525	0.99953	ASTN1
ENSG00000228153	0.921685	-0.382065	2.63645	0.0102355	0.99953	-3.88275	0.99953	ENSG00000228153
ENSG00000105088	0.68927	5.1565	2.63581	0.010253	0.99953	-2.91531	0.99953	OLFM2
ENSG00000183036	1.10466	0.282459	2.63365	0.0103128	0.99953	-3.78489	0.99953	PCP4
ENSG00000168016	-0.627552	1.61143	-2.63262	0.0103413	0.99953	-3.49844	0.99953	TRANK1
ENSG00000172738	-0.480119	0.394854	-2.6259	0.0105291	0.99953	-3.72034	0.99953	TMEM217
ENSG00000147872	0.557016	3.65115	2.62429	0.0105746	0.99953	-3.12347	0.99953	PLIN2
ENSG00000184743	-0.510956	5.01927	-2.62316	0.0106068	0.99953	-2.92834	0.99953	ATL3
ENSG00000116774	-1.03944	0.363285	-2.62252	0.0106249	0.99953	-3.72343	0.99953	OLFML3
ENSG00000256673	0.759419	-0.599102	2.61218	0.0109227	0.99953	-3.87763	0.99953	ENSG00000256673
ENSG00000099999	-0.186518	4.04777	-2.61152	0.0109419	0.99953	-3.07451	0.99953	RNF215
ENSG00000159921	-0.162178	5.28987	-2.6059	0.0111072	0.99953	-2.92154	0.99953	GNE
ENSG00000187164	-0.400714	6.05143	-2.60419	0.0111577	0.99953	-2.89196	0.99953	KIAA1598
ENSG00000173894	0.295798	5.3494	2.58452	0.0117566	0.99953	-2.97519	0.99953	CBX2
ENSG00000137693	0.299529	7.58005	2.58444	0.0117592	0.99953	-2.90609	0.99953	YAP1
ENSG00000033122	-0.647975	6.81959	-2.58081	0.0118727	0.99953	-2.91551	0.99953	LRRC7
ENSG00000159674	0.931354	2.42683	2.58076	0.0118743	0.99953	-3.39888	0.99953	SPON2
ENSG00000105971	-0.478406	4.89153	-2.58044	0.0118843	0.99953	-3.00535	0.99953	CAV2
ENSG00000178537	-0.294808	3.25176	-2.57929	0.0119204	0.99953	-3.26997	0.99953	SLC25A20
ENSG00000128294	-0.484148	4.32013	-2.5767	0.0120024	0.99953	-3.08112	0.99953	TPST2
ENSG00000183454	1.47348	3.31955	2.57359	0.0121018	0.99953	-3.33242	0.99953	GRIN2A
ENSG00000160712	-0.707639	1.12015	-2.56958	0.0122305	0.99953	-3.63672	0.99953	IL6R
ENSG00000145020	-0.330574	3.75295	-2.56704	0.012313	0.99953	-3.18861	0.99953	AMT
ENSG00000005020	1.00057	2.88104	2.56118	0.0125045	0.99953	-3.35756	0.99953	SKAP2
ENSG00000261520	1.49248	0.54964	2.56016	0.0125384	0.99953	-3.78598	0.99953	DLGAP1-AS5
ENSG00000224717	1.01551	0.183949	2.55875	0.0125848	0.99953	-3.80986	0.99953	ENSG00000224717
ENSG00000155980	-0.286523	7.73202	-2.55853	0.0125921	0.99953	-2.95052	0.99953	KIF5A
ENSG00000214783	0.160338	3.51704	2.55345	0.0127617	0.99953	-3.25127	0.99953	POLR2J4
ENSG00000184515	1.94689	-1.32444	2.55094	0.0128461	0.99953	-4.04859	0.99953	BEX5
ENSG00000215375	-0.373612	3.11138	-2.55084	0.0128497	0.99953	-3.32446	0.99953	MYL5
ENSG00000204520	0.989436	2.13229	2.5492	0.012905	0.99953	-3.47964	0.99953	MICA
ENSG00000162869	-0.36082	4.96881	-2.54885	0.0129171	0.99953	-3.04673	0.99953	PPP1R21
ENSG00000169084	0.20124	3.33215	2.54084	0.0131914	0.99953	-3.30095	0.99953	DHRSX
ENSG00000229970	-1.08867	-0.211328	-2.53964	0.0132328	0.99953	-3.8577	0.99953	ENSG00000229970
ENSG00000001036	-0.413649	4.72006	-2.53837	0.0132769	0.99953	-3.08118	0.99953	FUCA2
ENSG00000253330	0.492164	-0.341278	2.53598	0.0133605	0.99953	-3.93037	0.99953	ENSG00000253330
ENSG00000238286	0.367864	0.629152	2.53524	0.0133863	0.99953	-3.73919	0.99953	SLC35E1P1
ENSG00000166435	0.302311	4.67987	2.535	0.0133948	0.99953	-3.09265	0.99953	XRRA1
ENSG00000238278	-0.462049	2.91525	-2.53192	0.0135031	0.99953	-3.3686	0.99953	ALG1L6P
ENSG00000179978	0.629296	2.45674	2.52704	0.0136763	0.99953	-3.44128	0.99953	ENSG00000179978
ENSG00000148600	1.01082	3.25683	2.52557	0.0137289	0.99953	-3.32458	0.99953	CDHR1
ENSG00000087077	0.456972	4.24672	2.52547	0.0137328	0.99953	-3.1682	0.99953	TRIP6
ENSG00000144746	-0.242608	7.07473	-2.51461	0.0141269	0.99953	-3.02603	0.99953	ARL6IP5
ENSG00000171873	-0.941697	-0.149376	-2.50798	0.0143731	0.99953	-3.89993	0.99953	ADRA1D
ENSG00000259085	0.380519	0.823771	2.50705	0.0144077	0.99953	-3.70443	0.99953	ENSG00000259085
ENSG00000154874	-0.963047	0.238155	-2.50059	0.0146516	0.99953	-3.83287	0.99953	CCDC144B
ENSG00000177311	-0.29936	6.25953	-2.49764	0.0147641	0.99953	-3.06706	0.99953	ZBTB38
ENSG00000177335	1.70128	-0.699779	2.49486	0.0148708	0.99953	-4.01544	0.99953	C8orf31
ENSG00000111058	-0.962159	3.03918	-2.49457	0.014882	0.99953	-3.39874	0.99953	ACSS3
ENSG00000001561	0.778047	3.19074	2.48965	0.0150725	0.99953	-3.40033	0.99953	ENPP4
ENSG00000162885	0.181414	4.67825	2.48777	0.0151461	0.99953	-3.16379	0.99953	B3GALNT2
ENSG00000132849	-0.40684	4.96207	-2.48472	0.0152658	0.99953	-3.14852	0.99953	INADL
ENSG00000243056	0.40483	-0.0625092	2.48469	0.015267	0.99953	-3.90528	0.99953	EIF4EBP3
ENSG00000113211	0.757796	1.91157	2.48457	0.0152719	0.99953	-3.57617	0.99953	PCDHB6
ENSG00000223685	-0.706337	-0.22162	-2.47899	0.0154935	0.99953	-3.94679	0.99953	LINC00571
ENSG00000011405	0.14345	7.62324	2.47871	0.0155048	0.99953	-3.08501	0.99953	PIK3C2A
ENSG00000178996	-0.268914	5.36994	-2.47832	0.0155202	0.99953	-3.1256	0.99953	SNX18
ENSG00000102871	-0.488251	0.571037	-2.47788	0.0155379	0.99953	-3.80879	0.99953	TRADD
ENSG00000259363	0.805048	0.205966	2.47624	0.0156036	0.99953	-3.88615	0.99953	ENSG00000259363
ENSG00000185046	-1.09413	3.89615	-2.47254	0.0157535	0.99953	-3.31407	0.99953	ANKS1B
ENSG00000102053	0.378725	3.47346	2.47038	0.015841	0.99953	-3.36158	0.99953	ZC3H12B
ENSG00000130590	-0.549207	2.22701	-2.47012	0.0158516	0.99953	-3.55533	0.99953	SAMD10
ENSG00000166199	0.377473	3.64773	2.46931	0.0158847	0.99953	-3.32961	0.99953	ALKBH3
ENSG00000185201	-1.33764	2.08707	-2.46328	0.0161329	0.99953	-3.57179	0.99953	IFITM2
ENSG00000100626	0.334999	5.12108	2.46149	0.0162073	0.99953	-3.16528	0.99953	GALNT16
ENSG00000135318	-1.02815	3.00257	-2.45918	0.0163036	0.99953	-3.45341	0.99953	NT5E
ENSG00000234367	0.381263	-0.261627	2.45914	0.0163054	0.99953	-3.96041	0.99953	PFN1P3
ENSG00000117155	0.528223	6.77869	2.45466	0.0164937	0.99953	-3.13133	0.99953	SSX2IP
ENSG00000103343	-0.146534	3.80929	-2.45185	0.0166131	0.99953	-3.33012	0.99953	ZNF174
ENSG00000196793	0.506851	2.45169	2.44925	0.0167242	0.99953	-3.5408	0.99953	ZNF239
ENSG00000048462	-1.20432	-0.279309	-2.4475	0.016799	0.99953	-3.94311	0.99953	TNFRSF17
ENSG00000173706	0.526451	6.66054	2.44196	0.0170387	0.99953	-3.14996	0.99953	HEG1
ENSG00000237919	-0.697816	2.40073	-2.44191	0.0170411	0.99953	-3.55387	0.99953	ENSG00000237919
ENSG00000172461	1.0207	4.91597	2.43978	0.0171341	0.99953	-3.23391	0.99953	FUT9
ENSG00000108946	-0.134143	8.57106	-2.4383	0.0171986	0.99953	-3.15492	0.99953	PRKAR1A
ENSG00000215861	0.897749	-0.720782	2.43132	0.0175078	0.99953	-4.08638	0.99953	ENSG00000215861
ENSG00000145494	-0.19488	3.09734	-2.43062	0.0175389	0.99953	-3.46315	0.99953	NDUFS6
ENSG00000267280	0.971647	-0.55909	2.42537	0.017775	0.99953	-4.00174	0.99953	ENSG00000267280
ENSG00000197565	0.692864	4.66763	2.4226	0.0179003	0.99953	-3.2674	0.99953	COL4A6
ENSG00000248719	1.55959	2.07301	2.41758	0.0181301	0.99953	-3.60706	0.99953	ENSG00000248719
ENSG00000106133	-0.303269	1.48613	-2.41674	0.018169	0.99953	-3.68863	0.99953	NSUN5P2
ENSG00000113209	0.937938	4.4522	2.41594	0.0182057	0.99953	-3.29274	0.99953	PCDHB5
ENSG00000187667	-0.85215	-0.103567	-2.41331	0.0183275	0.99953	-3.97972	0.99953	WHAMMP3
ENSG00000267383	0.492017	2.31878	2.41163	0.0184058	0.99953	-3.55403	0.99953	ENSG00000267383
ENSG00000240219	0.792974	0.590167	2.41123	0.0184242	0.99953	-3.85775	0.99953	ENSG00000240219
ENSG00000152192	-1.62429	0.178729	-2.40991	0.018486	0.99953	-3.90719	0.99953	POU4F1
ENSG00000106853	-0.523316	3.43089	-2.40558	0.0186897	0.99953	-3.45392	0.99953	PTGR1
ENSG00000120833	-0.611994	5.46834	-2.40293	0.0188153	0.99953	-3.23895	0.99953	SOCS2
ENSG00000182168	-1.08611	3.9707	-2.40182	0.0188683	0.99953	-3.38216	0.99953	UNC5C
ENSG00000115468	0.963915	3.71212	2.40119	0.0188984	0.99953	-3.42068	0.99953	EFHD1
ENSG00000146833	-1.64037	2.09337	-2.40117	0.0188993	0.99953	-3.67249	0.99953	TRIM4
ENSG00000047249	-0.190409	5.45703	-2.4007	0.018922	0.99953	-3.24482	0.99953	ATP6V1H
ENSG00000054179	-0.868248	0.782271	-2.40059	0.018927	0.99953	-3.81618	0.99953	ENTPD2
ENSG00000161681	1.47282	3.28861	2.39738	0.0190814	0.99953	-3.4798	0.99953	SHANK1
ENSG00000101955	0.924361	0.498495	2.39639	0.0191287	0.99953	-3.86155	0.99953	SRPX
ENSG00000176034	1.35207	1.33765	2.39622	0.0191371	0.99953	-3.83263	0.99953	CHDC2
ENSG00000255983	-1.47271	-1.62558	-2.39617	0.0191395	0.99953	-4.15656	0.99953	ENSG00000255983
ENSG00000090013	-0.541025	2.24176	-2.39513	0.0191898	0.99953	-3.62588	0.99953	BLVRB
ENSG00000066382	1.5031	3.20087	2.39434	0.0192281	0.99953	-3.51185	0.99953	MPPED2
ENSG00000093072	-0.879669	3.68166	-2.39409	0.0192404	0.99953	-3.42907	0.99953	CECR1
ENSG00000172594	0.328098	3.55872	2.39365	0.0192614	0.99953	-3.44422	0.99953	SMPDL3A
ENSG00000140937	1.18476	5.71732	2.39256	0.0193146	0.99953	-3.2498	0.99953	CDH11
ENSG00000183778	0.624989	3.13829	2.39246	0.0193197	0.99953	-3.51212	0.99953	B3GALT5
ENSG00000151287	-0.573646	1.32233	-2.38986	0.0194466	0.99953	-3.73728	0.99953	TEX30
ENSG00000239382	-0.217539	1.58182	-2.38433	0.0197189	0.99953	-3.70317	0.99953	ALKBH6
ENSG00000168066	0.144401	7.79988	2.38214	0.0198281	0.99953	-3.24393	0.99953	SF1
ENSG00000197705	1.10811	0.678457	2.37868	0.020001	0.99953	-3.85911	0.99953	KLHL14
ENSG00000152726	-1.50145	2.26484	-2.37718	0.0200766	0.99953	-3.66854	0.99953	FAM21B
ENSG00000197934	0.925421	1.98851	2.3767	0.0201007	0.99953	-3.66796	0.99953	ENSG00000197934
ENSG00000122012	1.51065	2.7688	2.37483	0.0201954	0.99953	-3.60863	0.99953	SV2C
ENSG00000256463	2.3764	4.31303	2.37446	0.0202139	0.99953	-3.37791	0.99953	SALL3
ENSG00000137203	1.86553	2.88869	2.3734	0.0202679	0.99953	-3.55556	0.99953	TFAP2A
ENSG00000178814	-0.560425	1.6916	-2.3726	0.0203088	0.99953	-3.71101	0.99953	OPLAH
ENSG00000165392	0.148694	5.8621	2.3711	0.0203851	0.99953	-3.27697	0.99953	WRN
ENSG00000152784	1.22234	5.76136	2.36762	0.0205637	0.99953	-3.28933	0.99953	PRDM8
ENSG00000231609	0.736166	0.57281	2.36567	0.0206645	0.99953	-3.86772	0.99953	ENSG00000231609
ENSG00000186340	-0.654732	6.43609	-2.36494	0.0207018	0.99953	-3.29668	0.99953	THBS2
ENSG00000259953	-0.399178	3.99294	-2.36459	0.0207199	0.99953	-3.42793	0.99953	ENSG00000259953
ENSG00000088053	0.840564	0.522201	2.36409	0.0207461	0.99953	-3.88019	0.99953	GP6
ENSG00000149115	0.193935	6.69334	2.36392	0.0207549	0.99953	-3.27625	0.99953	TNKS1BP1
ENSG00000172780	-0.26397	0.921629	-2.36115	0.0208991	0.99953	-3.81256	0.99953	RAB43
ENSG00000183569	0.281085	3.01292	2.36108	0.0209029	0.99953	-3.55678	0.99953	SERHL2
ENSG00000137571	0.776181	2.7856	2.35924	0.0209989	0.99953	-3.59627	0.99953	SLCO5A1
ENSG00000163637	-0.329796	5.76256	-2.35894	0.0210151	0.99953	-3.30024	0.99953	PRICKLE2
ENSG00000144290	1.08099	2.89999	2.35797	0.0210658	0.99953	-3.58867	0.99953	SLC4A10
ENSG00000106605	0.427415	4.05172	2.35757	0.0210869	0.99953	-3.42376	0.99953	BLVRA
ENSG00000181284	-0.350747	1.36339	-2.35754	0.0210886	0.99953	-3.76334	0.99953	TMEM102
ENSG00000205246	0.547643	5.00677	2.356	0.0211694	0.99953	-3.33613	0.99953	RPSAP58
ENSG00000224216	0.839261	0.382668	2.35596	0.021172	0.99953	-3.89838	0.99953	ENSG00000224216
ENSG00000240336	0.18071	3.1858	2.35386	0.0212831	0.99953	-3.54453	0.99953	ENSG00000240336
ENSG00000008196	-2.31786	1.33804	-2.35375	0.0212891	0.99953	-3.77632	0.99953	TFAP2B
ENSG00000164669	-0.662702	-0.246115	-2.35352	0.0213013	0.99953	-4.01379	0.99953	INTS4L1
ENSG00000139946	0.840293	5.88769	2.35215	0.0213738	0.99953	-3.31009	0.99953	PELI2
ENSG00000196873	-0.259731	2.38017	-2.35133	0.021418	0.99953	-3.64961	0.99953	CBWD3
ENSG00000101191	0.143324	7.18826	2.35072	0.02145	0.99953	-3.29451	0.99953	DIDO1
ENSG00000251664	0.508004	3.31331	2.34811	0.0215901	0.99953	-3.53982	0.99953	PCDHA12
ENSG00000114209	-0.118866	5.09191	-2.34717	0.0216409	0.99953	-3.34171	0.99953	PDCD10
ENSG00000115750	-0.241839	5.30914	-2.34492	0.0217621	0.99953	-3.33591	0.99953	TAF1B
ENSG00000072062	-0.192132	5.65313	-2.34318	0.0218569	0.99953	-3.32486	0.99953	PRKACA
ENSG00000226312	-0.857983	-0.128704	-2.34066	0.021994	0.99953	-3.99688	0.99953	CFLAR-AS1
ENSG00000165023	-0.714543	5.00953	-2.34003	0.0220283	0.99953	-3.38259	0.99953	DIRAS2
ENSG00000171680	-0.367807	5.70383	-2.33962	0.0220511	0.99953	-3.33254	0.99953	PLEKHG5
ENSG00000138185	0.262036	5.30565	2.33859	0.0221077	0.99953	-3.34587	0.99953	ENTPD1
ENSG00000112562	-0.961465	1.01916	-2.33805	0.022137	0.99953	-3.82102	0.99953	SMOC2
ENSG00000268225	-0.347594	1.6736	-2.33665	0.0222143	0.99953	-3.74257	0.99953	ENSG00000268225
ENSG00000249437	0.416575	1.81434	2.33401	0.0223605	0.99953	-3.72527	0.99953	NAIP
ENSG00000165164	1.22933	1.98782	2.33211	0.0224656	0.99953	-3.75046	0.99953	CXorf22
ENSG00000187068	1.21808	3.27837	2.33174	0.0224863	0.99953	-3.56376	0.99953	C3orf70
ENSG00000158321	-0.339234	7.93146	-2.33124	0.0225142	0.99953	-3.32559	0.99953	AUTS2
ENSG00000231121	1.22233	1.66202	2.32912	0.0226329	0.99953	-3.77959	0.99953	ENSG00000231121
ENSG00000156515	-0.220368	7.18534	-2.32905	0.0226368	0.99953	-3.32882	0.99953	HK1
ENSG00000186007	0.973815	0.544186	2.32756	0.0227208	0.99953	-3.91244	0.99953	LEMD1
ENSG00000010704	-0.730849	-0.669279	-2.32706	0.0227486	0.99953	-4.09646	0.99953	HFE
ENSG00000185585	-0.683071	5.03723	-2.326	0.0228084	0.99953	-3.40159	0.99953	OLFML2A
ENSG00000174791	-0.507421	2.20605	-2.3215	0.0230635	0.99953	-3.7013	0.99953	RIN1
ENSG00000168614	0.237612	4.55526	2.31892	0.0232115	0.99953	-3.42286	0.99953	NBPF9
ENSG00000136826	1.04711	0.0752657	2.31862	0.0232283	0.99953	-4.01038	0.99953	KLF4
ENSG00000144596	0.928798	3.09719	2.31769	0.0232822	0.99953	-3.60292	0.99953	GRIP2
ENSG00000124212	1.03096	2.80421	2.31749	0.0232937	0.99953	-3.63426	0.99953	PTGIS
ENSG00000168765	-0.416075	3.41774	-2.31508	0.0234323	0.99953	-3.55723	0.99953	GSTM4
ENSG00000236065	-0.393602	0.150345	-2.31236	0.0235901	0.99953	-3.97469	0.99953	ENSG00000236065
ENSG00000248740	-1.29765	-0.683062	-2.31211	0.0236047	0.99953	-4.06549	0.99953	ENSG00000248740
ENSG00000174607	0.916616	2.10967	2.30974	0.0237429	0.99953	-3.70793	0.99953	UGT8
ENSG00000152582	0.871682	3.65406	2.30968	0.0237466	0.99953	-3.54588	0.99953	SPEF2
ENSG00000131725	-0.172306	5.38532	-2.30726	0.0238882	0.99953	-3.38838	0.99953	WDR44
ENSG00000106868	-0.343172	5.38319	-2.30468	0.0240407	0.99953	-3.39708	0.99953	SUSD1
ENSG00000123643	-0.280699	4.30994	-2.30413	0.0240733	0.99953	-3.46518	0.99953	SLC36A1
ENSG00000131401	1.18581	-0.633389	2.30374	0.0240965	0.99953	-4.0895	0.99953	NAPSB
ENSG00000268189	-0.250402	1.03501	-2.30344	0.024114	0.99953	-3.84702	0.99953	ENSG00000268189
ENSG00000258984	-0.314479	-0.183112	-2.30006	0.0243152	0.99953	-4.0413	0.99953	UBE2F-SCLY
ENSG00000100399	-0.59409	-0.242345	-2.29617	0.0245484	0.99953	-4.04942	0.99953	CHADL
ENSG00000260065	-0.607303	3.33399	-2.29208	0.0247958	0.99953	-3.60549	0.99953	ENSG00000260065
ENSG00000130244	-0.268569	2.68191	-2.29146	0.0248336	0.99953	-3.68145	0.99953	FAM98C
ENSG00000187193	1.57711	0.0294544	2.29137	0.0248394	0.99953	-4.00287	0.99953	MT1X
ENSG00000133101	0.758385	1.78689	2.29115	0.0248527	0.99953	-3.76683	0.99953	CCNA1
ENSG00000166206	0.959287	5.70954	2.29104	0.0248592	0.99953	-3.41038	0.99953	GABRB3
ENSG00000129566	-0.177511	4.99938	-2.29035	0.0249011	0.99953	-3.43185	0.99953	TEP1
ENSG00000072786	-0.373066	4.4358	-2.28921	0.024971	0.99953	-3.47105	0.99953	STK10
ENSG00000240184	-0.800797	4.30475	-2.28828	0.025028	0.99953	-3.50001	0.99953	PCDHGC3
ENSG00000233297	-0.653561	-0.304823	-2.2863	0.0251496	0.99953	-4.06141	0.99953	RASA4DP
ENSG00000244926	0.381859	1.12393	2.28515	0.0252206	0.99953	-3.84746	0.99953	ALKBH3-AS1
ENSG00000186297	1.14899	0.636261	2.28309	0.0253481	0.99953	-3.96589	0.99953	GABRA5
ENSG00000185404	-0.926493	0.830769	-2.28139	0.0254533	0.99953	-3.90282	0.99953	SP140L
ENSG00000170430	1.49862	0.973786	2.27857	0.0256294	0.99953	-3.86946	0.99953	MGMT
ENSG00000133863	0.958539	1.76039	2.27729	0.0257099	0.99953	-3.79365	0.99953	TEX15
ENSG00000125675	0.99856	3.55851	2.27725	0.0257122	0.99953	-3.60103	0.99953	GRIA3
ENSG00000127252	1.45857	0.0158267	2.27518	0.0258424	0.99953	-4.02961	0.99953	HRASLS
ENSG00000107829	-0.423796	1.83066	-2.2749	0.0258601	0.99953	-3.78247	0.99953	FBXW4
ENSG00000175054	0.138962	6.364	2.27303	0.0259784	0.99953	-3.42089	0.99953	ATR
ENSG00000256972	0.642105	0.354529	2.2692	0.0262221	0.99953	-3.99021	0.99953	ENSG00000256972
ENSG00000167383	0.922936	4.28177	2.26788	0.0263061	0.99953	-3.50888	0.99953	ZNF229
ENSG00000130635	1.12192	5.64844	2.26772	0.0263163	0.99953	-3.44208	0.99953	COL5A1
ENSG00000147676	1.11674	0.907173	2.26669	0.0263825	0.99953	-3.96293	0.99953	MAL2
ENSG00000139116	0.279623	8.57056	2.26479	0.0265045	0.99953	-3.43096	0.99953	KIF21A
ENSG00000101938	1.31128	4.75956	2.26151	0.026717	0.99953	-3.51583	0.99953	CHRDL1
ENSG00000157379	-0.195174	3.64634	-2.26108	0.0267452	0.99953	-3.59579	0.99953	DHRS1
ENSG00000160932	1.92548	1.03119	2.26107	0.0267457	0.99953	-3.87726	0.99953	LY6E
ENSG00000246985	-0.672411	2.32179	-2.2607	0.0267696	0.99953	-3.74975	0.99953	SOCS2-AS1
ENSG00000012174	-0.173043	5.74366	-2.25985	0.026825	0.99953	-3.4497	0.99953	MBTPS2
ENSG00000182541	-0.232546	5.22095	-2.25751	0.0269779	0.99953	-3.47007	0.99953	LIMK2
ENSG00000165588	2.16698	0.333857	2.25734	0.0269891	0.99953	-3.96144	0.99953	OTX2
ENSG00000237461	0.587295	0.112624	2.25681	0.0270235	0.99953	-4.02676	0.99953	ENSG00000237461
ENSG00000105472	1.06219	0.815219	2.25641	0.0270499	0.99953	-3.91017	0.99953	CLEC11A
ENSG00000143850	-0.348067	5.44689	-2.25479	0.0271562	0.99953	-3.46489	0.99953	PLEKHA6
ENSG00000188107	0.396444	3.06923	2.25437	0.0271839	0.99953	-3.67481	0.99953	EYS
ENSG00000215045	-0.653431	0.738866	-2.2542	0.0271956	0.99953	-3.94391	0.99953	GRID2IP
ENSG00000176978	-0.426571	3.99119	-2.25321	0.0272608	0.99953	-3.57927	0.99953	DPP7
ENSG00000111186	0.742177	3.04184	2.25006	0.0274694	0.99953	-3.68187	0.99953	WNT5B
ENSG00000196497	0.266136	0.499858	2.24859	0.0275674	0.99953	-3.96877	0.99953	IPO4
ENSG00000232434	-0.209448	3.39588	-2.24547	0.0277764	0.99953	-3.6495	0.99953	C9orf172
ENSG00000153246	1.11493	-0.888653	2.24466	0.0278307	0.99953	-4.18573	0.99953	PLA2R1
ENSG00000147257	1.18887	4.54988	2.2429	0.0279498	0.99953	-3.53285	0.99953	GPC3
ENSG00000261589	0.292944	2.95215	2.24254	0.0279737	0.99953	-3.69745	0.99953	ENSG00000261589
ENSG00000230393	-0.55438	-0.341237	-2.24112	0.0280698	0.99953	-4.09878	0.99953	ENSG00000230393
ENSG00000142687	-0.133852	6.77993	-2.23913	0.0282054	0.99953	-3.47018	0.99953	KIAA0319L
ENSG00000064989	-0.792683	3.74417	-2.23762	0.0283084	0.99953	-3.62267	0.99953	CALCRL
ENSG00000257335	0.790508	-0.147489	2.23752	0.0283154	0.99953	-4.08294	0.99953	MGAM
ENSG00000267568	-0.504543	-0.149433	-2.23637	0.0283941	0.99953	-4.06543	0.99953	ENSG00000267568
ENSG00000267710	1.16703	2.50042	2.23581	0.028432	0.99953	-3.74702	0.99953	ENSG00000267710
ENSG00000206737	0.528969	0.459905	2.23429	0.0285367	0.99953	-3.97854	0.99953	RNVU1-18
ENSG00000231205	0.624494	0.974184	2.22963	0.0288587	0.99953	-3.9071	0.99953	ZNF826P
ENSG00000105974	-0.579723	5.33502	-2.22955	0.0288647	0.99953	-3.50463	0.99953	CAV1
ENSG00000170629	0.490306	4.32062	2.22733	0.0290193	0.99953	-3.56966	0.99953	DPY19L2P2
ENSG00000168952	1.74072	-1.47659	2.22257	0.029353	0.99953	-4.251	0.99953	STXBP6
ENSG00000198910	-0.599371	6.62821	-2.21917	0.0295935	0.99953	-3.50127	0.99953	L1CAM
ENSG00000259691	0.467516	-0.0713518	2.21861	0.0296336	0.99953	-4.06871	0.99953	FKBP1AP2
ENSG00000084764	-0.227872	4.92034	-2.21495	0.0298949	0.99953	-3.5474	0.99953	MAPRE3
ENSG00000113790	0.580152	1.78892	2.21455	0.0299235	0.99953	-3.85034	0.99953	EHHADH
ENSG00000176485	-0.311957	4.81465	-2.21309	0.0300286	0.99953	-3.55508	0.99953	PLA2G16
ENSG00000136319	0.182203	5.25415	2.21131	0.0301568	0.99953	-3.53536	0.99953	TTC5
ENSG00000266803	-0.281122	0.252994	-2.20897	0.030326	0.99953	-4.0292	0.99953	ENSG00000266803
ENSG00000169836	-1.29513	0.396115	-2.20734	0.0304442	0.99953	-4.00967	0.99953	TACR3
ENSG00000155984	-1.09621	2.49767	-2.20427	0.0306688	0.99953	-3.77782	0.99953	TMEM185A
ENSG00000147526	-0.352844	6.94535	-2.2016	0.0308651	0.99953	-3.52666	0.99953	TACC1
ENSG00000180828	1.26188	3.60576	2.20049	0.0309468	0.99953	-3.68144	0.99953	BHLHE22
ENSG00000166311	-0.277529	4.80886	-2.20003	0.0309811	0.99953	-3.58092	0.99953	SMPD1
ENSG00000258405	0.880213	2.31409	2.19812	0.0311226	0.99953	-3.7949	0.99953	ZNF578
ENSG00000139151	-1.20657	-0.780191	-2.19803	0.031129	0.99953	-4.18037	0.99953	PLCZ1
ENSG00000196961	-0.1663	6.67621	-2.19707	0.0312006	0.99953	-3.53436	0.99953	AP2A1
ENSG00000121892	0.116798	7.78711	2.19486	0.0313658	0.99953	-3.53621	0.99953	PDS5A
ENSG00000249690	0.57842	0.547909	2.19445	0.0313958	0.99953	-4.00044	0.99953	ENSG00000249690
ENSG00000113205	0.36657	4.07049	2.19355	0.0314638	0.99953	-3.64006	0.99953	PCDHB3
ENSG00000261658	0.77201	2.02103	2.19	0.0317307	0.99953	-3.84682	0.99953	ENSG00000261658
ENSG00000135899	-0.769565	1.67386	-2.18989	0.0317392	0.99953	-3.8905	0.99953	SP110
ENSG00000266932	0.880525	-0.5777	2.18659	0.031989	0.99953	-4.14545	0.99953	ENSG00000266932
ENSG00000184047	-0.224886	4.14118	-2.18618	0.0320204	0.99953	-3.63804	0.99953	DIABLO
ENSG00000166888	-0.771057	2.4025	-2.18508	0.0321043	0.99953	-3.80953	0.99953	STAT6
ENSG00000231431	1.4741	1.36496	2.1822	0.0323245	0.99953	-3.97471	0.99953	ENSG00000231431
ENSG00000175029	0.182406	6.91415	2.18053	0.0324527	0.99953	-3.55861	0.99953	CTBP2
ENSG00000186594	-0.36441	2.44602	-2.17958	0.0325259	0.99953	-3.8151	0.99953	MIR22HG
ENSG00000081842	0.616697	2.92002	2.17884	0.0325832	0.99953	-3.77171	0.99953	PCDHA6
ENSG00000103150	-0.2005	3.71199	-2.17739	0.0326954	0.99953	-3.68957	0.99953	MLYCD
ENSG00000170954	-0.24016	4.50845	-2.1751	0.0328732	0.99953	-3.62399	0.99953	ZNF415
ENSG00000125869	1.4747	3.85541	2.17476	0.0328996	0.99953	-3.68805	0.99953	LAMP5
ENSG00000140691	-0.217762	3.41795	-2.17286	0.0330478	0.99953	-3.72585	0.99953	ARMC5
ENSG00000186105	0.392867	-0.0488863	2.17271	0.0330598	0.99953	-4.09308	0.99953	LRRC70
ENSG00000198064	0.463537	-0.420213	2.1717	0.0331389	0.99953	-4.13346	0.99953	ENSG00000198064
ENSG00000198892	-0.408345	3.32075	-2.17061	0.0332248	0.99953	-3.7423	0.99953	SHISA4
ENSG00000155130	-0.223368	10.2895	-2.17015	0.0332609	0.99953	-3.58049	0.99953	MARCKS
ENSG00000189362	0.274686	3.50232	2.16972	0.033295	0.99953	-3.71882	0.99953	TMEM194B
ENSG00000155366	-0.247977	5.6321	-2.16944	0.0333169	0.99953	-3.58543	0.99953	RHOC
ENSG00000065882	0.27386	6.12995	2.16546	0.0336314	0.99953	-3.58496	0.99953	TBC1D1
ENSG00000222489	0.323329	0.20039	2.16516	0.0336552	0.99953	-4.05298	0.99953	ENSG00000222489
ENSG00000146556	-0.157473	3.56686	-2.16477	0.0336864	0.99953	-3.72106	0.99953	WASH2P
ENSG00000187210	1.06224	0.691188	2.16395	0.0337517	0.99953	-4.01161	0.99953	GCNT1
ENSG00000139625	-0.141142	5.58162	-2.1639	0.0337556	0.99953	-3.59485	0.99953	MAP3K12
ENSG00000119866	0.529393	5.1847	2.16286	0.0338389	0.99953	-3.60848	0.99953	BCL11A
ENSG00000260528	0.499017	0.663092	2.16162	0.0339376	0.99953	-4.00382	0.99953	FAM157C
ENSG00000163362	0.275191	3.53067	2.16118	0.0339735	0.99953	-3.70254	0.99953	C1orf106
ENSG00000231889	0.178053	4.62192	2.16054	0.0340246	0.99953	-3.63386	0.99953	TRAF3IP2-AS1
ENSG00000261578	0.331011	2.26415	2.1597	0.0340917	0.99953	-3.84453	0.99953	ENSG00000261578
ENSG00000117013	0.524033	0.600428	2.15925	0.034128	0.99953	-4.02469	0.99953	KCNQ4
ENSG00000106686	-0.459014	2.52289	-2.15841	0.0341961	0.99953	-3.83004	0.99953	SPATA6L
ENSG00000163624	0.78472	2.58499	2.15815	0.0342166	0.99953	-3.84133	0.99953	CDS1
ENSG00000259483	0.920711	-0.2827	2.15783	0.0342422	0.99953	-4.14798	0.99953	ENSG00000259483
ENSG00000123213	-0.20333	6.64392	-2.15775	0.034249	0.99953	-3.59319	0.99953	NLN
ENSG00000141503	-0.182998	5.90136	-2.15711	0.0343006	0.99953	-3.5995	0.99953	MINK1
ENSG00000095203	0.775831	3.95113	2.15706	0.0343049	0.99953	-3.70114	0.99953	EPB41L4B
ENSG00000234171	-0.287163	2.57152	-2.15572	0.0344137	0.99953	-3.82287	0.99953	ENSG00000234171
ENSG00000205209	-0.426505	0.668603	-2.15431	0.0345279	0.99953	-4.019	0.99953	SCGB2B2
ENSG00000269068	-0.236748	-0.0722126	-2.1539	0.0345608	0.99953	-4.10794	0.99953	ENSG00000269068
ENSG00000225193	-0.351032	0.370146	-2.15369	0.0345783	0.99953	-4.05451	0.99953	RPS12P26
ENSG00000214578	0.489876	-0.272031	2.153	0.0346341	0.99953	-4.14462	0.99953	HMGN2P15
ENSG00000166265	0.885668	3.94556	2.15206	0.034711	0.99953	-3.69109	0.99953	CYYR1
ENSG00000259915	0.440358	0.0634106	2.15108	0.0347916	0.99953	-4.09698	0.99953	ENSG00000259915
ENSG00000116299	-0.497187	2.92803	-2.14974	0.0349007	0.99953	-3.80578	0.99953	KIAA1324
ENSG00000133315	0.188977	3.31637	2.14839	0.0350118	0.99953	-3.76264	0.99953	MACROD1
ENSG00000197620	-0.187565	2.75994	-2.14638	0.0351775	0.99953	-3.81986	0.99953	CXorf40A
ENSG00000079841	0.799473	3.94611	2.14543	0.0352563	0.99953	-3.71584	0.99953	RIMS1
ENSG00000148848	-0.643336	3.99501	-2.1425	0.0354992	0.99953	-3.71082	0.99953	ADAM12
ENSG00000096092	-0.212034	4.22652	-2.14135	0.0355952	0.99953	-3.6923	0.99953	TMEM14A
ENSG00000230836	-1.23367	-0.496663	-2.14046	0.03567	0.99953	-4.16772	0.99953	ENSG00000230836
ENSG00000269190	0.346273	3.66278	2.14039	0.0356758	0.99953	-3.73166	0.99953	FBXO17
ENSG00000148942	-1.26301	-0.776575	-2.14017	0.0356942	0.99953	-4.17296	0.99953	SLC5A12
ENSG00000242013	-0.166621	3.2653	-2.13616	0.036031	0.99953	-3.78291	0.99953	USP27X
ENSG00000158805	-0.182287	4.28356	-2.13529	0.0361048	0.99953	-3.69034	0.99953	ZNF276
ENSG00000239407	0.149508	2.79102	2.13419	0.0361979	0.99953	-3.82955	0.99953	ENSG00000239407
ENSG00000103005	-0.160186	5.04628	-2.1339	0.0362219	0.99953	-3.65079	0.99953	USB1
ENSG00000182901	0.790392	0.841155	2.13346	0.0362593	0.99953	-4.06209	0.99953	RGS7
ENSG00000265293	0.346014	-0.00705578	2.13308	0.0362917	0.99953	-4.11033	0.99953	ARGFXP2
ENSG00000117971	-0.781715	0.610024	-2.12869	0.0366659	0.99953	-4.04	0.99953	CHRNB4
ENSG00000198467	-0.550745	4.22702	-2.12844	0.0366876	0.99953	-3.71024	0.99953	TPM2
ENSG00000064225	0.565368	3.17958	2.12772	0.0367496	0.99953	-3.79306	0.99953	ST3GAL6
ENSG00000161958	-0.329147	3.77545	-2.12743	0.0367741	0.99953	-3.74579	0.99953	FGF11
ENSG00000215548	-0.378771	2.04721	-2.12664	0.0368425	0.99953	-3.89497	0.99953	ENSG00000215548
ENSG00000183196	-0.540455	3.98878	-2.12515	0.0369701	0.99953	-3.73625	0.99953	CHST6
ENSG00000105357	1.62576	1.19686	2.1245	0.037027	0.99953	-4.00033	0.99953	MYH14
ENSG00000143443	-0.167854	2.88016	-2.12346	0.0371165	0.99953	-3.83	0.99953	C1orf56
ENSG00000065717	-1.12011	0.172898	-2.12323	0.0371364	0.99953	-4.13706	0.99953	TLE2
ENSG00000141570	0.197875	3.97927	2.12306	0.0371507	0.99953	-3.72878	0.99953	CBX8
ENSG00000153993	0.78957	3.66322	2.12159	0.0372785	0.99953	-3.75822	0.99953	SEMA3D
ENSG00000258548	1.06095	2.45903	2.121	0.0373301	0.99953	-3.86937	0.99953	LINC00645
ENSG00000185532	0.846766	4.21549	2.12003	0.0374148	0.99953	-3.72322	0.99953	PRKG1
ENSG00000261801	-0.699664	1.99414	-2.11752	0.0376337	0.99953	-3.89782	0.99953	LOXL1-AS1
ENSG00000186777	0.650753	1.48295	2.11564	0.0377985	0.99953	-3.9467	0.99953	ZNF732
ENSG00000188153	0.342875	6.88773	2.11485	0.0378688	0.99953	-3.65547	0.99953	COL4A5
ENSG00000182379	0.670178	1.34252	2.1146	0.0378907	0.99953	-3.98821	0.99953	NXPH4
ENSG00000104964	-0.162237	6.19011	-2.11297	0.0380348	0.99953	-3.66087	0.99953	AES
ENSG00000186715	0.466025	1.26984	2.11234	0.0380901	0.99953	-3.97627	0.99953	MST1L
ENSG00000205056	-0.874304	-0.517809	-2.11078	0.0382289	0.99953	-4.19161	0.99953	ENSG00000205056
ENSG00000048140	-0.16569	5.11351	-2.10989	0.0383075	0.99953	-3.68157	0.99953	TSPAN17
ENSG00000182771	0.911558	1.46613	2.10916	0.0383729	0.99953	-3.97196	0.99953	GRID1
ENSG00000085382	0.147855	6.00211	2.10813	0.0384642	0.99953	-3.66937	0.99953	HACE1
ENSG00000134775	0.253439	6.04719	2.10791	0.0384839	0.99953	-3.6691	0.99953	FHOD3
ENSG00000100599	-0.618482	1.14764	-2.1079	0.0384847	0.99953	-3.99268	0.99953	RIN3
ENSG00000152348	0.325543	3.38143	2.10598	0.0386566	0.99953	-3.80274	0.99953	ATG10
ENSG00000185261	0.443745	3.51475	2.10405	0.03883	0.99953	-3.79625	0.99953	KIAA0825
ENSG00000233668	0.320593	-0.119511	2.10367	0.0388648	0.99953	-4.13832	0.99953	ENSG00000233668
ENSG00000152822	-1.08664	1.67972	-2.10342	0.0388869	0.99953	-3.97355	0.99953	GRM1
ENSG00000198886	-0.202735	11.5619	-2.10218	0.0389995	0.99953	-3.68327	0.99953	MT-ND4
ENSG00000162873	0.662634	6.98457	2.10164	0.0390475	0.99953	-3.67458	0.99953	KLHDC8A
ENSG00000163297	0.458895	6.07877	2.1008	0.0391242	0.99953	-3.67966	0.99953	ANTXR2
ENSG00000133636	-0.874172	1.29224	-2.0977	0.0394054	0.99953	-3.98279	0.99953	NTS
ENSG00000085365	-0.225229	6.67029	-2.09761	0.0394141	0.99953	-3.68115	0.99953	SCAMP1
ENSG00000249626	-0.406455	2.30718	-2.09725	0.0394468	0.99953	-3.9089	0.99953	ENSG00000249626
ENSG00000129636	-0.151051	6.61498	-2.09682	0.039486	0.99953	-3.68248	0.99953	ITFG1
ENSG00000225485	-0.289156	5.3874	-2.09413	0.0397321	0.99953	-3.69759	0.99953	ARHGAP23
ENSG00000142794	-0.361495	3.64667	-2.09346	0.0397938	0.99953	-3.79573	0.99953	NBPF3
ENSG00000171757	0.410627	3.33992	2.09318	0.0398201	0.99953	-3.81949	0.99953	LRRC34
ENSG00000166482	0.519164	2.79476	2.09257	0.0398756	0.99953	-3.87091	0.99953	MFAP4
ENSG00000099385	-0.193359	4.7124	-2.09168	0.0399576	0.99953	-3.72179	0.99953	BCL7C
ENSG00000227855	0.292236	2.24892	2.09001	0.0401123	0.99953	-3.91525	0.99953	ENSG00000227855
ENSG00000184923	0.323563	1.7437	2.08952	0.040158	0.99953	-3.95155	0.99953	NUTM2A
ENSG00000125351	-0.261087	4.45916	-2.08823	0.040278	0.99953	-3.73604	0.99953	UPF3B
ENSG00000152804	-1.3358	0.0535749	-2.08809	0.0402906	0.99953	-4.13959	0.99953	HHEX
ENSG00000114573	-0.196389	7.34574	-2.08807	0.0402923	0.99953	-3.69384	0.99953	ATP6V1A
ENSG00000160404	-0.219322	2.71255	-2.08785	0.0403128	0.99953	-3.874	0.99953	TOR2A
ENSG00000110536	-0.252994	2.45537	-2.08768	0.0403286	0.99953	-3.90411	0.99953	PTPMT1
ENSG00000219470	0.300746	0.425546	2.08741	0.0403541	0.99953	-4.0823	0.99953	ENSG00000219470
ENSG00000150636	-0.5516	4.0547	-2.08736	0.0403585	0.99953	-3.76789	0.99953	CCDC102B
ENSG00000169436	2.45439	-1.39111	2.0862	0.0404661	0.99953	-4.30028	0.99953	COL22A1
ENSG00000170382	0.588507	4.39734	2.0855	0.0405317	0.99953	-3.75552	0.99953	LRRN2
ENSG00000166439	0.159492	6.46038	2.08537	0.0405443	0.99953	-3.69939	0.99953	RNF169
ENSG00000141524	-0.596826	1.62471	-2.08372	0.0406987	0.99953	-3.97049	0.99953	TMC6
ENSG00000178972	0.31121	1.72291	2.08351	0.0407184	0.99953	-3.96041	0.99953	ENSG00000178972
ENSG00000006025	-0.193775	3.59532	-2.08306	0.0407606	0.99953	-3.81069	0.99953	OSBPL7
ENSG00000227518	-0.250085	1.07384	-2.0823	0.0408324	0.99953	-4.01648	0.99953	MIR1302-2
ENSG00000265218	0.382313	1.99794	2.0816	0.0408976	0.99953	-3.93778	0.99953	ENSG00000265218
ENSG00000137460	0.863306	2.84843	2.07925	0.0411197	0.99953	-3.88088	0.99953	FHDC1
ENSG00000167553	-0.517092	4.72408	-2.07911	0.0411326	0.99953	-3.73743	0.99953	TUBA1C
ENSG00000269019	-0.523902	0.0509997	-2.07889	0.041154	0.99953	-4.14155	0.99953	ENSG00000269019
ENSG00000066735	0.969978	3.39164	2.07885	0.041158	0.99953	-3.8146	0.99953	KIF26A
ENSG00000151376	-0.661144	1.46091	-2.07841	0.0411992	0.99953	-3.99755	0.99953	ME3
ENSG00000151304	0.138164	5.00192	2.0784	0.0412003	0.99953	-3.72774	0.99953	SRFBP1
ENSG00000267549	0.883469	0.0820505	2.0773	0.0413049	0.99953	-4.12734	0.99953	ENSG00000267549
ENSG00000143951	0.181098	4.31433	2.07591	0.041437	0.99953	-3.76527	0.99953	WDPCP
ENSG00000248796	2.0508	-2.04546	2.07479	0.0415431	0.99953	-4.33158	0.99953	MED15P8
ENSG00000150967	-0.235862	3.56545	-2.07401	0.0416184	0.99953	-3.82424	0.99953	ABCB9
ENSG00000170579	1.11337	5.23195	2.07369	0.0416487	0.99953	-3.74218	0.99953	DLGAP1
ENSG00000266709	-1.12995	1.75982	-2.07349	0.0416678	0.99953	-3.96481	0.99953	ENSG00000266709
ENSG00000109452	0.685525	2.89043	2.07315	0.0417003	0.99953	-3.87903	0.99953	INPP4B
ENSG00000124615	0.413872	3.04587	2.07285	0.0417295	0.99953	-3.87097	0.99953	MOCS1
ENSG00000266401	0.892086	-0.0962155	2.07189	0.0418207	0.99953	-4.17775	0.99953	ENSG00000266401
ENSG00000138741	0.879616	0.925908	2.06698	0.0422952	0.99953	-4.04397	0.99953	TRPC3
ENSG00000021355	-0.6753	1.52959	-2.06677	0.0423154	0.99953	-3.98893	0.99953	SERPINB1
ENSG00000136830	-0.218618	5.55726	-2.0663	0.042361	0.99953	-3.73284	0.99953	FAM129B
ENSG00000131507	-0.198646	7.94224	-2.06627	0.042364	0.99953	-3.72527	0.99953	NDFIP1
ENSG00000136750	0.881838	3.46642	2.06507	0.0424807	0.99953	-3.84454	0.99953	GAD2
ENSG00000119737	0.265324	1.62003	2.06426	0.0425593	0.99953	-3.98224	0.99953	GPR75
ENSG00000262089	-0.256952	0.803788	-2.06414	0.0425711	0.99953	-4.0622	0.99953	ENSG00000262089
ENSG00000259328	0.547802	-0.0680009	2.06133	0.0428459	0.99953	-4.15604	0.99953	ENSG00000259328
ENSG00000196834	1.06063	0.115991	2.05861	0.043113	0.99953	-4.18649	0.99953	POTEI
ENSG00000165138	0.215822	4.65864	2.05785	0.0431881	0.99953	-3.76668	0.99953	ANKS6
ENSG00000102678	0.68955	2.06191	2.05394	0.0435756	0.99953	-3.96377	0.99953	FGF9
ENSG00000113494	1.18906	-0.365212	2.05392	0.0435777	0.99953	-4.23128	0.99953	PRLR
ENSG00000113594	-0.306819	8.88803	-2.053	0.043669	0.99953	-3.74513	0.99953	LIFR
ENSG00000169220	-0.530555	2.19016	-2.05255	0.0437135	0.99953	-3.95081	0.99953	RGS14
ENSG00000198569	0.391712	1.80246	2.05228	0.0437408	0.99953	-3.98198	0.99953	SLC34A3
ENSG00000174292	-0.274941	2.44067	-2.05205	0.0437641	0.99953	-3.93832	0.99953	TNK1
ENSG00000144406	-0.361214	5.24225	-2.05162	0.0438071	0.99953	-3.76397	0.99953	UNC80
ENSG00000262732	-0.251709	0.515302	-2.05084	0.0438843	0.99953	-4.09998	0.99953	ENSG00000262732
ENSG00000152990	0.161998	6.74263	2.04995	0.043974	0.99953	-3.7491	0.99953	GPR125
ENSG00000158292	-0.475796	4.9599	-2.04985	0.0439842	0.99953	-3.7673	0.99953	GPR153
ENSG00000156687	1.1682	2.21176	2.04945	0.0440239	0.99953	-3.96874	0.99953	UNC5D
ENSG00000228671	1.29912	-0.850418	2.04679	0.0442917	0.99953	-4.24915	0.99953	ENSG00000228671
ENSG00000181458	0.566932	1.94289	2.04565	0.0444071	0.99953	-3.97795	0.99953	TMEM45A
ENSG00000235217	-0.33343	3.53223	-2.04453	0.0445205	0.99953	-3.8589	0.99953	TSPY26P
ENSG00000170161	-0.498706	1.227	-2.04418	0.0445554	0.99953	-4.02889	0.99953	ENSG00000170161
ENSG00000266045	1.29628	0.809939	2.0436	0.0446147	0.99953	-4.14079	0.99953	ENSG00000266045
ENSG00000184596	-0.240645	0.32834	-2.0431	0.0446651	0.99953	-4.12664	0.99953	ENSG00000184596
ENSG00000268172	0.676149	0.608626	2.04292	0.0446839	0.99953	-4.13129	0.99953	ENSG00000268172
ENSG00000152457	0.13586	5.06959	2.04267	0.0447087	0.99953	-3.7741	0.99953	DCLRE1C
ENSG00000204381	1.10399	0.78784	2.042	0.0447769	0.99953	-4.08617	0.99953	LAYN
ENSG00000189157	-0.50702	2.49463	-2.04022	0.0449592	0.99953	-3.94744	0.99953	FAM47E
ENSG00000260932	-0.379621	0.0902642	-2.03997	0.0449847	0.99953	-4.15413	0.99953	ENSG00000260932
ENSG00000219201	-0.366552	0.151242	-2.03831	0.045154	0.99953	-4.15146	0.99953	ENSG00000219201
ENSG00000250280	0.744689	0.42406	2.03763	0.0452244	0.99953	-4.12837	0.99953	ENSG00000250280
ENSG00000134324	-0.263665	5.88768	-2.0375	0.0452372	0.99953	-3.76951	0.99953	LPIN1
ENSG00000230303	-0.472761	-0.600399	-2.03687	0.0453023	0.99953	-4.24368	0.99953	ENSG00000230303
ENSG00000152455	0.161665	5.50254	2.03558	0.0454353	0.99953	-3.77762	0.99953	SUV39H2
ENSG00000231793	-0.635866	0.548901	-2.03489	0.0455063	0.99953	-4.11156	0.99953	DOC2GP
ENSG00000146409	0.301239	5.09731	2.03296	0.0457058	0.99953	-3.78894	0.99953	SLC18B1
ENSG00000145414	0.154221	4.92446	2.03261	0.0457422	0.99953	-3.79042	0.99953	NAF1
ENSG00000177025	0.365423	1.64024	2.03181	0.0458251	0.99953	-4.01081	0.99953	C19orf18
ENSG00000253661	0.517371	3.23008	2.03164	0.0458433	0.99953	-3.89437	0.99953	ZFHX4-AS1
ENSG00000067191	-0.205632	4.41734	-2.03113	0.0458965	0.99953	-3.81209	0.99953	CACNB1
ENSG00000128045	0.649838	1.97173	2.03059	0.0459519	0.99953	-3.99094	0.99953	RASL11B
ENSG00000155313	0.206699	5.75353	2.03058	0.0459534	0.99953	-3.78013	0.99953	USP25
ENSG00000164877	-0.32838	3.58908	-2.02995	0.0460186	0.99953	-3.87006	0.99953	MICALL2
ENSG00000123965	0.182538	2.58283	2.02953	0.0460628	0.99953	-3.94608	0.99953	PMS2P5
ENSG00000165792	-0.157335	4.44532	-2.02901	0.0461173	0.99953	-3.81258	0.99953	METTL17
ENSG00000166025	0.199218	7.35107	2.02691	0.0463368	0.99953	-3.78109	0.99953	AMOTL1
ENSG00000198932	-0.40803	4.28052	-2.02682	0.0463462	0.99953	-3.83329	0.99953	GPRASP1
ENSG00000204657	-0.69113	-0.250613	-2.02609	0.0464226	0.99953	-4.21372	0.99953	OR2H2
ENSG00000145349	-0.195664	7.90136	-2.02205	0.0468484	0.99953	-3.78795	0.99953	CAMK2D
ENSG00000154736	1.45922	0.235548	2.02204	0.0468502	0.99953	-4.13976	0.99953	ADAMTS5
ENSG00000214595	0.514577	4.60806	2.02176	0.0468797	0.99953	-3.81654	0.99953	EML6
ENSG00000185737	1.03653	3.4812	2.02118	0.0469411	0.99953	-3.88707	0.99953	NRG3
ENSG00000251456	-0.312014	1.85274	-2.02067	0.0469956	0.99953	-4.00266	0.99953	ENSG00000251456
ENSG00000166685	-0.0955809	5.3524	-2.02023	0.0470423	0.99953	-3.79837	0.99953	COG1
ENSG00000205808	-0.183638	3.8054	-2.02018	0.0470469	0.99953	-3.86425	0.99953	PPAPDC2
ENSG00000164049	0.32694	0.755484	2.01867	0.0472082	0.99953	-4.09709	0.99953	FBXW12
ENSG00000188766	-0.330905	2.75117	-2.01847	0.0472295	0.99953	-3.94394	0.99953	SPRED3
ENSG00000171540	-1.57777	0.458764	-2.01845	0.0472314	0.99953	-4.13079	0.99953	OTP
ENSG00000258081	1.57836	-0.567334	2.01777	0.047304	0.99953	-4.24017	0.99953	ENSG00000258081
ENSG00000004455	-0.259099	5.52966	-2.01675	0.0474124	0.99953	-3.80087	0.99953	AK2
ENSG00000198046	1.53459	3.39957	2.01644	0.047446	0.99953	-3.87975	0.99953	ZNF667
ENSG00000112218	0.361361	2.09491	2.01594	0.0474994	0.99953	-3.98629	0.99953	GPR63
ENSG00000236977	0.675773	-0.245509	2.01579	0.047516	0.99953	-4.21779	0.99953	ANKRD44-IT1
ENSG00000260432	1.20243	1.87365	2.01571	0.0475242	0.99953	-4.06182	0.99953	ENSG00000260432
ENSG00000142655	-0.113178	3.8945	-2.01549	0.0475481	0.99953	-3.86124	0.99953	PEX14
ENSG00000001460	-0.396223	3.20779	-2.01449	0.0476549	0.99953	-3.9152	0.99953	STPG1
ENSG00000185710	0.698725	0.500528	2.01147	0.0479807	0.99953	-4.12396	0.99953	ENSG00000185710
ENSG00000126247	-0.219218	6.34837	-2.01085	0.0480474	0.99953	-3.80467	0.99953	CAPNS1
ENSG00000150907	-0.450729	4.85424	-2.01063	0.0480716	0.99953	-3.82285	0.99953	FOXO1
ENSG00000130054	0.991775	1.92915	2.0103	0.0481067	0.99953	-4.01407	0.99953	FAM155B
ENSG00000166923	1.86171	-0.280435	2.01028	0.0481092	0.99953	-4.23485	0.99953	GREM1
ENSG00000260083	0.217784	1.56591	2.01027	0.0481108	0.99953	-4.03011	0.99953	MIR4519
ENSG00000121068	1.25261	0.883895	2.0088	0.0482695	0.99953	-4.08331	0.99953	TBX2
ENSG00000160703	-0.515194	2.03623	-2.00872	0.048278	0.99953	-4.0008	0.99953	NLRX1
ENSG00000183397	0.286482	0.90996	2.00557	0.0486212	0.99953	-4.09347	0.99953	C19orf71
ENSG00000048028	0.162042	5.56054	2.00512	0.0486709	0.99953	-3.81667	0.99953	USP28
ENSG00000185189	-0.245153	6.29345	-2.00445	0.0487441	0.99953	-3.81393	0.99953	NRBP2
ENSG00000267606	0.829881	0.272587	2.00392	0.0488024	0.99953	-4.1492	0.99953	ENSG00000267606
ENSG00000166770	1.64827	2.73029	2.00266	0.0489406	0.99953	-3.9375	0.99953	ZNF667-AS1
ENSG00000263878	1.07087	-0.573994	2.00232	0.0489776	0.99953	-4.25943	0.99953	DLGAP1-AS4
ENSG00000050426	-0.208776	5.21337	-2.00126	0.0490947	0.99953	-3.82602	0.99953	LETMD1
ENSG00000234719	-0.717004	0.994793	-2.00118	0.0491042	0.99953	-4.08404	0.99953	ENSG00000234719
ENSG00000143079	-0.103321	6.4774	-2.00092	0.0491324	0.99953	-3.81814	0.99953	CTTNBP2NL
ENSG00000180376	0.147336	5.5888	2.00027	0.0492043	0.99953	-3.82264	0.99953	CCDC66
ENSG00000267594	1.94788	-0.563149	1.99982	0.049254	0.99953	-4.26657	0.99953	CYP4F24P
ENSG00000225937	0.969023	-0.426272	1.99966	0.0492716	0.99953	-4.26557	0.99953	PCA3
ENSG00000151025	-0.700849	3.90325	-1.9992	0.049322	0.99953	-3.88554	0.99953	GPR158
ENSG00000254560	-0.851971	-0.0580743	-1.99896	0.0493491	0.99953	-4.18929	0.99953	ENSG00000254560
ENSG00000087266	-0.212128	5.78935	-1.99849	0.0494007	0.99953	-3.82393	0.99953	SH3BP2
ENSG00000134070	-0.417704	1.41954	-1.99653	0.0496188	0.99953	-4.06721	0.99953	IRAK2
ENSG00000228065	0.37796	3.89344	1.99636	0.0496375	0.99953	-3.88265	0.99953	ENSG00000228065
ENSG00000197935	-0.869292	-0.292705	-1.99534	0.049751	0.99953	-4.22199	0.99953	ZNF311
ENSG00000025434	0.202544	2.71099	1.99528	0.0497581	0.99953	-3.97002	0.99953	NR1H3
ENSG00000196912	-0.210171	5.69529	-1.99515	0.0497724	0.99953	-3.82882	0.99953	ANKRD36B
ENSG00000138696	-0.83598	5.50627	-1.99475	0.0498172	0.99953	-3.83155	0.99953	BMPR1B
ENSG00000073803	0.29771	5.29671	1.9947	0.0498222	0.99953	-3.83378	0.99953	MAP3K13
ENSG00000213693	0.358127	1.30703	1.99439	0.0498572	0.99953	-4.06167	0.99953	SEC14L1P1
ENSG00000109736	-0.155161	5.07738	-1.99431	0.049866	0.99953	-3.83787	0.99953	MFSD10
ENSG00000151743	-0.21315	3.32296	-1.99428	0.0498689	0.99953	-3.92819	0.99953	AMN1
ENSG00000048540	0.962145	6.29524	1.99381	0.0499221	0.99953	-3.82861	0.99953	LMO3
ENSG00000205565	-0.951996	-0.940167	-1.99251	0.0500676	0.99953	-4.27594	0.99953	ENSG00000205565
ENSG00000164690	1.24147	0.635199	1.99157	0.0501732	0.99953	-4.17691	0.99953	SHH
ENSG00000178206	1.32784	1.4613	1.99089	0.0502492	0.99953	-4.09874	0.99953	CYP4F31P
ENSG00000099250	-0.604313	5.20893	-1.99063	0.0502784	0.99953	-3.83953	0.99953	NRP1
ENSG00000152556	-0.182903	6.87126	-1.99035	0.0503104	0.99953	-3.8324	0.99953	PFKM
ENSG00000184867	-0.230421	4.99885	-1.9886	0.0505074	0.99953	-3.84673	0.99953	ARMCX2
ENSG00000237298	-0.7589	1.98132	-1.98628	0.0507694	0.99953	-4.02747	0.99953	TTN-AS1
ENSG00000197991	-0.651967	2.49995	-1.98297	0.0511459	0.99953	-3.99392	0.99953	PCDH20
ENSG00000186842	0.535581	0.216435	1.98211	0.0512447	0.99953	-4.19539	0.99953	LINC00846
ENSG00000189343	-0.586738	6.11543	-1.98135	0.0513315	0.99953	-3.84618	0.99953	RPS2P46
ENSG00000008118	1.11306	-0.633018	1.97851	0.0516579	0.99953	-4.26404	0.99953	CAMK1G
ENSG00000257176	-0.353734	1.83129	-1.97849	0.0516601	0.99953	-4.04524	0.99953	ENSG00000257176
ENSG00000255622	0.615975	0.834601	1.97829	0.0516829	0.99953	-4.12849	0.99953	ENSG00000255622
ENSG00000121104	0.236063	3.64865	1.97822	0.051691	0.99953	-3.92148	0.99953	FAM117A
ENSG00000158467	-0.202979	6.16458	-1.97701	0.0518308	0.99953	-3.85154	0.99953	AHCYL2
ENSG00000232527	-0.666904	1.2231	-1.97657	0.0518811	0.99953	-4.08957	0.99953	ENSG00000232527
ENSG00000174136	-0.310572	7.85658	-1.97618	0.0519259	0.99953	-3.85186	0.99953	RGMB
ENSG00000245937	0.228911	3.93949	1.97614	0.0519304	0.99953	-3.90615	0.99953	ENSG00000245937
ENSG00000228415	-0.259695	0.16906	-1.97566	0.051986	0.99953	-4.18503	0.99953	PTMAP1
ENSG00000234206	0.292358	2.01063	1.97562	0.0519909	0.99953	-4.03412	0.99953	ENSG00000234206
ENSG00000166664	0.518482	1.61857	1.97524	0.0520352	0.99953	-4.05181	0.99953	CHRFAM7A
ENSG00000186862	-0.446872	1.90431	-1.9752	0.0520393	0.99953	-4.04486	0.99953	PDZD7
ENSG00000157227	-0.778623	3.52942	-1.97501	0.0520622	0.99953	-3.93467	0.99953	MMP14
ENSG00000171931	0.425859	0.0785139	1.97496	0.0520673	0.99953	-4.20227	0.99953	FBXW10
ENSG00000046604	1.18382	3.52512	1.97449	0.0521215	0.99953	-3.93255	0.99953	DSG2
ENSG00000236558	0.330398	0.088188	1.97443	0.0521291	0.99953	-4.18554	0.99953	ENSG00000236558
ENSG00000198477	-0.389348	4.00522	-1.97428	0.0521463	0.99953	-3.90237	0.99953	ZNF280B
ENSG00000184304	1.33465	3.02769	1.97409	0.0521683	0.99953	-3.97103	0.99953	PRKD1
ENSG00000145390	-0.321261	4.86419	-1.97393	0.0521868	0.99953	-3.86766	0.99953	USP53
ENSG00000175416	-0.211564	4.07079	-1.97251	0.0523517	0.99953	-3.90214	0.99953	CLTB
ENSG00000177981	-0.14019	4.83387	-1.97235	0.052371	0.99953	-3.87111	0.99953	ASB8
ENSG00000178947	0.490663	3.086	1.97	0.0526449	0.99953	-3.96861	0.99953	LINC00086
ENSG00000128591	-0.781188	5.82164	-1.96859	0.05281	0.99953	-3.86835	0.99953	FLNC
ENSG00000146263	0.236406	5.55351	1.96819	0.0528577	0.99953	-3.86787	0.99953	MMS22L
ENSG00000215883	0.186927	3.24116	1.96798	0.0528813	0.99953	-3.95479	0.99953	CYB5RL
ENSG00000118849	0.26925	1.67754	1.96732	0.052959	0.99953	-4.05884	0.99953	RARRES1
ENSG00000172985	1.10998	2.52252	1.96688	0.0530107	0.99953	-4.01966	0.99953	SH3RF3
ENSG00000223804	0.660155	1.12213	1.96594	0.0531215	0.99953	-4.11613	0.99953	ENSG00000223804
ENSG00000179299	-0.485187	2.68827	-1.96536	0.0531903	0.99953	-3.99986	0.99953	NSUN7
ENSG00000228709	0.969115	0.50597	1.9641	0.0533391	0.99953	-4.15673	0.99953	ENSG00000228709
ENSG00000153291	0.758829	1.60687	1.96392	0.0533607	0.99953	-4.08559	0.99953	SLC25A27
ENSG00000215559	-1.70327	-0.738847	-1.96391	0.0533622	0.99953	-4.24465	0.99953	ANKRD20A11P
ENSG00000246528	0.761026	-0.0210996	1.96254	0.0535237	0.99953	-4.21024	0.99953	ENSG00000246528
ENSG00000225264	0.271174	0.953515	1.96216	0.0535695	0.99953	-4.11606	0.99953	ENSG00000225264
ENSG00000179630	-0.404351	1.45665	-1.96203	0.0535851	0.99953	-4.08602	0.99953	LACC1
ENSG00000128602	0.19708	5.88465	1.96185	0.0536062	0.99953	-3.87286	0.99953	SMO
ENSG00000183793	-0.904047	0.654725	-1.96117	0.0536866	0.99953	-4.14956	0.99953	NPIPA5
ENSG00000166501	-1.21408	1.57581	-1.95941	0.053897	0.99953	-4.10996	0.99953	PRKCB
ENSG00000143369	-0.338171	1.04022	-1.95805	0.054059	0.99953	-4.11674	0.99953	ECM1
ENSG00000136816	-0.141762	4.45907	-1.95685	0.0542032	0.99953	-3.90251	0.99953	TOR1B
ENSG00000232559	0.14984	3.41506	1.95681	0.0542075	0.99953	-3.95821	0.99953	ENSG00000232559
ENSG00000168234	0.341441	4.60551	1.95677	0.0542122	0.99953	-3.89666	0.99953	TTC39C
ENSG00000028116	-0.820736	-0.231762	-1.95605	0.0542985	0.99953	-4.24255	0.99953	VRK2
ENSG00000144504	0.219082	4.02423	1.95598	0.0543067	0.99953	-3.92178	0.99953	ANKMY1
ENSG00000172575	0.504594	4.88589	1.95543	0.0543737	0.99953	-3.89049	0.99953	RASGRP1
ENSG00000010404	-0.298715	8.08963	-1.95467	0.0544647	0.99953	-3.88134	0.99953	IDS
ENSG00000165819	-0.101004	6.0063	-1.95344	0.0546126	0.99953	-3.88371	0.99953	METTL3
ENSG00000115363	1.73265	2.29064	1.95284	0.0546851	0.99953	-4.03436	0.99953	EVA1A
ENSG00000213047	0.353256	4.61792	1.95225	0.0547567	0.99953	-3.90226	0.99953	DENND1B
ENSG00000187260	0.554169	4.37588	1.95191	0.0547976	0.99953	-3.91079	0.99953	WDR86
ENSG00000139211	1.15324	3.26405	1.95132	0.054869	0.99953	-3.98282	0.99953	AMIGO2
ENSG00000131398	1.05434	1.33955	1.95107	0.0548999	0.99953	-4.10147	0.99953	KCNC3
ENSG00000106991	-0.430781	1.30195	-1.95052	0.054966	0.99953	-4.10285	0.99953	ENG
ENSG00000166924	-0.236515	4.31476	-1.95044	0.0549766	0.99953	-3.91696	0.99953	NYAP1
ENSG00000179859	0.252005	2.28028	1.94936	0.0551081	0.99953	-4.03923	0.99953	ENSG00000179859
ENSG00000154277	-0.250601	7.31468	-1.94917	0.0551302	0.99953	-3.88883	0.99953	UCHL1
ENSG00000248905	0.9041	1.33029	1.94797	0.0552764	0.99953	-4.09462	0.99953	FMN1
ENSG00000269388	-0.291353	0.616071	-1.94741	0.0553447	0.99953	-4.16709	0.99953	ENSG00000269388
ENSG00000172785	-0.207477	4.5892	-1.94669	0.0554325	0.99953	-3.90903	0.99953	CBWD1
ENSG00000155265	0.818682	1.44815	1.94583	0.0555382	0.99953	-4.12781	0.99953	GOLGA7B
ENSG00000080709	0.741133	-0.0886872	1.94582	0.0555396	0.99953	-4.23892	0.99953	KCNN2
ENSG00000172164	0.775514	3.19245	1.94572	0.055552	0.99953	-3.99272	0.99953	SNTB1
ENSG00000178715	-0.666479	-0.0992668	-1.94547	0.0555824	0.99953	-4.23141	0.99953	ENSG00000178715
ENSG00000142178	0.454517	4.61054	1.9451	0.0556275	0.99953	-3.92876	0.99953	SIK1
ENSG00000101935	0.279636	4.20112	1.94484	0.0556591	0.99953	-3.92349	0.99953	AMMECR1
ENSG00000165912	0.367727	3.61178	1.9445	0.0557016	0.99953	-3.95676	0.99953	PACSIN3
ENSG00000163864	0.495073	2.50936	1.9444	0.0557141	0.99953	-4.03062	0.99953	NMNAT3
ENSG00000115414	0.527221	7.54568	1.94419	0.0557389	0.99953	-3.89558	0.99953	FN1
ENSG00000139187	0.219481	1.65052	1.94379	0.0557889	0.99953	-4.07867	0.99953	KLRG1
ENSG00000184809	0.574159	2.05532	1.94375	0.0557939	0.99953	-4.06033	0.99953	C21orf88
ENSG00000169071	1.48305	0.334741	1.94353	0.0558203	0.99953	-4.19379	0.99953	ROR2
ENSG00000198053	1.14498	2.40658	1.94348	0.0558261	0.99953	-4.03824	0.99953	SIRPA
ENSG00000267473	-0.381228	2.58359	-1.94304	0.0558802	0.99953	-4.02574	0.99953	ENSG00000267473
ENSG00000166908	-0.203452	4.45367	-1.94284	0.0559055	0.99953	-3.92017	0.99953	PIP4K2C
ENSG00000224543	-0.243951	1.99048	-1.9412	0.0561079	0.99953	-4.06237	0.99953	ENSG00000224543
ENSG00000182923	0.107494	5.25424	1.94097	0.0561363	0.99953	-3.90376	0.99953	CEP63
ENSG00000107742	-0.744054	6.12358	-1.94018	0.0562339	0.99953	-3.90486	0.99953	SPOCK2
ENSG00000145907	0.147393	8.2001	1.93969	0.0562947	0.99953	-3.90169	0.99953	G3BP1
ENSG00000235363	0.584263	3.23368	1.93967	0.0562963	0.99953	-3.98981	0.99953	SNRPGP10
ENSG00000227097	-0.402487	0.505379	-1.93911	0.0563662	0.99953	-4.17306	0.99953	ENSG00000227097
ENSG00000131848	1.10048	2.94864	1.93901	0.0563781	0.99953	-4.00075	0.99953	ZSCAN5A
ENSG00000130558	1.09597	5.33519	1.93889	0.0563941	0.99953	-3.90807	0.99953	OLFM1
ENSG00000043143	-0.468838	3.00715	-1.93822	0.0564763	0.99953	-4.00701	0.99953	PHF15
ENSG00000198429	-1.2625	3.85538	-1.93737	0.0565824	0.99953	-3.94359	0.99953	ZNF69
ENSG00000261069	0.488268	6.82632	1.93629	0.0567173	0.99953	-3.90631	0.99953	SNORD116-20
ENSG00000263345	-0.311027	2.1236	-1.9354	0.0568283	0.99953	-4.05886	0.99953	ENSG00000263345
ENSG00000269609	-0.226679	2.51176	-1.93485	0.0568961	0.99953	-4.03895	0.99953	ENSG00000269609
ENSG00000198825	-0.232615	6.34636	-1.93477	0.0569064	0.99953	-3.90839	0.99953	INPP5F
ENSG00000189099	0.403063	0.64687	1.93294	0.0571352	0.99953	-4.16617	0.99953	PRSS48
ENSG00000267199	0.27631	1.75935	1.93277	0.0571572	0.99953	-4.08153	0.99953	ENSG00000267199
ENSG00000138792	-1.34225	-0.232421	-1.93261	0.0571766	0.99953	-4.24804	0.99953	ENPEP
ENSG00000030066	0.178651	6.59912	1.93253	0.0571876	0.99953	-3.91137	0.99953	NUP160
ENSG00000142694	-0.237837	3.16078	-1.9316	0.0573039	0.99953	-4.00085	0.99953	EVA1B
ENSG00000014216	-0.164597	6.06579	-1.93158	0.057306	0.99953	-3.91283	0.99953	CAPN1
ENSG00000102471	-0.167268	5.94731	-1.93122	0.0573524	0.99953	-3.91356	0.99953	NDFIP2
ENSG00000140859	-0.20146	4.76974	-1.9294	0.0575808	0.99953	-3.92608	0.99953	KIFC3
ENSG00000259798	0.494816	0.458449	1.92802	0.0577556	0.99953	-4.19065	0.99953	ENSG00000259798
ENSG00000110660	-0.795268	1.99368	-1.928	0.0577582	0.99953	-4.07472	0.99953	SLC35F2
ENSG00000117114	-0.389576	8.09412	-1.92761	0.0578078	0.99953	-3.91799	0.99953	LPHN2
ENSG00000114315	0.43327	4.89324	1.92742	0.0578316	0.99953	-3.92762	0.99953	HES1
ENSG00000204792	-1.19553	1.33744	-1.92681	0.0579091	0.99953	-4.11642	0.99953	ENSG00000204792
ENSG00000130638	-0.146459	7.45839	-1.92643	0.057957	0.99953	-3.91962	0.99953	ATXN10
ENSG00000250933	1.10115	-0.88417	1.92332	0.0583536	0.99953	-4.32046	0.99953	GAPDHP66
ENSG00000021488	0.564919	-0.449393	1.92287	0.0584111	0.99953	-4.27905	0.99953	SLC7A9
ENSG00000092068	-1.20121	1.38976	-1.92146	0.0585917	0.99953	-4.16418	0.99953	SLC7A8
ENSG00000197044	-1.38642	3.06424	-1.92132	0.0586092	0.99953	-3.99296	0.99953	ZNF441
ENSG00000133872	-0.197513	8.67073	-1.92037	0.0587312	0.99953	-3.92768	0.99953	TMEM66
ENSG00000268461	0.381146	0.575702	1.92013	0.0587613	0.99953	-4.17216	0.99953	ENSG00000268461
ENSG00000137364	-0.184333	4.05294	-1.92004	0.058774	0.99953	-3.96142	0.99953	TPMT
ENSG00000258815	-1.25411	0.307698	-1.91907	0.0588987	0.99953	-4.19196	0.99953	ENSG00000258815
ENSG00000265194	0.261578	2.85961	1.91858	0.0589608	0.99953	-4.02185	0.99953	ENSG00000265194
ENSG00000260456	0.275201	0.516949	1.9182	0.05901	0.99953	-4.18797	0.99953	C16orf95
ENSG00000164073	-0.118439	4.91505	-1.91789	0.0590507	0.99953	-3.93734	0.99953	MFSD8
ENSG00000134873	0.368419	0.608262	1.91777	0.059066	0.99953	-4.17958	0.99953	CLDN10
ENSG00000224189	1.54091	-1.60056	1.91735	0.0591204	0.99953	-4.3651	0.99953	HOXD-AS1
ENSG00000130707	-0.963086	2.53781	-1.91664	0.059211	0.99953	-4.05673	0.99953	ASS1
ENSG00000168575	-0.16884	5.17906	-1.91664	0.0592118	0.99953	-3.9357	0.99953	SLC20A2
ENSG00000231768	0.759842	0.0986477	1.91606	0.0592862	0.99953	-4.26429	0.99953	ENSG00000231768
ENSG00000182674	0.928067	-0.649985	1.91603	0.0592905	0.99953	-4.30718	0.99953	KCNB2
ENSG00000154734	0.865141	3.53843	1.91601	0.0592931	0.99953	-3.99089	0.99953	ADAMTS1
ENSG00000237075	-1.14408	-1.60699	-1.91549	0.059361	0.99953	-4.36115	0.99953	ENSG00000237075
ENSG00000215237	0.526752	-0.252716	1.91439	0.0595037	0.99953	-4.26111	0.99953	ENSG00000215237
ENSG00000155657	-0.919368	5.75129	-1.91355	0.0596121	0.99953	-3.93713	0.99953	TTN
ENSG00000262903	0.261026	0.318445	1.91276	0.0597152	0.99953	-4.21134	0.99953	ENSG00000262903
ENSG00000126107	-0.204964	5.02483	-1.91248	0.0597519	0.99953	-3.94272	0.99953	HECTD3
ENSG00000174099	0.635108	3.6823	1.91156	0.059872	0.99953	-3.99129	0.99953	MSRB3
ENSG00000153006	0.136118	5.9415	1.91137	0.0598967	0.99953	-3.93964	0.99953	SREK1IP1
ENSG00000259865	-0.229534	2.52847	-1.91126	0.0599105	0.99953	-4.04966	0.99953	ENSG00000259865
ENSG00000124813	-0.617632	3.38427	-1.91123	0.0599139	0.99953	-4.0077	0.99953	RUNX2
ENSG00000138670	1.25438	2.67378	1.90847	0.0602761	0.99953	-4.0562	0.99953	RASGEF1B
ENSG00000184787	0.121467	6.59034	1.90818	0.0603133	0.99953	-3.94391	0.99953	UBE2G2
ENSG00000126773	0.116831	7.36824	1.90698	0.0604715	0.99953	-3.94573	0.99953	PCNXL4
ENSG00000205081	1.20433	0.623598	1.90621	0.0605734	0.99953	-4.24451	0.99953	CXorf30
ENSG00000183506	-0.234752	4.34217	-1.90457	0.0607892	0.99953	-3.96639	0.99953	PI4KAP2
ENSG00000204301	0.197589	2.77973	1.90443	0.0608079	0.99953	-4.04879	0.99953	NOTCH4
ENSG00000177483	-0.346788	1.50675	-1.90429	0.0608261	0.99953	-4.12075	0.99953	RBM44
ENSG00000267508	0.31689	4.2506	1.904	0.0608654	0.99953	-3.96933	0.99953	ZNF285
ENSG00000179715	0.928884	-0.873526	1.90373	0.060901	0.99953	-4.32997	0.99953	PCED1B
ENSG00000261179	1.15852	2.08294	1.90356	0.0609237	0.99953	-4.09856	0.99953	ENSG00000261179
ENSG00000152467	0.899809	2.15492	1.90291	0.0610087	0.99953	-4.07519	0.99953	ZSCAN1
ENSG00000205821	0.234302	1.34662	1.90241	0.0610759	0.99953	-4.13062	0.99953	ENSG00000205821
ENSG00000120327	-0.275356	4.18349	-1.9024	0.0610774	0.99953	-3.97684	0.99953	PCDHB14
ENSG00000078725	0.957657	2.3105	1.90163	0.0611797	0.99953	-4.08347	0.99953	DBC1
ENSG00000160753	-0.291239	4.7797	-1.90125	0.0612302	0.99953	-3.96012	0.99953	RUSC1
ENSG00000067445	-0.158929	6.81238	-1.9009	0.061277	0.99953	-3.95369	0.99953	TRO
ENSG00000138134	0.673151	2.7015	1.89983	0.0614195	0.99953	-4.05779	0.99953	STAMBPL1
ENSG00000165899	-1.04855	-0.156113	-1.89976	0.0614288	0.99953	-4.25512	0.99953	OTOGL
ENSG00000198899	-0.194072	10.0833	-1.89897	0.0615334	0.99953	-3.95588	0.99953	MT-ATP6
ENSG00000125657	1.23764	-0.965625	1.89862	0.0615801	0.99953	-4.31652	0.99953	TNFSF9
ENSG00000118292	-0.303358	3.2148	-1.89698	0.0617995	0.99953	-4.03405	0.99953	C1orf54
ENSG00000260372	0.849565	0.35589	1.89658	0.0618537	0.99953	-4.25556	0.99953	AQP4-AS1
ENSG00000119138	0.877217	3.72493	1.89633	0.0618869	0.99953	-4.0084	0.99953	KLF9
ENSG00000041353	0.863224	3.19127	1.89587	0.0619486	0.99953	-4.03847	0.99953	RAB27B
ENSG00000238711	0.244427	0.162982	1.89566	0.061977	0.99953	-4.22908	0.99953	RNY4P25
ENSG00000166073	-0.775008	3.11248	-1.89409	0.062189	0.99953	-4.03798	0.99953	GPR176
ENSG00000152127	-0.262943	6.93627	-1.89355	0.0622618	0.99953	-3.96349	0.99953	MGAT5
ENSG00000146122	0.929231	1.24116	1.89311	0.0623209	0.99953	-4.14886	0.99953	DAAM2
ENSG00000105520	-0.242461	5.54867	-1.89171	0.0625098	0.99953	-3.96597	0.99953	ENSG00000105520
ENSG00000213073	-0.192556	2.53039	-1.89049	0.0626754	0.99953	-4.07375	0.99953	ENSG00000213073
ENSG00000134330	-0.617134	2.99876	-1.88978	0.0627711	0.99953	-4.04886	0.99953	IAH1
ENSG00000217512	0.253436	0.664978	1.88785	0.0630339	0.99953	-4.18899	0.99953	ENSG00000217512
ENSG00000188690	-0.182756	4.92704	-1.8867	0.0631916	0.99953	-3.97599	0.99953	UROS
ENSG00000132010	0.181459	1.8759	1.88666	0.0631963	0.99953	-4.10982	0.99953	ZNF20
ENSG00000205592	0.63188	0.857925	1.88657	0.0632081	0.99953	-4.18018	0.99953	MUC19
ENSG00000182985	0.232554	7.47166	1.88565	0.0633342	0.99953	-3.97403	0.99953	CADM1
ENSG00000070182	1.09546	2.65762	1.88411	0.0635454	0.99953	-4.07335	0.99953	SPTB
ENSG00000165688	-0.137617	5.12926	-1.88305	0.0636913	0.99953	-3.97816	0.99953	PMPCA
ENSG00000087076	-0.336946	2.8329	-1.88274	0.0637333	0.99953	-4.0663	0.99953	HSD17B14
ENSG00000138495	-0.180034	3.30031	-1.88264	0.0637478	0.99953	-4.03716	0.99953	COX17
ENSG00000180440	0.967622	0.990064	1.88169	0.0638787	0.99953	-4.23612	0.99953	SERTM1
ENSG00000113391	-0.187074	6.30566	-1.88165	0.0638845	0.99953	-3.97872	0.99953	FAM172A
ENSG00000184905	1.34389	-0.13972	1.88113	0.0639558	0.99953	-4.27806	0.99953	TCEAL2
ENSG00000104059	0.721641	1.19373	1.88101	0.063972	0.99953	-4.17003	0.99953	FAM189A1
ENSG00000205482	0.290744	0.496491	1.88079	0.0640031	0.99953	-4.21029	0.99953	ENSG00000205482
ENSG00000116711	0.68851	2.51138	1.88008	0.0641002	0.99953	-4.07038	0.99953	PLA2G4A
ENSG00000134533	0.892021	0.670779	1.87957	0.0641717	0.99953	-4.21864	0.99953	RERG
ENSG00000257835	0.982258	-0.83972	1.87837	0.064337	0.99953	-4.3351	0.99953	ENSG00000257835
ENSG00000227486	0.550177	0.459806	1.87662	0.0645811	0.99953	-4.21236	0.99953	ENSG00000227486
ENSG00000151690	0.313207	4.32516	1.87629	0.0646267	0.99953	-4.00721	0.99953	MFSD6
ENSG00000090447	0.25311	3.47455	1.87586	0.0646858	0.99953	-4.02989	0.99953	TFAP4
ENSG00000226210	0.510661	3.73347	1.87547	0.0647405	0.99953	-4.02445	0.99953	ENSG00000226210
ENSG00000160193	0.196598	3.05338	1.87516	0.0647835	0.99953	-4.05991	0.99953	WDR4
ENSG00000233654	0.39419	-0.390186	1.87481	0.0648323	0.99953	-4.29138	0.99953	ENSG00000233654
ENSG00000151067	-0.517698	4.89933	-1.87416	0.0649229	0.99953	-4.00274	0.99953	CACNA1C
ENSG00000245248	0.627095	0.70337	1.87406	0.0649374	0.99953	-4.20702	0.99953	USP2-AS1
ENSG00000248340	0.39908	-0.21804	1.87402	0.0649427	0.99953	-4.27461	0.99953	ENSG00000248340
ENSG00000196776	0.250714	7.31612	1.87391	0.0649591	0.99953	-3.98955	0.99953	CD47
ENSG00000175582	-0.157514	7.35886	-1.87388	0.0649629	0.99953	-3.9896	0.99953	RAB6A
ENSG00000178386	-0.17445	2.05706	-1.87381	0.0649726	0.99953	-4.11416	0.99953	ZNF223
ENSG00000258643	-0.294149	0.877843	-1.87356	0.0650071	0.99953	-4.18053	0.99953	BCL2L2-PABPN1
ENSG00000226688	0.263242	1.81222	1.87265	0.0651344	0.99953	-4.12766	0.99953	ENTPD1-AS1
ENSG00000173272	0.185997	4.30755	1.87239	0.0651708	0.99953	-4.00566	0.99953	MZT2A
ENSG00000149531	-0.242728	4.72562	-1.87211	0.0652105	0.99953	-3.99566	0.99953	FRG1B
ENSG00000225484	0.232856	2.95354	1.87169	0.0652701	0.99953	-4.06736	0.99953	ENSG00000225484
ENSG00000169228	-0.132601	2.99069	-1.8714	0.0653096	0.99953	-4.06803	0.99953	RAB24
ENSG00000170581	-0.188527	6.16205	-1.86994	0.0655151	0.99953	-3.99375	0.99953	STAT2
ENSG00000251523	0.376046	0.664817	1.86993	0.0655173	0.99953	-4.20291	0.99953	ENSG00000251523
ENSG00000166483	0.23789	6.45972	1.86923	0.0656157	0.99953	-3.9948	0.99953	WEE1
ENSG00000111229	-0.175559	6.2342	-1.86885	0.0656692	0.99953	-3.99529	0.99953	ARPC3
ENSG00000144283	0.202717	5.69084	1.86763	0.0658411	0.99953	-3.99631	0.99953	PKP4
ENSG00000161677	0.458185	0.90241	1.86543	0.066153	0.99953	-4.18693	0.99953	JOSD2
ENSG00000119946	0.917452	0.183257	1.86502	0.0662111	0.99953	-4.24865	0.99953	CNNM1
ENSG00000120907	1.83624	2.97055	1.86402	0.0663535	0.99953	-4.07974	0.99953	ADRA1A
ENSG00000134198	1.34192	0.588539	1.86401	0.0663551	0.99953	-4.24313	0.99953	TSPAN2
ENSG00000173821	0.167833	7.92159	1.86365	0.0664063	0.99953	-4.00301	0.99953	RNF213
ENSG00000173567	0.365964	0.912077	1.86266	0.0665474	0.99953	-4.19065	0.99953	GPR113
ENSG00000120071	0.0952983	7.27258	1.86203	0.066638	0.99953	-4.00512	0.99953	KANSL1
ENSG00000260625	-0.285627	0.152416	-1.86174	0.0666792	0.99953	-4.2495	0.99953	ENSG00000260625
ENSG00000174453	-0.699007	1.66738	-1.86143	0.0667229	0.99953	-4.15628	0.99953	VWC2L
ENSG00000236013	1.6863	-1.59373	1.86033	0.0668808	0.99953	-4.38648	0.99953	ENSG00000236013
ENSG00000175745	-0.355748	7.61068	-1.85969	0.0669729	0.99953	-4.00826	0.99953	NR2F1
ENSG00000120322	0.600251	1.05264	1.85956	0.0669908	0.99953	-4.18789	0.99953	PCDHB8
ENSG00000114491	0.150119	4.62298	1.85951	0.0669977	0.99953	-4.01231	0.99953	UMPS
ENSG00000125618	-1.46574	-0.61798	-1.85934	0.0670228	0.99953	-4.32359	0.99953	PAX8
ENSG00000198417	1.53934	-1.53196	1.85754	0.0672818	0.99953	-4.37509	0.99953	MT1F
ENSG00000172936	-0.643642	2.44144	-1.85733	0.0673115	0.99953	-4.10762	0.99953	MYD88
ENSG00000032444	-0.13798	5.39661	-1.8567	0.0674024	0.99953	-4.01026	0.99953	PNPLA6
ENSG00000256315	0.38386	1.34376	1.8546	0.0677058	0.99953	-4.17472	0.99953	ENSG00000256315
ENSG00000147324	0.24827	5.75926	1.85389	0.067809	0.99953	-4.01386	0.99953	MFHAS1
ENSG00000135372	0.141134	5.728	1.85338	0.0678823	0.99953	-4.01446	0.99953	NAT10
ENSG00000260091	-0.33906	0.227754	-1.85304	0.0679319	0.99953	-4.25295	0.99953	ENSG00000260091
ENSG00000153956	-0.868138	5.00957	-1.85272	0.0679783	0.99953	-4.01755	0.99953	CACNA2D1
ENSG00000182318	-0.104669	3.78458	-1.85271	0.0679805	0.99953	-4.04497	0.99953	ZSCAN22
ENSG00000258744	0.468157	-0.573614	1.8524	0.0680254	0.99953	-4.32055	0.99953	ENSG00000258744
ENSG00000154479	0.412146	3.30354	1.85207	0.0680733	0.99953	-4.06955	0.99953	CCDC173
ENSG00000235513	-0.286676	1.2744	-1.85181	0.068111	0.99953	-4.17028	0.99953	ENSG00000235513
ENSG00000262133	0.379672	-0.0915326	1.85072	0.0682701	0.99953	-4.27043	0.99953	ENSG00000262133
ENSG00000197822	-0.624831	1.86975	-1.84989	0.0683899	0.99953	-4.15956	0.99953	OCLN
ENSG00000151575	0.212123	5.43867	1.84838	0.0686116	0.99953	-4.02055	0.99953	TEX9
ENSG00000101850	0.530426	0.0490593	1.84799	0.0686681	0.99953	-4.26531	0.99953	GPR143
ENSG00000165417	-0.123019	6.97868	-1.84783	0.0686925	0.99953	-4.02343	0.99953	GTF2A1
ENSG00000110446	0.365326	1.6217	1.84712	0.0687965	0.99953	-4.15369	0.99953	SLC15A3
ENSG00000239480	0.275267	0.00590989	1.84663	0.0688677	0.99953	-4.27044	0.99953	ENSG00000239480
ENSG00000120051	0.510671	0.190548	1.84637	0.0689057	0.99953	-4.25667	0.99953	CCDC147
ENSG00000130827	-0.201838	6.06234	-1.84637	0.0689058	0.99953	-4.02394	0.99953	PLXNA3
ENSG00000104388	-0.135113	6.97815	-1.84608	0.0689479	0.99953	-4.02571	0.99953	RAB2A
ENSG00000167889	-0.300936	5.085	-1.84585	0.0689824	0.99953	-4.02428	0.99953	MGAT5B
ENSG00000160271	-0.119918	6.25265	-1.84548	0.0690373	0.99953	-4.02549	0.99953	RALGDS
ENSG00000148841	0.380104	4.07677	1.84475	0.0691438	0.99953	-4.04248	0.99953	ITPRIP
ENSG00000189306	-0.215254	5.02985	-1.8427	0.0694467	0.99953	-4.02831	0.99953	RRP7A
ENSG00000034677	-0.30411	7.44231	-1.84242	0.0694886	0.99953	-4.03062	0.99953	RNF19A
ENSG00000198680	1.16425	0.569625	1.84221	0.0695191	0.99953	-4.2344	0.99953	TUSC1
ENSG00000173928	-0.229911	0.597217	-1.84119	0.0696698	0.99953	-4.22598	0.99953	SWSAP1
ENSG00000185760	1.12027	-0.444651	1.84096	0.0697043	0.99953	-4.30806	0.99953	KCNQ5
ENSG00000124151	-0.139362	6.1185	-1.84091	0.0697117	0.99953	-4.03109	0.99953	NCOA3
ENSG00000115738	0.642471	6.05311	1.84009	0.0698332	0.99953	-4.03137	0.99953	ID2
ENSG00000160691	-0.339377	5.88382	-1.83996	0.0698529	0.99953	-4.03174	0.99953	SHC1
ENSG00000205572	0.334479	0.870256	1.8398	0.0698762	0.99953	-4.20372	0.99953	SERF1B
ENSG00000170340	-0.204013	3.72177	-1.83971	0.0698907	0.99953	-4.06151	0.99953	B3GNT2
ENSG00000120669	-0.609808	-0.00582315	-1.83884	0.0700201	0.99953	-4.27712	0.99953	SOHLH2
ENSG00000176720	-0.369283	3.91213	-1.83784	0.070168	0.99953	-4.05943	0.99953	BOK
ENSG00000235475	0.281678	0.621725	1.83651	0.070368	0.99953	-4.23282	0.99953	ENSG00000235475
ENSG00000072163	0.647692	1.87438	1.83626	0.0704054	0.99953	-4.15685	0.99953	LIMS2
ENSG00000197582	-0.728523	-0.135501	-1.83623	0.0704098	0.99953	-4.27882	0.99953	GPX1P1
ENSG00000132005	0.208972	3.98428	1.8362	0.0704143	0.99953	-4.05562	0.99953	RFX1
ENSG00000204338	0.888777	-1.12275	1.83598	0.070447	0.99953	-4.36541	0.99953	CYP21A1P
ENSG00000151079	0.458935	3.98792	1.83576	0.0704791	0.99953	-4.06214	0.99953	KCNA6
ENSG00000164715	-0.148294	6.55743	-1.83569	0.0704904	0.99953	-4.03864	0.99953	LMTK2
ENSG00000156966	0.53928	0.754913	1.83535	0.0705412	0.99953	-4.22172	0.99953	B3GNT7
ENSG00000224574	0.856	-0.329297	1.83534	0.070543	0.99953	-4.30785	0.99953	COL18A1-AS2
ENSG00000164741	1.27683	3.45847	1.83528	0.070552	0.99953	-4.08224	0.99953	DLC1
ENSG00000139180	-0.140316	4.89602	-1.83445	0.0706757	0.99953	-4.03917	0.99953	NDUFA9
ENSG00000050820	-0.155577	6.14475	-1.83418	0.0707168	0.99953	-4.03975	0.99953	BCAR1
ENSG00000074410	-0.664112	5.04663	-1.83401	0.0707423	0.99953	-4.03939	0.99953	CA12
ENSG00000125648	-0.180451	6.09819	-1.83243	0.0709789	0.99953	-4.04181	0.99953	SLC25A23
ENSG00000138119	-0.572459	5.28519	-1.83243	0.0709792	0.99953	-4.04056	0.99953	MYOF
ENSG00000068400	-0.0913391	5.49839	-1.83154	0.071113	0.99953	-4.04157	0.99953	GRIPAP1
ENSG00000196123	-0.15213	5.57377	-1.83097	0.0712	0.99953	-4.04243	0.99953	KIAA0895L
ENSG00000247416	0.471404	1.36785	1.82955	0.0714151	0.99953	-4.183	0.99953	ENSG00000247416
ENSG00000196376	-0.299878	7.3024	-1.8294	0.0714369	0.99953	-4.04751	0.99953	SLC35F1
ENSG00000145685	-0.589554	3.58244	-1.82929	0.0714531	0.99953	-4.07905	0.99953	LHFPL2
ENSG00000005884	-0.45071	5.41287	-1.82915	0.0714757	0.99953	-4.04444	0.99953	ITGA3
ENSG00000213707	0.214472	2.07149	1.82803	0.0716443	0.99953	-4.14479	0.99953	HMGB1P10
ENSG00000171385	-0.571876	5.93301	-1.82703	0.0717962	0.99953	-4.04818	0.99953	KCND3
ENSG00000254122	-0.59542	4.28816	-1.82691	0.0718151	0.99953	-4.05842	0.99953	PCDHGB7
ENSG00000153976	-0.999967	2.8909	-1.82689	0.0718178	0.99953	-4.11369	0.99953	HS3ST3A1
ENSG00000269304	0.304472	0.544407	1.82668	0.0718494	0.99953	-4.24137	0.99953	ENSG00000269304
ENSG00000167964	0.283437	2.49234	1.82625	0.0719154	0.99953	-4.1338	0.99953	RAB26
ENSG00000162337	0.186952	5.89408	1.82599	0.0719552	0.99953	-4.04929	0.99953	LRP5
ENSG00000159761	-0.21339	1.69418	-1.82591	0.0719673	0.99953	-4.16738	0.99953	C16orf86
ENSG00000108774	-0.175075	4.50374	-1.82579	0.0719861	0.99953	-4.05357	0.99953	RAB5C
ENSG00000188219	1.13979	1.39775	1.82569	0.0720009	0.99953	-4.2175	0.99953	POTEE
ENSG00000127666	-0.541286	0.266807	-1.8254	0.0720455	0.99953	-4.27025	0.99953	TICAM1
ENSG00000185133	-0.268844	2.62033	-1.82477	0.0721409	0.99953	-4.12892	0.99953	INPP5J
ENSG00000261377	0.769112	-0.488658	1.82444	0.0721915	0.99953	-4.31255	0.99953	ENSG00000261377
ENSG00000268800	0.227903	-0.0414886	1.82406	0.0722492	0.99953	-4.28572	0.99953	ENSG00000268800
ENSG00000162461	0.368593	0.428549	1.82364	0.0723144	0.99953	-4.25025	0.99953	SLC25A34
ENSG00000157796	0.167351	6.7743	1.82339	0.0723521	0.99953	-4.05474	0.99953	WDR19
ENSG00000126005	-0.523596	3.07226	-1.82333	0.0723607	0.99953	-4.10612	0.99953	MMP24-AS1
ENSG00000165949	0.313381	1.80051	1.82327	0.0723703	0.99953	-4.16577	0.99953	IFI27
ENSG00000131748	-0.143732	5.31238	-1.82235	0.0725106	0.99953	-4.05268	0.99953	STARD3
ENSG00000166263	0.191453	5.25989	1.82035	0.072818	0.99953	-4.05509	0.99953	STXBP4
ENSG00000177613	0.129164	5.80754	1.81762	0.0732388	0.99953	-4.05965	0.99953	CSTF2T
ENSG00000176058	0.123833	3.42513	1.81663	0.0733924	0.99953	-4.09835	0.99953	TPRN
ENSG00000141431	0.511559	5.9222	1.8156	0.0735526	0.99953	-4.06174	0.99953	ASXL3
ENSG00000117228	-0.791854	1.31439	-1.81495	0.073653	0.99953	-4.22521	0.99953	GBP1
ENSG00000262194	-0.213064	1.17412	-1.8138	0.0738317	0.99953	-4.20282	0.99953	ENSG00000262194
ENSG00000224020	0.251103	2.24285	1.81331	0.0739086	0.99953	-4.14942	0.99953	MIR181A2HG
ENSG00000166949	0.208729	6.43506	1.8132	0.073925	0.99953	-4.06682	0.99953	SMAD3
ENSG00000082014	-0.201957	5.54283	-1.81317	0.0739298	0.99953	-4.06411	0.99953	SMARCD3
ENSG00000051825	0.151012	6.59322	1.81298	0.0739603	0.99953	-4.06721	0.99953	MPHOSPH9
ENSG00000067798	0.716581	5.69791	1.81219	0.0740827	0.99953	-4.06498	0.99953	NAV3
ENSG00000151883	0.297258	5.18534	1.8118	0.0741434	0.99953	-4.06545	0.99953	PARP8
ENSG00000228741	0.528198	1.59087	1.8118	0.0741442	0.99953	-4.18347	0.99953	ENSG00000228741
ENSG00000232795	-0.483754	0.350527	-1.81071	0.0743145	0.99953	-4.26813	0.99953	SCAND3P1
ENSG00000072609	-0.138568	5.14525	-1.8104	0.0743621	0.99953	-4.06712	0.99953	CHFR
ENSG00000140688	-0.19962	4.93865	-1.81011	0.0744087	0.99953	-4.06776	0.99953	C16orf58
ENSG00000156298	0.57877	4.73107	1.80971	0.0744703	0.99953	-4.07354	0.99953	TSPAN7
ENSG00000251370	0.641379	-0.18549	1.80866	0.0746358	0.99953	-4.30098	0.99953	ENSG00000251370
ENSG00000242265	-0.522774	10.5663	-1.80853	0.0746563	0.99953	-4.07115	0.99953	PEG10
ENSG00000237753	0.35801	0.654147	1.8079	0.0747547	0.99953	-4.25051	0.99953	ENSG00000237753
ENSG00000162409	0.267832	5.60881	1.80785	0.0747638	0.99953	-4.07112	0.99953	PRKAA2
ENSG00000163885	0.716309	2.6658	1.80759	0.0748037	0.99953	-4.13848	0.99953	CCDC37
ENSG00000141542	-0.204733	3.25943	-1.80723	0.0748603	0.99953	-4.11358	0.99953	RAB40B
ENSG00000215630	0.336058	4.59736	1.80708	0.0748847	0.99953	-4.07387	0.99953	GUSBP9
ENSG00000167992	0.436509	3.312	1.80693	0.0749079	0.99953	-4.11248	0.99953	VWCE
ENSG00000250027	0.268851	1.35983	1.80647	0.0749803	0.99953	-4.19748	0.99953	ENSG00000250027
ENSG00000152503	0.475527	5.34613	1.80646	0.0749817	0.99953	-4.0721	0.99953	TRIM36
ENSG00000135537	0.140177	3.87495	1.8062	0.0750234	0.99953	-4.09224	0.99953	LACE1
ENSG00000180611	0.350483	2.9344	1.80598	0.0750575	0.99953	-4.1298	0.99953	MB21D2
ENSG00000263050	0.257081	1.46986	1.80575	0.0750932	0.99953	-4.19506	0.99953	ENSG00000263050
ENSG00000265912	0.578484	-0.143072	1.8056	0.075117	0.99953	-4.30811	0.99953	ENSG00000265912
ENSG00000082556	-0.730995	1.10023	-1.80518	0.0751839	0.99953	-4.22121	0.99953	OPRK1
ENSG00000205611	1.21818	-1.0571	1.80467	0.0752646	0.99953	-4.37403	0.99953	ENSG00000205611
ENSG00000122694	-0.338997	5.37617	-1.80446	0.0752978	0.99953	-4.0746	0.99953	GLIPR2
ENSG00000224424	-0.247104	0.588148	-1.80422	0.0753358	0.99953	-4.25349	0.99953	PRKAR2A-AS1
ENSG00000070778	0.196125	5.90553	1.80401	0.0753698	0.99953	-4.07701	0.99953	PTPN21
ENSG00000213326	-0.249801	-0.190115	-1.80314	0.0755062	0.99953	-4.30361	0.99953	RPS7P11
ENSG00000256064	0.89808	-0.779211	1.80312	0.0755095	0.99953	-4.34809	0.99953	ENSG00000256064
ENSG00000110675	-0.796096	5.563	-1.80303	0.0755243	0.99953	-4.07709	0.99953	ELMOD1
ENSG00000106701	0.18568	6.88855	1.80293	0.0755396	0.99953	-4.08094	0.99953	FSD1L
ENSG00000260306	0.269804	0.982579	1.80248	0.0756124	0.99953	-4.22382	0.99953	ENSG00000260306
ENSG00000184613	-0.518664	7.26766	-1.80237	0.0756299	0.99953	-4.08203	0.99953	NELL2
ENSG00000160867	-0.57259	0.872303	-1.80233	0.0756353	0.99953	-4.23532	0.99953	FGFR4
ENSG00000109572	-0.159339	7.95769	-1.8023	0.0756404	0.99953	-4.08213	0.99953	CLCN3
ENSG00000144908	1.43185	1.0412	1.80004	0.0759993	0.99953	-4.25469	0.99953	ALDH1L1
ENSG00000143341	0.882299	3.3101	1.79939	0.0761042	0.99953	-4.11837	0.99953	HMCN1
ENSG00000197467	-1.06288	-0.287808	-1.79914	0.0761436	0.99953	-4.30907	0.99953	COL13A1
ENSG00000244439	-0.222035	0.596232	-1.79896	0.0761729	0.99953	-4.25341	0.99953	ENSG00000244439
ENSG00000147117	0.293077	1.62534	1.79871	0.0762128	0.99953	-4.19106	0.99953	ZNF157
ENSG00000144485	0.494349	6.67513	1.79697	0.0764904	0.99953	-4.08764	0.99953	HES6
ENSG00000100263	0.130811	4.60807	1.79623	0.0766102	0.99953	-4.08628	0.99953	RHBDD3
ENSG00000136653	-0.390252	1.387	-1.79587	0.0766677	0.99953	-4.2087	0.99953	RASSF5
ENSG00000175463	-0.394278	1.76065	-1.79584	0.0766726	0.99953	-4.19227	0.99953	TBC1D10C
ENSG00000160223	-0.78865	2.12968	-1.79566	0.0767002	0.99953	-4.18066	0.99953	ICOSLG
ENSG00000127152	0.877698	2.75811	1.79527	0.0767633	0.99953	-4.15325	0.99953	BCL11B
ENSG00000248890	0.49419	0.828853	1.79518	0.0767788	0.99953	-4.23659	0.99953	HHIP-AS1
ENSG00000229036	-0.244879	2.21382	-1.79494	0.0768165	0.99953	-4.16942	0.99953	ENSG00000229036
ENSG00000236956	2.11826	-0.439981	1.79494	0.0768167	0.99953	-4.34826	0.99953	NF1P8
ENSG00000168280	-0.21873	9.06286	-1.79427	0.076924	0.99953	-4.09105	0.99953	KIF5C
ENSG00000146574	-0.210501	4.4979	-1.79379	0.0770023	0.99953	-4.08971	0.99953	CCZ1B
ENSG00000125966	-0.344306	4.06427	-1.79321	0.0770962	0.99953	-4.1024	0.99953	MMP24
ENSG00000171016	0.156615	6.69675	1.79298	0.0771321	0.99953	-4.09317	0.99953	PYGO1
ENSG00000235833	-1.21676	-1.11644	-1.79259	0.0771957	0.99953	-4.3769	0.99953	ENSG00000235833
ENSG00000256383	-0.272159	1.45569	-1.79243	0.0772214	0.99953	-4.20744	0.99953	ENSG00000256383
ENSG00000249428	0.727209	-0.605518	1.7924	0.0772255	0.99953	-4.35532	0.99953	ENSG00000249428
ENSG00000182150	0.102861	6.56617	1.79239	0.0772278	0.99953	-4.0936	0.99953	ERCC6L2
ENSG00000251271	0.339554	-0.122485	1.7922	0.0772577	0.99953	-4.30825	0.99953	ALG1L7P
ENSG00000177885	-0.112753	6.16572	-1.79172	0.0773357	0.99953	-4.09328	0.99953	GRB2
ENSG00000180815	0.321565	1.5471	1.79158	0.0773587	0.99953	-4.19913	0.99953	MAP3K15
ENSG00000188643	-0.415465	4.47944	-1.79139	0.0773901	0.99953	-4.09397	0.99953	S100A16
ENSG00000213614	-0.139635	5.41684	-1.78986	0.0776375	0.99953	-4.09236	0.99953	HEXA
ENSG00000172671	0.230263	3.93416	1.78963	0.0776747	0.99953	-4.10604	0.99953	ZFAND4
ENSG00000213928	-0.265882	1.93368	-1.78854	0.0778513	0.99953	-4.18801	0.99953	IRF9
ENSG00000164128	-0.917508	1.26006	-1.78834	0.0778841	0.99953	-4.23622	0.99953	NPY1R
ENSG00000080561	0.819306	2.18117	1.78795	0.0779473	0.99953	-4.17697	0.99953	MID2
ENSG00000169246	0.188768	3.29227	1.7877	0.0779895	0.99953	-4.13053	0.99953	NPIPB3
ENSG00000175879	1.7134	-0.879532	1.78652	0.0781809	0.99953	-4.37839	0.99953	HOXD8
ENSG00000164924	-0.149452	9.91007	-1.78618	0.0782374	0.99953	-4.09983	0.99953	YWHAZ
ENSG00000160310	-0.154585	7.10376	-1.78602	0.0782632	0.99953	-4.10254	0.99953	PRMT2
ENSG00000233170	-0.357995	0.138773	-1.78552	0.0783439	0.99953	-4.29276	0.99953	ENSG00000233170
ENSG00000203832	0.191113	3.46759	1.78507	0.0784183	0.99953	-4.12837	0.99953	NBPF20
ENSG00000034239	0.978109	1.72042	1.78458	0.0784984	0.99953	-4.21831	0.99953	EFCAB1
ENSG00000256564	0.853224	1.22881	1.78389	0.0786123	0.99953	-4.2262	0.99953	ENSG00000256564
ENSG00000018869	0.865988	2.81664	1.78297	0.0787618	0.99953	-4.15196	0.99953	ZNF582
ENSG00000197284	0.5038	-0.211695	1.78252	0.0788362	0.99953	-4.31273	0.99953	ENSG00000197284
ENSG00000267040	0.352777	0.268338	1.78245	0.0788478	0.99953	-4.28342	0.99953	ENSG00000267040
ENSG00000219016	0.961896	-0.462488	1.78187	0.078943	0.99953	-4.34543	0.99953	ENSG00000219016
ENSG00000183671	0.773643	0.526929	1.7803	0.0792016	0.99953	-4.27067	0.99953	GPR1
ENSG00000148985	0.145029	4.14134	1.78012	0.0792325	0.99953	-4.11099	0.99953	PGAP2
ENSG00000226696	-0.191149	2.11284	-1.77953	0.0793288	0.99953	-4.1865	0.99953	LENG8-AS1
ENSG00000171847	0.486049	1.71064	1.77701	0.0797464	0.99953	-4.21066	0.99953	FAM90A1
ENSG00000143774	-0.169565	5.5855	-1.7764	0.0798482	0.99953	-4.10946	0.99953	GUK1
ENSG00000181541	0.834365	3.85563	1.77577	0.0799527	0.99953	-4.12315	0.99953	MAB21L2
ENSG00000124749	-1.04678	0.333663	-1.7755	0.079998	0.99953	-4.29943	0.99953	COL21A1
ENSG00000234740	0.256959	1.7035	1.7754	0.0800143	0.99953	-4.20501	0.99953	ENSG00000234740
ENSG00000256229	0.255533	4.13203	1.77517	0.080053	0.99953	-4.1148	0.99953	ZNF486
ENSG00000071794	-0.228666	7.27259	-1.77496	0.0800878	0.99953	-4.11653	0.99953	HLTF
ENSG00000207933	0.897369	0.527261	1.77446	0.0801699	0.99953	-4.28024	0.99953	MIR9-1
ENSG00000259796	0.83043	0.29981	1.77378	0.0802847	0.99953	-4.32866	0.99953	ENSG00000259796
ENSG00000132824	-0.124886	6.40005	-1.77337	0.0803519	0.99953	-4.11682	0.99953	SERINC3
ENSG00000134077	-0.306003	5.41147	-1.77313	0.0803933	0.99953	-4.11266	0.99953	THUMPD3
ENSG00000092203	-0.0666962	6.35771	-1.7731	0.0803969	0.99953	-4.11716	0.99953	TOX4
ENSG00000123989	-0.255281	6.63857	-1.77254	0.0804917	0.99953	-4.11797	0.99953	CHPF
ENSG00000077684	0.246383	6.04192	1.77237	0.0805194	0.99953	-4.11669	0.99953	PHF17
ENSG00000074657	0.124667	8.47649	1.77216	0.0805549	0.99953	-4.11946	0.99953	ZNF532
ENSG00000169019	0.248833	3.05977	1.77059	0.0808175	0.99953	-4.15443	0.99953	COMMD8
ENSG00000131370	-0.348543	3.08254	-1.77051	0.0808316	0.99953	-4.15718	0.99953	SH3BP5
ENSG00000259775	0.259135	1.33127	1.77049	0.0808343	0.99953	-4.22648	0.99953	ENSG00000259775
ENSG00000106078	-0.908601	3.29141	-1.77028	0.0808694	0.99953	-4.15219	0.99953	COBL
ENSG00000183323	0.3699	2.08428	1.77028	0.0808695	0.99953	-4.19544	0.99953	CCDC125
ENSG00000110042	-0.367495	7.71272	-1.77026	0.0808735	0.99953	-4.12239	0.99953	DTX4
ENSG00000163281	0.184008	5.50388	1.76972	0.0809634	0.99953	-4.11738	0.99953	GNPDA2
ENSG00000095321	-0.152511	5.44901	-1.76939	0.081019	0.99953	-4.11742	0.99953	CRAT
ENSG00000083937	-0.14651	5.82813	-1.769	0.081085	0.99953	-4.11986	0.99953	CHMP2B
ENSG00000104823	-0.144393	4.63605	-1.76898	0.0810887	0.99953	-4.11688	0.99953	ECH1
ENSG00000100100	-0.335311	3.76412	-1.76869	0.0811365	0.99953	-4.13288	0.99953	PIK3IP1
ENSG00000138111	-0.153292	2.80129	-1.76828	0.0812065	0.99953	-4.16857	0.99953	TMEM180
ENSG00000252391	-0.267845	-0.14377	-1.76823	0.0812139	0.99953	-4.32007	0.99953	RNU6-638P
ENSG00000185621	0.184293	4.84903	1.76728	0.0813746	0.99953	-4.11793	0.99953	LMLN
ENSG00000185043	-0.198218	4.02682	-1.76638	0.0815273	0.99953	-4.12839	0.99953	CIB1
ENSG00000126733	0.808679	2.7239	1.76634	0.0815338	0.99953	-4.17533	0.99953	DACH2
ENSG00000123575	-0.167877	7.57768	-1.76625	0.0815496	0.99953	-4.12764	0.99953	FAM199X
ENSG00000135363	1.10396	0.278586	1.76607	0.0815786	0.99953	-4.32906	0.99953	LMO2
ENSG00000162086	0.207056	5.00316	1.76492	0.0817745	0.99953	-4.12085	0.99953	ZNF75A
ENSG00000108018	1.08061	4.58816	1.76467	0.0818169	0.99953	-4.12145	0.99953	SORCS1
ENSG00000239877	0.964369	-0.939899	1.76434	0.0818714	0.99953	-4.38036	0.99953	IGSF11-AS1
ENSG00000204164	0.256665	2.39485	1.76421	0.0818948	0.99953	-4.18696	0.99953	BMS1P5
ENSG00000046653	-0.246633	9.81185	-1.76413	0.0819072	0.99953	-4.12726	0.99953	GPM6B
ENSG00000125656	-0.144629	4.19252	-1.7639	0.0819473	0.99953	-4.12677	0.99953	CLPP
ENSG00000255158	0.253245	0.882508	1.76356	0.0820054	0.99953	-4.25566	0.99953	ENSG00000255158
ENSG00000267632	-0.156388	2.24077	-1.76336	0.0820379	0.99953	-4.19475	0.99953	ENSG00000267632
ENSG00000261731	-0.234976	0.105137	-1.76296	0.0821062	0.99953	-4.30854	0.99953	ENSG00000261731
ENSG00000230450	1.94125	-1.20137	1.76287	0.0821227	0.99953	-4.40181	0.99953	NEK2P4
ENSG00000103876	-0.305999	3.22706	-1.76271	0.0821489	0.99953	-4.15774	0.99953	FAH
ENSG00000010165	0.141159	4.45286	1.76249	0.082186	0.99953	-4.12502	0.99953	METTL13
ENSG00000107331	-0.160098	6.81214	-1.76235	0.0822096	0.99953	-4.13169	0.99953	ABCA2
ENSG00000067057	-0.319619	5.88476	-1.76233	0.082214	0.99953	-4.12772	0.99953	PFKP
ENSG00000182841	0.243346	4.06244	1.76232	0.0822158	0.99953	-4.13114	0.99953	RRP7B
ENSG00000005889	0.0929156	6.42822	1.76158	0.0823417	0.99953	-4.13173	0.99953	ZFX
ENSG00000135763	0.183197	4.85408	1.7611	0.0824239	0.99953	-4.12502	0.99953	URB2
ENSG00000183208	-0.194285	1.19073	-1.75977	0.08265	0.99953	-4.2433	0.99953	GDPGP1
ENSG00000139832	-0.636478	0.229896	-1.75842	0.0828815	0.99953	-4.3071	0.99953	RAB20
ENSG00000197933	-0.508498	3.29266	-1.75787	0.0829752	0.99953	-4.15825	0.99953	ZNF823
ENSG00000105711	-0.431037	-0.0762419	-1.75783	0.0829826	0.99953	-4.32325	0.99953	SCN1B
ENSG00000184058	-0.874652	-0.241684	-1.7576	0.0830219	0.99953	-4.32636	0.99953	TBX1
ENSG00000106367	-0.193006	5.11194	-1.75743	0.0830518	0.99953	-4.12995	0.99953	AP1S1
ENSG00000116183	0.723765	1.06074	1.75649	0.0832128	0.99953	-4.25658	0.99953	PAPPA2
ENSG00000112149	0.451563	2.36279	1.7561	0.0832792	0.99953	-4.1974	0.99953	CD83
ENSG00000126858	0.108794	6.12747	1.75593	0.0833084	0.99953	-4.13744	0.99953	RHOT1
ENSG00000164649	0.422266	5.09765	1.75579	0.083333	0.99953	-4.13151	0.99953	CDCA7L
ENSG00000226752	-0.70389	4.43374	-1.75476	0.0835112	0.99953	-4.13344	0.99953	PSMD5-AS1
ENSG00000176842	-0.345823	5.58867	-1.75473	0.0835162	0.99953	-4.13595	0.99953	IRX5
ENSG00000175471	0.290562	4.38803	1.75452	0.0835524	0.99953	-4.13401	0.99953	MCTP1
ENSG00000168916	-0.196543	7.46158	-1.75401	0.0836404	0.99953	-4.14291	0.99953	ZNF608
ENSG00000228043	0.304478	0.363657	1.753	0.0838141	0.99953	-4.29415	0.99953	ENSG00000228043
ENSG00000100083	-0.0822244	5.80605	-1.75236	0.0839246	0.99953	-4.14008	0.99953	GGA1
ENSG00000213066	0.130299	5.60979	1.75216	0.0839597	0.99953	-4.13903	0.99953	FGFR1OP
ENSG00000228232	-0.420734	-0.216099	-1.75215	0.0839615	0.99953	-4.33166	0.99953	GAPDHP1
ENSG00000063438	-0.510777	2.96137	-1.75172	0.0840361	0.99953	-4.17785	0.99953	AHRR
ENSG00000267192	0.67811	-0.119563	1.75161	0.084055	0.99953	-4.32458	0.99953	ENSG00000267192
ENSG00000169116	-0.728039	3.49722	-1.75153	0.0840686	0.99953	-4.16143	0.99953	PARM1
ENSG00000115556	0.196788	3.53906	1.75088	0.0841813	0.99953	-4.15754	0.99953	PLCD4
ENSG00000104863	-0.242289	2.01171	-1.75038	0.0842691	0.99953	-4.21439	0.99953	LIN7B
ENSG00000233766	-0.548556	-0.265368	-1.75033	0.0842772	0.99953	-4.34435	0.99953	ENSG00000233766
ENSG00000177570	0.860582	3.05839	1.74976	0.0843768	0.99953	-4.17792	0.99953	SAMD12
ENSG00000139531	-0.156489	4.50017	-1.74963	0.0843984	0.99953	-4.13899	0.99953	SUOX
ENSG00000167552	-0.2362	11.332	-1.74962	0.0843999	0.99953	-4.14173	0.99953	TUBA1A
ENSG00000226876	0.515689	-0.671052	1.7493	0.084457	0.99953	-4.36686	0.99953	ENSG00000226876
ENSG00000135905	-0.716228	4.12259	-1.74887	0.0845313	0.99953	-4.15186	0.99953	DOCK10
ENSG00000155530	0.382762	3.48993	1.74854	0.0845879	0.99953	-4.16126	0.99953	LRGUK
ENSG00000229241	0.535356	0.217063	1.74822	0.0846441	0.99953	-4.30393	0.99953	PNPT1P1
ENSG00000158711	0.151274	6.41984	1.74813	0.0846602	0.99953	-4.14813	0.99953	ELK4
ENSG00000146242	0.795444	3.78599	1.74801	0.0846806	0.99953	-4.1553	0.99953	TPBG
ENSG00000235020	0.98185	-0.628098	1.74749	0.0847715	0.99953	-4.36513	0.99953	ENSG00000235020
ENSG00000178409	0.164244	4.55929	1.747	0.0848581	0.99953	-4.14151	0.99953	BEND3
ENSG00000136153	0.331012	3.94253	1.74671	0.0849072	0.99953	-4.14953	0.99953	LMO7
ENSG00000143493	0.127452	5.19391	1.74653	0.0849398	0.99953	-4.143	0.99953	INTS7
ENSG00000242732	-0.221915	5.43261	-1.74622	0.0849943	0.99953	-4.14496	0.99953	RGAG4
ENSG00000116679	0.163158	7.69967	1.74603	0.0850272	0.99953	-4.15223	0.99953	IVNS1ABP
ENSG00000102967	0.125341	3.83338	1.74581	0.085065	0.99953	-4.15248	0.99953	DHODH
ENSG00000082438	0.277158	3.85777	1.74572	0.0850816	0.99953	-4.15281	0.99953	COBLL1
ENSG00000107902	-0.211089	3.0205	-1.74496	0.0852152	0.99953	-4.18201	0.99953	LHPP
ENSG00000240571	0.240331	0.0501285	1.74464	0.0852707	0.99953	-4.31908	0.99953	ENSG00000240571
ENSG00000006042	0.165542	5.5106	1.74384	0.0854111	0.99953	-4.148	0.99953	TMEM98
ENSG00000103260	-0.282197	5.73214	-1.74377	0.0854236	0.99953	-4.15002	0.99953	METRN
ENSG00000235884	-0.49936	0.851259	-1.74332	0.0855018	0.99953	-4.26995	0.99953	LINC00941
ENSG00000269349	0.729604	-0.43895	1.74322	0.0855192	0.99953	-4.34564	0.99953	ENSG00000269349
ENSG00000225119	-0.406193	1.29062	-1.74314	0.0855333	0.99953	-4.24956	0.99953	ENSG00000225119
ENSG00000075391	-0.187355	7.36325	-1.74288	0.08558	0.99953	-4.15658	0.99953	RASAL2
ENSG00000165028	-0.416672	0.410107	-1.74275	0.0856025	0.99953	-4.30456	0.99953	NIPSNAP3B
ENSG00000260029	0.669142	0.76066	1.74223	0.0856945	0.99953	-4.28959	0.99953	ENSG00000260029
ENSG00000158813	0.844951	-0.253381	1.742	0.0857347	0.99953	-4.34174	0.99953	EDA
ENSG00000184203	-0.134992	5.92656	-1.742	0.0857347	0.99953	-4.15328	0.99953	PPP1R2
ENSG00000160321	1.89434	-1.52347	1.74162	0.0858014	0.99953	-4.40067	0.99953	ZNF208
ENSG00000017373	0.344232	5.22219	1.74087	0.0859333	0.99953	-4.14899	0.99953	SRCIN1
ENSG00000066322	-0.205951	3.76627	-1.74078	0.0859493	0.99953	-4.15909	0.99953	ELOVL1
ENSG00000131408	-0.126788	4.61322	-1.74017	0.0860569	0.99953	-4.14887	0.99953	NR1H2
ENSG00000183690	0.811785	2.14289	1.74	0.0860883	0.99953	-4.21875	0.99953	EFHC2
ENSG00000136999	0.941617	1.27792	1.73951	0.0861745	0.99953	-4.27233	0.99953	NOV
ENSG00000197977	0.528766	5.59717	1.73936	0.086201	0.99953	-4.15337	0.99953	ELOVL2
ENSG00000132879	-0.19193	4.34175	-1.73921	0.086228	0.99953	-4.15201	0.99953	FBXO44
ENSG00000124357	-0.182148	5.25522	-1.73898	0.0862686	0.99953	-4.15173	0.99953	NAGK
ENSG00000237765	-0.144528	5.61668	-1.73788	0.0864626	0.99953	-4.15623	0.99953	FAM200B
ENSG00000157978	-0.388291	2.05237	-1.73693	0.086631	0.99953	-4.22109	0.99953	LDLRAP1
ENSG00000165071	-0.881646	-0.0567969	-1.73661	0.0866888	0.99953	-4.33001	0.99953	TMEM71
ENSG00000232259	-0.512053	-0.274449	-1.73563	0.0868634	0.99953	-4.35069	0.99953	ENSG00000232259
ENSG00000101849	0.182794	5.74919	1.73494	0.0869862	0.99953	-4.16064	0.99953	TBL1X
ENSG00000155886	1.2042	-0.229506	1.73445	0.0870733	0.99953	-4.3544	0.99953	SLC24A2
ENSG00000141433	-1.01954	-0.147837	-1.73436	0.0870886	0.99953	-4.3404	0.99953	ADCYAP1
ENSG00000237693	0.842543	-0.104253	1.73407	0.087141	0.99953	-4.32999	0.99953	IRGM
ENSG00000107872	-0.138638	3.05583	-1.73321	0.087295	0.99953	-4.18984	0.99953	FBXL15
ENSG00000164683	0.793076	4.62626	1.73264	0.087397	0.99953	-4.15764	0.99953	HEY1
ENSG00000226711	0.353036	4.12384	1.73207	0.0874985	0.99953	-4.16246	0.99953	FAM66C
ENSG00000177182	0.585534	3.60401	1.73112	0.087669	0.99953	-4.17593	0.99953	CLVS1
ENSG00000227542	0.576472	-0.447218	1.73068	0.0877477	0.99953	-4.355	0.99953	ENSG00000227542
ENSG00000111877	0.155755	4.55606	1.73054	0.0877734	0.99953	-4.15951	0.99953	MCM9
ENSG00000248643	0.134706	2.29773	1.73028	0.0878199	0.99953	-4.21681	0.99953	RBM14-RBM4
ENSG00000105717	0.170656	2.7957	1.72964	0.087935	0.99953	-4.19887	0.99953	PBX4
ENSG00000269026	0.27144	0.145113	1.72843	0.0881525	0.99953	-4.31809	0.99953	ENSG00000269026
ENSG00000257703	1.10342	-1.41399	1.72772	0.0882817	0.99953	-4.41869	0.99953	ENSG00000257703
ENSG00000148082	0.302037	4.81852	1.72735	0.0883486	0.99953	-4.1631	0.99953	SHC3
ENSG00000115841	0.401514	2.49966	1.72681	0.0884458	0.99953	-4.21552	0.99953	RMDN2
ENSG00000125485	0.170757	4.518	1.72661	0.088481	0.99953	-4.1639	0.99953	DDX31
ENSG00000101782	-0.135626	6.18861	-1.72655	0.0884929	0.99953	-4.17346	0.99953	RIOK3
ENSG00000213983	-0.326138	2.95813	-1.72585	0.0886194	0.99953	-4.1997	0.99953	AP1G2
ENSG00000226853	-0.288816	-0.204868	-1.72579	0.0886297	0.99953	-4.34736	0.99953	ENSG00000226853
ENSG00000087085	-0.427699	3.31883	-1.72558	0.0886681	0.99953	-4.18814	0.99953	ACHE
ENSG00000189212	0.638604	0.950192	1.72496	0.0887808	0.99953	-4.27745	0.99953	DPY19L2P1
ENSG00000070831	-0.104246	7.98888	-1.72403	0.0889502	0.99953	-4.17956	0.99953	CDC42
ENSG00000148482	1.61073	-0.796176	1.72295	0.0891463	0.99953	-4.39115	0.99953	SLC39A12
ENSG00000205078	0.234922	1.43617	1.72275	0.0891816	0.99953	-4.25408	0.99953	SYCE1L
ENSG00000118707	0.19561	5.22719	1.7226	0.0892097	0.99953	-4.17004	0.99953	TGIF2
ENSG00000178538	0.797104	1.98217	1.72222	0.0892782	0.99953	-4.24151	0.99953	CA8
ENSG00000170846	0.140441	3.91116	1.72215	0.0892916	0.99953	-4.175	0.99953	ENSG00000170846
ENSG00000133115	-1.51222	-0.0561687	-1.72162	0.0893885	0.99953	-4.35458	0.99953	STOML3
ENSG00000215788	-0.355607	3.6911	-1.72151	0.0894088	0.99953	-4.18221	0.99953	TNFRSF25
ENSG00000165983	0.709031	0.640381	1.72141	0.0894265	0.99953	-4.296	0.99953	PTER
ENSG00000112175	-1.34653	0.394971	-1.72073	0.0895509	0.99953	-4.31685	0.99953	BMP5
ENSG00000258986	0.623177	1.14769	1.7207	0.0895553	0.99953	-4.28169	0.99953	TMEM179
ENSG00000229325	-0.213209	1.77575	-1.72046	0.0896006	0.99953	-4.24415	0.99953	ACAP2-IT1
ENSG00000196116	-0.539796	2.76871	-1.71962	0.0897532	0.99953	-4.21252	0.99953	TDRD7
ENSG00000244041	-0.230619	1.42165	-1.71957	0.0897621	0.99953	-4.25756	0.99953	ENSG00000244041
ENSG00000081052	0.415291	0.116201	1.71941	0.0897918	0.99953	-4.33218	0.99953	COL4A4
ENSG00000107186	0.164173	8.17571	1.719	0.089866	0.99953	-4.18541	0.99953	MPDZ
ENSG00000150471	-0.259518	7.6557	-1.71721	0.090195	0.99953	-4.18806	0.99953	LPHN3
ENSG00000178163	-0.551203	5.25224	-1.71698	0.0902378	0.99953	-4.17738	0.99953	ZNF518B
ENSG00000131187	-0.414687	0.803123	-1.71695	0.0902424	0.99953	-4.29928	0.99953	F12
ENSG00000105723	-0.0870345	5.54014	-1.71695	0.0902437	0.99953	-4.1804	0.99953	GSK3A
ENSG00000159958	0.304793	0.288834	1.71688	0.0902561	0.99953	-4.31269	0.99953	TNFRSF13C
ENSG00000102032	-0.252689	2.49167	-1.71621	0.0903794	0.99953	-4.22374	0.99953	RENBP
ENSG00000136381	-0.0845266	7.43335	-1.71501	0.0906001	0.99953	-4.19063	0.99953	IREB2
ENSG00000110318	0.403201	4.93616	1.71425	0.0907401	0.99953	-4.17739	0.99953	KIAA1377
ENSG00000145819	-0.354549	4.6667	-1.71402	0.0907823	0.99953	-4.17766	0.99953	ARHGAP26
ENSG00000138834	-0.114595	7.25193	-1.71385	0.0908151	0.99953	-4.19209	0.99953	MAPK8IP3
ENSG00000115977	-0.158538	5.31154	-1.71375	0.0908318	0.99953	-4.18158	0.99953	AAK1
ENSG00000172037	-0.172465	7.16675	-1.71302	0.0909668	0.99953	-4.19272	0.99953	LAMB2
ENSG00000196072	-0.176051	5.37174	-1.71193	0.0911696	0.99953	-4.18465	0.99953	BLOC1S2
ENSG00000160948	-0.117246	5.31459	-1.71146	0.0912573	0.99953	-4.18471	0.99953	VPS28
ENSG00000261654	-0.361078	1.25711	-1.71123	0.0912993	0.99953	-4.26921	0.99953	ENSG00000261654
ENSG00000123453	-0.37541	1.98687	-1.71109	0.0913247	0.99953	-4.24106	0.99953	SARDH
ENSG00000170876	-0.105771	6.22138	-1.71095	0.091351	0.99953	-4.19243	0.99953	TMEM43
ENSG00000232031	-0.850576	-0.678484	-1.71034	0.0914647	0.99953	-4.38948	0.99953	ENSG00000232031
ENSG00000169599	-0.18426	4.17773	-1.70992	0.0915434	0.99953	-4.18388	0.99953	NFU1
ENSG00000177519	0.911596	1.39358	1.70953	0.0916146	0.99953	-4.27997	0.99953	RPRM
ENSG00000115170	-0.436613	3.35564	-1.70953	0.0916152	0.99953	-4.20228	0.99953	ACVR1
ENSG00000249609	0.340569	0.841349	1.70915	0.0916863	0.99953	-4.292	0.99953	ENSG00000249609
ENSG00000261669	0.219439	0.760859	1.70884	0.0917445	0.99953	-4.29567	0.99953	ENSG00000261669
ENSG00000110841	-0.285045	5.93439	-1.70844	0.0918175	0.99953	-4.1934	0.99953	PPFIBP1
ENSG00000255495	0.716572	0.039436	1.70829	0.0918462	0.99953	-4.34089	0.99953	ENSG00000255495
ENSG00000267257	-0.99612	-1.32748	-1.70788	0.0919219	0.99953	-4.41477	0.99953	ENSG00000267257
ENSG00000226823	0.293234	0.817042	1.70767	0.0919613	0.99953	-4.29307	0.99953	ENSG00000226823
ENSG00000154545	-0.278625	1.16734	-1.70764	0.0919673	0.99953	-4.27675	0.99953	MAGED4
ENSG00000125430	-0.9425	4.44919	-1.70711	0.092066	0.99953	-4.1851	0.99953	HS3ST3B1
ENSG00000164023	0.366409	3.04447	1.707	0.0920869	0.99953	-4.2136	0.99953	SGMS2
ENSG00000228061	0.478594	0.246299	1.70637	0.0922045	0.99953	-4.32883	0.99953	ENSG00000228061
ENSG00000144395	0.22407	3.45633	1.70634	0.09221	0.99953	-4.19501	0.99953	CCDC150
ENSG00000130985	-0.121562	8.52494	-1.7059	0.0922923	0.99953	-4.20053	0.99953	UBA1
ENSG00000081377	0.259216	4.95976	1.70536	0.0923942	0.99953	-4.18856	0.99953	CDC14B
ENSG00000182240	0.88165	2.14875	1.70505	0.0924514	0.99953	-4.24326	0.99953	BACE2
ENSG00000203504	0.440148	-0.305153	1.70484	0.092492	0.99953	-4.36143	0.99953	ENSG00000203504
ENSG00000185519	-0.722153	-0.387525	-1.70456	0.0925443	0.99953	-4.37596	0.99953	FAM131C
ENSG00000089916	-0.10101	7.63854	-1.70449	0.0925574	0.99953	-4.20357	0.99953	GPATCH2L
ENSG00000225784	-0.575643	-0.0509112	-1.70448	0.0925595	0.99953	-4.33907	0.99953	ENSG00000225784
ENSG00000171790	0.240621	2.60081	1.70429	0.0925937	0.99953	-4.22704	0.99953	SLFNL1
ENSG00000254806	0.244423	-0.202305	1.70424	0.0926036	0.99953	-4.35986	0.99953	SYS1-DBNDD2
ENSG00000181965	1.33707	-1.71882	1.70418	0.0926157	0.99953	-4.39027	0.99953	NEUROG1
ENSG00000119523	-0.157732	4.61208	-1.70415	0.0926217	0.99953	-4.18829	0.99953	ALG2
ENSG00000129151	-0.815581	3.01155	-1.70381	0.0926853	0.99953	-4.21731	0.99953	BBOX1
ENSG00000143429	-0.62491	3.26773	-1.70361	0.0927213	0.99953	-4.20898	0.99953	ENSG00000143429
ENSG00000215440	-0.297241	3.64098	-1.70355	0.0927329	0.99953	-4.19781	0.99953	NPEPL1
ENSG00000234616	0.509254	5.29084	1.70291	0.0928547	0.99953	-4.19446	0.99953	JRK
ENSG00000128285	-0.683305	1.96601	-1.70281	0.0928731	0.99953	-4.25011	0.99953	MCHR1
ENSG00000175938	-0.176991	2.94269	-1.70239	0.0929522	0.99953	-4.22124	0.99953	ORAI3
ENSG00000224114	0.228072	0.235445	1.70201	0.0930229	0.99953	-4.32872	0.99953	ENSG00000224114
ENSG00000198727	-0.234777	10.5844	-1.70158	0.0931044	0.99953	-4.20098	0.99953	MT-CYB
ENSG00000161265	-0.14887	1.12936	-1.70119	0.0931783	0.99953	-4.2815	0.99953	U2AF1L4
ENSG00000064012	-0.463857	2.36415	-1.70105	0.0932048	0.99953	-4.2401	0.99953	CASP8
ENSG00000183891	-0.148163	4.09667	-1.70074	0.0932625	0.99953	-4.19372	0.99953	TTC32
ENSG00000073969	-0.215547	5.36963	-1.70073	0.0932653	0.99953	-4.19743	0.99953	NSF
ENSG00000172955	0.369765	1.37837	1.70056	0.0932969	0.99953	-4.27124	0.99953	ADH6
ENSG00000188242	0.165024	3.27508	1.70027	0.0933521	0.99953	-4.21235	0.99953	ENSG00000188242
ENSG00000139636	-0.199965	5.3226	-1.70001	0.0934003	0.99953	-4.19806	0.99953	LMBR1L
ENSG00000250479	-0.234503	3.46776	-1.69989	0.0934243	0.99953	-4.20746	0.99953	CHCHD10
ENSG00000175040	-0.44215	3.42304	-1.69987	0.0934267	0.99953	-4.20848	0.99953	CHST2
ENSG00000224533	-0.611671	-0.165543	-1.69958	0.0934829	0.99953	-4.3585	0.99953	TMLHE-AS1
ENSG00000258947	-0.185177	4.1763	-1.69875	0.0936391	0.99953	-4.19495	0.99953	ENSG00000258947
ENSG00000044090	-0.213285	5.91049	-1.69837	0.093711	0.99953	-4.20534	0.99953	CUL7
ENSG00000101846	-0.330627	3.31224	-1.69837	0.0937118	0.99953	-4.21158	0.99953	STS
ENSG00000250365	0.184917	1.96226	1.6973	0.0939133	0.99953	-4.25259	0.99953	ENSG00000250365
ENSG00000259895	0.253781	0.698593	1.69695	0.093981	0.99953	-4.30587	0.99953	ENSG00000259895
ENSG00000205060	0.110952	6.1627	1.69645	0.0940756	0.99953	-4.20935	0.99953	SLC35B4
ENSG00000122335	0.156073	4.81961	1.6962	0.0941228	0.99953	-4.19802	0.99953	SERAC1
ENSG00000105939	-0.212374	5.6947	-1.69604	0.0941546	0.99953	-4.20606	0.99953	ZC3HAV1
ENSG00000092098	-0.0886054	3.89873	-1.69584	0.0941923	0.99953	-4.20127	0.99953	RNF31
ENSG00000172663	-0.137551	3.57202	-1.69584	0.0941924	0.99953	-4.20827	0.99953	TMEM134
ENSG00000227354	-0.281125	2.46077	-1.69576	0.0942074	0.99953	-4.24049	0.99953	RBM26-AS1
ENSG00000249034	0.316325	0.712796	1.69569	0.094221	0.99953	-4.30752	0.99953	ENSG00000249034
ENSG00000267100	-0.198115	3.61982	-1.69543	0.0942693	0.99953	-4.20675	0.99953	ILF3-AS1
ENSG00000180884	-0.161964	3.53643	-1.69489	0.0943733	0.99953	-4.21	0.99953	ZNF792
ENSG00000120158	0.175121	3.6996	1.69483	0.0943843	0.99953	-4.206	0.99953	RCL1
ENSG00000247950	-0.204173	1.97978	-1.69436	0.0944733	0.99953	-4.25613	0.99953	SEC24B-AS1
ENSG00000099785	-0.134025	4.1794	-1.69411	0.0945207	0.99953	-4.20013	0.99953	MARCH2
ENSG00000122870	0.604504	3.0427	1.69369	0.0946026	0.99953	-4.22264	0.99953	BICC1
ENSG00000198088	0.783426	0.572568	1.69353	0.0946315	0.99953	-4.31132	0.99953	NUP62CL
ENSG00000164418	-0.38099	5.61803	-1.69335	0.0946664	0.99953	-4.20863	0.99953	GRIK2
ENSG00000115042	-0.0927078	5.0706	-1.69326	0.0946846	0.99953	-4.20327	0.99953	FAHD2A
ENSG00000136938	0.153594	6.39521	1.69282	0.0947688	0.99953	-4.21406	0.99953	ANP32B
ENSG00000269486	0.305886	0.757476	1.6928	0.0947724	0.99953	-4.30406	0.99953	ENSG00000269486
ENSG00000198169	-0.1064	5.06629	-1.69235	0.0948583	0.99953	-4.20431	0.99953	ZNF251
ENSG00000172020	-0.436835	7.4146	-1.69179	0.0949648	0.99953	-4.2187	0.99953	GAP43
ENSG00000229763	0.292185	-0.0255926	1.69173	0.0949774	0.99953	-4.34536	0.99953	ENSG00000229763
ENSG00000237529	0.657777	-0.610167	1.69166	0.09499	0.99953	-4.39306	0.99953	ENSG00000237529
ENSG00000230189	0.227957	2.6478	1.69136	0.0950473	0.99953	-4.23845	0.99953	ENSG00000230189
ENSG00000144681	1.36193	0.381136	1.69121	0.0950771	0.99953	-4.33591	0.99953	STAC
ENSG00000119801	-0.144441	6.37167	-1.68977	0.0953526	0.99953	-4.21836	0.99953	YPEL5
ENSG00000215156	0.345364	3.8701	1.68962	0.0953815	0.99953	-4.20692	0.99953	ENSG00000215156
ENSG00000104660	-0.129588	6.4079	-1.68949	0.0954075	0.99953	-4.21851	0.99953	LEPROTL1
ENSG00000143171	1.57144	-1.00699	1.68943	0.0954193	0.99953	-4.41618	0.99953	RXRG
ENSG00000082068	0.094648	4.88864	1.68924	0.0954555	0.99953	-4.2062	0.99953	WDR70
ENSG00000264546	0.287881	-0.142211	1.68902	0.0954968	0.99953	-4.35629	0.99953	ENSG00000264546
ENSG00000130255	-0.206954	6.38261	-1.68862	0.095575	0.99953	-4.21988	0.99953	RPL36
ENSG00000152601	-0.187568	6.19576	-1.68822	0.0956506	0.99953	-4.21928	0.99953	MBNL1
ENSG00000142459	-0.14547	5.18571	-1.68708	0.0958708	0.99953	-4.21116	0.99953	EVI5L
ENSG00000120500	0.258928	1.38605	1.68662	0.0959601	0.99953	-4.28015	0.99953	ARR3
ENSG00000218596	0.403143	0.0544136	1.68656	0.0959722	0.99953	-4.34958	0.99953	ENSG00000218596
ENSG00000075035	-0.985131	-0.958699	-1.68561	0.0961556	0.99953	-4.41699	0.99953	WSCD2
ENSG00000100034	-0.108875	4.95965	-1.68529	0.0962178	0.99953	-4.21108	0.99953	PPM1F
ENSG00000248475	0.726495	-0.384846	1.68523	0.0962294	0.99953	-4.37614	0.99953	ENSG00000248475
ENSG00000260938	-0.281251	0.520071	-1.68519	0.0962375	0.99953	-4.3236	0.99953	ENSG00000260938
ENSG00000227945	0.29935	0.0315819	1.68453	0.0963652	0.99953	-4.34923	0.99953	ENSG00000227945
ENSG00000259758	0.108155	7.27321	1.68444	0.0963815	0.99953	-4.22746	0.99953	CASC7
ENSG00000259863	0.922646	-0.217605	1.6844	0.0963901	0.99953	-4.38505	0.99953	SH3RF3-AS1
ENSG00000145908	0.837647	5.13871	1.68438	0.0963949	0.99953	-4.21308	0.99953	ZNF300
ENSG00000150244	1.60666	-1.66689	1.68437	0.0963968	0.99953	-4.36209	0.99953	TRIM48
ENSG00000161653	-0.223028	1.11504	-1.68338	0.0965883	0.99953	-4.29344	0.99953	NAGS
ENSG00000162623	1.11187	3.50556	1.68331	0.0966015	0.99953	-4.21823	0.99953	TYW3
ENSG00000173915	-0.181289	4.80296	-1.6823	0.0967986	0.99953	-4.21318	0.99953	USMG5
ENSG00000218510	-0.150354	2.89128	-1.68169	0.0969173	0.99953	-4.23821	0.99953	LINC00339
ENSG00000151952	1.6007	3.66543	1.68098	0.0970553	0.99953	-4.21806	0.99953	TMEM132D
ENSG00000235167	-0.341002	0.558714	-1.67985	0.0972754	0.99953	-4.32588	0.99953	ENSG00000235167
ENSG00000197329	-0.22931	6.45344	-1.67937	0.0973692	0.99953	-4.23125	0.99953	PELI1
ENSG00000184408	0.840793	3.78823	1.67934	0.0973765	0.99953	-4.22083	0.99953	KCND2
ENSG00000213988	0.223601	3.47656	1.67926	0.0973922	0.99953	-4.22162	0.99953	ZNF90
ENSG00000146414	0.194549	6.50747	1.67902	0.0974379	0.99953	-4.23195	0.99953	SHPRH
ENSG00000214425	0.609907	4.84147	1.67886	0.0974694	0.99953	-4.2164	0.99953	LRRC37A4P
ENSG00000112210	0.158356	5.12264	1.67834	0.0975711	0.99953	-4.22048	0.99953	RAB23
ENSG00000105825	-0.572568	6.3158	-1.67834	0.0975714	0.99953	-4.21562	0.99953	TFPI2
ENSG00000166848	-0.188491	7.14422	-1.67803	0.0976317	0.99953	-4.23489	0.99953	TERF2IP
ENSG00000154162	1.02205	0.777189	1.67785	0.0976683	0.99953	-4.32301	0.99953	CDH12
ENSG00000224384	0.321144	0.157644	1.67778	0.0976803	0.99953	-4.3439	0.99953	ENSG00000224384
ENSG00000174885	-0.668571	-0.528122	-1.67778	0.0976819	0.99953	-4.38467	0.99953	NLRP6
ENSG00000254509	0.170271	2.10739	1.67774	0.0976891	0.99953	-4.26271	0.99953	ENSG00000254509
ENSG00000267298	0.763023	0.287852	1.67748	0.0977411	0.99953	-4.33799	0.99953	ENSG00000267298
ENSG00000100151	-0.26751	3.2874	-1.67646	0.097941	0.99953	-4.23312	0.99953	PICK1
ENSG00000138760	-0.176638	8.49731	-1.67569	0.0980918	0.99953	-4.23702	0.99953	SCARB2
ENSG00000158296	-0.374096	3.14887	-1.67524	0.0981805	0.99953	-4.23856	0.99953	SLC13A3
ENSG00000137076	-0.236929	7.4632	-1.67485	0.0982574	0.99953	-4.23914	0.99953	TLN1
ENSG00000225234	0.288407	1.69978	1.67411	0.0984037	0.99953	-4.28125	0.99953	TRAPPC12-AS1
ENSG00000075239	0.157919	5.0392	1.67409	0.0984064	0.99953	-4.22444	0.99953	ACAT1
ENSG00000106772	0.590759	6.44114	1.67373	0.0984789	0.99953	-4.22727	0.99953	PRUNE2
ENSG00000223482	0.165662	4.92978	1.67363	0.0984976	0.99953	-4.2238	0.99953	NUTM2A-AS1
ENSG00000175322	0.169896	4.58439	1.67313	0.0985966	0.99953	-4.22159	0.99953	ZNF519
ENSG00000189143	-0.627913	-0.280614	-1.67309	0.0986039	0.99953	-4.37837	0.99953	CLDN4
ENSG00000254758	-0.759309	-0.0742381	-1.67274	0.0986733	0.99953	-4.36037	0.99953	ENSG00000254758
ENSG00000148925	-0.163208	5.88946	-1.67273	0.0986756	0.99953	-4.23523	0.99953	BTBD10
ENSG00000136267	0.60564	4.28095	1.67211	0.0987977	0.99953	-4.22221	0.99953	DGKB
ENSG00000253537	0.757885	0.812749	1.67165	0.0988901	0.99953	-4.32573	0.99953	PCDHGA7
ENSG00000011376	0.147102	5.62966	1.67143	0.0989331	0.99953	-4.234	0.99953	LARS2
ENSG00000255580	0.378094	1.43569	1.67117	0.098984	0.99953	-4.29534	0.99953	ENSG00000255580
ENSG00000226085	-0.412421	0.431048	-1.67115	0.0989892	0.99953	-4.33458	0.99953	UQCRFS1P1
ENSG00000228723	0.329369	2.0481	1.67091	0.0990366	0.99953	-4.27009	0.99953	SRGAP3-AS2
ENSG00000155714	0.195189	0.533145	1.67081	0.0990566	0.99953	-4.3329	0.99953	PDZD9
ENSG00000164983	-0.226972	6.14087	-1.67048	0.099122	0.99953	-4.23979	0.99953	TMEM65
ENSG00000153707	-0.214629	8.75055	-1.66939	0.099338	0.99953	-4.2438	0.99953	PTPRD
ENSG00000175567	0.28555	4.59569	1.66922	0.0993717	0.99953	-4.22572	0.99953	UCP2
ENSG00000132334	-0.404388	5.26322	-1.66884	0.0994473	0.99953	-4.23045	0.99953	PTPRE
ENSG00000124356	-0.109986	5.86431	-1.6683	0.0995549	0.99953	-4.2401	0.99953	STAMBP
ENSG00000147408	0.85027	1.88715	1.66817	0.0995803	0.99953	-4.28828	0.99953	CSGALNACT1
ENSG00000198797	1.1417	-1.35065	1.66657	0.0999003	0.99953	-4.43115	0.99953	FAM5B
ENSG00000214655	-0.125908	6.22319	-1.66609	0.0999965	0.99953	-4.24528	0.99953	ZSWIM8
ENSG00000126705	-0.179877	6.30611	-1.66592	0.10003	0.99953	-4.24488	0.99953	AHDC1
ENSG00000105290	-0.193469	7.36788	-1.66566	0.100082	0.99953	-4.24995	0.99953	APLP1
ENSG00000099992	-0.189182	2.74309	-1.66558	0.100097	0.99953	-4.25602	0.99953	TBC1D10A
ENSG00000157890	0.301897	4.19215	1.66519	0.100175	0.99953	-4.22958	0.99953	MEGF11
ENSG00000119669	-0.147439	6.80088	-1.6645	0.100314	0.99953	-4.25022	0.99953	IRF2BPL
ENSG00000104852	-0.122997	6.89213	-1.66449	0.100315	0.99953	-4.25051	0.99953	SNRNP70
ENSG00000139767	0.581161	3.85523	1.66438	0.100338	0.99953	-4.23344	0.99953	SRRM4
ENSG00000267034	-1.33228	0.129448	-1.66433	0.100348	0.99953	-4.36192	0.99953	ENSG00000267034
ENSG00000151651	0.221784	1.19523	1.66422	0.10037	0.99953	-4.30787	0.99953	ADAM8
ENSG00000164175	0.457471	-0.38384	1.66355	0.100505	0.99953	-4.38754	0.99953	SLC45A2
ENSG00000243107	0.215153	1.3348	1.66349	0.100517	0.99953	-4.29768	0.99953	ENSG00000243107
ENSG00000231865	0.192544	2.27037	1.66325	0.100564	0.99953	-4.27121	0.99953	SIK3-IT1
ENSG00000143158	-0.14903	4.65475	-1.66285	0.100645	0.99953	-4.23301	0.99953	MPC2
ENSG00000221978	-0.123616	7.17619	-1.66277	0.100662	0.99953	-4.25315	0.99953	CCNL2
ENSG00000160539	-0.397507	1.33169	-1.66273	0.10067	0.99953	-4.29814	0.99953	PPAPDC3
ENSG00000205959	0.350905	1.43311	1.66254	0.100707	0.99953	-4.29462	0.99953	ENSG00000205959
ENSG00000124253	-0.751576	-1.84646	-1.66211	0.100793	0.99953	-4.42823	0.99953	PCK1
ENSG00000117758	-0.132417	6.50116	-1.66191	0.100835	0.99953	-4.25171	0.99953	STX12
ENSG00000131711	-0.190284	11.9188	-1.66189	0.100839	0.99953	-4.24253	0.99953	MAP1B
ENSG00000181211	0.767101	-0.706669	1.66189	0.100839	0.99953	-4.41238	0.99953	HECW1-IT1
ENSG00000168273	0.239858	2.63385	1.66188	0.100841	0.99953	-4.26157	0.99953	SMIM4
ENSG00000101000	-0.734022	-0.414239	-1.66147	0.100922	0.99953	-4.40815	0.99953	PROCR
ENSG00000134668	-0.765755	0.0193902	-1.66015	0.101189	0.99953	-4.36643	0.99953	SPOCD1
ENSG00000157423	0.517547	6.56858	1.65997	0.101226	0.99953	-4.25071	0.99953	HYDIN
ENSG00000071859	-0.137054	4.75322	-1.65976	0.101267	0.99953	-4.23705	0.99953	FAM50A
ENSG00000150394	-0.54829	4.2581	-1.65957	0.101306	0.99953	-4.23507	0.99953	CDH8
ENSG00000090674	-0.221481	3.26455	-1.65888	0.101446	0.99953	-4.2492	0.99953	MCOLN1
ENSG00000100949	-0.109107	3.47469	-1.65887	0.101447	0.99953	-4.2445	0.99953	RABGGTA
ENSG00000117791	0.261104	3.27935	1.65872	0.101477	0.99953	-4.24902	0.99953	MARC2
ENSG00000259638	0.530191	2.02442	1.65845	0.101532	0.99953	-4.28161	0.99953	ENSG00000259638
ENSG00000267939	-0.27576	0.0826582	-1.65812	0.101599	0.99953	-4.36281	0.99953	ENSG00000267939
ENSG00000151948	0.949309	-0.124	1.65807	0.10161	0.99953	-4.37486	0.99953	GLT1D1
ENSG00000088448	0.133462	7.32911	1.65713	0.101799	0.99953	-4.25985	0.99953	ANKRD10
ENSG00000123685	-0.392921	0.0883743	-1.65696	0.101835	0.99953	-4.36079	0.99953	BATF3
ENSG00000235092	0.537813	2.23698	1.65684	0.101859	0.99953	-4.2786	0.99953	ENSG00000235092
ENSG00000155099	-0.172811	4.74818	-1.65599	0.102032	0.99953	-4.24102	0.99953	TMEM55A
ENSG00000126903	-0.178066	2.07625	-1.65555	0.102121	0.99953	-4.28157	0.99953	SLC10A3
ENSG00000138744	-0.303511	1.74542	-1.65418	0.1024	0.99953	-4.29466	0.99953	NAAA
ENSG00000162174	0.217627	4.17446	1.65363	0.102512	0.99953	-4.24094	0.99953	ASRGL1
ENSG00000224429	0.236442	1.41532	1.65363	0.102512	0.99953	-4.30283	0.99953	ENSG00000224429
ENSG00000186591	-0.14746	7.67907	-1.65305	0.10263	0.99953	-4.26482	0.99953	UBE2H
ENSG00000104154	0.388598	3.35093	1.65297	0.102647	0.99953	-4.25199	0.99953	SLC30A4
ENSG00000116701	0.278359	-0.0610591	1.65219	0.102806	0.99953	-4.36997	0.99953	NCF2
ENSG00000185275	0.400904	7.09403	1.6517	0.102906	0.99953	-4.26607	0.99953	CD24P4
ENSG00000118369	-0.179986	4.48249	-1.65144	0.102958	0.99953	-4.24376	0.99953	USP35
ENSG00000242779	-0.481569	3.79278	-1.65099	0.103051	0.99953	-4.24663	0.99953	ZNF702P
ENSG00000154188	0.429328	3.7321	1.65093	0.103063	0.99953	-4.24721	0.99953	ANGPT1
ENSG00000150051	0.834239	1.21757	1.65089	0.103071	0.99953	-4.32536	0.99953	MKX
ENSG00000227036	0.612418	3.95914	1.65084	0.103081	0.99953	-4.24528	0.99953	LINC00511
ENSG00000108272	-0.138058	3.59116	-1.65059	0.103133	0.99953	-4.24924	0.99953	DHRS11
ENSG00000156973	-0.200492	4.51169	-1.65056	0.103139	0.99953	-4.24507	0.99953	PDE6D
ENSG00000236556	0.64032	0.0827158	1.6505	0.103152	0.99953	-4.36919	0.99953	ENSG00000236556
ENSG00000196872	0.713375	0.0542947	1.6501	0.103233	0.99953	-4.37553	0.99953	KIAA1211L
ENSG00000070729	-0.727663	0.833041	-1.64953	0.10335	0.99953	-4.33515	0.99953	CNGB1
ENSG00000171766	-0.472438	6.30295	-1.64918	0.103423	0.99953	-4.26569	0.99953	GATM
ENSG00000005238	-0.15382	4.89971	-1.64915	0.103428	0.99953	-4.25015	0.99953	FAM214B
ENSG00000101825	-1.01109	1.48428	-1.64911	0.103437	0.99953	-4.30147	0.99953	MXRA5
ENSG00000149564	-0.327107	-0.206576	-1.64889	0.103482	0.99953	-4.38045	0.99953	ESAM
ENSG00000187239	-0.174106	6.62775	-1.64868	0.103525	0.99953	-4.26817	0.99953	FNBP1
ENSG00000118680	-0.142079	6.12373	-1.64856	0.103551	0.99953	-4.26528	0.99953	MYL12B
ENSG00000189046	0.216036	3.24355	1.64843	0.103577	0.99953	-4.25696	0.99953	ALKBH2
ENSG00000198060	-0.0861687	6.27228	-1.64818	0.103628	0.99953	-4.26675	0.99953	MARCH5
ENSG00000144152	0.449451	4.50285	1.64811	0.103642	0.99953	-4.24718	0.99953	FBLN7
ENSG00000116685	-0.116867	5.01299	-1.64779	0.103708	0.99953	-4.25314	0.99953	KIAA2013
ENSG00000095261	-0.342757	4.76709	-1.64777	0.103712	0.99953	-4.25033	0.99953	PSMD5
ENSG00000125804	-0.899528	0.576846	-1.64744	0.103779	0.99953	-4.35053	0.99953	FAM182A
ENSG00000009954	0.0922699	7.8478	1.64731	0.103807	0.99953	-4.2713	0.99953	BAZ1B
ENSG00000107077	-0.121759	4.7654	-1.64569	0.104141	0.99953	-4.25221	0.99953	KDM4C
ENSG00000165861	-0.143505	5.21221	-1.64567	0.104146	0.99953	-4.258	0.99953	ZFYVE1
ENSG00000111145	-0.287611	4.69789	-1.6449	0.104305	0.99953	-4.25232	0.99953	ELK3
ENSG00000100997	0.134887	5.23387	1.6443	0.104428	0.99953	-4.26014	0.99953	ABHD12
ENSG00000231441	-0.283865	-0.361302	-1.64415	0.104459	0.99953	-4.39294	0.99953	ENSG00000231441
ENSG00000140600	0.789074	0.204986	1.64335	0.104625	0.99953	-4.37563	0.99953	SH3GL3
ENSG00000128512	-0.184622	6.49813	-1.64319	0.104658	0.99953	-4.27382	0.99953	DOCK4
ENSG00000165076	0.516545	-0.252429	1.64283	0.104733	0.99953	-4.3886	0.99953	PRSS37
ENSG00000205746	-0.187345	2.90318	-1.64261	0.10478	0.99953	-4.27008	0.99953	ENSG00000205746
ENSG00000108878	0.481229	-0.295835	1.64216	0.104872	0.99953	-4.38956	0.99953	CACNG1
ENSG00000244676	0.231308	0.790743	1.64211	0.104883	0.99953	-4.33382	0.99953	ENSG00000244676
ENSG00000106006	1.67568	-0.615145	1.64209	0.104886	0.99953	-4.40723	0.99953	HOXA6
ENSG00000189339	-0.157786	6.80699	-1.64178	0.104952	0.99953	-4.27682	0.99953	SLC35E2B
ENSG00000114670	-0.587329	1.35076	-1.64167	0.104975	0.99953	-4.32131	0.99953	NEK11
ENSG00000112977	0.150915	5.85051	1.6416	0.104988	0.99953	-4.27086	0.99953	DAP
ENSG00000234129	0.264855	-0.502864	1.64126	0.105059	0.99953	-4.39516	0.99953	ENSG00000234129
ENSG00000178297	-0.250782	2.19103	-1.64092	0.10513	0.99953	-4.29059	0.99953	TMPRSS9
ENSG00000241111	-0.332202	0.620105	-1.64086	0.105144	0.99953	-4.34472	0.99953	ENSG00000241111
ENSG00000164031	-0.103046	6.84927	-1.63941	0.105445	0.99953	-4.27969	0.99953	DNAJB14
ENSG00000089472	0.539144	4.52419	1.63895	0.105541	0.99953	-4.25739	0.99953	HEPH
ENSG00000256417	-1.15003	-0.93583	-1.63822	0.105694	0.99953	-4.41005	0.99953	ENSG00000256417
ENSG00000214756	0.229648	2.20145	1.63819	0.105701	0.99953	-4.29126	0.99953	METTL12
ENSG00000076650	-0.106031	4.03079	-1.63813	0.105712	0.99953	-4.25659	0.99953	GPATCH1
ENSG00000205143	0.49815	-0.0283036	1.63802	0.105736	0.99953	-4.3791	0.99953	ARID3C
ENSG00000176783	0.08655	5.54842	1.63708	0.105932	0.99953	-4.27249	0.99953	RUFY1
ENSG00000176244	0.244013	4.09475	1.63697	0.105956	0.99953	-4.25755	0.99953	ACBD7
ENSG00000143669	-0.237223	6.60378	-1.6367	0.106012	0.99953	-4.28173	0.99953	LYST
ENSG00000256655	0.372993	1.25666	1.63663	0.106026	0.99953	-4.31681	0.99953	TMEM75
ENSG00000226237	-0.595395	-0.525187	-1.63649	0.106057	0.99953	-4.40148	0.99953	ENSG00000226237
ENSG00000115884	0.461929	4.45665	1.63643	0.106069	0.99953	-4.25904	0.99953	SDC1
ENSG00000172771	0.524204	3.38634	1.63621	0.106115	0.99953	-4.26577	0.99953	EFCAB12
ENSG00000186369	1.09529	-1.14586	1.63576	0.10621	0.99953	-4.43767	0.99953	LINC00643
ENSG00000231632	0.326525	2.89148	1.63551	0.106261	0.99953	-4.27747	0.99953	ENSG00000231632
ENSG00000084636	0.633718	2.2943	1.63522	0.106322	0.99953	-4.3004	0.99953	COL16A1
ENSG00000112852	0.244341	5.56064	1.63496	0.106378	0.99953	-4.27422	0.99953	PCDHB2
ENSG00000170322	0.137565	5.50288	1.63489	0.106393	0.99953	-4.27432	0.99953	NFRKB
ENSG00000144645	0.762277	1.23623	1.63448	0.106479	0.99953	-4.32768	0.99953	OSBPL10
ENSG00000105926	0.273635	5.35045	1.63436	0.106503	0.99953	-4.27238	0.99953	MPP6
ENSG00000249255	0.381238	0.154171	1.63398	0.106583	0.99953	-4.36839	0.99953	PGAM1P9
ENSG00000173157	0.740663	0.231217	1.63396	0.106587	0.99953	-4.36023	0.99953	ADAMTS20
ENSG00000157106	0.0830005	8.27673	1.63349	0.106687	0.99953	-4.28696	0.99953	SMG1
ENSG00000050030	0.618902	4.44396	1.63333	0.10672	0.99953	-4.26117	0.99953	KIAA2022
ENSG00000155511	-0.623732	6.96301	-1.63318	0.106752	0.99953	-4.28728	0.99953	GRIA1
ENSG00000075651	-0.369232	3.15141	-1.63288	0.106815	0.99953	-4.27306	0.99953	PLD1
ENSG00000231453	-0.794532	-0.505364	-1.63249	0.106897	0.99953	-4.40558	0.99953	ENSG00000231453
ENSG00000163081	-1.87901	-1.32263	-1.63244	0.106907	0.99953	-4.4465	0.99953	CCDC140
ENSG00000205683	-0.574235	3.96392	-1.63217	0.106965	0.99953	-4.26304	0.99953	DPF3
ENSG00000168743	1.01242	1.15372	1.63162	0.107081	0.99953	-4.34486	0.99953	NPNT
ENSG00000185567	-0.459286	5.40943	-1.63159	0.107088	0.99953	-4.27321	0.99953	AHNAK2
ENSG00000139263	0.635737	5.71968	1.63132	0.107144	0.99953	-4.28075	0.99953	LRIG3
ENSG00000131626	0.118196	6.17718	1.63126	0.107156	0.99953	-4.2854	0.99953	PPFIA1
ENSG00000203797	-0.668832	-1.61053	-1.6307	0.107277	0.99953	-4.4377	0.99953	DDO
ENSG00000248124	0.168041	4.18125	1.63024	0.107372	0.99953	-4.26423	0.99953	RRN3P1
ENSG00000130958	-0.324076	3.6619	-1.62987	0.107451	0.99953	-4.2676	0.99953	SLC35D2
ENSG00000105419	-0.159518	6.55144	-1.6294	0.107551	0.99953	-4.29011	0.99953	MEIS3
ENSG00000261324	-0.667545	-0.000756235	-1.62914	0.107607	0.99953	-4.37882	0.99953	ENSG00000261324
ENSG00000165186	1.25501	3.14115	1.62868	0.107704	0.99953	-4.27731	0.99953	PTCHD1
ENSG00000174827	0.191162	1.86452	1.62868	0.107705	0.99953	-4.30642	0.99953	PDZK1
ENSG00000049283	0.329452	0.409592	1.62866	0.107709	0.99953	-4.36427	0.99953	EPN3
ENSG00000142149	0.287427	4.58011	1.62819	0.107808	0.99953	-4.2689	0.99953	HUNK
ENSG00000158427	0.134037	4.55199	1.62769	0.107913	0.99953	-4.26942	0.99953	TMSB15B
ENSG00000186212	-0.570782	-0.34155	-1.6276	0.107933	0.99953	-4.40506	0.99953	SOWAHB
ENSG00000248280	-0.361141	1.20029	-1.62757	0.10794	0.99953	-4.32869	0.99953	ENSG00000248280
ENSG00000131037	-0.277889	2.28992	-1.62675	0.108115	0.99953	-4.29462	0.99953	EPS8L1
ENSG00000268015	0.144904	1.95073	1.6265	0.108168	0.99953	-4.30511	0.99953	ENSG00000268015
ENSG00000104728	0.187142	6.34282	1.62646	0.108175	0.99953	-4.29237	0.99953	ARHGEF10
ENSG00000213463	-0.099264	4.47769	-1.62622	0.108228	0.99953	-4.27011	0.99953	SYNJ2BP
ENSG00000131779	-0.112498	4.07487	-1.62607	0.10826	0.99953	-4.26828	0.99953	PEX11B
ENSG00000104331	-0.16096	7.71026	-1.62591	0.108293	0.99953	-4.2966	0.99953	IMPAD1
ENSG00000235326	-0.342607	1.58778	-1.62579	0.108318	0.99953	-4.31601	0.99953	ENSG00000235326
ENSG00000140511	0.650321	1.4283	1.62556	0.108368	0.99953	-4.31992	0.99953	HAPLN3
ENSG00000129295	0.36243	3.44755	1.62554	0.108372	0.99953	-4.27449	0.99953	LRRC6
ENSG00000134265	-0.103941	5.88832	-1.62538	0.108407	0.99953	-4.28933	0.99953	NAPG
ENSG00000250856	-0.377842	0.32796	-1.62517	0.108451	0.99953	-4.36515	0.99953	ENSG00000250856
ENSG00000176971	-0.786213	2.00528	-1.62507	0.108473	0.99953	-4.31061	0.99953	FIBIN
ENSG00000197279	0.161393	1.7245	1.62505	0.108476	0.99953	-4.31214	0.99953	ZNF165
ENSG00000166448	-0.545068	4.21899	-1.62477	0.108537	0.99953	-4.26998	0.99953	TMEM130
ENSG00000186470	0.603972	3.26405	1.6246	0.108572	0.99953	-4.2769	0.99953	BTN3A2
ENSG00000164951	-0.303744	5.69916	-1.62446	0.108603	0.99953	-4.28854	0.99953	PDP1
ENSG00000018408	-0.25292	7.09767	-1.62391	0.108719	0.99953	-4.29819	0.99953	WWTR1
ENSG00000078053	0.452223	5.24507	1.62376	0.108753	0.99953	-4.28244	0.99953	AMPH
ENSG00000228146	-0.245882	1.21615	-1.62338	0.108833	0.99953	-4.33364	0.99953	CASP16
ENSG00000253981	0.37348	-0.0542779	1.62332	0.108847	0.99953	-4.38702	0.99953	ALG1L13P
ENSG00000135919	0.506972	4.9757	1.62312	0.108888	0.99953	-4.27795	0.99953	SERPINE2
ENSG00000266708	-0.303193	-0.0296337	-1.6226	0.109001	0.99953	-4.38368	0.99953	ENSG00000266708
ENSG00000188385	0.365644	2.24977	1.62254	0.109013	0.99953	-4.30291	0.99953	JAKMIP3
ENSG00000013306	-0.162088	4.65006	-1.62248	0.109027	0.99953	-4.27543	0.99953	SLC25A39
ENSG00000104324	-0.708194	-0.386223	-1.62235	0.109054	0.99953	-4.41191	0.99953	CPQ
ENSG00000204962	0.316222	1.8218	1.62232	0.109061	0.99953	-4.31206	0.99953	PCDHA8
ENSG00000144036	-0.105346	6.74329	-1.62167	0.1092	0.99953	-4.29989	0.99953	EXOC6B
ENSG00000265195	0.263216	-0.138464	1.62142	0.109253	0.99953	-4.38675	0.99953	MIR4312
ENSG00000100036	-0.227048	2.6761	-1.6211	0.109322	0.99953	-4.29376	0.99953	SLC35E4
ENSG00000269794	-0.203774	0.200435	-1.62083	0.109381	0.99953	-4.372	0.99953	ENSG00000269794
ENSG00000215912	1.16086	0.69264	1.6198	0.109602	0.99953	-4.35223	0.99953	TTC34
ENSG00000171476	1.59747	3.96992	1.61966	0.109632	0.99953	-4.27538	0.99953	HOPX
ENSG00000234545	0.101499	5.10979	1.61947	0.109673	0.99953	-4.28544	0.99953	FAM133B
ENSG00000126562	-0.23076	1.08141	-1.61934	0.109701	0.99953	-4.33541	0.99953	WNK4
ENSG00000158023	0.584704	2.90704	1.61924	0.109724	0.99953	-4.28987	0.99953	WDR66
ENSG00000203879	-0.166015	8.26734	-1.6187	0.109839	0.99953	-4.30413	0.99953	GDI1
ENSG00000100505	-0.359132	6.56959	-1.61803	0.109985	0.99953	-4.30293	0.99953	TRIM9
ENSG00000142867	-0.108821	4.60978	-1.61779	0.110035	0.99953	-4.27998	0.99953	BCL10
ENSG00000197860	-0.131663	5.87942	-1.61743	0.110114	0.99953	-4.29841	0.99953	SGTB
ENSG00000230894	0.438169	-0.0136824	1.61739	0.110123	0.99953	-4.38602	0.99953	ENSG00000230894
ENSG00000224093	0.394282	2.141	1.61676	0.110259	0.99953	-4.30764	0.99953	ENSG00000224093
ENSG00000172915	-0.319721	8.11249	-1.61652	0.11031	0.99953	-4.3067	0.99953	NBEA
ENSG00000198938	-0.180112	11.0596	-1.61605	0.110412	0.99953	-4.29773	0.99953	MT-CO3
ENSG00000144061	0.251618	4.43322	1.61586	0.110452	0.99953	-4.27965	0.99953	NPHP1
ENSG00000151233	0.178008	5.14609	1.61577	0.110472	0.99953	-4.28977	0.99953	GXYLT1
ENSG00000114126	0.171771	7.36991	1.61573	0.110482	0.99953	-4.30649	0.99953	TFDP2
ENSG00000196388	-0.192294	2.11143	-1.61559	0.110512	0.99953	-4.3105	0.99953	INCA1
ENSG00000226332	-0.25813	0.0894185	-1.61535	0.110564	0.99953	-4.38156	0.99953	ENSG00000226332
ENSG00000159082	-0.152749	5.99938	-1.61508	0.110622	0.99953	-4.30177	0.99953	SYNJ1
ENSG00000198711	0.279207	0.821903	1.61404	0.110847	0.99953	-4.34759	0.99953	C1orf191
ENSG00000241155	0.220616	0.548885	1.61359	0.110945	0.99953	-4.36155	0.99953	ARHGAP31-AS1
ENSG00000173218	0.779677	2.60445	1.61347	0.110973	0.99953	-4.30163	0.99953	VANGL1
ENSG00000085433	-0.169233	6.74407	-1.61325	0.11102	0.99953	-4.30944	0.99953	WDR47
ENSG00000257800	0.917735	0.580379	1.61324	0.111022	0.99953	-4.36103	0.99953	FNBP1P1
ENSG00000205485	0.193403	3.21798	1.61291	0.111094	0.99953	-4.28885	0.99953	ENSG00000205485
ENSG00000178125	0.525912	1.2608	1.61278	0.111121	0.99953	-4.34485	0.99953	PPP1R42
ENSG00000176155	0.187824	5.61415	1.61278	0.111122	0.99953	-4.30065	0.99953	CCDC57
ENSG00000144847	0.886098	4.87763	1.61256	0.111169	0.99953	-4.28651	0.99953	IGSF11
ENSG00000189190	-0.434238	1.84473	-1.61226	0.111234	0.99953	-4.32083	0.99953	ZNF600
ENSG00000135722	-0.379641	-0.231665	-1.6122	0.111248	0.99953	-4.40152	0.99953	FBXL8
ENSG00000086570	-0.284605	2.14561	-1.61218	0.111253	0.99953	-4.31123	0.99953	FAT2
ENSG00000153071	0.723002	2.33147	1.61196	0.111301	0.99953	-4.30798	0.99953	DAB2
ENSG00000091879	0.333607	2.28012	1.61157	0.111387	0.99953	-4.30905	0.99953	ANGPT2
ENSG00000181291	1.17309	1.12498	1.61154	0.111392	0.99953	-4.35157	0.99953	TMEM132E
ENSG00000127329	-0.533496	0.524061	-1.61147	0.111407	0.99953	-4.36367	0.99953	PTPRB
ENSG00000236850	0.130693	4.73435	1.61144	0.111413	0.99953	-4.28839	0.99953	ENSG00000236850
ENSG00000264026	0.559015	-0.634446	1.61141	0.11142	0.99953	-4.42324	0.99953	ENSG00000264026
ENSG00000144057	0.828623	4.16554	1.61114	0.111478	0.99953	-4.28321	0.99953	ST6GAL2
ENSG00000180764	0.245411	0.176184	1.6105	0.111619	0.99953	-4.37862	0.99953	PIPSL
ENSG00000205670	-0.147457	3.97699	-1.60996	0.111736	0.99953	-4.28387	0.99953	SMIM11
ENSG00000169612	-0.143098	3.41488	-1.60961	0.111814	0.99953	-4.28841	0.99953	FAM103A1
ENSG00000225330	0.609223	-0.61942	1.6092	0.111904	0.99953	-4.42244	0.99953	ENSG00000225330
ENSG00000234835	-0.504641	-0.377516	-1.6089	0.111969	0.99953	-4.40963	0.99953	PHBP13
ENSG00000198108	0.905672	0.400139	1.60805	0.112156	0.99953	-4.37877	0.99953	CHSY3
ENSG00000140350	0.112009	7.22039	1.6074	0.112299	0.99953	-4.31696	0.99953	ANP32A
ENSG00000172348	0.736393	1.51283	1.60695	0.112398	0.99953	-4.34616	0.99953	RCAN2
ENSG00000057294	1.02749	1.94906	1.6067	0.112452	0.99953	-4.32165	0.99953	PKP2
ENSG00000080573	0.740098	3.01702	1.60615	0.112572	0.99953	-4.29867	0.99953	COL5A3
ENSG00000259335	0.236674	0.0595366	1.60605	0.112596	0.99953	-4.38508	0.99953	HNRNPMP1
ENSG00000186231	0.552612	2.16414	1.60539	0.11274	0.99953	-4.31916	0.99953	KLHL32
ENSG00000263753	-0.132731	5.43364	-1.60536	0.112747	0.99953	-4.30615	0.99953	LINC00667
ENSG00000267454	0.775848	1.36252	1.60525	0.112771	0.99953	-4.33411	0.99953	ZNF582-AS1
ENSG00000263220	0.241627	0.395622	1.60507	0.11281	0.99953	-4.37036	0.99953	ENSG00000263220
ENSG00000229422	-0.534204	-0.552821	-1.6047	0.112892	0.99953	-4.42115	0.99953	ENSG00000229422
ENSG00000137965	-0.657939	3.19827	-1.60459	0.112916	0.99953	-4.29741	0.99953	IFI44
ENSG00000124440	-0.403421	4.38165	-1.60412	0.11302	0.99953	-4.29126	0.99953	HIF3A
ENSG00000266865	-0.426117	0.536612	-1.60406	0.113033	0.99953	-4.37645	0.99953	ENSG00000266865
ENSG00000163006	0.18272	4.78177	1.60386	0.113078	0.99953	-4.29667	0.99953	CCDC138
ENSG00000138496	-0.322705	4.68136	-1.60274	0.113324	0.99953	-4.29566	0.99953	PARP9
ENSG00000138386	0.119468	6.23867	1.60217	0.113451	0.99953	-4.31903	0.99953	NAB1
ENSG00000107295	0.886946	4.29461	1.60208	0.113472	0.99953	-4.29191	0.99953	SH3GL2
ENSG00000163040	0.4044	3.66201	1.60201	0.113488	0.99953	-4.29248	0.99953	CCDC74A
ENSG00000198753	-0.352363	3.9965	-1.60192	0.113506	0.99953	-4.29148	0.99953	PLXNB3
ENSG00000228196	-0.315288	0.7934	-1.60147	0.113606	0.99953	-4.35788	0.99953	PTPN2P1
ENSG00000246214	-0.486598	-0.872568	-1.60143	0.113616	0.99953	-4.44122	0.99953	ENSG00000246214
ENSG00000167103	-0.286961	1.44448	-1.60138	0.113625	0.99953	-4.33774	0.99953	PIP5KL1
ENSG00000147912	0.148939	4.08042	1.60085	0.113743	0.99953	-4.29259	0.99953	FBXO10
ENSG00000157782	0.617966	0.406896	1.60056	0.113808	0.99953	-4.37835	0.99953	CABP1
ENSG00000254429	-0.420769	1.67552	-1.60038	0.113848	0.99953	-4.33122	0.99953	ENSG00000254429
ENSG00000171984	0.165792	1.71358	1.60022	0.113884	0.99953	-4.32918	0.99953	C20orf196
ENSG00000227248	0.814354	-0.637274	1.60007	0.113918	0.99953	-4.42751	0.99953	FAM155A-IT1
ENSG00000188732	-0.622457	2.67669	-1.59982	0.113973	0.99953	-4.30855	0.99953	FAM221A
ENSG00000182646	-0.236816	0.593022	-1.59888	0.114181	0.99953	-4.36937	0.99953	FAM156A
ENSG00000235890	0.740441	0.763472	1.59868	0.114227	0.99953	-4.36114	0.99953	TSPEAR-AS1
ENSG00000167244	-1.19299	1.28996	-1.59834	0.114302	0.99953	-4.34091	0.99953	IGF2
ENSG00000166261	0.118763	4.42858	1.598	0.114378	0.99953	-4.298	0.99953	ZNF202
ENSG00000168546	1.0821	-0.599252	1.59775	0.114433	0.99953	-4.43063	0.99953	GFRA2
ENSG00000199562	0.27288	0.272922	1.59768	0.114449	0.99953	-4.38173	0.99953	RNU6-37P
ENSG00000187446	-0.126611	6.47486	-1.59742	0.114506	0.99953	-4.32622	0.99953	CHP1
ENSG00000166002	0.392269	1.04765	1.59738	0.114516	0.99953	-4.35077	0.99953	SMCO4
ENSG00000059915	-0.256337	5.25657	-1.59738	0.114516	0.99953	-4.31058	0.99953	PSD
ENSG00000124523	-0.143072	3.65355	-1.59727	0.114541	0.99953	-4.29702	0.99953	SIRT5
ENSG00000158258	0.794588	2.82792	1.59695	0.114612	0.99953	-4.30861	0.99953	CLSTN2
ENSG00000148337	-0.074169	6.27362	-1.59615	0.114791	0.99953	-4.3263	0.99953	CIZ1
ENSG00000263146	1.49465	1.5023	1.59573	0.114884	0.99953	-4.33899	0.99953	ENSG00000263146
ENSG00000256323	0.267176	1.73031	1.59542	0.114954	0.99953	-4.33187	0.99953	ENSG00000256323
ENSG00000176697	0.467701	2.48649	1.59516	0.115012	0.99953	-4.31614	0.99953	BDNF
ENSG00000117305	-0.0879786	4.41456	-1.59503	0.11504	0.99953	-4.30073	0.99953	HMGCL
ENSG00000225383	-0.900295	-0.978771	-1.59414	0.11524	0.99953	-4.43538	0.99953	SFTA1P
ENSG00000228915	0.279671	0.335734	1.59394	0.115285	0.99953	-4.3803	0.99953	ENSG00000228915
ENSG00000230872	0.227181	0.173351	1.59362	0.115356	0.99953	-4.39005	0.99953	ENSG00000230872
ENSG00000254995	-0.295018	3.22693	-1.59339	0.115409	0.99953	-4.30407	0.99953	STX16-NPEPL1
ENSG00000149970	0.343079	5.29304	1.59292	0.115514	0.99953	-4.31752	0.99953	CNKSR2
ENSG00000248863	0.302214	-0.297791	1.59255	0.115598	0.99953	-4.4112	0.99953	ENSG00000248863
ENSG00000254688	0.339875	0.195596	1.59236	0.11564	0.99953	-4.38704	0.99953	ENSG00000254688
ENSG00000135749	-0.172593	6.02978	-1.59231	0.115651	0.99953	-4.32826	0.99953	PCNXL2
ENSG00000251520	0.280185	0.88861	1.5923	0.115653	0.99953	-4.3584	0.99953	ENSG00000251520
ENSG00000198838	0.748765	5.72784	1.59173	0.115781	0.99953	-4.32487	0.99953	RYR3
ENSG00000086289	-0.27118	4.73848	-1.59158	0.115815	0.99953	-4.30572	0.99953	EPDR1
ENSG00000182220	-0.144149	6.74776	-1.5915	0.115833	0.99953	-4.33419	0.99953	ATP6AP2
ENSG00000258101	-0.324271	0.107016	-1.59067	0.116021	0.99953	-4.39327	0.99953	ENSG00000258101
ENSG00000108439	-0.340868	3.2395	-1.59046	0.116067	0.99953	-4.30733	0.99953	PNPO
ENSG00000083799	-0.160083	5.7776	-1.59034	0.116095	0.99953	-4.32635	0.99953	CYLD
ENSG00000165061	-0.463906	3.92884	-1.58947	0.116292	0.99953	-4.30312	0.99953	ZMAT4
ENSG00000176857	0.260489	0.452325	1.58777	0.116676	0.99953	-4.37961	0.99953	GJA1P1
ENSG00000084070	-0.132183	5.28465	-1.58767	0.116697	0.99953	-4.32282	0.99953	SMAP2
ENSG00000261823	0.349306	0.323842	1.58764	0.116705	0.99953	-4.38681	0.99953	ENSG00000261823
ENSG00000140367	0.101389	5.86339	1.58759	0.116717	0.99953	-4.33169	0.99953	UBE2Q2
ENSG00000154642	0.216493	5.40413	1.58696	0.116859	0.99953	-4.32537	0.99953	C21orf91
ENSG00000224051	-0.130307	3.86755	-1.58598	0.117082	0.99953	-4.30635	0.99953	GLTPD1
ENSG00000232270	0.209937	0.543083	1.58585	0.11711	0.99953	-4.3756	0.99953	INTS4L2
ENSG00000124479	0.811406	2.40223	1.58579	0.117125	0.99953	-4.3271	0.99953	NDP
ENSG00000182973	0.116225	5.28168	1.58551	0.117188	0.99953	-4.3249	0.99953	CNOT10
ENSG00000163328	-0.261692	4.84615	-1.58453	0.11741	0.99953	-4.31611	0.99953	GPR155
ENSG00000101638	1.16119	1.83067	1.58432	0.117459	0.99953	-4.34008	0.99953	ST8SIA5
ENSG00000124275	0.105248	5.18701	1.58412	0.117504	0.99953	-4.32492	0.99953	MTRR
ENSG00000157823	0.0866349	5.21423	1.58393	0.117548	0.99953	-4.32536	0.99953	AP3S2
ENSG00000100099	-0.119607	6.21154	-1.58348	0.11765	0.99953	-4.34002	0.99953	HPS4
ENSG00000147234	0.978532	3.85247	1.5831	0.117736	0.99953	-4.30899	0.99953	FRMPD3
ENSG00000236650	-0.277887	1.95056	-1.58305	0.117749	0.99953	-4.33564	0.99953	ENSG00000236650
ENSG00000258559	-0.197618	2.042	-1.58294	0.117773	0.99953	-4.33378	0.99953	ENSG00000258559
ENSG00000040933	-0.108609	6.53974	-1.58262	0.117845	0.99953	-4.34299	0.99953	INPP4A
ENSG00000141854	-0.262181	1.89686	-1.58242	0.117893	0.99953	-4.33801	0.99953	ENSG00000141854
ENSG00000226627	0.571281	0.829833	1.58103	0.11821	0.99953	-4.37209	0.99953	SHANK2-AS1
ENSG00000159202	-0.0798409	6.0676	-1.58033	0.11837	0.99953	-4.34188	0.99953	UBE2Z
ENSG00000067177	0.249783	4.35877	1.57968	0.118519	0.99953	-4.31522	0.99953	PHKA1
ENSG00000206190	0.705221	-0.168729	1.5794	0.118583	0.99953	-4.4087	0.99953	ATP10A
ENSG00000104044	0.622065	1.15449	1.57918	0.118634	0.99953	-4.36927	0.99953	OCA2
ENSG00000173890	0.322476	0.278037	1.57911	0.118649	0.99953	-4.39151	0.99953	GPR160
ENSG00000107862	-0.110759	7.03162	-1.57876	0.118729	0.99953	-4.34982	0.99953	GBF1
ENSG00000224945	0.377731	2.36629	1.57871	0.118741	0.99953	-4.33016	0.99953	ENSG00000224945
ENSG00000164440	0.556897	1.19437	1.57727	0.119071	0.99953	-4.35813	0.99953	TXLNB
ENSG00000105185	-0.138747	5.15261	-1.57713	0.119104	0.99953	-4.33179	0.99953	PDCD5
ENSG00000266912	0.288657	1.89521	1.57698	0.119139	0.99953	-4.34027	0.99953	ENSG00000266912
ENSG00000179862	0.272242	1.41863	1.57692	0.119152	0.99953	-4.351	0.99953	CITED4
ENSG00000165233	-0.189249	3.79832	-1.57678	0.119185	0.99953	-4.31479	0.99953	C9orf89
ENSG00000267924	0.275678	0.734078	1.57604	0.119356	0.99953	-4.37145	0.99953	ENSG00000267924
ENSG00000122877	0.442514	0.891786	1.57597	0.119372	0.99953	-4.37255	0.99953	EGR2
ENSG00000184887	0.20661	3.72157	1.57574	0.119423	0.99953	-4.31601	0.99953	BTBD6
ENSG00000217576	0.11265	3.85086	1.57545	0.119491	0.99953	-4.316	0.99953	ENSG00000217576
ENSG00000111674	-0.19192	7.33613	-1.57482	0.119636	0.99953	-4.35448	0.99953	ENO2
ENSG00000161204	-0.110122	4.74833	-1.57478	0.119647	0.99953	-4.32587	0.99953	ABCF3
ENSG00000234882	0.506477	1.46969	1.57446	0.11972	0.99953	-4.34928	0.99953	EIF3EP1
ENSG00000235530	0.156811	1.50223	1.57444	0.119726	0.99953	-4.3504	0.99953	ENSG00000235530
ENSG00000233954	0.236596	0.906937	1.57405	0.119815	0.99953	-4.36841	0.99953	ENSG00000233954
ENSG00000247596	-0.16655	2.48711	-1.57384	0.119864	0.99953	-4.33262	0.99953	TWF2
ENSG00000148288	-0.641	-0.133193	-1.57315	0.120024	0.99953	-4.41166	0.99953	GBGT1
ENSG00000196169	0.675796	1.75698	1.57306	0.120044	0.99953	-4.34625	0.99953	KIF19
ENSG00000100938	-0.0844273	5.44823	-1.57205	0.120278	0.99953	-4.34269	0.99953	GMPR2
ENSG00000171811	0.576465	3.78159	1.57197	0.120296	0.99953	-4.3193	0.99953	TTC40
ENSG00000266907	0.680214	-0.288199	1.57161	0.120381	0.99953	-4.41707	0.99953	ENSG00000266907
ENSG00000140181	-0.502662	5.72436	-1.57124	0.120466	0.99953	-4.34814	0.99953	HERC2P2
ENSG00000123091	-0.11092	7.09559	-1.57113	0.120491	0.99953	-4.35839	0.99953	RNF11
ENSG00000170017	-0.43458	6.55906	-1.57078	0.120573	0.99953	-4.35469	0.99953	ALCAM
ENSG00000125378	0.860204	-0.948398	1.57029	0.120687	0.99953	-4.45044	0.99953	BMP4
ENSG00000140718	-0.121648	6.49489	-1.57017	0.120714	0.99953	-4.35667	0.99953	FTO
ENSG00000132024	-0.160468	4.80636	-1.56992	0.120773	0.99953	-4.33131	0.99953	CC2D1A
ENSG00000259494	-0.107047	3.69114	-1.5699	0.120779	0.99953	-4.3211	0.99953	MRPL46
ENSG00000175854	-0.135674	3.04941	-1.56936	0.120904	0.99953	-4.32735	0.99953	SWI5
ENSG00000106333	0.28624	2.58019	1.5692	0.12094	0.99953	-4.33402	0.99953	PCOLCE
ENSG00000099290	0.296906	3.92859	1.56847	0.12111	0.99953	-4.32258	0.99953	FAM21A
ENSG00000163577	-0.172181	3.75271	-1.56835	0.121138	0.99953	-4.32246	0.99953	EIF5A2
ENSG00000183688	0.328397	4.28503	1.56827	0.121158	0.99953	-4.32587	0.99953	FAM101B
ENSG00000261442	-0.184419	0.546747	-1.56782	0.121264	0.99953	-4.38598	0.99953	ENSG00000261442
ENSG00000101210	-0.304493	6.64789	-1.56775	0.121278	0.99953	-4.36048	0.99953	EEF1A2
ENSG00000148926	0.609326	1.74082	1.56753	0.121331	0.99953	-4.34836	0.99953	ADM
ENSG00000164007	0.519268	-0.546721	1.56749	0.12134	0.99953	-4.4305	0.99953	CLDN19
ENSG00000157399	0.342208	0.997818	1.56724	0.121399	0.99953	-4.36857	0.99953	ARSE
ENSG00000168542	-0.959079	5.40291	-1.5663	0.121618	0.99953	-4.34291	0.99953	COL3A1
ENSG00000167601	-0.177334	5.66154	-1.56618	0.121646	0.99953	-4.3524	0.99953	AXL
ENSG00000253305	-0.507678	5.70228	-1.56573	0.12175	0.99953	-4.35134	0.99953	PCDHGB6
ENSG00000254281	0.320272	0.884949	1.56457	0.122023	0.99953	-4.37599	0.99953	ENSG00000254281
ENSG00000267680	-0.139167	2.68647	-1.56444	0.122055	0.99953	-4.33576	0.99953	ZNF224
ENSG00000164331	-0.147513	4.98299	-1.56425	0.122099	0.99953	-4.34189	0.99953	ANKRA2
ENSG00000007237	1.04035	5.58327	1.56306	0.122377	0.99953	-4.3452	0.99953	GAS7
ENSG00000135702	0.379574	0.176275	1.5629	0.122415	0.99953	-4.40382	0.99953	CHST5
ENSG00000263568	-0.240167	0.325497	-1.56281	0.122436	0.99953	-4.39444	0.99953	MIR3916
ENSG00000064933	0.10932	5.70099	1.5628	0.12244	0.99953	-4.35645	0.99953	PMS1
ENSG00000070193	-0.936882	-0.495571	-1.56261	0.122485	0.99953	-4.42961	0.99953	FGF10
ENSG00000204516	1.06614	-1.01588	1.56254	0.122499	0.99953	-4.44585	0.99953	MICB
ENSG00000233340	0.322859	-0.0612883	1.56234	0.122547	0.99953	-4.41268	0.99953	ENSG00000233340
ENSG00000234630	0.30229	0.392565	1.56186	0.12266	0.99953	-4.39432	0.99953	ENSG00000234630
ENSG00000186523	0.324874	2.70516	1.56178	0.122679	0.99953	-4.33818	0.99953	FAM86B1
ENSG00000177302	0.11299	5.71543	1.56148	0.122749	0.99953	-4.35819	0.99953	TOP3A
ENSG00000112320	0.214804	5.80152	1.56115	0.122827	0.99953	-4.35829	0.99953	SOBP
ENSG00000149196	0.12733	4.97563	1.5601	0.123076	0.99953	-4.34601	0.99953	C11orf73
ENSG00000204055	-0.562911	0.339906	-1.56006	0.123085	0.99953	-4.39904	0.99953	ENSG00000204055
ENSG00000219665	-0.493623	3.26306	-1.56005	0.123089	0.99953	-4.33139	0.99953	ENSG00000219665
ENSG00000184344	2.01502	-1.09396	1.55974	0.123161	0.99953	-4.44143	0.99953	GDF3
ENSG00000178741	-0.121758	4.94837	-1.5593	0.123264	0.99953	-4.34635	0.99953	COX5A
ENSG00000241170	0.271918	1.66412	1.55916	0.123298	0.99953	-4.35812	0.99953	ENSG00000241170
ENSG00000146001	0.421668	2.15477	1.55869	0.123409	0.99953	-4.34984	0.99953	PCDHB18
ENSG00000187118	-0.139934	3.34019	-1.55834	0.123492	0.99953	-4.33279	0.99953	CMC1
ENSG00000176809	0.265688	4.07573	1.55797	0.12358	0.99953	-4.33296	0.99953	LRRC37A3
ENSG00000188674	-0.457892	3.78432	-1.55797	0.123581	0.99953	-4.33174	0.99953	C2orf80
ENSG00000125266	-0.348868	6.70003	-1.5579	0.123597	0.99953	-4.37178	0.99953	EFNB2
ENSG00000101608	-0.252573	5.02185	-1.55776	0.123629	0.99953	-4.34901	0.99953	MYL12A
ENSG00000181045	-0.14882	4.60959	-1.55746	0.123701	0.99953	-4.33903	0.99953	SLC26A11
ENSG00000099889	-0.123308	6.85486	-1.55722	0.123759	0.99953	-4.37303	0.99953	ARVCF
ENSG00000182742	1.81612	1.52286	1.55715	0.123775	0.99953	-4.3645	0.99953	HOXB4
ENSG00000197622	-0.0834216	6.38719	-1.55704	0.123802	0.99953	-4.37067	0.99953	CDC42SE1
ENSG00000129055	-0.149235	5.6671	-1.55688	0.123838	0.99953	-4.3627	0.99953	ANAPC13
ENSG00000116874	0.120307	3.76872	1.55635	0.123964	0.99953	-4.33314	0.99953	WARS2
ENSG00000014914	-0.391516	3.57644	-1.5563	0.123977	0.99953	-4.33354	0.99953	MTMR11
ENSG00000166689	0.186303	5.3665	1.55618	0.124004	0.99953	-4.35836	0.99953	PLEKHA7
ENSG00000183337	0.1687	6.40725	1.55617	0.124007	0.99953	-4.37087	0.99953	BCOR
ENSG00000240132	0.20716	1.85487	1.55586	0.124081	0.99953	-4.35623	0.99953	ETF1P2
ENSG00000248015	0.231014	0.310275	1.55569	0.124122	0.99953	-4.40207	0.99953	ENSG00000248015
ENSG00000164048	0.153446	5.22836	1.55544	0.124181	0.99953	-4.35615	0.99953	ZNF589
ENSG00000232692	0.668757	0.392817	1.55544	0.124181	0.99953	-4.39919	0.99953	ENSG00000232692
ENSG00000108669	-0.0913775	5.53375	-1.55541	0.124187	0.99953	-4.36219	0.99953	CYTH1
ENSG00000232608	0.258518	0.29959	1.55524	0.124229	0.99953	-4.40201	0.99953	TIMM9P2
ENSG00000151474	-0.242782	6.91345	-1.55426	0.124462	0.99953	-4.37681	0.99953	FRMD4A
ENSG00000165832	-0.118124	5.4852	-1.55384	0.124562	0.99953	-4.36283	0.99953	TRUB1
ENSG00000116752	-0.1604	5.03633	-1.55355	0.124632	0.99953	-4.35407	0.99953	BCAS2
ENSG00000107140	-0.133591	4.66216	-1.55316	0.124724	0.99953	-4.34559	0.99953	TESK1
ENSG00000175274	0.396527	5.07044	1.55309	0.124742	0.99953	-4.35306	0.99953	TP53I11
ENSG00000135185	0.140718	3.67932	1.55264	0.124848	0.99953	-4.33641	0.99953	TMEM243
ENSG00000085741	-0.710865	-0.224918	-1.55224	0.124944	0.99953	-4.42926	0.99953	WNT11
ENSG00000115365	-0.131845	6.91625	-1.55218	0.124958	0.99953	-4.37898	0.99953	LANCL1
ENSG00000125971	-0.109799	5.54456	-1.55211	0.124976	0.99953	-4.36568	0.99953	DYNLRB1
ENSG00000235244	0.95047	-0.0316348	1.55162	0.125093	0.99953	-4.42602	0.99953	ENSG00000235244
ENSG00000177054	-0.18572	4.78022	-1.55151	0.12512	0.99953	-4.35064	0.99953	ZDHHC13
ENSG00000100479	0.18139	3.81243	1.55125	0.125182	0.99953	-4.33821	0.99953	POLE2
ENSG00000186976	0.353854	3.53389	1.55109	0.12522	0.99953	-4.3382	0.99953	EFCAB6
ENSG00000188234	0.673996	1.89405	1.55092	0.125259	0.99953	-4.36157	0.99953	AGAP4
ENSG00000140522	0.517542	-0.349023	1.55084	0.125278	0.99953	-4.43106	0.99953	RLBP1
ENSG00000206823	0.378982	0.271012	1.55021	0.125431	0.99953	-4.40276	0.99953	ENSG00000206823
ENSG00000110171	-0.161611	4.40481	-1.55016	0.125443	0.99953	-4.34437	0.99953	TRIM3
ENSG00000131242	0.549409	5.35766	1.54999	0.125482	0.99953	-4.36287	0.99953	RAB11FIP4
ENSG00000234500	0.262252	2.1415	1.549	0.12572	0.99953	-4.35664	0.99953	ENSG00000234500
ENSG00000183117	1.47379	2.86762	1.54899	0.125722	0.99953	-4.34521	0.99953	CSMD1
ENSG00000177359	0.544019	1.74514	1.5482	0.125914	0.99953	-4.3616	0.99953	ENSG00000177359
ENSG00000244050	0.364821	1.53431	1.5479	0.125985	0.99953	-4.37179	0.99953	ENSG00000244050
ENSG00000110900	0.229993	7.15509	1.54539	0.126592	0.99953	-4.38735	0.99953	TSPAN11
ENSG00000082293	-0.866851	1.78476	-1.54515	0.12665	0.99953	-4.3648	0.99953	COL19A1
ENSG00000134884	-0.14181	8.01109	-1.54506	0.126671	0.99953	-4.3872	0.99953	ARGLU1
ENSG00000144567	-0.136284	6.34518	-1.54505	0.126674	0.99953	-4.38307	0.99953	FAM134A
ENSG00000082269	0.127838	6.99045	1.54488	0.126713	0.99953	-4.38726	0.99953	FAM135A
ENSG00000135063	1.28448	1.57701	1.54463	0.126774	0.99953	-4.38238	0.99953	FAM189A2
ENSG00000165804	0.135959	6.10785	1.54446	0.126815	0.99953	-4.38057	0.99953	ZNF219
ENSG00000196176	0.562618	2.51542	1.54335	0.127086	0.99953	-4.34872	0.99953	HIST1H4A
ENSG00000197016	0.195323	4.96281	1.54319	0.127123	0.99953	-4.36324	0.99953	ZNF470
ENSG00000104213	0.503325	0.927834	1.54293	0.127187	0.99953	-4.38869	0.99953	PDGFRL
ENSG00000231201	0.379949	0.293567	1.54289	0.127196	0.99953	-4.40784	0.99953	ENSG00000231201
ENSG00000107537	-0.144418	4.40622	-1.54287	0.1272	0.99953	-4.35146	0.99953	PHYH
ENSG00000198804	-0.139867	13.0514	-1.54265	0.127255	0.99953	-4.36731	0.99953	MT-CO1
ENSG00000137561	0.387157	1.28342	1.54247	0.127298	0.99953	-4.381	0.99953	TTPA
ENSG00000111215	0.144894	3.81753	1.54235	0.127327	0.99953	-4.3457	0.99953	PRR4
ENSG00000244119	-0.359866	-0.165098	-1.54233	0.127333	0.99953	-4.42819	0.99953	PDCL3P4
ENSG00000006453	0.237339	2.46068	1.54232	0.127335	0.99953	-4.35586	0.99953	BAIAP2L1
ENSG00000223984	0.288397	0.700241	1.54229	0.127342	0.99953	-4.39208	0.99953	HNRNPRP1
ENSG00000163935	0.20659	4.21751	1.54181	0.127458	0.99953	-4.35002	0.99953	SFMBT1
ENSG00000237310	0.190056	0.988822	1.54167	0.127492	0.99953	-4.38516	0.99953	ENSG00000237310
ENSG00000235878	0.26345	1.31337	1.5416	0.12751	0.99953	-4.37587	0.99953	ENSG00000235878
ENSG00000162733	0.450847	2.59919	1.54147	0.127542	0.99953	-4.35504	0.99953	DDR2
ENSG00000232907	0.218527	0.395764	1.54088	0.127684	0.99953	-4.40403	0.99953	ENSG00000232907
ENSG00000164161	0.604952	4.10651	1.5408	0.127704	0.99953	-4.35027	0.99953	HHIP
ENSG00000236753	-0.200015	1.97557	-1.5406	0.127752	0.99953	-4.36552	0.99953	ENSG00000236753
ENSG00000081791	-0.114699	5.86232	-1.54053	0.127771	0.99953	-4.38315	0.99953	KIAA0141
ENSG00000215105	0.413208	4.72209	1.54046	0.127786	0.99953	-4.3596	0.99953	TTC3P1
ENSG00000147475	-0.169705	6.16464	-1.54045	0.127788	0.99953	-4.38687	0.99953	ERLIN2
ENSG00000169306	0.736637	3.36933	1.53951	0.128017	0.99953	-4.34867	0.99953	IL1RAPL1
ENSG00000188419	-0.112264	5.38043	-1.53937	0.128053	0.99953	-4.37619	0.99953	CHM
ENSG00000171657	0.273492	1.75994	1.53936	0.128054	0.99953	-4.36816	0.99953	GPR82
ENSG00000102316	-0.134793	7.79298	-1.53917	0.128102	0.99953	-4.39455	0.99953	MAGED2
ENSG00000228486	-0.211894	1.80454	-1.53912	0.128112	0.99953	-4.36911	0.99953	ENSG00000228486
ENSG00000125968	0.932146	1.88802	1.53905	0.12813	0.99953	-4.36755	0.99953	ID1
ENSG00000138279	-0.106329	5.57381	-1.5386	0.12824	0.99953	-4.38064	0.99953	ANXA7
ENSG00000093144	0.104991	6.1483	1.53853	0.128258	0.99953	-4.38878	0.99953	ECHDC1
ENSG00000264919	0.403265	2.06995	1.53851	0.128262	0.99953	-4.36537	0.99953	MIR4697
ENSG00000198399	-0.129062	5.76698	-1.53847	0.128272	0.99953	-4.38342	0.99953	ITSN2
ENSG00000241014	-0.247409	1.93041	-1.53835	0.128301	0.99953	-4.36729	0.99953	ENSG00000241014
ENSG00000198440	0.896	3.69782	1.538	0.128387	0.99953	-4.34947	0.99953	ZNF583
ENSG00000108176	-0.381907	2.97577	-1.53795	0.1284	0.99953	-4.35336	0.99953	DNAJC12
ENSG00000178209	-0.17516	9.04406	-1.53793	0.128404	0.99953	-4.39245	0.99953	PLEC
ENSG00000179954	-0.351875	1.84853	-1.53781	0.128432	0.99953	-4.37177	0.99953	SSC5D
ENSG00000137393	-0.627589	0.669981	-1.53737	0.128541	0.99953	-4.39934	0.99953	RNF144B
ENSG00000248275	-0.158546	2.97428	-1.53721	0.128579	0.99953	-4.35312	0.99953	ENSG00000248275
ENSG00000003436	-0.693545	4.85076	-1.53697	0.128638	0.99953	-4.35684	0.99953	TFPI
ENSG00000197302	-0.116842	5.34936	-1.53686	0.128666	0.99953	-4.37845	0.99953	ZNF720
ENSG00000264304	-0.200874	0.0912025	-1.5365	0.128754	0.99953	-4.41828	0.99953	ENSG00000264304
ENSG00000199347	0.343978	0.599144	1.53633	0.128796	0.99953	-4.39973	0.99953	RNU5E-1
ENSG00000089123	0.142799	3.68951	1.53602	0.128871	0.99953	-4.35088	0.99953	TASP1
ENSG00000113319	0.314851	3.51559	1.53586	0.12891	0.99953	-4.35105	0.99953	RASGRF2
ENSG00000102924	0.562485	-0.582848	1.53529	0.129051	0.99953	-4.4447	0.99953	CBLN1
ENSG00000231113	0.172637	2.58379	1.53507	0.129105	0.99953	-4.35957	0.99953	ENSG00000231113
ENSG00000088881	0.164146	5.00359	1.53504	0.129113	0.99953	-4.37257	0.99953	EBF4
ENSG00000182963	0.168509	6.54878	1.53501	0.129119	0.99953	-4.39355	0.99953	GJC1
ENSG00000226445	-0.346527	-0.243107	-1.53473	0.129188	0.99953	-4.43598	0.99953	ENSG00000226445
ENSG00000214402	-1.01278	0.552278	-1.5346	0.129219	0.99953	-4.43996	0.99953	LCNL1
ENSG00000229520	-0.373836	2.31388	-1.5344	0.129268	0.99953	-4.36258	0.99953	LINC00404
ENSG00000097021	-0.187575	5.30599	-1.53439	0.129272	0.99953	-4.38006	0.99953	ACOT7
ENSG00000197885	-0.108341	4.73148	-1.53421	0.129315	0.99953	-4.36575	0.99953	NKIRAS1
ENSG00000224914	0.215958	3.08508	1.5335	0.12949	0.99953	-4.35517	0.99953	LINC00863
ENSG00000265778	0.217604	1.42336	1.53346	0.129499	0.99953	-4.37854	0.99953	ENSG00000265778
ENSG00000260249	0.677447	-0.692116	1.53333	0.129532	0.99953	-4.45387	0.99953	ENSG00000260249
ENSG00000138336	0.158251	7.6114	1.53259	0.129713	0.99953	-4.40173	0.99953	TET1
ENSG00000172766	0.122966	5.84187	1.53226	0.129795	0.99953	-4.39184	0.99953	NAA16
ENSG00000185883	-0.169233	3.83367	-1.53181	0.129907	0.99953	-4.35502	0.99953	ATP6V0C
ENSG00000206652	0.32318	0.722039	1.53139	0.13001	0.99953	-4.39915	0.99953	RNU1-1
ENSG00000147789	-0.0610009	4.97508	-1.53097	0.130113	0.99953	-4.37603	0.99953	ZNF7
ENSG00000260051	-0.323558	0.244954	-1.53068	0.130185	0.99953	-4.41518	0.99953	ENSG00000260051
ENSG00000121454	0.698226	4.58934	1.5304	0.130253	0.99953	-4.36798	0.99953	LHX4
ENSG00000230461	0.538639	2.94412	1.53035	0.130266	0.99953	-4.35858	0.99953	PROX1-AS1
ENSG00000254612	-0.258824	0.442173	-1.53023	0.130297	0.99953	-4.4085	0.99953	ENSG00000254612
ENSG00000115504	0.170211	7.01225	1.52995	0.130365	0.99953	-4.40377	0.99953	EHBP1
ENSG00000213190	-0.19363	7.63262	-1.52956	0.130462	0.99953	-4.40516	0.99953	MLLT11
ENSG00000085998	-0.09134	6.20804	-1.52943	0.130494	0.99953	-4.39895	0.99953	POMGNT1
ENSG00000137411	-0.14043	5.37614	-1.52942	0.130497	0.99953	-4.38602	0.99953	VARS2
ENSG00000159063	0.174187	5.09013	1.52917	0.13056	0.99953	-4.37993	0.99953	ALG8
ENSG00000221923	0.151724	4.9598	1.52854	0.130714	0.99953	-4.37756	0.99953	ZNF880
ENSG00000150687	-0.36643	5.96736	-1.52799	0.130851	0.99953	-4.39649	0.99953	PRSS23
ENSG00000162496	0.748168	1.92738	1.52784	0.130889	0.99953	-4.37503	0.99953	DHRS3
ENSG00000235545	0.338477	1.71353	1.52768	0.130929	0.99953	-4.37708	0.99953	ENSG00000235545
ENSG00000198961	-0.195619	9.10988	-1.52766	0.130933	0.99953	-4.40334	0.99953	PJA2
ENSG00000123700	-0.476711	3.50437	-1.5276	0.130948	0.99953	-4.358	0.99953	KCNJ2
ENSG00000174501	-0.122891	7.10068	-1.52755	0.130961	0.99953	-4.40682	0.99953	ANKRD36C
ENSG00000167700	-0.103556	3.43296	-1.52742	0.130993	0.99953	-4.35834	0.99953	MFSD3
ENSG00000259711	-0.339264	0.89399	-1.52736	0.131009	0.99953	-4.39483	0.99953	ENSG00000259711
ENSG00000267640	0.528592	1.53664	1.52696	0.131106	0.99953	-4.37985	0.99953	ENSG00000267640
ENSG00000103495	0.152811	6.01814	1.52637	0.131255	0.99953	-4.40026	0.99953	MAZ
ENSG00000229481	0.550047	2.01457	1.52623	0.131289	0.99953	-4.37291	0.99953	ENSG00000229481
ENSG00000163818	0.183123	5.82557	1.52618	0.131302	0.99953	-4.39798	0.99953	LZTFL1
ENSG00000135314	0.511822	0.768143	1.52571	0.131417	0.99953	-4.3969	0.99953	KHDC1
ENSG00000089818	-0.176838	5.6204	-1.52554	0.13146	0.99953	-4.39292	0.99953	NECAP1
ENSG00000132000	-0.402775	0.748066	-1.52511	0.131566	0.99953	-4.4022	0.99953	PODNL1
ENSG00000008516	-0.26097	0.41498	-1.5251	0.13157	0.99953	-4.41386	0.99953	MMP25
ENSG00000249992	0.352432	4.12224	1.52508	0.131574	0.99953	-4.36292	0.99953	TMEM158
ENSG00000233672	0.344776	-0.390285	1.52464	0.131683	0.99953	-4.44164	0.99953	RNASEH2B-AS1
ENSG00000244462	0.140775	7.57162	1.5243	0.131768	0.99953	-4.4106	0.99953	RBM12
ENSG00000185518	-1.01708	-0.724838	-1.5236	0.131943	0.99953	-4.45836	0.99953	SV2B
ENSG00000153162	0.698805	0.33516	1.52319	0.132047	0.99953	-4.41839	0.99953	BMP6
ENSG00000034533	-0.19812	1.89042	-1.5231	0.132069	0.99953	-4.37787	0.99953	ASTE1
ENSG00000171055	-0.180614	6.54193	-1.52299	0.132096	0.99953	-4.40913	0.99953	FEZ2
ENSG00000109794	-0.338647	3.13101	-1.52272	0.132164	0.99953	-4.36387	0.99953	FAM149A
ENSG00000114331	-0.104555	6.73205	-1.52254	0.132209	0.99953	-4.41073	0.99953	ACAP2
ENSG00000103888	0.239637	3.68411	1.5224	0.132244	0.99953	-4.36264	0.99953	KIAA1199
ENSG00000138071	-0.109043	8.54991	-1.52227	0.132275	0.99953	-4.41105	0.99953	ACTR2
ENSG00000137720	-0.189269	3.28427	-1.52223	0.132285	0.99953	-4.36315	0.99953	C11orf1
ENSG00000106341	1.26446	2.06537	1.52195	0.132358	0.99953	-4.37573	0.99953	PPP1R17
ENSG00000085719	-0.104824	7.26058	-1.52186	0.132378	0.99953	-4.41338	0.99953	CPNE3
ENSG00000175928	0.27141	7.48152	1.52145	0.132482	0.99953	-4.41246	0.99953	LRRN1
ENSG00000215908	-0.197875	4.94332	-1.52108	0.132574	0.99953	-4.38389	0.99953	CROCCP2
ENSG00000161594	-0.202538	0.12743	-1.52095	0.132607	0.99953	-4.42493	0.99953	KLHL10
ENSG00000179406	0.217127	3.56891	1.52082	0.132641	0.99953	-4.36374	0.99953	LINC00174
ENSG00000110713	0.108418	6.92187	1.52071	0.132666	0.99953	-4.41343	0.99953	NUP98
ENSG00000239899	0.40983	-0.0476382	1.5207	0.132669	0.99953	-4.4287	0.99953	RN7SL674P
ENSG00000229180	0.208877	3.34086	1.52021	0.132793	0.99953	-4.36452	0.99953	ENSG00000229180
ENSG00000235734	0.260032	0.389713	1.52015	0.132808	0.99953	-4.41519	0.99953	HMGN1P36
ENSG00000234409	-0.362252	2.02422	-1.51953	0.132963	0.99953	-4.37652	0.99953	ENSG00000234409
ENSG00000251188	0.466344	-0.367328	1.51949	0.132972	0.99953	-4.43705	0.99953	ENSG00000251188
ENSG00000255026	-0.45081	-0.427776	-1.51932	0.133017	0.99953	-4.4438	0.99953	ENSG00000255026
ENSG00000107164	-0.0926522	6.63788	-1.51839	0.13325	0.99953	-4.41479	0.99953	FUBP3
ENSG00000185432	-0.430854	4.26272	-1.51824	0.133288	0.99953	-4.37187	0.99953	METTL7A
ENSG00000161533	-0.207329	7.06846	-1.51772	0.133419	0.99953	-4.41687	0.99953	ACOX1
ENSG00000007944	0.550821	3.65909	1.51752	0.13347	0.99953	-4.36664	0.99953	MYLIP
ENSG00000231172	1.25613	-0.418912	1.51752	0.13347	0.99953	-4.44478	0.99953	ENSG00000231172
ENSG00000060971	-0.109012	4.74506	-1.51733	0.133516	0.99953	-4.38384	0.99953	ACAA1
ENSG00000119638	-0.257748	6.21969	-1.51723	0.133542	0.99953	-4.41268	0.99953	NEK9
ENSG00000131797	-0.116157	3.39778	-1.51703	0.133592	0.99953	-4.36693	0.99953	CLUHP3
ENSG00000182919	0.106409	5.61001	1.51685	0.133637	0.99953	-4.40458	0.99953	C11orf54
ENSG00000239305	-0.116025	5.51174	-1.51678	0.133655	0.99953	-4.4013	0.99953	RNF103
ENSG00000114547	0.501504	0.440844	1.51669	0.133679	0.99953	-4.42033	0.99953	ROPN1B
ENSG00000081041	0.585426	0.20338	1.51646	0.133737	0.99953	-4.42329	0.99953	CXCL2
ENSG00000151689	-0.318367	2.83157	-1.51632	0.133772	0.99953	-4.37145	0.99953	INPP1
ENSG00000257445	0.292748	0.862903	1.51562	0.133949	0.99953	-4.403	0.99953	ENSG00000257445
ENSG00000187944	-0.398034	-0.475349	-1.51556	0.133965	0.99953	-4.45245	0.99953	C2orf66
ENSG00000253830	-0.338353	-0.311754	-1.5152	0.134055	0.99953	-4.44042	0.99953	ENSG00000253830
ENSG00000042286	0.173737	2.84803	1.51515	0.134067	0.99953	-4.37173	0.99953	AIFM2
ENSG00000225138	-0.263617	3.77554	-1.51512	0.134075	0.99953	-4.36947	0.99953	ENSG00000225138
ENSG00000225868	0.553752	0.662615	1.51502	0.1341	0.99953	-4.4076	0.99953	ENSG00000225868
ENSG00000081923	0.301115	2.16145	1.51498	0.134111	0.99953	-4.37902	0.99953	ATP8B1
ENSG00000096696	1.42715	-0.313963	1.51445	0.134246	0.99953	-4.4495	0.99953	DSP
ENSG00000103196	0.782575	1.50505	1.51431	0.134279	0.99953	-4.39131	0.99953	CRISPLD2
ENSG00000164342	-0.602604	0.77862	-1.51428	0.134287	0.99953	-4.41835	0.99953	TLR3
ENSG00000141540	-0.275886	5.56277	-1.51403	0.134352	0.99953	-4.40554	0.99953	TTYH2
ENSG00000148175	-0.44639	2.0219	-1.51396	0.134369	0.99953	-4.38253	0.99953	STOM
ENSG00000186409	0.260052	4.43999	1.51339	0.134512	0.99953	-4.37766	0.99953	CCDC30
ENSG00000177272	-0.64217	1.36898	-1.51337	0.134517	0.99953	-4.39512	0.99953	KCNA3
ENSG00000234492	0.314566	0.401086	1.51333	0.134529	0.99953	-4.41938	0.99953	RPL34-AS1
ENSG00000162585	-0.101794	4.43749	-1.51328	0.134541	0.99953	-4.3811	0.99953	C1orf86
ENSG00000120693	0.405349	4.54674	1.51321	0.134558	0.99953	-4.38296	0.99953	SMAD9
ENSG00000177508	-0.392889	5.00166	-1.51282	0.134657	0.99953	-4.395	0.99953	IRX3
ENSG00000258968	0.252521	0.210359	1.51258	0.134719	0.99953	-4.42471	0.99953	ENSG00000258968
ENSG00000123178	-0.121405	3.66836	-1.51236	0.134773	0.99953	-4.37108	0.99953	SPRYD7
ENSG00000258932	0.925433	0.312656	1.51189	0.134894	0.99953	-4.42294	0.99953	ENSG00000258932
ENSG00000049167	0.0852529	4.81343	1.51179	0.13492	0.99953	-4.3914	0.99953	ERCC8
ENSG00000172296	0.706274	-1.07023	1.51172	0.134936	0.99953	-4.47261	0.99953	SPTLC3
ENSG00000171132	-0.337329	5.16672	-1.51147	0.135	0.99953	-4.3966	0.99953	PRKCE
ENSG00000111775	-0.187204	5.67464	-1.51113	0.135088	0.99953	-4.41174	0.99953	COX6A1
ENSG00000140941	-0.145903	6.96997	-1.51088	0.135151	0.99953	-4.42428	0.99953	MAP1LC3B
ENSG00000181790	0.876658	4.64389	1.51078	0.135176	0.99953	-4.38666	0.99953	BAI1
ENSG00000204843	-0.112902	7.27547	-1.51047	0.135256	0.99953	-4.42577	0.99953	DCTN1
ENSG00000129480	0.216249	4.99021	1.51037	0.135279	0.99953	-4.39735	0.99953	DTD2
ENSG00000070731	0.502132	2.64463	1.51001	0.135373	0.99953	-4.37744	0.99953	ST6GALNAC2
ENSG00000249328	0.550688	-0.0108137	1.50994	0.135389	0.99953	-4.4377	0.99953	ENSG00000249328
ENSG00000141446	-0.100519	5.94401	-1.50946	0.135512	0.99953	-4.4176	0.99953	ESCO1
ENSG00000174928	-0.141237	2.80407	-1.50938	0.135532	0.99953	-4.37654	0.99953	C3orf33
ENSG00000229786	-0.226347	-0.022576	-1.50932	0.135548	0.99953	-4.43412	0.99953	SNRPFP2
ENSG00000172731	0.146875	4.82235	1.50931	0.13555	0.99953	-4.39434	0.99953	LRRC20
ENSG00000157800	-0.0955747	5.7147	-1.50901	0.135626	0.99953	-4.41456	0.99953	SLC37A3
ENSG00000132286	0.127423	5.18023	1.5088	0.135681	0.99953	-4.40365	0.99953	TIMM10B
ENSG00000046889	0.257713	6.41312	1.50826	0.135818	0.99953	-4.42398	0.99953	PREX2
ENSG00000133657	0.111971	7.33824	1.50768	0.135968	0.99953	-4.42893	0.99953	ATP13A3
ENSG00000141314	-0.243383	6.17834	-1.50654	0.136259	0.99953	-4.41867	0.99953	RHBDL3
ENSG00000110046	-0.111447	5.08715	-1.5065	0.136269	0.99953	-4.40295	0.99953	ATG2A
ENSG00000166619	-0.220888	6.2758	-1.50647	0.136277	0.99953	-4.42363	0.99953	BLCAP
ENSG00000175898	0.190536	2.2687	1.50621	0.136342	0.99953	-4.38402	0.99953	ENSG00000175898
ENSG00000169174	0.739651	-0.752869	1.5057	0.136475	0.99953	-4.45389	0.99953	PCSK9
ENSG00000259322	-0.208986	0.170798	-1.5055	0.136525	0.99953	-4.42978	0.99953	ENSG00000259322
ENSG00000197959	0.392685	5.4209	1.50531	0.136575	0.99953	-4.40237	0.99953	DNM3
ENSG00000128165	-0.544385	0.567666	-1.50486	0.136691	0.99953	-4.41918	0.99953	ADM2
ENSG00000121851	-0.103755	4.34658	-1.50378	0.136967	0.99953	-4.38838	0.99953	POLR3GL
ENSG00000101004	0.164586	6.05361	1.50346	0.13705	0.99953	-4.42518	0.99953	NINL
ENSG00000122126	-0.114526	6.15367	-1.50342	0.137061	0.99953	-4.42671	0.99953	OCRL
ENSG00000057019	0.276108	7.41824	1.50328	0.137096	0.99953	-4.43319	0.99953	DCBLD2
ENSG00000230536	-0.243779	-0.0779667	-1.50319	0.137118	0.99953	-4.43959	0.99953	ENSG00000230536
ENSG00000183401	-0.176206	2.46572	-1.50286	0.137203	0.99953	-4.38461	0.99953	CCDC159
ENSG00000245112	0.214339	0.368556	1.5027	0.137244	0.99953	-4.42449	0.99953	SMARCA5-AS1
ENSG00000266967	-0.139276	1.67087	-1.502	0.137424	0.99953	-4.39437	0.99953	AARSD1
ENSG00000141298	-0.153194	6.13482	-1.50197	0.137434	0.99953	-4.42773	0.99953	SSH2
ENSG00000044459	0.181207	5.08821	1.50196	0.137435	0.99953	-4.4078	0.99953	CNTLN
ENSG00000240720	0.401969	-0.529927	1.5014	0.137581	0.99953	-4.45833	0.99953	LRRD1
ENSG00000205664	0.168822	4.77529	1.50096	0.137694	0.99953	-4.40189	0.99953	ENSG00000205664
ENSG00000160446	-0.207254	2.53966	-1.50088	0.137713	0.99953	-4.3848	0.99953	ZDHHC12
ENSG00000129187	-0.125582	5.53404	-1.50073	0.137753	0.99953	-4.41968	0.99953	DCTD
ENSG00000109107	-0.450099	3.91839	-1.50052	0.137807	0.99953	-4.38339	0.99953	ALDOC
ENSG00000109180	-0.0743251	7.17097	-1.50047	0.137821	0.99953	-4.43636	0.99953	OCIAD1
ENSG00000204956	-0.317178	1.00662	-1.50024	0.13788	0.99953	-4.40827	0.99953	PCDHGA1
ENSG00000197332	-0.362329	1.48092	-1.50017	0.137897	0.99953	-4.39859	0.99953	ZNF833P
ENSG00000214188	0.284019	0.915058	1.50007	0.137924	0.99953	-4.41101	0.99953	ST7-OT4
ENSG00000144339	-0.442296	3.07177	-1.49981	0.13799	0.99953	-4.38186	0.99953	TMEFF2
ENSG00000167702	-0.211239	4.79146	-1.49967	0.138026	0.99953	-4.39844	0.99953	KIFC2
ENSG00000124508	0.14659	4.83176	1.49959	0.138047	0.99953	-4.40439	0.99953	BTN2A2
ENSG00000182902	-0.371338	2.85992	-1.49932	0.138118	0.99953	-4.38327	0.99953	SLC25A18
ENSG00000104327	-0.561608	3.43923	-1.49928	0.138127	0.99953	-4.38203	0.99953	CALB1
ENSG00000105072	0.126566	3.37769	1.49911	0.138173	0.99953	-4.38154	0.99953	C19orf44
ENSG00000168348	1.04048	0.0795933	1.49905	0.138188	0.99953	-4.43349	0.99953	INSM2
ENSG00000140598	0.10059	5.38885	1.49871	0.138276	0.99953	-4.41868	0.99953	EFTUD1
ENSG00000068079	-0.209017	1.67529	-1.49844	0.138345	0.99953	-4.39858	0.99953	IFI35
ENSG00000138593	-0.0905436	7.73061	-1.49842	0.13835	0.99953	-4.43899	0.99953	SECISBP2L
ENSG00000149489	-0.178272	1.84039	-1.49818	0.138412	0.99953	-4.39623	0.99953	ROM1
ENSG00000154654	0.86473	3.39247	1.49814	0.138424	0.99953	-4.38232	0.99953	NCAM2
ENSG00000135506	-0.119077	6.85185	-1.49801	0.138458	0.99953	-4.4378	0.99953	OS9
ENSG00000113555	-0.178762	2.6465	-1.49736	0.138625	0.99953	-4.38653	0.99953	PCDH12
ENSG00000168491	-0.307637	1.59429	-1.49722	0.138662	0.99953	-4.40039	0.99953	CCDC110
ENSG00000118432	-0.447628	6.99272	-1.49711	0.13869	0.99953	-4.4392	0.99953	CNR1
ENSG00000232725	-0.316121	-0.016496	-1.49703	0.138712	0.99953	-4.44008	0.99953	ENSG00000232725
ENSG00000240370	-0.199147	1.42267	-1.49653	0.138842	0.99953	-4.40278	0.99953	RPL13P5
ENSG00000103381	0.313199	2.79404	1.49642	0.13887	0.99953	-4.38603	0.99953	CPPED1
ENSG00000198814	0.141371	4.05423	1.496	0.138979	0.99953	-4.38982	0.99953	GK
ENSG00000226864	0.61473	-0.0380752	1.49595	0.138992	0.99953	-4.44294	0.99953	ENSG00000226864
ENSG00000266578	0.687234	-0.606164	1.49547	0.139117	0.99953	-4.4698	0.99953	ENSG00000266578
ENSG00000112159	0.109681	7.37454	1.4952	0.139186	0.99953	-4.4424	0.99953	MDN1
ENSG00000175575	0.119322	5.01556	1.49494	0.139255	0.99953	-4.41321	0.99953	PAAF1
ENSG00000178935	0.106414	3.68025	1.49485	0.139279	0.99953	-4.38633	0.99953	ZNF552
ENSG00000115353	1.15824	3.30448	1.49471	0.139314	0.99953	-4.3851	0.99953	TACR1
ENSG00000111087	0.411156	0.899054	1.49406	0.139483	0.99953	-4.41377	0.99953	GLI1
ENSG00000165275	0.0838109	4.90978	1.49377	0.139561	0.99953	-4.41211	0.99953	TRMT10B
ENSG00000263120	-0.372143	-0.243612	-1.49368	0.139585	0.99953	-4.44894	0.99953	ENSG00000263120
ENSG00000146376	-0.389853	3.14782	-1.49362	0.1396	0.99953	-4.38611	0.99953	ARHGAP18
ENSG00000112137	0.314344	4.43222	1.49352	0.139627	0.99953	-4.39904	0.99953	PHACTR1
ENSG00000104899	0.39517	2.75992	1.49343	0.13965	0.99953	-4.38879	0.99953	AMH
ENSG00000142669	-0.218058	5.20879	-1.49313	0.139727	0.99953	-4.42035	0.99953	SH3BGRL3
ENSG00000231646	-0.324157	1.5456	-1.49301	0.139759	0.99953	-4.40167	0.99953	ENSG00000231646
ENSG00000213853	0.351271	4.05272	1.49298	0.139766	0.99953	-4.39216	0.99953	EMP2
ENSG00000196151	-0.179664	3.59706	-1.49294	0.139778	0.99953	-4.38708	0.99953	WDSUB1
ENSG00000243477	-0.124588	2.62492	-1.49282	0.139808	0.99953	-4.38982	0.99953	NAT6
ENSG00000166136	-0.11375	4.34149	-1.49264	0.139855	0.99953	-4.39894	0.99953	NDUFB8
ENSG00000167363	-0.135702	3.82619	-1.49253	0.139883	0.99953	-4.38908	0.99953	FN3K
ENSG00000235652	0.196144	2.59003	1.49242	0.139914	0.99953	-4.39063	0.99953	ENSG00000235652
ENSG00000034053	0.180275	6.61197	1.4922	0.139971	0.99953	-4.44266	0.99953	APBA2
ENSG00000089351	-0.122613	5.8209	-1.49214	0.139985	0.99953	-4.43424	0.99953	GRAMD1A
ENSG00000244716	-0.253484	1.34619	-1.49214	0.139986	0.99953	-4.40528	0.99953	ENSG00000244716
ENSG00000251229	-0.1672	1.03612	-1.49153	0.140146	0.99953	-4.4119	0.99953	ENSG00000251229
ENSG00000163913	0.199689	5.68563	1.4915	0.140155	0.99953	-4.43268	0.99953	IFT122
ENSG00000101180	0.667882	0.534469	1.49141	0.140178	0.99953	-4.42629	0.99953	HRH3
ENSG00000141391	0.147749	2.31378	1.49135	0.140194	0.99953	-4.39352	0.99953	SLMO1
ENSG00000105223	-0.147604	7.64846	-1.4913	0.140207	0.99953	-4.44657	0.99953	PLD3
ENSG00000147255	0.650343	2.82953	1.49119	0.140235	0.99953	-4.38912	0.99953	IGSF1
ENSG00000054392	0.489768	2.56946	1.49103	0.140276	0.99953	-4.39222	0.99953	HHAT
ENSG00000167861	-0.195753	4.41755	-1.49084	0.140327	0.99953	-4.4009	0.99953	HID1
ENSG00000163428	0.147896	7.05071	1.49081	0.140335	0.99953	-4.44621	0.99953	LRRC58
ENSG00000239827	0.297488	0.244392	1.49036	0.140452	0.99953	-4.43651	0.99953	SUGT1P3
ENSG00000060762	-0.300031	4.51029	-1.49015	0.140508	0.99953	-4.40462	0.99953	MPC1
ENSG00000087008	-0.137116	4.79882	-1.49009	0.140524	0.99953	-4.41208	0.99953	ACOX3
ENSG00000118508	-0.369139	2.1363	-1.49007	0.140529	0.99953	-4.3957	0.99953	RAB32
ENSG00000182670	-0.12641	10.2964	-1.49007	0.14053	0.99953	-4.43794	0.99953	TTC3
ENSG00000153822	-1.03339	2.42986	-1.48979	0.140602	0.99953	-4.39497	0.99953	KCNJ16
ENSG00000166813	0.136731	4.1613	1.4896	0.140651	0.99953	-4.39749	0.99953	KIF7
ENSG00000261879	0.237351	1.41619	1.48945	0.14069	0.99953	-4.40618	0.99953	ENSG00000261879
ENSG00000258789	0.210705	0.706251	1.4893	0.14073	0.99953	-4.4217	0.99953	ENSG00000258789
ENSG00000165238	0.476886	5.75925	1.48924	0.140748	0.99953	-4.43382	0.99953	WNK2
ENSG00000186354	0.415875	2.65486	1.48912	0.140779	0.99953	-4.39256	0.99953	C9orf47
ENSG00000170345	0.557081	4.43656	1.48878	0.140867	0.99953	-4.39622	0.99953	FOS
ENSG00000261408	-0.223761	0.0727592	-1.48848	0.140947	0.99953	-4.44117	0.99953	TEN1-CDK3
ENSG00000196597	0.125653	4.23291	1.48818	0.141025	0.99953	-4.40049	0.99953	ZNF782
ENSG00000088543	-0.247952	3.34306	-1.48816	0.14103	0.99953	-4.39032	0.99953	C3orf18
ENSG00000227165	-0.404634	1.11334	-1.48806	0.141058	0.99953	-4.41969	0.99953	WDR11-AS1
ENSG00000230202	-0.621677	2.24081	-1.48801	0.141069	0.99953	-4.3978	0.99953	ENSG00000230202
ENSG00000229852	0.412701	2.72382	1.48795	0.141085	0.99953	-4.39129	0.99953	ENSG00000229852
ENSG00000249916	0.486354	0.407224	1.48793	0.141092	0.99953	-4.43315	0.99953	ENSG00000249916
ENSG00000092051	-0.321272	5.38586	-1.4879	0.141099	0.99953	-4.42926	0.99953	JPH4
ENSG00000197576	1.469	-0.225563	1.4879	0.1411	0.99953	-4.45344	0.99953	HOXA4
ENSG00000198832	-0.253077	2.86401	-1.48747	0.141213	0.99953	-4.39222	0.99953	ENSG00000198832
ENSG00000164258	-0.157019	4.6735	-1.48745	0.141217	0.99953	-4.41184	0.99953	NDUFS4
ENSG00000148308	-0.11439	5.69552	-1.48728	0.141262	0.99953	-4.43606	0.99953	GTF3C5
ENSG00000108061	-0.0942721	6.80643	-1.48701	0.141333	0.99953	-4.44939	0.99953	SHOC2
ENSG00000130876	0.225576	1.31367	1.48632	0.141517	0.99953	-4.41038	0.99953	SLC7A10
ENSG00000241101	-0.33654	-0.177438	-1.48615	0.141559	0.99953	-4.45125	0.99953	PRICKLE2-AS2
ENSG00000110723	0.479763	2.97554	1.48604	0.141588	0.99953	-4.39275	0.99953	EXPH5
ENSG00000163449	-0.226983	5.13361	-1.48563	0.141697	0.99953	-4.42453	0.99953	TMEM169
ENSG00000124574	-0.144666	4.67011	-1.48549	0.141734	0.99953	-4.41272	0.99953	ABCC10
ENSG00000261740	-0.241194	-0.0379544	-1.48547	0.141739	0.99953	-4.4467	0.99953	ENSG00000261740
ENSG00000242797	-0.273686	3.55895	-1.48528	0.141789	0.99953	-4.39352	0.99953	GLYCTK-AS1
ENSG00000171291	-0.941172	1.37124	-1.48518	0.141816	0.99953	-4.39987	0.99953	ZNF439
ENSG00000204706	0.452667	2.55666	1.48483	0.14191	0.99953	-4.39613	0.99953	MAMDC2-AS1
ENSG00000121270	-0.278448	-0.0362419	-1.48442	0.142018	0.99953	-4.44878	0.99953	ABCC11
ENSG00000173531	-0.140337	3.92346	-1.4839	0.142154	0.99953	-4.39763	0.99953	MST1
ENSG00000254918	0.372334	3.54181	1.48369	0.14221	0.99953	-4.39437	0.99953	ENSG00000254918
ENSG00000121039	0.303617	3.84904	1.48361	0.142233	0.99953	-4.3976	0.99953	RDH10
ENSG00000184634	0.460995	5.89017	1.48358	0.14224	0.99953	-4.44461	0.99953	MED12
ENSG00000147180	0.124621	7.00153	1.48355	0.142248	0.99953	-4.45364	0.99953	ZNF711
ENSG00000233436	0.172708	2.75273	1.48343	0.14228	0.99953	-4.39587	0.99953	BTBD18
ENSG00000215218	0.750297	2.61133	1.48331	0.142311	0.99953	-4.39754	0.99953	UBE2QL1
ENSG00000174059	-0.770726	2.93398	-1.48285	0.142433	0.99953	-4.39755	0.99953	CD34
ENSG00000164674	0.3286	0.655524	1.48248	0.142531	0.99953	-4.43095	0.99953	SYTL3
ENSG00000110801	-0.140549	3.19499	-1.48238	0.142557	0.99953	-4.39489	0.99953	PSMD9
ENSG00000185100	-0.308783	2.37296	-1.48227	0.142588	0.99953	-4.39942	0.99953	ADSSL1
[truncated: 16,911 more rows]

## Sheet: Neuron
geneName	logFC	AveExpr	t	P.Value	adj.P.Val	B	qvalue	gene
ENSG00000230847	-4.11765	-2.04589	-6.12163	4.2602e-08	0.000805605	-1.72721	0.000805605	ENSG00000230847
ENSG00000173894	0.555155	5.3494	4.61788	1.63264e-05	0.154366	1.50592	0.154366	CBX2
ENSG00000115828	-1.73327	0.643116	-4.50546	2.47492e-05	0.156002	-0.573335	0.156002	QPCT
ENSG00000164669	-1.23073	-0.246115	-4.33749	4.56489e-05	0.215805	-2.02128	0.215805	INTS4L1
ENSG00000164930	-0.739116	4.86436	-4.24824	6.28969e-05	0.237876	0.680562	0.237876	FZD6
ENSG00000269337	-1.07903	0.726017	-3.97192	0.000165909	0.459725	-1.75449	0.459725	ENSG00000269337
ENSG00000169629	-0.953194	2.8968	-3.93039	0.000191365	0.459725	-0.855991	0.459725	RGPD8
ENSG00000003402	-1.34385	2.97841	-3.8996	0.000212606	0.459725	-0.929842	0.459725	CFLAR
ENSG00000148942	-2.32497	-0.776575	-3.80339	0.000294551	0.459725	-2.79916	0.459725	SLC5A12
ENSG00000107829	-0.683384	1.83066	-3.77189	0.000327404	0.459725	-1.54615	0.459725	FBXW4
ENSG00000108551	-0.70401	3.67543	-3.75696	0.000344162	0.459725	-0.729896	0.459725	RASD1
ENSG00000237945	-1.64391	3.02956	-3.75322	0.000348498	0.459725	-1.21934	0.459725	LINC00649
ENSG00000136842	-1.10022	1.19752	-3.74638	0.000356541	0.459725	-1.3603	0.459725	TMOD1
ENSG00000010704	-1.11317	-0.669279	-3.74114	0.000362823	0.459725	-2.70856	0.459725	HFE
ENSG00000236725	-0.964799	0.465807	-3.73962	0.000364668	0.459725	-2.22846	0.459725	ENSG00000236725
ENSG00000217512	0.503447	0.664978	3.62031	0.000540723	0.639067	-2.3759	0.639067	ENSG00000217512
ENSG00000226259	-0.995357	2.39808	-3.59727	0.000582957	0.648454	-1.70059	0.648454	GTF2H2B
ENSG00000121691	1.55903	4.39413	3.53301	0.000717963	0.703437	-1.10278	0.703437	CAT
ENSG00000130303	1.14447	-0.121246	3.5005	0.000797088	0.703437	-2.58856	0.703437	BST2
ENSG00000222489	0.545013	0.20039	3.49771	0.000804232	0.703437	-2.72055	0.703437	ENSG00000222489
ENSG00000234719	-1.21431	0.994793	-3.49473	0.000811962	0.703437	-2.24103	0.703437	ENSG00000234719
ENSG00000229789	-1.46605	-0.219501	-3.49227	0.000818382	0.703437	-2.85195	0.703437	ENSG00000229789
ENSG00000259085	0.545156	0.823771	3.47007	0.00087855	0.722321	-2.47977	0.722321	ENSG00000259085
ENSG00000235522	0.585625	0.877458	3.42366	0.00101814	0.759037	-2.49314	0.759037	ENSG00000235522
ENSG00000129187	-0.282541	5.53404	-3.40378	0.00108414	0.759037	-1.17765	0.759037	DCTD
ENSG00000184988	-0.598278	0.610819	-3.40239	0.00108888	0.759037	-2.54361	0.759037	TMEM106A
ENSG00000244026	-0.565823	3.86874	-3.39669	0.00110863	0.759037	-1.55058	0.759037	FAM86DP
ENSG00000106868	-0.485572	5.38319	-3.38977	0.00113304	0.759037	-1.20146	0.759037	SUSD1
ENSG00000234171	-0.451686	2.57152	-3.37724	0.00117852	0.759037	-2.0136	0.759037	ENSG00000234171
ENSG00000145246	0.741591	3.48698	3.37038	0.00120418	0.759037	-1.65118	0.759037	ATP10D
ENSG00000141837	-1.16095	1.3881	-3.35395	0.00126774	0.773319	-2.1269	0.773319	CACNA1A
ENSG00000240761	0.58413	-0.253636	3.317	0.00142234	0.808684	-3.01968	0.808684	ENSG00000240761
ENSG00000170876	-0.202049	6.22138	-3.31356	0.00143761	0.808684	-1.3301	0.808684	TMEM43
ENSG00000213608	0.455847	0.121761	3.30497	0.00147642	0.808684	-2.94347	0.808684	SLC25A14P1
ENSG00000239959	-0.765638	-0.185519	-3.29214	0.0015362	0.808684	-2.85154	0.808684	ENPP7P2
ENSG00000168918	1.16545	2.8983	3.28576	0.00156676	0.808684	-2.09239	0.808684	INPP5D
ENSG00000203504	0.837272	-0.305153	3.27457	0.00162176	0.808684	-3.08409	0.808684	ENSG00000203504
ENSG00000255983	-2.11204	-1.62558	-3.27391	0.00162507	0.808684	-3.5528	0.808684	ENSG00000255983
ENSG00000229404	-1.76726	-0.958143	-3.23867	0.0018107	0.854052	-3.36589	0.854052	LINC00858
ENSG00000235530	0.325096	1.50223	3.23624	0.00182421	0.854052	-2.50637	0.854052	ENSG00000235530
ENSG00000254353	-2.1622	-0.410072	-3.23135	0.00185173	0.854052	-3.18471	0.854052	ENSG00000254353
ENSG00000198932	-0.589156	4.28052	-3.21293	0.00195868	0.869387	-1.71708	0.869387	GPRASP1
ENSG00000081818	0.574966	2.64349	3.20354	0.00201548	0.869387	-2.20564	0.869387	PCDHB4
ENSG00000108946	-0.173141	8.57106	-3.19043	0.00209727	0.869387	-1.59155	0.869387	PRKAR1A
ENSG00000185518	-1.50837	-0.724838	-3.19007	0.00209955	0.869387	-2.72897	0.869387	SV2B
ENSG00000123091	-0.221641	7.09559	-3.18767	0.00211485	0.869387	-1.59287	0.869387	RNF11
ENSG00000225138	-0.528636	3.77554	-3.17499	0.00219757	0.884173	-1.94456	0.884173	ENSG00000225138
ENSG00000185760	1.83175	-0.444651	3.15054	0.00236567	0.931977	-3.18226	0.931977	KCNQ5
ENSG00000103353	-0.191537	6.84068	-3.13576	0.00247307	0.954402	-1.70982	0.954402	UBFD1
ENSG00000234431	-1.23074	-0.0453674	-3.0971	0.00277581	0.9969	-3.14099	0.9969	ENSG00000234431
ENSG00000115507	1.90858	-0.000915572	3.08108	0.00291113	0.9969	-3.04061	0.9969	OTX1
ENSG00000221870	2.56526	1.45345	3.07639	0.00295195	0.9969	-2.72607	0.9969	TMEM257
ENSG00000008283	-0.467534	3.47058	-3.07188	0.00299164	0.9969	-2.12547	0.9969	CYB561
ENSG00000128591	-1.13876	5.82164	-3.05411	0.00315295	0.9969	-1.91296	0.9969	FLNC
ENSG00000212719	-2.86462	2.00225	-3.04023	0.00328445	0.9969	-2.60782	0.9969	C17orf51
ENSG00000169436	3.39028	-1.39111	3.03855	0.00330078	0.9969	-3.61021	0.9969	COL22A1
ENSG00000108947	-0.513202	6.76558	-3.03581	0.00332741	0.9969	-1.92585	0.9969	EFNB3
ENSG00000196549	2.19501	-1.63168	3.03273	0.0033577	0.9969	-3.45545	0.9969	MME
ENSG00000156973	-0.369048	4.51169	-3.03075	0.00337731	0.9969	-2.10522	0.9969	PDE6D
ENSG00000185985	2.70459	5.12796	3.02601	0.00342455	0.9969	-2.05184	0.9969	SLITRK2
ENSG00000239482	1.10231	-0.573544	3.02185	0.00346657	0.9969	-3.31113	0.9969	ENSG00000239482
ENSG00000160789	-0.310027	6.18506	-3.02167	0.00346843	0.9969	-1.96511	0.9969	LMNA
ENSG00000196569	-1.22033	3.3493	-3.02062	0.00347913	0.9969	-2.32204	0.9969	LAMA2
ENSG00000238286	0.417193	0.629152	3.01304	0.00355718	0.9969	-2.97643	0.9969	SLC35E1P1
ENSG00000183943	0.471847	5.73108	3.01203	0.00356767	0.9969	-2.02599	0.9969	PRKX
ENSG00000115339	-0.71306	1.08871	-3.01108	0.00357756	0.9969	-2.75144	0.9969	GALNT3
ENSG00000177873	-0.400974	3.6251	-3.01016	0.00358724	0.9969	-2.33301	0.9969	ZNF619
ENSG00000037757	-0.915289	3.06419	-3.0003	0.003692	0.9969	-2.45576	0.9969	MRI1
ENSG00000187091	0.339027	5.16439	2.99838	0.00371271	0.9969	-2.09193	0.9969	PLCD1
ENSG00000183036	1.04034	0.282459	2.98749	0.00383235	0.9969	-2.95856	0.9969	PCP4
ENSG00000228794	-0.271119	4.35858	-2.98532	0.0038566	0.9969	-2.17122	0.9969	ENSG00000228794
ENSG00000146833	-1.92223	2.09337	-2.98127	0.00390227	0.9969	-2.70179	0.9969	TRIM4
ENSG00000250337	1.03807	6.28671	2.98026	0.00391384	0.9969	-2.0582	0.9969	ENSG00000250337
ENSG00000169752	0.256268	3.28195	2.97465	0.0039781	0.9969	-2.47642	0.9969	NRG4
ENSG00000130643	-0.748437	3.35345	-2.96559	0.00408391	0.9969	-2.25997	0.9969	CALY
ENSG00000165072	-0.800529	4.10125	-2.96441	0.00409788	0.9969	-2.17652	0.9969	MAMDC2
ENSG00000203772	-0.477279	3.05043	-2.95957	0.00415563	0.9969	-2.43824	0.9969	SPRN
ENSG00000176978	-0.500689	3.99119	-2.93795	0.00442312	0.9969	-2.29243	0.9969	DPP7
ENSG00000198873	-0.416321	4.99442	-2.93526	0.00445746	0.9969	-2.18709	0.9969	GRK5
ENSG00000132205	1.08691	2.34713	2.93221	0.00449682	0.9969	-2.64112	0.9969	EMILIN2
ENSG00000139842	-0.198426	6.31881	-2.90922	0.00480318	0.9969	-2.19788	0.9969	CUL4A
ENSG00000163273	-1.73798	-0.24514	-2.89954	0.00493791	0.9969	-3.26214	0.9969	NPPC
ENSG00000240342	-0.607791	4.83809	-2.89412	0.00501492	0.9969	-2.3424	0.9969	RPS2P5
ENSG00000114670	-0.932379	1.35076	-2.88462	0.00515248	0.9969	-2.90387	0.9969	NEK11
ENSG00000066382	1.75997	3.20087	2.87675	0.00526899	0.9969	-2.64351	0.9969	MPPED2
ENSG00000160216	-0.25643	6.49512	-2.87151	0.005348	0.9969	-2.27068	0.9969	AGPAT3
ENSG00000120500	0.432225	1.38605	2.87012	0.00536906	0.9969	-2.97438	0.9969	ARR3
ENSG00000143363	-0.183041	4.85042	-2.85996	0.00552584	0.9969	-2.36259	0.9969	PRUNE
ENSG00000168575	-0.248299	5.17906	-2.85474	0.00560795	0.9969	-2.35619	0.9969	SLC20A2
ENSG00000136816	-0.200243	4.45907	-2.85027	0.00567929	0.9969	-2.43276	0.9969	TOR1B
ENSG00000105971	-0.504986	4.89153	-2.84968	0.00568879	0.9969	-2.37436	0.9969	CAV2
ENSG00000108592	-0.186681	5.37774	-2.84635	0.00574243	0.9969	-2.3658	0.9969	FTSJ3
ENSG00000100065	-0.759427	2.60048	-2.84547	0.00575674	0.9969	-2.77791	0.9969	CARD10
ENSG00000181007	-0.230845	5.16943	-2.84539	0.00575801	0.9969	-2.37963	0.9969	ZFP82
ENSG00000160753	-0.429736	4.7797	-2.8418	0.00581662	0.9969	-2.41844	0.9969	RUSC1
ENSG00000236383	-0.550661	-0.472267	-2.83645	0.0059049	0.9969	-3.47083	0.9969	LINC00854
ENSG00000051825	0.235272	6.59322	2.83539	0.00592261	0.9969	-2.3521	0.9969	MPHOSPH9
ENSG00000228463	-1.18325	-0.491519	-2.82502	0.00609773	0.9969	-3.47272	0.9969	ENSG00000228463
ENSG00000116741	-0.643868	3.98564	-2.82382	0.00611824	0.9969	-2.56208	0.9969	RGS2
ENSG00000188613	-0.262866	3.71826	-2.82372	0.0061201	0.9969	-2.62098	0.9969	NANOS1
ENSG00000158636	0.172803	6.29728	2.82302	0.00613211	0.9969	-2.37718	0.9969	C11orf30
ENSG00000137962	-0.782561	5.95056	-2.82112	0.00616487	0.9969	-2.38131	0.9969	ARHGAP29
ENSG00000200086	0.549138	0.0643967	2.81407	0.00628786	0.9969	-3.36973	0.9969	RNU6-433P
ENSG00000198715	-0.565884	2.052	-2.80619	0.00642801	0.9969	-2.94038	0.9969	C1orf85
ENSG00000117640	-0.141312	5.48325	-2.80045	0.00653185	0.9969	-2.44332	0.9969	MTFR1L
ENSG00000107021	-0.200621	5.10987	-2.79454	0.00664043	0.9969	-2.47842	0.9969	TBC1D13
ENSG00000256043	-1.09365	2.18859	-2.79341	0.00666142	0.9969	-2.89541	0.9969	CTSO
ENSG00000214954	0.427678	0.964764	2.785	0.0068194	0.9969	-3.19358	0.9969	LRRC69
ENSG00000255474	0.387505	1.08159	2.7837	0.00684405	0.9969	-3.17671	0.9969	ENSG00000255474
ENSG00000182600	0.366638	1.92017	2.78153	0.00688534	0.9969	-2.97946	0.9969	C2orf82
ENSG00000253537	1.21508	0.812749	2.78097	0.0068961	0.9969	-3.24369	0.9969	PCDHGA7
ENSG00000111799	-1.28872	3.17047	-2.7781	0.00695134	0.9969	-2.5854	0.9969	COL12A1
ENSG00000228149	0.598654	-0.392225	2.77809	0.0069516	0.9969	-3.60792	0.9969	RPL3P1
ENSG00000227197	0.438523	0.317975	2.77764	0.00696031	0.9969	-3.34452	0.9969	ENSG00000227197
ENSG00000163788	-0.242014	5.74318	-2.77324	0.00704586	0.9969	-2.48131	0.9969	SNRK
ENSG00000161921	-0.506454	1.54338	-2.76595	0.00718955	0.9969	-3.03977	0.9969	CXCL16
ENSG00000267199	0.392355	1.75935	2.76438	0.00722096	0.9969	-3.06199	0.9969	ENSG00000267199
ENSG00000091436	-0.363323	5.54197	-2.76275	0.00725364	0.9969	-2.51952	0.9969	ENSG00000091436
ENSG00000233509	0.325973	1.21882	2.76085	0.00729181	0.9969	-3.15473	0.9969	ZNF197-AS1
ENSG00000145975	0.365275	0.363794	2.75887	0.00733178	0.9969	-3.4054	0.9969	FAM217A
ENSG00000168591	-0.159366	4.81599	-2.75814	0.00734676	0.9969	-2.56998	0.9969	TMUB2
ENSG00000111788	0.666738	3.48346	2.75139	0.00748486	0.9969	-2.8473	0.9969	ENSG00000111788
ENSG00000237310	0.329397	0.988822	2.75053	0.00750276	0.9969	-3.19867	0.9969	ENSG00000237310
ENSG00000188107	0.472433	3.06923	2.74078	0.00770709	0.9969	-2.86835	0.9969	EYS
ENSG00000231862	0.545701	1.37967	2.73982	0.00772758	0.9969	-3.21907	0.9969	ENSG00000231862
ENSG00000176597	-0.253932	6.17589	-2.73821	0.00776184	0.9969	-2.54496	0.9969	B3GNT5
ENSG00000102796	0.231976	3.60123	2.7367	0.00779409	0.9969	-2.77725	0.9969	DHRS12
ENSG00000168234	0.475536	4.60551	2.73642	0.00780011	0.9969	-2.63914	0.9969	TTC39C
ENSG00000259682	0.524479	0.195399	2.73495	0.00783183	0.9969	-3.48835	0.9969	ENSG00000259682
ENSG00000163754	-0.37081	4.85587	-2.73119	0.00791306	0.9969	-2.60992	0.9969	GYG1
ENSG00000011405	0.155671	7.62324	2.72873	0.00796679	0.9969	-2.55218	0.9969	PIK3C2A
ENSG00000264513	0.548005	1.25676	2.72675	0.00801021	0.9969	-3.18094	0.9969	ENSG00000264513
ENSG00000140990	-0.187756	4.5445	-2.722	0.00811525	0.9969	-2.67056	0.9969	NDUFB10
ENSG00000258134	0.547777	-0.150393	2.72173	0.00812111	0.9969	-3.57159	0.9969	ENSG00000258134
ENSG00000156030	-0.211258	6.23103	-2.72049	0.00814877	0.9969	-2.57528	0.9969	ELMSAN1
ENSG00000206561	0.53062	2.84935	2.71574	0.00825564	0.9969	-2.90485	0.9969	COLQ
ENSG00000258472	0.337227	2.17371	2.71314	0.00831453	0.9969	-3.1091	0.9969	ENSG00000258472
ENSG00000179299	-0.64047	2.68827	-2.71056	0.00837335	0.9969	-2.95085	0.9969	NSUN7
ENSG00000197375	-0.49624	3.17327	-2.69952	0.00862955	0.9969	-2.81782	0.9969	SLC22A5
ENSG00000178177	0.314101	6.10339	2.69582	0.00871693	0.9969	-2.63204	0.9969	LCORL
ENSG00000107742	-0.965464	6.12358	-2.69369	0.00876765	0.9969	-2.63402	0.9969	SPOCK2
ENSG00000255622	0.770928	0.834601	2.69252	0.00879577	0.9969	-3.25835	0.9969	ENSG00000255622
ENSG00000183401	-0.30117	2.46572	-2.68928	0.0088735	0.9969	-3.0157	0.9969	CCDC159
ENSG00000197822	-0.766524	1.86975	-2.68258	0.00903671	0.9969	-3.01851	0.9969	OCLN
ENSG00000038427	-0.660508	9.57218	-2.6794	0.00911507	0.9969	-2.6564	0.9969	VCAN
ENSG00000166788	0.21152	4.41209	2.67897	0.00912556	0.9969	-2.79668	0.9969	SAAL1
ENSG00000163755	0.209285	5.21536	2.67785	0.00915352	0.9969	-2.69685	0.9969	HPS3
ENSG00000173376	-0.932882	4.69874	-2.67768	0.00915754	0.9969	-2.74069	0.9969	NDNF
ENSG00000163281	0.274333	5.50388	2.67722	0.00916899	0.9969	-2.67695	0.9969	GNPDA2
ENSG00000104324	-1.05088	-0.386223	-2.67671	0.00918186	0.9969	-3.56956	0.9969	CPQ
ENSG00000102901	-0.301427	4.61304	-2.67575	0.00920576	0.9969	-2.74736	0.9969	CENPT
ENSG00000070761	-0.336183	4.814	-2.67408	0.00924757	0.9969	-2.7402	0.9969	C16orf80
ENSG00000260978	0.303392	2.02477	2.674	0.00924948	0.9969	-3.15827	0.9969	ENSG00000260978
ENSG00000130508	0.55006	7.05367	2.6727	0.00928205	0.9969	-2.66448	0.9969	PXDN
ENSG00000262514	0.447098	-0.204415	2.67148	0.0093127	0.9969	-3.62728	0.9969	ENSG00000262514
ENSG00000253846	1.05654	5.59919	2.66837	0.00939168	0.9969	-2.68698	0.9969	PCDHGA10
ENSG00000261056	0.282251	2.14188	2.66238	0.00954484	0.9969	-3.15085	0.9969	ENSG00000261056
ENSG00000207697	0.39648	0.619812	2.66145	0.00956884	0.9969	-3.44238	0.9969	MIR573
ENSG00000196459	-0.192815	4.523	-2.65941	0.00962178	0.9969	-2.78135	0.9969	TRAPPC2
ENSG00000266937	-0.242143	1.64881	-2.65736	0.00967528	0.9969	-3.22842	0.9969	ENSG00000266937
ENSG00000187792	-0.146298	4.57197	-2.65704	0.00968344	0.9969	-2.78239	0.9969	ZNF70
ENSG00000108733	-0.182296	3.81741	-2.65484	0.00974113	0.9969	-2.85696	0.9969	PEX12
ENSG00000105963	-0.484015	0.972324	-2.65456	0.00974866	0.9969	-3.2557	0.9969	ADAP1
ENSG00000169955	-0.658768	1.64508	-2.65428	0.00975607	0.9969	-3.20366	0.9969	ZNF747
ENSG00000115825	-0.329897	6.93256	-2.65193	0.00981793	0.9969	-2.70433	0.9969	PRKD3
ENSG00000227775	0.383181	4.05814	2.64984	0.00987346	0.9969	-2.86403	0.9969	ENSG00000227775
ENSG00000261520	1.28855	0.54964	2.6483	0.00991431	0.9969	-3.29756	0.9969	DLGAP1-AS5
ENSG00000145736	-0.504876	3.21395	-2.64786	0.00992618	0.9969	-2.98604	0.9969	GTF2H2
ENSG00000212124	0.357076	2.06615	2.64529	0.00999505	0.9969	-3.17221	0.9969	TAS2R19
ENSG00000174226	1.17799	-0.251538	2.64251	0.0100702	0.9969	-3.35954	0.9969	SNX31
ENSG00000078124	0.359722	6.21604	2.64146	0.0100985	0.9969	-2.73472	0.9969	ACER3
ENSG00000214110	0.531721	0.756086	2.63381	0.0103083	0.9969	-3.37222	0.9969	LDHAP4
ENSG00000166073	-0.997284	3.11248	-2.63034	0.0104048	0.9969	-2.96743	0.9969	GPR176
ENSG00000164764	0.542379	1.90863	2.62836	0.01046	0.9969	-3.20539	0.9969	SBSPON
ENSG00000266803	0.334262	0.252994	2.62824	0.0104634	0.9969	-3.5351	0.9969	ENSG00000266803
ENSG00000256417	-1.93148	-0.93583	-2.62673	0.0105059	0.9969	-3.80528	0.9969	ENSG00000256417
ENSG00000154309	-0.47913	3.76043	-2.62304	0.0106102	0.9969	-2.94161	0.9969	DISP1
ENSG00000186594	-0.403681	2.44602	-2.6223	0.0106312	0.9969	-3.07138	0.9969	MIR22HG
ENSG00000196993	-0.741477	0.0667859	-2.61691	0.0107854	0.9969	-3.56725	0.9969	NPIPB9
ENSG00000112218	0.488444	2.09491	2.61653	0.0107963	0.9969	-3.2447	0.9969	GPR63
ENSG00000102710	0.118126	6.94978	2.61636	0.0108015	0.9969	-2.77202	0.9969	SUPT20H
ENSG00000224745	0.447681	1.76693	2.61633	0.0108021	0.9969	-3.24889	0.9969	ENSG00000224745
ENSG00000261578	0.409929	2.26415	2.61556	0.0108244	0.9969	-3.20639	0.9969	ENSG00000261578
ENSG00000197774	-0.217826	4.0084	-2.61538	0.0108297	0.9969	-2.91674	0.9969	EME2
ENSG00000260306	0.38414	0.982579	2.61023	0.0109796	0.9969	-3.37332	0.9969	ENSG00000260306
ENSG00000167705	-0.431773	0.533788	-2.60627	0.0110961	0.9969	-3.46211	0.9969	RILP
ENSG00000187667	-0.794563	-0.103567	-2.60574	0.0111119	0.9969	-3.50368	0.9969	WHAMMP3
ENSG00000166343	0.356519	1.96097	2.6025	0.0112081	0.9969	-3.23515	0.9969	MSS51
ENSG00000229763	0.481285	-0.0255926	2.60119	0.0112472	0.9969	-3.68162	0.9969	ENSG00000229763
ENSG00000251270	0.558656	0.24382	2.60048	0.0112685	0.9969	-3.64523	0.9969	ENSG00000251270
ENSG00000136104	0.345161	3.83698	2.59811	0.0113399	0.9969	-2.9913	0.9969	RNASEH2B
ENSG00000226312	-0.939018	-0.128704	-2.59718	0.0113679	0.9969	-3.62725	0.9969	CFLAR-AS1
ENSG00000103160	-0.162134	6.45628	-2.59629	0.0113949	0.9969	-2.8118	0.9969	HSDL1
ENSG00000175416	-0.268883	4.07079	-2.59608	0.0114013	0.9969	-2.92793	0.9969	CLTB
ENSG00000256533	0.503939	0.0432595	2.59518	0.0114286	0.9969	-3.49453	0.9969	ENSG00000256533
ENSG00000076513	-0.312678	5.98272	-2.59416	0.0114597	0.9969	-2.82258	0.9969	ANKRD13A
ENSG00000262944	-0.219571	6.13179	-2.59328	0.0114864	0.9969	-2.8217	0.9969	ENSG00000262944
ENSG00000248643	0.20459	2.29773	2.58973	0.0115952	0.9969	-3.22814	0.9969	RBM14-RBM4
ENSG00000164434	0.63197	7.86785	2.58816	0.0116437	0.9969	-2.82482	0.9969	FABP7
ENSG00000099139	-0.486635	4.01843	-2.58618	0.011705	0.9969	-2.90595	0.9969	PCSK5
ENSG00000254184	-0.463105	2.80336	-2.58429	0.0117636	0.9969	-3.15468	0.9969	TYW1B
ENSG00000088543	-0.408184	3.34306	-2.58379	0.0117793	0.9969	-3.02989	0.9969	C3orf18
ENSG00000104904	-0.198684	7.24737	-2.57914	0.0119253	0.9969	-2.84099	0.9969	OAZ1
ENSG00000078902	-0.230442	5.43668	-2.57886	0.0119341	0.9969	-2.85905	0.9969	TOLLIP
ENSG00000186231	0.783626	2.16414	2.57838	0.0119492	0.9969	-3.14489	0.9969	KLHL32
ENSG00000173068	1.03186	3.01715	2.57586	0.0120292	0.9969	-3.11595	0.9969	BNC2
ENSG00000226797	0.498959	0.978995	2.57281	0.0121265	0.9969	-3.42402	0.9969	ENSG00000226797
ENSG00000113205	0.410572	4.07049	2.57141	0.0121715	0.9969	-2.96579	0.9969	PCDHB3
ENSG00000066230	-0.52613	4.0214	-2.57132	0.0121745	0.9969	-2.96382	0.9969	SLC9A3
ENSG00000182552	-0.165851	4.19438	-2.56846	0.0122668	0.9969	-2.97545	0.9969	RWDD4
ENSG00000077721	-0.145471	5.84826	-2.56468	0.0123899	0.9969	-2.87885	0.9969	UBE2A
ENSG00000048462	-1.30228	-0.279309	-2.55899	0.012577	0.9969	-3.7285	0.9969	TNFRSF17
ENSG00000109084	0.372979	5.47528	2.55397	0.0127442	0.9969	-2.94832	0.9969	TMEM97
ENSG00000226381	0.399622	3.10421	2.5526	0.0127902	0.9969	-3.13965	0.9969	ENSG00000226381
ENSG00000105993	-0.146271	6.9948	-2.54779	0.0129529	0.9969	-2.90058	0.9969	DNAJB6
ENSG00000233006	-0.411097	2.96144	-2.54751	0.0129626	0.9969	-3.10995	0.9969	ENSG00000233006
ENSG00000113734	-0.202534	3.091	-2.54505	0.0130463	0.9969	-3.1681	0.9969	BNIP1
ENSG00000259363	0.768088	0.205966	2.54392	0.0130852	0.9969	-3.57829	0.9969	ENSG00000259363
ENSG00000219891	-0.273963	1.22577	-2.54268	0.013128	0.9969	-3.41453	0.9969	ZSCAN12P1
ENSG00000085382	0.177012	6.00211	2.53475	0.0134034	0.9969	-2.93444	0.9969	HACE1
ENSG00000172575	0.658722	4.88589	2.53379	0.0134373	0.9969	-2.97669	0.9969	RASGRP1
ENSG00000186715	0.542867	1.26984	2.52902	0.0136057	0.9969	-3.40538	0.9969	MST1L
ENSG00000226002	0.466041	0.175094	2.52877	0.0136149	0.9969	-3.63598	0.9969	ENSG00000226002
ENSG00000116688	-0.139457	6.58483	-2.52875	0.0136156	0.9969	-2.93764	0.9969	MFN2
ENSG00000233044	0.433369	-0.10051	2.52646	0.0136973	0.9969	-3.6979	0.9969	ENSG00000233044
ENSG00000204390	-0.68112	-0.613895	-2.52618	0.0137071	0.9969	-3.6883	0.9969	HSPA1L
ENSG00000205664	0.289128	4.77529	2.52311	0.0138177	0.9969	-3.00671	0.9969	ENSG00000205664
ENSG00000227318	-1.59085	-0.60864	-2.52058	0.0139091	0.9969	-3.77481	0.9969	ENSG00000227318
ENSG00000212125	0.355781	1.79973	2.51745	0.0140229	0.9969	-3.35981	0.9969	TAS2R15
ENSG00000118946	-0.618762	6.99451	-2.51469	0.0141241	0.9969	-2.96156	0.9969	PCDH17
ENSG00000226833	0.51456	0.0157507	2.50528	0.014474	0.9969	-3.74427	0.9969	ENSG00000226833
ENSG00000104870	-0.217996	4.40836	-2.50025	0.0146643	0.9969	-3.04482	0.9969	FCGRT
ENSG00000168743	1.25091	1.15372	2.49777	0.0147588	0.9969	-3.35178	0.9969	NPNT
ENSG00000228915	0.444354	0.335734	2.49763	0.0147644	0.9969	-3.65034	0.9969	ENSG00000228915
ENSG00000244365	0.296191	1.02054	2.49748	0.0147701	0.9969	-3.5299	0.9969	ENSG00000244365
ENSG00000260787	0.424855	0.577084	2.49611	0.0148228	0.9969	-3.57316	0.9969	ENSG00000260787
ENSG00000149089	0.266595	5.06933	2.49486	0.0148708	0.9969	-3.02972	0.9969	APIP
ENSG00000113231	-0.63486	5.1505	-2.4923	0.0149698	0.9969	-3.02018	0.9969	PDE8B
ENSG00000188779	-0.782982	1.59863	-2.49119	0.0150127	0.9969	-3.3784	0.9969	SKOR1
ENSG00000178467	-0.206162	5.69144	-2.49014	0.0150534	0.9969	-3.01539	0.9969	P4HTM
ENSG00000214992	0.547703	-0.412894	2.47683	0.0155802	0.9969	-3.85549	0.9969	AKAP16BP
ENSG00000168758	0.213925	5.88574	2.47507	0.0156508	0.9969	-3.04327	0.9969	SEMA4C
ENSG00000072201	-0.414528	3.06186	-2.47482	0.0156609	0.9969	-3.22837	0.9969	LNX1
ENSG00000169246	0.259062	3.29227	2.47398	0.0156948	0.9969	-3.23185	0.9969	NPIPB3
ENSG00000205090	-0.393499	1.84656	-2.4725	0.0157551	0.9969	-3.3895	0.9969	TMEM240
ENSG00000233998	0.512105	-0.355884	2.46909	0.0158939	0.9969	-3.81131	0.9969	SETP5
ENSG00000269600	1.57787	-1.30325	2.46903	0.0158963	0.9969	-3.96526	0.9969	ENSG00000269600
ENSG00000253636	0.305006	2.37429	2.46888	0.0159023	0.9969	-3.36709	0.9969	ENSG00000253636
ENSG00000212743	0.70549	1.30171	2.46745	0.0159609	0.9969	-3.46402	0.9969	ENSG00000212743
ENSG00000161243	-0.663005	0.467056	-2.46652	0.0159991	0.9969	-3.51477	0.9969	FBXO27
ENSG00000153094	-0.38567	4.83647	-2.46607	0.0160177	0.9969	-3.11454	0.9969	BCL2L11
ENSG00000164002	-0.417685	2.62574	-2.46517	0.0160547	0.9969	-3.33047	0.9969	EXO5
ENSG00000102805	-0.213511	4.89398	-2.46516	0.0160552	0.9969	-3.08284	0.9969	CLN5
ENSG00000124333	-0.206633	3.37327	-2.46475	0.0160721	0.9969	-3.23957	0.9969	VAMP7
ENSG00000250027	0.363735	1.35983	2.46088	0.0162328	0.9969	-3.48284	0.9969	ENSG00000250027
ENSG00000236163	0.285014	3.1795	2.46074	0.0162385	0.9969	-3.27902	0.9969	ENSG00000236163
ENSG00000242540	0.488879	2.16125	2.46044	0.0162513	0.9969	-3.41648	0.9969	ENSG00000242540
ENSG00000263878	1.1294	-0.573994	2.45955	0.0162881	0.9969	-3.73364	0.9969	DLGAP1-AS4
ENSG00000168952	1.77669	-1.47659	2.45929	0.0162991	0.9969	-3.95648	0.9969	STXBP6
ENSG00000180304	-0.118989	6.4237	-2.45449	0.0165009	0.9969	-3.07391	0.9969	OAZ2
ENSG00000105053	-0.195143	4.83316	-2.45399	0.0165225	0.9969	-3.1115	0.9969	VRK3
ENSG00000253716	0.270322	2.11499	2.45284	0.0165708	0.9969	-3.40063	0.9969	ENSG00000253716
ENSG00000136560	0.135575	5.42529	2.45228	0.0165947	0.9969	-3.09001	0.9969	TANK
ENSG00000106483	-0.869091	2.5864	-2.45145	0.0166302	0.9969	-3.24639	0.9969	SFRP4
ENSG00000229358	0.26082	4.21122	2.45009	0.0166882	0.9969	-3.16294	0.9969	ENSG00000229358
ENSG00000184867	-0.275219	4.99885	-2.44792	0.0167813	0.9969	-3.10709	0.9969	ARMCX2
ENSG00000108379	-0.481593	3.79563	-2.44735	0.0168057	0.9969	-3.20878	0.9969	WNT3
ENSG00000116752	-0.249296	5.03633	-2.44657	0.0168392	0.9969	-3.11222	0.9969	BCAS2
ENSG00000197885	-0.165075	4.73148	-2.44155	0.0170568	0.9969	-3.12767	0.9969	NKIRAS1
ENSG00000000003	-0.216145	6.45948	-2.43816	0.017205	0.9969	-3.10262	0.9969	TSPAN6
ENSG00000166682	0.533923	2.31603	2.43638	0.0172831	0.9969	-3.40895	0.9969	TMPRSS5
ENSG00000235413	0.477599	0.46251	2.43635	0.0172845	0.9969	-3.68554	0.9969	KRT18P63
ENSG00000100083	-0.11315	5.80605	-2.43635	0.0172847	0.9969	-3.11183	0.9969	GGA1
ENSG00000118242	-0.336321	3.25183	-2.43597	0.0173013	0.9969	-3.2793	0.9969	MREG
ENSG00000117691	-0.248846	3.79054	-2.43504	0.0173424	0.9969	-3.22682	0.9969	NENF
ENSG00000179630	-0.473516	1.45665	-2.43312	0.0174274	0.9969	-3.4744	0.9969	LACC1
ENSG00000152782	0.292106	4.44887	2.43167	0.017492	0.9969	-3.20211	0.9969	PANK1
ENSG00000159110	0.186622	4.03285	2.42883	0.0176189	0.9969	-3.21625	0.9969	IFNAR2
ENSG00000136869	-0.671192	3.60147	-2.42547	0.0177701	0.9969	-3.22706	0.9969	TLR4
ENSG00000162441	-0.172339	5.67987	-2.42544	0.0177718	0.9969	-3.13258	0.9969	LZIC
ENSG00000136807	-0.1685	5.43895	-2.42542	0.0177724	0.9969	-3.13661	0.9969	CDK9
ENSG00000260349	-0.200939	3.69385	-2.42398	0.0178375	0.9969	-3.26017	0.9969	ENSG00000260349
ENSG00000159915	0.36328	3.26736	2.4213	0.0179597	0.9969	-3.30801	0.9969	ZNF233
ENSG00000231550	0.454597	0.858024	2.42104	0.0179713	0.9969	-3.6333	0.9969	PTCHD3P2
ENSG00000256383	-0.351945	1.45569	-2.42053	0.0179946	0.9969	-3.49449	0.9969	ENSG00000256383
ENSG00000230510	-0.290178	1.12132	-2.41996	0.0180207	0.9969	-3.53531	0.9969	PPP5D1
ENSG00000213742	0.258994	2.25365	2.41899	0.0180652	0.9969	-3.4133	0.9969	ENSG00000213742
ENSG00000236824	0.42282	4.43659	2.41715	0.0181497	0.9969	-3.21705	0.9969	BCYRN1
ENSG00000250933	1.17874	-0.88417	2.41686	0.0181632	0.9969	-3.82061	0.9969	GAPDHP66
ENSG00000233478	0.70185	0.128172	2.41413	0.0182897	0.9969	-3.72402	0.9969	ENSG00000233478
ENSG00000172057	-0.121102	5.20292	-2.41358	0.0183152	0.9969	-3.16358	0.9969	ORMDL3
ENSG00000042062	-0.4472	3.29023	-2.41192	0.0183923	0.9969	-3.27889	0.9969	FAM65C
ENSG00000123243	-1.06065	0.347877	-2.40941	0.0185094	0.9969	-3.41006	0.9969	ITIH5
ENSG00000184205	-0.418815	4.49782	-2.40624	0.0186588	0.9969	-3.19891	0.9969	TSPYL2
ENSG00000258660	-0.232713	3.48799	-2.40615	0.0186629	0.9969	-3.28197	0.9969	ENSG00000258660
ENSG00000230189	0.313668	2.6478	2.40572	0.0186832	0.9969	-3.3878	0.9969	ENSG00000230189
ENSG00000213995	-0.333632	5.0121	-2.40232	0.0188448	0.9969	-3.18477	0.9969	CARKD
ENSG00000132581	-0.150674	4.54209	-2.40223	0.0188489	0.9969	-3.20977	0.9969	SDF2
ENSG00000166473	-0.681793	0.0650337	-2.4012	0.0188982	0.9969	-3.56054	0.9969	PKD1L2
ENSG00000153989	-0.142407	6.18843	-2.40104	0.0189057	0.9969	-3.17031	0.9969	NUS1
ENSG00000198467	-0.577997	4.22702	-2.39923	0.0189924	0.9969	-3.22179	0.9969	TPM2
ENSG00000172830	-0.756501	0.527275	-2.39506	0.0191933	0.9969	-3.659	0.9969	SSH3
ENSG00000135801	-0.231889	4.65787	-2.39447	0.0192217	0.9969	-3.22358	0.9969	TAF5L
ENSG00000231079	0.360432	3.15391	2.39432	0.0192293	0.9969	-3.36422	0.9969	ENSG00000231079
ENSG00000153406	0.507062	1.12252	2.39395	0.0192469	0.9969	-3.57896	0.9969	NMRAL1
ENSG00000204301	0.245974	2.77973	2.39387	0.0192512	0.9969	-3.40432	0.9969	NOTCH4
ENSG00000233266	0.423064	-0.0976246	2.39339	0.0192744	0.9969	-3.80792	0.9969	HMGB1P31
ENSG00000133110	1.65883	2.08021	2.39319	0.0192841	0.9969	-3.44951	0.9969	POSTN
ENSG00000140995	-0.121309	5.32535	-2.39295	0.0192956	0.9969	-3.19392	0.9969	DEF8
ENSG00000104332	0.761846	6.31726	2.38809	0.0195333	0.9969	-3.20051	0.9969	SFRP1
ENSG00000214776	-1.29373	1.22466	-2.38777	0.0195491	0.9969	-3.61285	0.9969	ENSG00000214776
ENSG00000148153	-0.169401	4.36851	-2.38757	0.0195587	0.9969	-3.25294	0.9969	INIP
ENSG00000257835	1.09141	-0.83972	2.38529	0.0196715	0.9969	-3.86158	0.9969	ENSG00000257835
ENSG00000181754	-0.338356	3.92184	-2.38425	0.0197233	0.9969	-3.26479	0.9969	AMIGO1
ENSG00000145965	0.467181	0.755886	2.38287	0.0197918	0.9969	-3.69901	0.9969	ENSG00000145965
ENSG00000181234	3.05391	-0.95654	2.38248	0.0198108	0.9969	-3.97847	0.9969	TMEM132C
ENSG00000102572	-0.218254	6.63992	-2.38235	0.0198175	0.9969	-3.20149	0.9969	STK24
ENSG00000100344	0.53754	3.85966	2.37935	0.0199674	0.9969	-3.34281	0.9969	PNPLA3
ENSG00000225119	-0.543118	1.29062	-2.37849	0.0200105	0.9969	-3.58309	0.9969	ENSG00000225119
ENSG00000102981	-0.242302	2.32204	-2.37831	0.0200199	0.9969	-3.4697	0.9969	PARD6A
ENSG00000230825	0.820134	-0.277881	2.3776	0.0200554	0.9969	-3.8131	0.9969	ENSG00000230825
ENSG00000231609	0.730747	0.57281	2.37716	0.0200778	0.9969	-3.69178	0.9969	ENSG00000231609
ENSG00000124302	-0.914174	0.629657	-2.37566	0.0201533	0.9969	-3.58579	0.9969	CHST8
ENSG00000069849	-0.176994	6.3193	-2.37466	0.0202037	0.9969	-3.21607	0.9969	ATP1B3
ENSG00000250303	0.431637	2.57343	2.37321	0.0202777	0.9969	-3.40088	0.9969	ENSG00000250303
ENSG00000184164	-0.26251	4.28165	-2.37294	0.0202915	0.9969	-3.27367	0.9969	CRELD2
ENSG00000022556	2.14831	1.27779	2.37276	0.0203005	0.9969	-3.60864	0.9969	NLRP2
ENSG00000232270	0.316706	0.543083	2.3727	0.0203033	0.9969	-3.71941	0.9969	INTS4L2
ENSG00000249437	0.413873	1.81434	2.37234	0.0203217	0.9969	-3.51907	0.9969	NAIP
ENSG00000001460	-0.426238	3.20779	-2.37134	0.0203729	0.9969	-3.33868	0.9969	STPG1
ENSG00000100461	-0.164284	6.15672	-2.36782	0.0205534	0.9969	-3.22852	0.9969	RBM23
ENSG00000217624	0.444499	-0.296221	2.36765	0.020562	0.9969	-3.84949	0.9969	ENSG00000217624
ENSG00000263244	-0.191706	7.42036	-2.36694	0.0205985	0.9969	-3.22741	0.9969	ENSG00000263244
ENSG00000100038	-0.176554	4.86169	-2.36635	0.0206293	0.9969	-3.26405	0.9969	TOP3B
ENSG00000267100	-0.276787	3.61982	-2.36226	0.0208411	0.9969	-3.35901	0.9969	ILF3-AS1
ENSG00000157404	-1.15476	3.16346	-2.3622	0.0208446	0.9969	-3.40979	0.9969	KIT
ENSG00000266401	0.879637	-0.0962155	2.35914	0.0210043	0.9969	-3.74305	0.9969	ENSG00000266401
ENSG00000232085	0.448529	-0.054173	2.35826	0.0210505	0.9969	-3.85056	0.9969	ENSG00000232085
ENSG00000232300	0.515866	-0.31027	2.35709	0.0211119	0.9969	-3.88116	0.9969	FAM215B
ENSG00000185068	-0.222016	3.86713	-2.3569	0.0211222	0.9969	-3.33365	0.9969	ENSG00000185068
ENSG00000165704	-0.401889	3.21332	-2.3563	0.021154	0.9969	-3.40795	0.9969	HPRT1
ENSG00000261024	0.518337	0.379605	2.35545	0.021199	0.9969	-3.77745	0.9969	ENSG00000261024
ENSG00000114251	-0.759531	5.19079	-2.35174	0.0213957	0.9969	-3.26495	0.9969	WNT5A
ENSG00000196368	-0.279729	5.24474	-2.34667	0.0216676	0.9969	-3.28172	0.9969	NUDT11
ENSG00000125510	-0.439478	1.69084	-2.3449	0.0217636	0.9969	-3.53329	0.9969	OPRL1
ENSG00000255112	-0.318322	5.7897	-2.3401	0.0220248	0.9969	-3.27823	0.9969	CHMP1B
ENSG00000184203	-0.178644	5.92656	-2.33998	0.0220312	0.9969	-3.27779	0.9969	PPP1R2
ENSG00000144821	-0.583032	-0.152796	-2.33904	0.0220829	0.9969	-3.7689	0.9969	MYH15
ENSG00000174944	0.507919	1.56498	2.33729	0.0221792	0.9969	-3.58117	0.9969	P2RY14
ENSG00000135047	-0.211757	4.38446	-2.337	0.0221951	0.9969	-3.30761	0.9969	CTSL
ENSG00000172296	0.962683	-1.07023	2.33263	0.022437	0.9969	-3.93041	0.9969	SPTLC3
ENSG00000169836	-1.30487	0.396115	-2.33239	0.0224504	0.9969	-3.73423	0.9969	TACR3
ENSG00000248740	-1.40055	-0.683062	-2.33168	0.0224899	0.9969	-3.97281	0.9969	ENSG00000248740
ENSG00000205246	0.560097	5.00677	2.32994	0.0225869	0.9969	-3.32182	0.9969	RPSAP58
ENSG00000261377	0.986895	-0.488658	2.32911	0.0226336	0.9969	-3.91786	0.9969	ENSG00000261377
ENSG00000255580	0.485073	1.43569	2.32423	0.0229088	0.9969	-3.58715	0.9969	ENSG00000255580
ENSG00000151834	2.01934	-1.65726	2.32101	0.0230918	0.9969	-4.03527	0.9969	GABRA2
ENSG00000233735	0.605679	-0.228958	2.31982	0.0231599	0.9969	-3.88556	0.9969	ENSG00000233735
ENSG00000170579	1.13458	5.23195	2.31959	0.023173	0.9969	-3.31723	0.9969	DLGAP1
ENSG00000207133	-0.317525	0.358887	-2.31869	0.0232245	0.9969	-3.77423	0.9969	SNORD116-7
ENSG00000187189	-0.165886	7.05037	-2.31803	0.0232625	0.9969	-3.31279	0.9969	TSPYL4
ENSG00000146574	-0.272211	4.4979	-2.31673	0.023337	0.9969	-3.35423	0.9969	CCZ1B
ENSG00000266865	-0.528651	0.536612	-2.31585	0.0233876	0.9969	-3.67572	0.9969	ENSG00000266865
ENSG00000230806	0.381108	0.765699	2.31409	0.0234898	0.9969	-3.731	0.9969	ENSG00000230806
ENSG00000259953	-0.369833	3.99294	-2.31296	0.0235555	0.9969	-3.37674	0.9969	ENSG00000259953
ENSG00000152726	-1.40181	2.26484	-2.31283	0.0235628	0.9969	-3.56155	0.9969	FAM21B
ENSG00000113558	-0.139158	7.9052	-2.31214	0.023603	0.9969	-3.32288	0.9969	SKP1
ENSG00000161149	-0.305734	1.53795	-2.31114	0.0236609	0.9969	-3.6328	0.9969	TUBA3FP
ENSG00000087085	-0.513768	3.31883	-2.31097	0.0236712	0.9969	-3.40698	0.9969	ACHE
ENSG00000240184	-0.756596	4.30475	-2.30863	0.0238077	0.9969	-3.36387	0.9969	PCDHGC3
ENSG00000167778	-0.22813	4.04429	-2.30787	0.0238524	0.9969	-3.36933	0.9969	SPRYD3
ENSG00000130348	0.117692	5.0092	2.30583	0.0239729	0.9969	-3.35097	0.9969	QRSL1
ENSG00000102924	-0.852455	-0.582848	-2.30553	0.0239905	0.9969	-3.96739	0.9969	CBLN1
ENSG00000187210	1.09681	0.691188	2.30437	0.024059	0.9969	-3.74107	0.9969	GCNT1
ENSG00000173272	0.228708	4.30755	2.30303	0.0241383	0.9969	-3.38843	0.9969	MZT2A
ENSG00000214960	-0.589858	1.24772	-2.30226	0.024184	0.9969	-3.66062	0.9969	ISPD
ENSG00000184743	-0.430916	5.01927	-2.29996	0.0243213	0.9969	-3.35541	0.9969	ATL3
ENSG00000137040	-0.207306	6.16335	-2.29891	0.0243837	0.9969	-3.34736	0.9969	RANBP6
ENSG00000198908	-0.228073	4.95242	-2.29726	0.0244827	0.9969	-3.36262	0.9969	BHLHB9
ENSG00000134070	-0.443149	1.41954	-2.29646	0.024531	0.9969	-3.62251	0.9969	IRAK2
ENSG00000236516	1.14821	-1.1772	2.29579	0.0245714	0.9969	-3.91095	0.9969	ENSG00000236516
ENSG00000162493	-0.420806	6.25463	-2.29534	0.0245989	0.9969	-3.35377	0.9969	PDPN
ENSG00000177707	-0.354525	6.56761	-2.29489	0.0246257	0.9969	-3.35323	0.9969	PVRL3
ENSG00000096696	1.8452	-0.313963	2.29097	0.0248634	0.9969	-3.82824	0.9969	DSP
ENSG00000086062	0.758251	3.5694	2.28971	0.0249403	0.9969	-3.48452	0.9969	B4GALT1
ENSG00000068078	0.642148	5.83855	2.28726	0.0250907	0.9969	-3.36802	0.9969	FGFR3
ENSG00000205592	0.751933	0.857925	2.28722	0.0250932	0.9969	-3.73657	0.9969	MUC19
ENSG00000131401	1.19476	-0.633389	2.28572	0.0251854	0.9969	-3.98244	0.9969	NAPSB
ENSG00000124593	-0.211353	3.61935	-2.28572	0.0251855	0.9969	-3.45709	0.9969	PRICKLE4
ENSG00000140691	-0.225495	3.41795	-2.28563	0.0251908	0.9969	-3.47962	0.9969	ARMC5
ENSG00000170485	1.22758	1.45995	2.2839	0.0252975	0.9969	-3.5981	0.9969	NPAS2
ENSG00000267676	0.531129	0.738186	2.28375	0.0253071	0.9969	-3.77315	0.9969	THA1P
ENSG00000183793	-1.00852	0.654725	-2.28305	0.0253505	0.9969	-3.75224	0.9969	NPIPA5
ENSG00000149090	1.13879	0.652137	2.28299	0.0253544	0.9969	-3.6837	0.9969	PAMR1
ENSG00000236204	0.410031	0.844148	2.28183	0.0254261	0.9969	-3.72507	0.9969	ENSG00000236204
ENSG00000131477	-0.320998	1.66819	-2.28112	0.02547	0.9969	-3.6382	0.9969	RAMP2
ENSG00000228625	0.39248	0.512936	2.28036	0.0255177	0.9969	-3.80547	0.9969	ENSG00000228625
ENSG00000162909	-0.199826	7.49693	-2.27911	0.0255955	0.9969	-3.37944	0.9969	CAPN2
ENSG00000113070	-0.505837	2.76482	-2.27889	0.0256093	0.9969	-3.48594	0.9969	HBEGF
ENSG00000124253	-0.82547	-1.84646	-2.27855	0.0256306	0.9969	-3.9072	0.9969	PCK1
ENSG00000186994	-0.391582	1.58312	-2.27768	0.0256853	0.9969	-3.62774	0.9969	KANK3
ENSG00000102393	-0.23021	3.9429	-2.27693	0.025732	0.9969	-3.45683	0.9969	GLA
ENSG00000136997	-0.864754	3.19299	-2.27616	0.0257804	0.9969	-3.49362	0.9969	MYC
ENSG00000197768	-0.399416	0.176262	-2.27588	0.0257984	0.9969	-3.86052	0.9969	C9orf173
ENSG00000064989	-0.785164	3.74417	-2.27574	0.0258068	0.9969	-3.46544	0.9969	CALCRL
ENSG00000154359	0.21113	6.24507	2.2755	0.0258223	0.9969	-3.38635	0.9969	LONRF1
ENSG00000232762	0.420372	1.16983	2.2728	0.025993	0.9969	-3.7408	0.9969	ENSG00000232762
ENSG00000266965	0.360633	0.899332	2.2724	0.0260184	0.9969	-3.74483	0.9969	ENSG00000266965
ENSG00000242265	-0.655067	10.5663	-2.2719	0.0260499	0.9969	-3.39453	0.9969	PEG10
ENSG00000254206	0.439828	0.507342	2.26821	0.0262849	0.9969	-3.78789	0.9969	NPIPB11
ENSG00000170647	0.5194	3.28387	2.26578	0.0264409	0.9969	-3.52109	0.9969	TMEM133
ENSG00000128510	-0.674853	0.591113	-2.26533	0.02647	0.9969	-3.75877	0.9969	CPA4
ENSG00000261326	0.38855	3.67659	2.26507	0.0264866	0.9969	-3.50158	0.9969	ENSG00000261326
ENSG00000189306	-0.264842	5.02985	-2.26462	0.0265157	0.9969	-3.41656	0.9969	RRP7A
ENSG00000146247	0.189504	7.75364	2.26355	0.0265846	0.9969	-3.40589	0.9969	PHIP
ENSG00000172301	-0.214508	4.41424	-2.26298	0.0266217	0.9969	-3.42969	0.9969	COPRS
ENSG00000162595	-0.707931	1.78284	-2.26169	0.0267051	0.9969	-3.5953	0.9969	DIRAS3
ENSG00000263551	-1.35817	-0.423035	-2.26094	0.0267542	0.9969	-3.97285	0.9969	ENSG00000263551
ENSG00000257818	0.430727	0.585397	2.26012	0.0268071	0.9969	-3.78784	0.9969	ENSG00000257818
ENSG00000169612	-0.200929	3.41488	-2.25961	0.0268407	0.9969	-3.52152	0.9969	FAM103A1
ENSG00000100284	-0.175677	4.58924	-2.25828	0.0269275	0.9969	-3.43406	0.9969	TOM1
ENSG00000238528	0.379933	0.32921	2.25521	0.0271289	0.9969	-3.86471	0.9969	ENSG00000238528
ENSG00000142173	-0.433478	7.34301	-2.25468	0.0271635	0.9969	-3.4209	0.9969	COL6A2
ENSG00000262837	0.288866	1.19954	2.25435	0.0271856	0.9969	-3.72535	0.9969	ENSG00000262837
ENSG00000227345	0.0972934	4.6745	2.25361	0.0272344	0.9969	-3.44496	0.9969	PARG
ENSG00000073067	0.366915	1.34035	2.25346	0.0272445	0.9969	-3.69328	0.9969	CYP2W1
ENSG00000244586	-0.776928	0.859081	-2.25274	0.0272919	0.9969	-3.75603	0.9969	WNT5A-AS1
ENSG00000234995	0.445675	0.262086	2.25218	0.0273291	0.9969	-3.88544	0.9969	ENSG00000234995
ENSG00000263535	-0.450878	0.250493	-2.25204	0.0273378	0.9969	-3.8666	0.9969	AK4P1
ENSG00000254538	0.427789	1.25985	2.25038	0.027448	0.9969	-3.7288	0.9969	ENSG00000254538
ENSG00000155876	-0.164387	5.53222	-2.24963	0.0274979	0.9969	-3.43209	0.9969	RRAGA
ENSG00000249207	0.410358	0.530738	2.2492	0.0275271	0.9969	-3.85024	0.9969	ENSG00000249207
ENSG00000182759	-0.986188	0.221767	-2.24898	0.0275416	0.9969	-3.81305	0.9969	MAFA
ENSG00000248275	-0.23269	2.97428	-2.24877	0.0275556	0.9969	-3.5763	0.9969	ENSG00000248275
ENSG00000107290	-0.125002	7.8024	-2.2485	0.0275736	0.9969	-3.43131	0.9969	SETX
ENSG00000076344	-0.675145	2.13232	-2.24833	0.0275851	0.9969	-3.56327	0.9969	RGS11
ENSG00000253954	0.785248	-0.0100037	2.24744	0.0276441	0.9969	-3.93711	0.9969	HMGN1P38
ENSG00000141404	-0.624476	5.24535	-2.24705	0.0276707	0.9969	-3.43717	0.9969	GNAL
ENSG00000167383	0.906228	4.28177	2.24702	0.0276722	0.9969	-3.46542	0.9969	ZNF229
ENSG00000254634	0.392313	1.51756	2.24689	0.0276813	0.9969	-3.69111	0.9969	ENSG00000254634
ENSG00000226761	0.471307	0.0985924	2.2452	0.0277944	0.9969	-3.88296	0.9969	TAS2R46
ENSG00000130720	-1.00106	-0.284304	-2.24398	0.0278764	0.9969	-3.81772	0.9969	FIBCD1
ENSG00000078328	1.4362	-0.776831	2.24249	0.0279771	0.9969	-3.94959	0.9969	RBFOX1
ENSG00000229891	0.509251	1.46443	2.24195	0.0280139	0.9969	-3.73289	0.9969	ENSG00000229891
ENSG00000049089	-0.512917	3.27796	-2.24158	0.0280387	0.9969	-3.52923	0.9969	COL9A2
ENSG00000139668	0.285765	5.5997	2.24123	0.0280628	0.9969	-3.4461	0.9969	WDFY2
ENSG00000177335	1.45248	-0.699779	2.24091	0.028084	0.9969	-3.98979	0.9969	C8orf31
ENSG00000178950	-0.188271	6.12013	-2.24062	0.0281039	0.9969	-3.4449	0.9969	GAK
ENSG00000099290	0.415163	3.92859	2.23897	0.0282163	0.9969	-3.49932	0.9969	FAM21A
ENSG00000198146	-0.181427	6.78245	-2.23866	0.0282374	0.9969	-3.44786	0.9969	ZNF770
ENSG00000206503	-0.509259	5.48166	-2.23714	0.0283412	0.9969	-3.45236	0.9969	HLA-A
ENSG00000090920	-0.516134	-0.0811635	-2.23685	0.0283609	0.9969	-3.82409	0.9969	FCGBP
ENSG00000256564	1.04631	1.22881	2.23595	0.0284229	0.9969	-3.74143	0.9969	ENSG00000256564
ENSG00000185615	-0.669787	1.34566	-2.23447	0.0285243	0.9969	-3.66672	0.9969	PDIA2
ENSG00000146707	-0.260616	3.3309	-2.23414	0.0285471	0.9969	-3.56146	0.9969	POMZP3
ENSG00000232608	0.373513	0.29959	2.23389	0.028564	0.9969	-3.88147	0.9969	TIMM9P2
ENSG00000204164	0.329791	2.39485	2.23364	0.0285816	0.9969	-3.65454	0.9969	BMS1P5
ENSG00000183778	0.540366	3.13829	2.23292	0.0286313	0.9969	-3.5467	0.9969	B3GALT5
ENSG00000173473	0.160232	7.99638	2.23176	0.0287114	0.9969	-3.45941	0.9969	SMARCC1
ENSG00000267040	0.453009	0.268338	2.23138	0.0287375	0.9969	-3.89903	0.9969	ENSG00000267040
ENSG00000125245	0.481842	1.45833	2.23111	0.0287563	0.9969	-3.73489	0.9969	GPR18
ENSG00000197415	0.39589	5.56107	2.23092	0.0287692	0.9969	-3.46599	0.9969	VEPH1
ENSG00000228486	-0.297956	1.80454	-2.23043	0.0288034	0.9969	-3.6824	0.9969	ENSG00000228486
ENSG00000104177	0.163088	8.11438	2.22922	0.0288872	0.9969	-3.46365	0.9969	MYEF2
ENSG00000198718	-0.205948	5.96749	-2.22866	0.0289262	0.9969	-3.46493	0.9969	FAM179B
ENSG00000198833	-0.173389	6.68543	-2.22767	0.0289956	0.9969	-3.46622	0.9969	UBE2J1
ENSG00000267248	-0.380318	1.45622	-2.22664	0.0290671	0.9969	-3.71305	0.9969	ENSG00000267248
ENSG00000129158	0.197183	3.66061	2.22405	0.0292488	0.9969	-3.54448	0.9969	SERGEF
ENSG00000198324	-0.202091	4.15686	-2.22388	0.0292605	0.9969	-3.51597	0.9969	FAM109A
ENSG00000207086	0.37988	-0.0581548	2.22033	0.0295117	0.9969	-3.94885	0.9969	ENSG00000207086
ENSG00000164778	-0.838813	4.63682	-2.21979	0.0295496	0.9969	-3.50092	0.9969	EN2
ENSG00000090020	-0.209431	4.32954	-2.21903	0.0296037	0.9969	-3.50753	0.9969	SLC9A1
ENSG00000260528	0.501227	0.663092	2.21821	0.0296618	0.9969	-3.81857	0.9969	FAM157C
ENSG00000180104	-0.110535	5.36298	-2.21796	0.0296795	0.9969	-3.48466	0.9969	EXOC3
ENSG00000175879	1.91543	-0.879532	2.21751	0.0297117	0.9969	-4.02215	0.9969	HOXD8
ENSG00000168283	-0.280786	5.92	-2.21749	0.0297129	0.9969	-3.48356	0.9969	BMI1
ENSG00000102452	-0.843518	2.82685	-2.21712	0.0297399	0.9969	-3.56835	0.9969	NALCN
ENSG00000256972	0.558618	0.354529	2.21689	0.029756	0.9969	-3.81161	0.9969	ENSG00000256972
ENSG00000130827	-0.23814	6.06234	-2.21559	0.0298492	0.9969	-3.48633	0.9969	PLXNA3
ENSG00000109016	-0.224869	3.4061	-2.21512	0.0298828	0.9969	-3.5748	0.9969	DHRS7B
ENSG00000196511	0.42269	0.571248	2.21467	0.029915	0.9969	-3.83165	0.9969	TPK1
ENSG00000232454	0.338292	0.260624	2.21234	0.0300827	0.9969	-3.88907	0.9969	ENSG00000232454
ENSG00000130764	-0.11258	5.58979	-2.21155	0.0301391	0.9969	-3.49387	0.9969	LRRC47
ENSG00000255256	0.472974	-0.232787	2.21132	0.0301562	0.9969	-3.98516	0.9969	ENSG00000255256
ENSG00000154447	-0.282522	6.03544	-2.21061	0.0302073	0.9969	-3.49451	0.9969	SH3RF1
ENSG00000166748	1.31989	-0.000835105	2.21035	0.0302258	0.9969	-3.90147	0.9969	AGBL1
ENSG00000140992	-0.129575	5.70278	-2.20886	0.0303341	0.9969	-3.4978	0.9969	PDPK1
ENSG00000165943	-0.190109	5.37068	-2.20778	0.0304126	0.9969	-3.50053	0.9969	MOAP1
ENSG00000087460	-0.208577	9.56515	-2.20765	0.030422	0.9969	-3.49934	0.9969	GNAS
ENSG00000170502	-0.131717	4.49769	-2.20684	0.0304813	0.9969	-3.51771	0.9969	NUDT9
ENSG00000153815	-0.229558	7.12436	-2.20611	0.0305345	0.9969	-3.50209	0.9969	CMIP
ENSG00000240328	0.407657	-0.22252	2.20413	0.0306794	0.9969	-3.96983	0.9969	ENSG00000240328
ENSG00000213614	-0.167508	5.41684	-2.2032	0.0307474	0.9969	-3.50773	0.9969	HEXA
ENSG00000106049	-0.291597	4.26234	-2.203	0.0307621	0.9969	-3.54253	0.9969	HIBADH
ENSG00000223624	0.377416	-0.135699	2.20181	0.0308497	0.9969	-3.97196	0.9969	ENSG00000223624
ENSG00000146263	0.2729	5.55351	2.20134	0.0308844	0.9969	-3.51649	0.9969	MMS22L
ENSG00000105357	1.50129	1.19686	2.2013	0.0308871	0.9969	-3.73737	0.9969	MYH14
ENSG00000095015	0.327318	5.01591	2.20095	0.0309132	0.9969	-3.52492	0.9969	MAP3K1
ENSG00000031003	-0.15041	5.95466	-2.20065	0.0309354	0.9969	-3.51086	0.9969	FAM13B
ENSG00000110446	0.429231	1.6217	2.19772	0.0311521	0.9969	-3.73762	0.9969	SLC15A3
ENSG00000008196	-2.16817	1.33804	-2.19741	0.0311755	0.9969	-3.78673	0.9969	TFAP2B
ENSG00000117505	-0.179103	6.42563	-2.19667	0.0312307	0.9969	-3.51736	0.9969	DR1
ENSG00000184368	-0.572833	0.0544916	-2.19663	0.031233	0.9969	-3.87496	0.9969	MAP7D2
ENSG00000147996	-0.188609	2.74377	-2.19633	0.0312556	0.9969	-3.65077	0.9969	CBWD5
ENSG00000196498	0.23482	7.13967	2.19618	0.0312665	0.9969	-3.51835	0.9969	NCOR2
ENSG00000149485	0.249241	8.08229	2.19497	0.0313574	0.9969	-3.52052	0.9969	FADS1
ENSG00000127920	-0.530102	5.6521	-2.19291	0.0315112	0.9969	-3.52361	0.9969	GNG11
ENSG00000119638	-0.368594	6.21969	-2.19242	0.0315483	0.9969	-3.52427	0.9969	NEK9
ENSG00000148158	-0.146893	6.29403	-2.19215	0.0315685	0.9969	-3.52474	0.9969	SNX30
ENSG00000184923	0.335646	1.7437	2.19209	0.031573	0.9969	-3.73656	0.9969	NUTM2A
ENSG00000167733	-0.126137	4.11382	-2.19137	0.0316275	0.9969	-3.55428	0.9969	HSD11B1L
ENSG00000177788	-0.361198	-0.208604	-2.19123	0.0316379	0.9969	-3.96211	0.9969	ENSG00000177788
ENSG00000213366	-0.256849	4.40451	-2.18797	0.0318842	0.9969	-3.54582	0.9969	GSTM2
ENSG00000169604	-0.224876	7.52973	-2.18441	0.0321554	0.9969	-3.53798	0.9969	ANTXR1
ENSG00000171502	-0.743265	3.60757	-2.18406	0.0321816	0.9969	-3.58459	0.9969	COL24A1
ENSG00000254932	0.715309	0.134525	2.18269	0.0322865	0.9969	-3.93562	0.9969	ENSG00000254932
ENSG00000100479	0.271615	3.81243	2.1825	0.0323014	0.9969	-3.61187	0.9969	POLE2
ENSG00000178913	-0.167806	7.08268	-2.18224	0.032321	0.9969	-3.54136	0.9969	TAF7
ENSG00000164096	-0.221767	5.73845	-2.18116	0.0324046	0.9969	-3.54265	0.9969	C4orf3
ENSG00000225711	0.356189	0.422088	2.18033	0.0324682	0.9969	-3.91942	0.9969	ENSG00000225711
ENSG00000198561	0.162267	8.4613	2.17832	0.0326231	0.9969	-3.54776	0.9969	CTNND1
ENSG00000252496	0.403374	0.392171	2.17731	0.0327018	0.9969	-3.89889	0.9969	RNA5SP33
ENSG00000189362	0.276401	3.50232	2.17659	0.0327572	0.9969	-3.62603	0.9969	TMEM194B
ENSG00000256682	0.520415	-0.171629	2.17659	0.0327576	0.9969	-3.97874	0.9969	ENSG00000256682
ENSG00000101938	1.11938	4.75956	2.17564	0.0328311	0.9969	-3.55424	0.9969	CHRDL1
ENSG00000254441	0.516816	0.812324	2.17467	0.0329069	0.9969	-3.85647	0.9969	ENSG00000254441
ENSG00000042286	-0.239168	2.84803	-2.17437	0.0329301	0.9969	-3.66043	0.9969	AIFM2
ENSG00000175548	-0.431687	4.40223	-2.17379	0.0329755	0.9969	-3.5732	0.9969	ALG10B
ENSG00000255968	1.03993	0.584889	2.17333	0.033011	0.9969	-3.80453	0.9969	ENSG00000255968
ENSG00000111058	-0.803587	3.03918	-2.17233	0.0330896	0.9969	-3.64552	0.9969	ACSS3
ENSG00000166888	-0.762875	2.4025	-2.17214	0.0331041	0.9969	-3.71183	0.9969	STAT6
ENSG00000137573	1.68351	2.74971	2.17214	0.0331046	0.9969	-3.68975	0.9969	SULF1
ENSG00000047056	-0.16637	5.53536	-2.17146	0.0331582	0.9969	-3.55841	0.9969	WDR37
ENSG00000128245	-0.239637	7.16439	-2.17142	0.0331607	0.9969	-3.55919	0.9969	YWHAH
ENSG00000260336	-0.24797	4.42454	-2.17069	0.0332186	0.9969	-3.57478	0.9969	ENSG00000260336
ENSG00000067066	-0.856483	0.0548387	-2.16965	0.0333003	0.9969	-3.89155	0.9969	SP100
ENSG00000182612	-0.449686	0.67085	-2.16729	0.0334866	0.9969	-3.84962	0.9969	TSPAN10
ENSG00000228663	0.233091	2.99912	2.16646	0.033552	0.9969	-3.67935	0.9969	PSMD10P1
ENSG00000145214	-0.19726	4.58849	-2.16625	0.0335691	0.9969	-3.57477	0.9969	DGKQ
ENSG00000137868	1.36924	0.940915	2.16585	0.0336006	0.9969	-3.94864	0.9969	STRA6
ENSG00000161929	0.383873	0.689665	2.16562	0.0336191	0.9969	-3.86072	0.9969	SCIMP
ENSG00000105136	-0.147419	4.70287	-2.16525	0.0336483	0.9969	-3.57831	0.9969	ZNF419
ENSG00000167992	0.526581	3.312	2.16497	0.0336707	0.9969	-3.65847	0.9969	VWCE
ENSG00000267508	0.359266	4.2506	2.16429	0.0337244	0.9969	-3.59299	0.9969	ZNF285
ENSG00000187260	0.606804	4.37588	2.16408	0.0337413	0.9969	-3.58841	0.9969	WDR86
ENSG00000183506	-0.27227	4.34217	-2.16209	0.0339002	0.9969	-3.59913	0.9969	PI4KAP2
ENSG00000267265	0.435905	0.566117	2.15964	0.034097	0.9969	-3.88907	0.9969	ENSG00000267265
ENSG00000160539	-0.513794	1.33169	-2.1576	0.0342616	0.9969	-3.81208	0.9969	PPAPDC3
ENSG00000087502	0.138443	6.0563	2.15552	0.0344293	0.9969	-3.58378	0.9969	ERGIC2
ENSG00000109270	-0.182088	6.04738	-2.15395	0.0345568	0.9969	-3.58649	0.9969	LAMTOR3
ENSG00000104863	-0.286747	2.01171	-2.15338	0.0346035	0.9969	-3.74755	0.9969	LIN7B
ENSG00000113575	-0.12279	7.39195	-2.1525	0.034675	0.9969	-3.59004	0.9969	PPP2CA
ENSG00000215184	0.515507	-0.409232	2.15241	0.0346828	0.9969	-4.05613	0.9969	ENSG00000215184
ENSG00000143126	0.256236	9.32688	2.15165	0.0347443	0.9969	-3.59065	0.9969	CELSR2
ENSG00000176102	0.113761	6.08389	2.14836	0.0350145	0.9969	-3.59508	0.9969	CSTF3
ENSG00000232907	0.308796	0.395764	2.14737	0.035096	0.9969	-3.93945	0.9969	ENSG00000232907
ENSG00000238057	-0.349945	1.69401	-2.14554	0.035247	0.9969	-3.82342	0.9969	ZEB2-AS1
ENSG00000227354	-0.346759	2.46077	-2.14471	0.0353156	0.9969	-3.73171	0.9969	RBM26-AS1
ENSG00000187049	-0.328536	2.40846	-2.14338	0.0354264	0.9969	-3.74401	0.9969	TMEM216
ENSG00000132879	-0.225195	4.34175	-2.14244	0.0355049	0.9969	-3.61587	0.9969	FBXO44
ENSG00000184304	1.42519	3.02769	2.14207	0.0355355	0.9969	-3.70157	0.9969	PRKD1
ENSG00000110448	0.426722	0.692581	2.14121	0.0356075	0.9969	-3.88461	0.9969	CD5
ENSG00000127366	0.363485	0.868377	2.14096	0.0356282	0.9969	-3.85835	0.9969	TAS2R5
ENSG00000151468	-0.882998	1.99353	-2.14089	0.035634	0.9969	-3.75385	0.9969	CCDC3
ENSG00000103769	-0.105436	7.41289	-2.14039	0.035676	0.9969	-3.60962	0.9969	RAB11A
ENSG00000129625	-0.189275	6.75653	-2.14023	0.0356888	0.9969	-3.60956	0.9969	REEP5
ENSG00000269836	0.297368	-0.0920269	2.13907	0.0357864	0.9969	-4.02765	0.9969	ENSG00000269836
ENSG00000166847	-0.122815	6.57957	-2.13892	0.0357986	0.9969	-3.61123	0.9969	DCTN5
ENSG00000111885	0.403558	4.86922	2.13868	0.0358188	0.9969	-3.61274	0.9969	MAN1A1
ENSG00000228671	1.29746	-0.850418	2.13672	0.0359842	0.9969	-4.07624	0.9969	ENSG00000228671
ENSG00000004399	0.635575	6.19259	2.13667	0.0359882	0.9969	-3.61367	0.9969	PLXND1
ENSG00000120907	1.87706	2.97055	2.13646	0.0360057	0.9969	-3.67334	0.9969	ADRA1A
ENSG00000189409	-0.700271	-0.938662	-2.13287	0.0363092	0.9969	-4.06215	0.9969	MMP23B
ENSG00000185829	0.333815	3.18795	2.13245	0.0363452	0.9969	-3.70611	0.9969	ARL17A
ENSG00000183092	-0.688616	3.32665	-2.13197	0.0363857	0.9969	-3.63707	0.9969	BEGAIN
ENSG00000117620	-0.141903	5.19731	-2.13129	0.0364438	0.9969	-3.6221	0.9969	SLC35A3
ENSG00000249915	-0.109481	5.6905	-2.13125	0.0364476	0.9969	-3.62209	0.9969	PDCD6
ENSG00000102531	-0.122334	8.13849	-2.13116	0.0364548	0.9969	-3.62443	0.9969	FNDC3A
ENSG00000257445	0.407395	0.862903	2.12964	0.036585	0.9969	-3.88455	0.9969	ENSG00000257445
ENSG00000152457	0.144562	5.06959	2.12933	0.0366116	0.9969	-3.62881	0.9969	DCLRE1C
ENSG00000241313	-0.417181	-0.143935	-2.12801	0.0367245	0.9969	-4.02329	0.9969	WWTR1-AS1
ENSG00000268058	0.371783	0.239561	2.1279	0.036734	0.9969	-3.9776	0.9969	ENSG00000268058
ENSG00000177822	-0.342455	3.38633	-2.12724	0.0367908	0.9969	-3.69147	0.9969	ENSG00000177822
ENSG00000135469	-0.169222	3.49167	-2.12681	0.0368272	0.9969	-3.68706	0.9969	COQ10A
ENSG00000164007	0.713673	-0.546721	2.1248	0.0370008	0.9969	-4.08256	0.9969	CLDN19
ENSG00000198597	-0.318205	5.82252	-2.12348	0.0371149	0.9969	-3.6341	0.9969	ZNF536
ENSG00000167447	-0.172416	4.86202	-2.12336	0.0371253	0.9969	-3.63728	0.9969	SMG8
ENSG00000113194	-0.112321	6.46077	-2.12284	0.03717	0.9969	-3.63683	0.9969	FAF2
ENSG00000124835	0.467458	0.569394	2.12243	0.0372054	0.9969	-3.92649	0.9969	ENSG00000124835
ENSG00000081842	0.581961	2.92002	2.12237	0.0372111	0.9969	-3.72405	0.9969	PCDHA6
ENSG00000137561	0.489157	1.28342	2.11992	0.0374241	0.9969	-3.82363	0.9969	TTPA
ENSG00000235079	0.246543	0.348277	2.11951	0.0374601	0.9969	-3.95957	0.9969	ZRANB2-AS1
ENSG00000197162	-0.428509	3.05959	-2.1193	0.0374781	0.9969	-3.73257	0.9969	ZNF785
ENSG00000157368	-0.420757	0.388364	-2.1193	0.0374782	0.9969	-3.89458	0.9969	IL34
ENSG00000180340	0.389996	5.19927	2.1193	0.0374786	0.9969	-3.65676	0.9969	FZD2
ENSG00000105875	-0.408859	4.46157	-2.119	0.0375046	0.9969	-3.64775	0.9969	WDR91
ENSG00000223911	0.434815	0.799301	2.11897	0.0375069	0.9969	-3.93642	0.9969	ENSG00000223911
ENSG00000248840	0.446501	-0.149397	2.11894	0.0375098	0.9969	-4.03643	0.9969	ENSG00000248840
ENSG00000236624	-0.462571	1.28429	-2.11675	0.0377017	0.9969	-3.85686	0.9969	CCDC163P
ENSG00000076650	-0.13798	4.03079	-2.11641	0.0377314	0.9969	-3.67401	0.9969	GPATCH1
ENSG00000236956	2.31974	-0.439981	2.11589	0.0377767	0.9969	-4.05548	0.9969	NF1P8
ENSG00000203286	0.491283	1.40797	2.1158	0.0377851	0.9969	-3.83237	0.9969	ENSG00000203286
ENSG00000100288	-0.278178	0.848326	-2.11516	0.0378415	0.9969	-3.90822	0.9969	CHKB
ENSG00000231581	0.249522	2.84662	2.11416	0.0379288	0.9969	-3.75049	0.9969	ENSG00000231581
ENSG00000069702	-0.658491	3.61206	-2.11408	0.0379363	0.9969	-3.67994	0.9969	TGFBR3
ENSG00000261794	0.388526	2.32288	2.11327	0.0380076	0.9969	-3.78838	0.9969	GOLGA8H
ENSG00000165406	-0.15634	5.77765	-2.113	0.0380315	0.9969	-3.65084	0.9969	MARCH8
ENSG00000138663	-0.161314	5.36193	-2.11193	0.0381268	0.9969	-3.65201	0.9969	COPS4
ENSG00000179542	1.39595	0.492822	2.11189	0.0381299	0.9969	-3.86206	0.9969	SLITRK4
ENSG00000261338	0.288852	1.57435	2.111	0.0382086	0.9969	-3.82601	0.9969	ENSG00000261338
ENSG00000235734	0.366893	0.389713	2.11099	0.0382096	0.9969	-3.97311	0.9969	HMGN1P36
ENSG00000198455	-0.178585	5.01704	-2.11056	0.0382478	0.9969	-3.65472	0.9969	ZXDB
ENSG00000188687	0.296551	1.85298	2.10961	0.0383325	0.9969	-3.81007	0.9969	SLC4A5
ENSG00000114573	-0.195281	7.34574	-2.10679	0.0385847	0.9969	-3.66357	0.9969	ATP6V1A
ENSG00000135253	-0.531048	-0.581042	-2.1066	0.0386016	0.9969	-4.03198	0.9969	KCP
ENSG00000132275	0.158798	5.15646	2.1066	0.0386016	0.9969	-3.6606	0.9969	RRP8
ENSG00000068308	-0.106253	5.52467	-2.10369	0.0388627	0.9969	-3.66483	0.9969	OTUD5
ENSG00000158113	-0.470203	0.451237	-2.10166	0.0390457	0.9969	-3.86969	0.9969	LRRC43
ENSG00000180822	0.195857	5.48921	2.10153	0.0390574	0.9969	-3.66795	0.9969	PSMG4
ENSG00000053501	-0.19532	2.97316	-2.10106	0.0391006	0.9969	-3.74534	0.9969	USE1
ENSG00000170624	1.2949	0.621321	2.1008	0.0391242	0.9969	-3.82296	0.9969	SGCD
ENSG00000053438	0.78765	3.56704	2.09922	0.0392672	0.9969	-3.71712	0.9969	NNAT
ENSG00000213613	0.326226	1.34799	2.09875	0.0393102	0.9969	-3.86203	0.9969	ENSG00000213613
ENSG00000138166	-0.633553	2.05828	-2.0987	0.0393151	0.9969	-3.8055	0.9969	DUSP5
ENSG00000161547	-0.245761	6.45509	-2.09851	0.0393318	0.9969	-3.67418	0.9969	SRSF2
ENSG00000264269	0.312283	-0.164018	2.09766	0.0394092	0.9969	-4.02822	0.9969	ENSG00000264269
ENSG00000269545	0.250482	0.38989	2.09766	0.0394093	0.9969	-3.98984	0.9969	ENSG00000269545
ENSG00000087116	-1.02538	1.36751	-2.09722	0.0394494	0.9969	-3.86164	0.9969	ADAMTS2
ENSG00000124831	-0.204072	6.08241	-2.09646	0.0395191	0.9969	-3.67752	0.9969	LRRFIP1
ENSG00000162434	-0.211355	7.04752	-2.09551	0.0396057	0.9969	-3.68129	0.9969	JAK1
ENSG00000177301	-0.979862	0.600313	-2.09499	0.0396539	0.9969	-3.8671	0.9969	KCNA2
ENSG00000218757	0.345442	0.844551	2.09333	0.0398063	0.9969	-3.92547	0.9969	ENSG00000218757
ENSG00000133216	-0.391554	6.60119	-2.09238	0.0398938	0.9969	-3.68401	0.9969	EPHB2
ENSG00000174136	-0.323552	7.85658	-2.09214	0.0399156	0.9969	-3.68678	0.9969	RGMB
ENSG00000174225	0.278547	0.692733	2.09184	0.0399434	0.9969	-3.94226	0.9969	ARL13A
ENSG00000167363	-0.178298	3.82619	-2.09162	0.0399639	0.9969	-3.70303	0.9969	FN3K
ENSG00000170089	-0.396872	2.38695	-2.0914	0.0399842	0.9969	-3.81522	0.9969	ENSG00000170089
ENSG00000173281	-0.388427	4.29524	-2.09072	0.0400468	0.9969	-3.688	0.9969	PPP1R3B
ENSG00000205918	-0.274712	1.84299	-2.09036	0.0400802	0.9969	-3.8386	0.9969	ENSG00000205918
ENSG00000266914	-0.257433	0.456511	-2.09018	0.0400967	0.9969	-3.9673	0.9969	ENSG00000266914
ENSG00000145358	1.18428	0.440289	2.08992	0.0401207	0.9969	-3.88583	0.9969	DDIT4L
ENSG00000170604	-0.122976	4.73128	-2.08982	0.04013	0.9969	-3.68843	0.9969	IRF2BP1
ENSG00000057757	-0.204313	5.44404	-2.08839	0.0402624	0.9969	-3.68835	0.9969	PITHD1
ENSG00000261423	-0.207896	1.34254	-2.08772	0.0403251	0.9969	-3.87464	0.9969	ENSG00000261423
ENSG00000136504	0.190257	7.02935	2.08738	0.0403566	0.9969	-3.69366	0.9969	KAT7
ENSG00000051523	-0.941342	1.10569	-2.08716	0.0403775	0.9969	-3.88486	0.9969	CYBA
ENSG00000181291	1.33451	1.12498	2.08706	0.0403864	0.9969	-3.86228	0.9969	TMEM132E
ENSG00000158301	-0.222209	5.29088	-2.08648	0.0404404	0.9969	-3.69102	0.9969	GPRASP2
ENSG00000238711	0.271244	0.162982	2.08558	0.0405244	0.9969	-4.01689	0.9969	RNY4P25
ENSG00000183117	1.75592	2.86762	2.08495	0.0405834	0.9969	-3.73734	0.9969	CSMD1
ENSG00000126822	0.764217	4.31713	2.08362	0.040708	0.9969	-3.70282	0.9969	PLEKHG3
ENSG00000268575	0.338158	3.74672	2.08329	0.0407386	0.9969	-3.73671	0.9969	ENSG00000268575
ENSG00000198783	-0.170517	3.9171	-2.08289	0.0407763	0.9969	-3.72376	0.9969	ZNF830
ENSG00000228810	0.867685	0.208334	2.08192	0.040868	0.9969	-3.89157	0.9969	PABPC1P11
ENSG00000228213	0.610578	0.940129	2.08188	0.0408713	0.9969	-3.89858	0.9969	NLGN1-AS1
ENSG00000106689	1.66546	-0.617366	2.08129	0.0409269	0.9969	-4.02694	0.9969	LHX2
ENSG00000224216	0.750665	0.382668	2.08069	0.0409837	0.9969	-3.99067	0.9969	ENSG00000224216
ENSG00000198785	0.37265	1.19752	2.07973	0.0410742	0.9969	-3.88768	0.9969	GRIN3A
ENSG00000117153	-0.12646	5.92349	-2.07945	0.0411005	0.9969	-3.7036	0.9969	KLHL12
ENSG00000141527	-0.396376	0.778309	-2.07939	0.041106	0.9969	-3.9087	0.9969	CARD14
ENSG00000135744	-0.724702	1.29253	-2.07921	0.0411237	0.9969	-3.71989	0.9969	AGT
ENSG00000189157	-0.4935	2.49463	-2.07654	0.0413771	0.9969	-3.8022	0.9969	FAM47E
ENSG00000212126	0.38866	0.352785	2.07524	0.0415008	0.9969	-3.9848	0.9969	TAS2R50
ENSG00000124429	0.41658	0.224748	2.0747	0.0415523	0.9969	-4.03793	0.9969	POF1B
ENSG00000167103	-0.35361	1.44448	-2.07464	0.0415577	0.9969	-3.86803	0.9969	PIP5KL1
ENSG00000232932	0.362907	-0.03608	2.07455	0.0415662	0.9969	-4.02824	0.9969	ENSG00000232932
ENSG00000135148	-0.11049	5.67979	-2.07452	0.0415688	0.9969	-3.70994	0.9969	TRAFD1
ENSG00000082438	0.315054	3.85777	2.07452	0.0415692	0.9969	-3.72748	0.9969	COBLL1
ENSG00000254691	0.301091	-0.143474	2.07262	0.0417507	0.9969	-4.05961	0.9969	ENSG00000254691
ENSG00000082293	-1.15822	1.78476	-2.07233	0.0417789	0.9969	-3.86577	0.9969	COL19A1
ENSG00000130707	-0.96423	2.53781	-2.07058	0.0419474	0.9969	-3.79444	0.9969	ASS1
ENSG00000248487	-0.228824	2.5598	-2.07005	0.0419984	0.9969	-3.81113	0.9969	ABHD14A
ENSG00000147896	0.561262	0.871619	2.06987	0.0420151	0.9969	-3.95659	0.9969	IFNK
ENSG00000176485	-0.280352	4.81465	-2.06888	0.0421105	0.9969	-3.71774	0.9969	PLA2G16
ENSG00000225205	0.718448	0.64885	2.06876	0.0421227	0.9969	-3.99805	0.9969	ENSG00000225205
ENSG00000073350	0.93426	1.18272	2.06819	0.0421773	0.9969	-3.86713	0.9969	LLGL2
ENSG00000136943	-0.596974	1.36266	-2.068	0.042196	0.9969	-3.94293	0.9969	CTSV
ENSG00000135929	-0.554814	1.30569	-2.06752	0.0422424	0.9969	-3.86405	0.9969	CYP27A1
ENSG00000198553	0.323707	0.773267	2.06734	0.04226	0.9969	-3.97516	0.9969	KCNRG
ENSG00000256436	0.300734	2.16305	2.06657	0.0423343	0.9969	-3.84526	0.9969	TAS2R31
ENSG00000256392	0.225038	1.29563	2.06625	0.0423659	0.9969	-3.90487	0.9969	ENSG00000256392
ENSG00000063180	-0.418093	2.83905	-2.06575	0.0424141	0.9969	-3.7925	0.9969	CA11
ENSG00000141433	-1.09263	-0.147837	-2.06522	0.0424657	0.9969	-4.00729	0.9969	ADCYAP1
ENSG00000259290	0.776579	-0.0169491	2.06359	0.0426243	0.9969	-4.04571	0.9969	ENSG00000259290
ENSG00000188958	-0.353231	0.15156	-2.06334	0.0426492	0.9969	-4.02326	0.9969	UTS2B
ENSG00000164651	1.30137	3.92066	2.06323	0.0426594	0.9969	-3.76821	0.9969	SP8
ENSG00000255220	0.354062	0.34298	2.06288	0.0426937	0.9969	-4.01346	0.9969	DDX18P5
ENSG00000231881	0.557511	-0.243771	2.06271	0.0427105	0.9969	-4.08983	0.9969	ENSG00000231881
ENSG00000235760	0.410937	-0.248553	2.06129	0.0428493	0.9969	-4.08947	0.9969	ENSG00000235760
ENSG00000119979	-0.0973775	5.36117	-2.06016	0.0429601	0.9969	-3.73067	0.9969	FAM45A
ENSG00000137656	0.16871	4.74076	2.05945	0.0430303	0.9969	-3.73588	0.9969	BUD13
ENSG00000221819	-0.338229	0.630745	-2.05875	0.0430989	0.9969	-3.95677	0.9969	C16orf3
ENSG00000119326	-0.242595	5.26561	-2.05844	0.0431301	0.9969	-3.73491	0.9969	CTNNAL1
ENSG00000143393	-0.113653	6.15978	-2.05736	0.0432368	0.9969	-3.73905	0.9969	PI4KB
ENSG00000142784	-0.121769	5.78824	-2.05716	0.043256	0.9969	-3.73714	0.9969	WDTC1
ENSG00000206573	0.0989995	5.72272	2.05711	0.0432609	0.9969	-3.73626	0.9969	SETD5-AS1
ENSG00000178150	-0.368304	2.3535	-2.05694	0.0432775	0.9969	-3.84767	0.9969	ZNF114
ENSG00000124749	-1.10604	0.333663	-2.05692	0.0432796	0.9969	-3.98599	0.9969	COL21A1
ENSG00000244733	0.520829	0.355657	2.0567	0.0433018	0.9969	-4.00263	0.9969	ENSG00000244733
ENSG00000083799	-0.201301	5.7776	-2.05459	0.0435106	0.9969	-3.74191	0.9969	CYLD
ENSG00000181523	-0.173914	4.33467	-2.05424	0.0435456	0.9969	-3.74458	0.9969	SGSH
ENSG00000164877	-0.31325	3.58908	-2.0539	0.0435798	0.9969	-3.76403	0.9969	MICALL2
ENSG00000186399	-0.475789	-0.0500388	-2.05242	0.0437267	0.9969	-4.01712	0.9969	GOLGA8R
ENSG00000212127	0.275529	2.12319	2.0514	0.0438286	0.9969	-3.85943	0.9969	TAS2R14
ENSG00000131149	0.242319	6.77551	2.05105	0.0438639	0.9969	-3.74927	0.9969	GSE1
ENSG00000198064	0.4343	-0.420213	2.05022	0.0439464	0.9969	-4.09649	0.9969	ENSG00000198064
ENSG00000163812	-0.113601	5.67625	-2.04952	0.0440173	0.9969	-3.74858	0.9969	ZDHHC3
ENSG00000076826	-0.339754	4.1132	-2.04934	0.0440347	0.9969	-3.75146	0.9969	CAMSAP3
ENSG00000261072	0.48515	0.398933	2.04913	0.0440563	0.9969	-4.01639	0.9969	ENSG00000261072
ENSG00000242173	-0.492056	1.60255	-2.0491	0.044059	0.9969	-3.84308	0.9969	ARHGDIG
ENSG00000165392	0.128556	5.8621	2.04902	0.0440675	0.9969	-3.74899	0.9969	WRN
ENSG00000006453	0.315275	2.46068	2.04892	0.0440772	0.9969	-3.85015	0.9969	BAIAP2L1
ENSG00000157617	-0.354167	5.08164	-2.04885	0.0440841	0.9969	-3.74731	0.9969	C2CD2
ENSG00000113211	0.60162	1.91157	2.04885	0.0440845	0.9969	-3.86836	0.9969	PCDHB6
ENSG00000167004	-0.175098	7.84713	-2.04882	0.0440878	0.9969	-3.75488	0.9969	PDIA3
ENSG00000116685	-0.143716	5.01299	-2.0485	0.0441199	0.9969	-3.74773	0.9969	KIAA2013
ENSG00000146147	-0.878418	0.0903911	-2.0481	0.0441601	0.9969	-3.94514	0.9969	MLIP
ENSG00000170035	-0.248812	6.82811	-2.04798	0.0441715	0.9969	-3.75499	0.9969	UBE2E3
ENSG00000166323	0.242436	1.64509	2.04766	0.0442043	0.9969	-3.90353	0.9969	C11orf65
ENSG00000255506	0.360506	1.03683	2.04756	0.0442142	0.9969	-3.94956	0.9969	ENSG00000255506
ENSG00000185043	-0.219948	4.02682	-2.04558	0.0444143	0.9969	-3.7625	0.9969	CIB1
ENSG00000129282	0.221206	1.53839	2.04469	0.0445043	0.9969	-3.89588	0.9969	MRM1
ENSG00000099957	-0.45458	1.01064	-2.04458	0.0445156	0.9969	-3.91986	0.9969	P2RX6
ENSG00000188573	-0.38574	2.44064	-2.04446	0.0445275	0.9969	-3.83646	0.9969	FBLL1
ENSG00000214359	0.432365	-0.110192	2.04339	0.0446355	0.9969	-4.07841	0.9969	RPL18P10
ENSG00000205268	0.157078	5.85135	2.04283	0.0446928	0.9969	-3.75738	0.9969	PDE7A
ENSG00000072315	0.7637	0.0380152	2.04211	0.0447662	0.9969	-4.0025	0.9969	TRPC5
ENSG00000161204	-0.139036	4.74833	-2.04171	0.0448072	0.9969	-3.75806	0.9969	ABCF3
ENSG00000250980	0.353574	0.14558	2.04161	0.0448172	0.9969	-4.04531	0.9969	ENSG00000250980
ENSG00000134323	0.323849	5.29387	2.04093	0.0448859	0.9969	-3.75911	0.9969	MYCN
ENSG00000171659	0.411727	0.668946	2.04058	0.0449221	0.9969	-3.97958	0.9969	GPR34
ENSG00000065000	-0.115114	7.42146	-2.04041	0.0449392	0.9969	-3.76795	0.9969	AP3D1
ENSG00000188242	-0.193399	3.27508	-2.03911	0.0450718	0.9969	-3.80772	0.9969	ENSG00000188242
ENSG00000034152	-0.300278	3.83712	-2.03797	0.0451893	0.9969	-3.78312	0.9969	MAP2K3
ENSG00000102218	-0.211679	5.23049	-2.03771	0.0452163	0.9969	-3.76357	0.9969	RP2
ENSG00000180881	0.372681	4.1372	2.0375	0.045237	0.9969	-3.77044	0.9969	CAPS2
ENSG00000168309	0.862577	3.48238	2.03742	0.0452459	0.9969	-3.78876	0.9969	FAM107A
ENSG00000234281	0.223988	2.00217	2.03725	0.0452627	0.9969	-3.89149	0.9969	ENSG00000234281
ENSG00000235217	-0.322852	3.53223	-2.03646	0.0453441	0.9969	-3.79676	0.9969	TSPY26P
ENSG00000168301	0.283138	4.18191	2.03645	0.0453457	0.9969	-3.78248	0.9969	KCTD6
ENSG00000095464	0.333236	1.17019	2.03598	0.0453943	0.9969	-3.93428	0.9969	PDE6C
ENSG00000135597	0.205082	6.25303	2.03576	0.0454165	0.9969	-3.77196	0.9969	REPS1
ENSG00000148057	-0.325441	2.33405	-2.03533	0.0454609	0.9969	-3.85718	0.9969	IDNK
ENSG00000164440	0.686156	1.19437	2.0352	0.0454741	0.9969	-3.92328	0.9969	TXLNB
ENSG00000071246	0.304081	6.00838	2.03518	0.0454765	0.9969	-3.77189	0.9969	VASH1
ENSG00000118849	0.271766	1.67754	2.0348	0.0455151	0.9969	-3.90001	0.9969	RARRES1
ENSG00000256315	0.389938	1.34376	2.03461	0.0455354	0.9969	-3.90754	0.9969	ENSG00000256315
ENSG00000259712	0.36049	0.281345	2.03409	0.0455891	0.9969	-4.03116	0.9969	ENSG00000259712
ENSG00000199719	0.236498	0.528761	2.03361	0.0456387	0.9969	-4.00959	0.9969	RN7SKP74
ENSG00000260356	0.199676	3.37706	2.0333	0.0456709	0.9969	-3.81586	0.9969	ENSG00000260356
ENSG00000143171	1.66368	-1.00699	2.03089	0.0459206	0.9969	-4.13486	0.9969	RXRG
ENSG00000057657	0.802719	1.19616	2.03043	0.0459692	0.9969	-3.97799	0.9969	PRDM1
ENSG00000259326	0.341303	2.02442	2.03024	0.0459887	0.9969	-3.89486	0.9969	ENSG00000259326
ENSG00000076053	0.241325	5.70227	2.03006	0.046007	0.9969	-3.77905	0.9969	RBM7
ENSG00000166136	-0.157209	4.34149	-2.02972	0.0460429	0.9969	-3.78305	0.9969	NDUFB8
ENSG00000238278	-0.372856	2.91525	-2.02936	0.0460801	0.9969	-3.84506	0.9969	ALG1L6P
ENSG00000171217	0.271042	1.42978	2.02868	0.0461512	0.9969	-3.93477	0.9969	CLDN20
ENSG00000168765	-0.362745	3.41774	-2.02777	0.0462466	0.9969	-3.81719	0.9969	GSTM4
ENSG00000127511	-0.124647	6.36502	-2.02774	0.0462502	0.9969	-3.78561	0.9969	SIN3B
ENSG00000162733	0.50186	2.59919	2.0275	0.0462754	0.9969	-3.81072	0.9969	DDR2
ENSG00000154734	0.900404	3.53843	2.02558	0.046476	0.9969	-3.8107	0.9969	ADAMTS1
ENSG00000115963	-0.391145	7.50803	-2.02524	0.0465126	0.9969	-3.79126	0.9969	RND3
ENSG00000133731	-0.127084	5.29088	-2.02358	0.0466875	0.9969	-3.78528	0.9969	IMPA1
ENSG00000145860	-0.123671	6.93828	-2.02302	0.0467459	0.9969	-3.79395	0.9969	RNF145
ENSG00000268402	0.326223	0.0571174	2.0216	0.0468967	0.9969	-4.08416	0.9969	ENSG00000268402
ENSG00000232859	-0.218697	2.45131	-2.02085	0.0469762	0.9969	-3.86912	0.9969	LYRM9
ENSG00000166454	-0.147191	6.59834	-2.02028	0.0470367	0.9969	-3.79758	0.9969	ATMIN
ENSG00000135547	1.51507	4.02146	2.02009	0.0470569	0.9969	-3.81886	0.9969	HEY2
ENSG00000176884	-0.664708	1.32015	-2.02007	0.047059	0.9969	-3.88624	0.9969	GRIN1
ENSG00000181965	1.81786	-1.71882	2.01959	0.0471103	0.9969	-4.24135	0.9969	NEUROG1
ENSG00000134755	1.33228	1.59507	2.01931	0.0471401	0.9969	-3.93312	0.9969	DSC2
ENSG00000237505	0.372399	-0.152716	2.01903	0.0471695	0.9969	-4.09359	0.9969	ENSG00000237505
ENSG00000100813	-0.0920674	7.70718	-2.01896	0.0471775	0.9969	-3.80093	0.9969	ACIN1
ENSG00000177732	0.118106	6.73603	2.01873	0.0472017	0.9969	-3.79975	0.9969	SOX12
ENSG00000205565	-0.96668	-0.940167	-2.01872	0.0472024	0.9969	-4.17811	0.9969	ENSG00000205565
ENSG00000224138	0.32919	1.45055	2.01869	0.0472058	0.9969	-3.93808	0.9969	ENSG00000224138
ENSG00000214982	0.139857	4.22599	2.01684	0.0474034	0.9969	-3.80062	0.9969	PARGP1
ENSG00000250764	0.356336	0.614373	2.01641	0.0474496	0.9969	-4.01022	0.9969	ENSG00000250764
ENSG00000075886	0.293343	1.33649	2.01552	0.0475444	0.9969	-3.95013	0.9969	TUBA3D
ENSG00000222007	0.329094	1.37709	2.01367	0.0477431	0.9969	-3.94604	0.9969	ENSG00000222007
ENSG00000198642	-0.132231	6.99702	-2.01322	0.0477914	0.9969	-3.80907	0.9969	KLHL9
ENSG00000182158	-0.264848	5.52305	-2.01277	0.0478403	0.9969	-3.80341	0.9969	CREB3L2
ENSG00000227523	0.484562	-0.0226169	2.01191	0.0479332	0.9969	-4.10255	0.9969	RPS20P15
ENSG00000113448	-0.347322	7.84035	-2.01149	0.0479787	0.9969	-3.81048	0.9969	PDE4D
ENSG00000214650	0.379014	0.308345	2.01123	0.048007	0.9969	-4.07136	0.9969	ENSG00000214650
ENSG00000071282	0.660292	2.76611	2.0107	0.0480636	0.9969	-3.87086	0.9969	LMCD1
ENSG00000151287	-0.497572	1.32233	-2.01042	0.0480942	0.9969	-3.97659	0.9969	TEX30
ENSG00000189241	-0.118832	7.03385	-2.01038	0.0480983	0.9969	-3.81381	0.9969	TSPYL1
ENSG00000255438	0.887353	-0.292602	2.0097	0.0481722	0.9969	-4.12187	0.9969	ENSG00000255438
ENSG00000127362	0.274198	1.47072	2.00898	0.0482502	0.9969	-3.93548	0.9969	TAS2R3
ENSG00000164465	0.439678	3.07659	2.00876	0.0482739	0.9969	-3.86574	0.9969	DCBLD1
ENSG00000112333	1.83609	-1.80997	2.00811	0.0483447	0.9969	-4.22297	0.9969	NR2E1
ENSG00000237732	-1.44175	-0.267688	-2.00716	0.0484479	0.9969	-4.07032	0.9969	ENSG00000237732
ENSG00000250854	0.322263	1.0079	2.00708	0.048457	0.9969	-3.99711	0.9969	ENSG00000250854
ENSG00000126858	0.122789	6.12747	2.00688	0.0484791	0.9969	-3.81572	0.9969	RHOT1
ENSG00000185222	-0.257247	4.63711	-2.00633	0.0485385	0.9969	-3.80911	0.9969	WBP5
ENSG00000171657	0.355311	1.75994	2.00615	0.0485585	0.9969	-3.93149	0.9969	GPR82
ENSG00000140832	-0.670474	-0.119611	-2.00586	0.0485903	0.9969	-4.09129	0.9969	MARVELD3
ENSG00000106133	-0.249113	1.48613	-2.00567	0.0486111	0.9969	-3.94798	0.9969	NSUN5P2
ENSG00000177511	-0.825236	2.03128	-2.00504	0.0486801	0.9969	-3.86959	0.9969	ST8SIA3
ENSG00000214773	0.287232	0.938158	2.0049	0.0486946	0.9969	-4.01191	0.9969	ENSG00000214773
ENSG00000101782	-0.155331	6.18861	-2.00485	0.0487001	0.9969	-3.81923	0.9969	RIOK3
ENSG00000146072	0.570952	4.73815	2.00406	0.0487866	0.9969	-3.81239	0.9969	TNFRSF21
ENSG00000254003	0.28858	0.617041	2.00402	0.0487915	0.9969	-4.03411	0.9969	ENSG00000254003
ENSG00000099725	0.489413	1.82921	2.00402	0.0487919	0.9969	-4.0017	0.9969	PRKY
ENSG00000204338	0.793965	-1.12275	2.00375	0.0488214	0.9969	-4.11398	0.9969	CYP21A1P
ENSG00000184517	0.128468	5.5947	2.00278	0.0489277	0.9969	-3.81753	0.9969	ZFP1
ENSG00000152192	-1.32267	0.178729	-2.00002	0.0492318	0.9969	-4.06602	0.9969	POU4F1
ENSG00000105887	-0.112634	7.06107	-1.99956	0.0492821	0.9969	-3.83031	0.9969	MTPN
ENSG00000073050	0.140693	4.76547	1.99955	0.049284	0.9969	-3.81915	0.9969	XRCC1
ENSG00000177283	1.09772	-0.0636183	1.99932	0.0493087	0.9969	-4.08284	0.9969	FZD8
ENSG00000259483	0.754646	-0.2827	1.9991	0.0493337	0.9969	-4.07401	0.9969	ENSG00000259483
ENSG00000135077	0.481036	-0.156891	1.99906	0.0493374	0.9969	-4.10125	0.9969	HAVCR2
ENSG00000149541	0.161364	4.25619	1.99888	0.0493576	0.9969	-3.82445	0.9969	B3GAT3
ENSG00000153208	-0.328546	4.13834	-1.99813	0.0494411	0.9969	-3.82714	0.9969	MERTK
ENSG00000244346	0.304795	-0.118493	1.99718	0.0495457	0.9969	-4.11328	0.9969	ENSG00000244346
ENSG00000079332	-0.11781	7.26076	-1.99675	0.049594	0.9969	-3.83481	0.9969	SAR1A
ENSG00000250569	0.257826	0.91935	1.99671	0.0495984	0.9969	-4.00651	0.9969	NTAN1P2
ENSG00000140905	-0.232528	4.17512	-1.99659	0.0496123	0.9969	-3.83089	0.9969	GCSH
ENSG00000121931	-0.255025	4.77433	-1.99645	0.0496269	0.9969	-3.82309	0.9969	LRIF1
ENSG00000245281	-0.472067	-0.0147085	-1.99563	0.0497187	0.9969	-4.08087	0.9969	ENSG00000245281
ENSG00000166750	-0.779102	1.80434	-1.99534	0.0497514	0.9969	-3.91183	0.9969	SLFN5
ENSG00000023041	-0.132187	5.27266	-1.99515	0.0497717	0.9969	-3.82631	0.9969	ZDHHC6
ENSG00000242791	0.312433	0.870509	1.99462	0.0498311	0.9969	-4.0087	0.9969	ENSG00000242791
ENSG00000102265	-0.296918	4.70585	-1.99409	0.0498909	0.9969	-3.82652	0.9969	TIMP1
ENSG00000249258	0.363911	0.357709	1.99305	0.0500072	0.9969	-4.03731	0.9969	ENSG00000249258
ENSG00000134186	-0.12739	6.06587	-1.99215	0.050108	0.9969	-3.83636	0.9969	PRPF38B
ENSG00000249034	0.365007	0.712796	1.9919	0.0501361	0.9969	-4.02019	0.9969	ENSG00000249034
ENSG00000236449	0.293563	1.02698	1.99107	0.050229	0.9969	-3.99572	0.9969	ENSG00000236449
ENSG00000116679	0.183173	7.69967	1.99086	0.0502526	0.9969	-3.8435	0.9969	IVNS1ABP
ENSG00000223509	-0.513626	2.17976	-1.99059	0.0502827	0.9969	-3.89297	0.9969	ENSG00000223509
ENSG00000148288	-0.820511	-0.133193	-1.99026	0.0503199	0.9969	-4.12338	0.9969	GBGT1
ENSG00000165388	-0.812135	0.15285	-1.99002	0.0503469	0.9969	-4.09769	0.9969	ZNF488
ENSG00000169255	-0.959191	0.257197	-1.98963	0.050391	0.9969	-4.04109	0.9969	B3GALNT1
ENSG00000253159	0.350804	1.94591	1.98914	0.0504467	0.9969	-3.92571	0.9969	PCDHGA12
ENSG00000134375	-0.194138	5.0915	-1.98784	0.050593	0.9969	-3.83618	0.9969	TIMM17A
ENSG00000261556	0.24366	4.10021	1.98749	0.0506327	0.9969	-3.84427	0.9969	ENSG00000261556
ENSG00000241878	-0.114106	4.61269	-1.98693	0.0506955	0.9969	-3.83651	0.9969	PISD
ENSG00000263934	-0.53713	2.08866	-1.98693	0.0506962	0.9969	-3.95611	0.9969	SNORD3A
ENSG00000170954	-0.21345	4.50845	-1.98654	0.0507402	0.9969	-3.83737	0.9969	ZNF415
ENSG00000213713	0.150572	3.33888	1.98551	0.0508575	0.9969	-3.87909	0.9969	PIGCP1
ENSG00000116133	0.329102	6.81517	1.98519	0.0508931	0.9969	-3.84798	0.9969	DHCR24
ENSG00000101955	0.758715	0.498495	1.9844	0.050983	0.9969	-4.05103	0.9969	SRPX
ENSG00000235878	0.346834	1.31337	1.98425	0.0510004	0.9969	-3.99343	0.9969	ENSG00000235878
ENSG00000112309	0.869148	3.60227	1.98381	0.0510502	0.9969	-3.84895	0.9969	B3GAT2
ENSG00000185052	-0.781378	0.185589	-1.98357	0.0510784	0.9969	-3.9604	0.9969	SLC24A3
ENSG00000103495	0.197974	6.01814	1.98313	0.0511283	0.9969	-3.8492	0.9969	MAZ
ENSG00000225484	0.2463	2.95354	1.98185	0.0512748	0.9969	-3.89593	0.9969	ENSG00000225484
ENSG00000265908	0.223478	0.76933	1.98172	0.0512893	0.9969	-4.02844	0.9969	ENSG00000265908
ENSG00000161939	-0.234973	0.137429	-1.98145	0.0513205	0.9969	-4.09412	0.9969	RNASEK-C17orf49
ENSG00000106258	0.287192	2.79459	1.98113	0.0513566	0.9969	-3.89973	0.9969	CYP3A5
ENSG00000086289	-0.309981	4.73848	-1.98111	0.0513588	0.9969	-3.8457	0.9969	EPDR1
ENSG00000197921	0.665871	4.52912	1.98111	0.0513594	0.9969	-3.86601	0.9969	HES5
ENSG00000135778	0.164968	5.30475	1.98062	0.0514152	0.9969	-3.84724	0.9969	NTPCR
ENSG00000233635	0.431528	0.662682	1.98007	0.051478	0.9969	-4.03978	0.9969	ENSG00000233635
ENSG00000258815	-1.36031	0.307698	-1.97971	0.0515199	0.9969	-4.09061	0.9969	ENSG00000258815
ENSG00000256655	0.457512	1.25666	1.97881	0.0516228	0.9969	-3.99679	0.9969	TMEM75
ENSG00000177721	-0.329704	1.65065	-1.97803	0.0517133	0.9969	-3.96293	0.9969	ANXA2R
ENSG00000070182	1.0253	2.65762	1.97623	0.0519202	0.9969	-3.88379	0.9969	SPTB
ENSG00000007516	-0.299904	5.56574	-1.9762	0.0519238	0.9969	-3.85663	0.9969	BAIAP3
ENSG00000144161	0.205226	4.16633	1.97564	0.051989	0.9969	-3.85694	0.9969	ZC3H8
ENSG00000161643	-0.367542	-0.26554	-1.97531	0.0520267	0.9969	-4.12489	0.9969	SIGLEC16
ENSG00000225822	-0.21685	1.6838	-1.9751	0.0520517	0.9969	-3.97307	0.9969	UBXN7-AS1
ENSG00000156486	-0.565509	1.13034	-1.97396	0.0521841	0.9969	-3.96918	0.9969	KCNS2
ENSG00000247400	-0.226509	2.72383	-1.97357	0.0522293	0.9969	-3.91444	0.9969	DNAJC3-AS1
ENSG00000267034	-1.3899	0.129448	-1.97347	0.05224	0.9969	-4.04648	0.9969	ENSG00000267034
ENSG00000171368	-0.29699	5.64461	-1.97286	0.0523119	0.9969	-3.86447	0.9969	TPPP
ENSG00000111615	-0.140471	5.83869	-1.97211	0.052399	0.9969	-3.86484	0.9969	KRR1
ENSG00000204584	0.376762	0.682101	1.97088	0.0525418	0.9969	-4.032	0.9969	ENSG00000204584
ENSG00000218676	0.447447	0.204527	1.9702	0.0526214	0.9969	-4.074	0.9969	BRD7P4
ENSG00000232692	0.83741	0.392817	1.96917	0.0527424	0.9969	-4.07432	0.9969	ENSG00000232692
ENSG00000185947	-0.252887	2.74939	-1.96868	0.0527995	0.9969	-3.92647	0.9969	ZNF267
ENSG00000225423	0.307324	0.895446	1.96839	0.0528337	0.9969	-4.03275	0.9969	TNPO1P1
ENSG00000224424	-0.250026	0.588148	-1.96814	0.0528627	0.9969	-4.02699	0.9969	PRKAR2A-AS1
ENSG00000182704	0.302973	4.61853	1.96813	0.0528641	0.9969	-3.86303	0.9969	TSKU
ENSG00000169189	-0.344268	3.75204	-1.96788	0.0528933	0.9969	-3.87996	0.9969	NSMCE1
ENSG00000259175	0.432051	0.584697	1.96748	0.0529409	0.9969	-4.05882	0.9969	ENSG00000259175
ENSG00000237693	1.00239	-0.104253	1.96637	0.053071	0.9969	-4.14572	0.9969	IRGM
ENSG00000225194	-0.34016	0.356514	-1.96625	0.053086	0.9969	-4.07456	0.9969	LINC00092
ENSG00000117643	0.520095	5.41215	1.96623	0.0530873	0.9969	-3.87125	0.9969	MAN1C1
ENSG00000081923	0.392906	2.16145	1.96566	0.0531555	0.9969	-3.95629	0.9969	ATP8B1
ENSG00000260936	0.338111	0.774673	1.96561	0.0531607	0.9969	-4.02273	0.9969	FTO-IT1
ENSG00000125046	0.668191	0.612879	1.9643	0.053316	0.9969	-4.05702	0.9969	SSUH2
ENSG00000252503	0.27229	0.133119	1.96361	0.0533969	0.9969	-4.11584	0.9969	RNU6-531P
ENSG00000267920	0.382361	0.0367589	1.96339	0.0534233	0.9969	-4.1523	0.9969	SNX6P1
ENSG00000141551	-0.0939371	6.87258	-1.96182	0.053609	0.9969	-3.88687	0.9969	CSNK1D
ENSG00000103260	-0.313323	5.73214	-1.96154	0.0536432	0.9969	-3.88052	0.9969	METRN
ENSG00000165061	-0.530353	3.92884	-1.96146	0.0536528	0.9969	-3.87453	0.9969	ZMAT4
ENSG00000139200	-0.237054	5.22072	-1.96011	0.0538132	0.9969	-3.87888	0.9969	PIANP
ENSG00000166923	1.51494	-0.280435	1.95986	0.053843	0.9969	-4.08432	0.9969	GREM1
ENSG00000168286	-0.145018	4.43492	-1.95986	0.0538432	0.9969	-3.87519	0.9969	THAP11
ENSG00000101190	0.183964	4.35632	1.9596	0.0538741	0.9969	-3.87719	0.9969	TCFL5
ENSG00000230946	0.361547	0.639169	1.95752	0.054122	0.9969	-4.05465	0.9969	HNRNPA1P68
ENSG00000095261	-0.404494	4.76709	-1.95668	0.0542229	0.9969	-3.87876	0.9969	PSMD5
ENSG00000165588	1.94162	0.333857	1.95558	0.0543552	0.9969	-4.09443	0.9969	OTX2
ENSG00000150281	-0.237875	0.402426	-1.95546	0.0543692	0.9969	-4.05937	0.9969	CTF1
ENSG00000237298	-0.732171	1.98132	-1.95531	0.0543876	0.9969	-3.96881	0.9969	TTN-AS1
ENSG00000237788	0.230047	0.674314	1.95459	0.0544743	0.9969	-4.05047	0.9969	ENSG00000237788
ENSG00000168936	-0.136664	5.42413	-1.95409	0.0545347	0.9969	-3.88808	0.9969	TMEM129
ENSG00000159842	-0.210787	7.66503	-1.9537	0.0545821	0.9969	-3.89944	0.9969	ABR
ENSG00000149930	0.123569	6.47961	1.95326	0.0546353	0.9969	-3.8979	0.9969	TAOK2
ENSG00000136859	-0.333984	4.37593	-1.95294	0.0546732	0.9969	-3.88519	0.9969	ANGPTL2
ENSG00000134508	-0.402071	2.27095	-1.95185	0.054805	0.9969	-3.96938	0.9969	CABLES1
ENSG00000161896	1.01604	-0.801766	1.95153	0.0548445	0.9969	-4.18576	0.9969	IP6K3
ENSG00000176887	0.311748	9.76179	1.95143	0.0548558	0.9969	-3.89966	0.9969	SOX11
ENSG00000086061	-0.204874	7.75715	-1.95018	0.0550082	0.9969	-3.90507	0.9969	DNAJA1
ENSG00000147649	-0.124885	7.19267	-1.94924	0.0551225	0.9969	-3.90619	0.9969	MTDH
ENSG00000223669	-0.859426	-1.20007	-1.94906	0.0551445	0.9969	-4.16495	0.9969	ENSG00000223669
ENSG00000188199	0.508743	1.26185	1.94905	0.0551447	0.9969	-4.00881	0.9969	NUTM2B
ENSG00000104886	-0.116283	4.88302	-1.94887	0.055167	0.9969	-3.88937	0.9969	PLEKHJ1
ENSG00000165071	-0.941621	-0.0567969	-1.94825	0.0552422	0.9969	-4.11112	0.9969	TMEM71
ENSG00000006757	-0.648108	1.59364	-1.9479	0.0552853	0.9969	-3.98627	0.9969	PNPLA4
ENSG00000237887	0.344673	0.729544	1.94726	0.055363	0.9969	-4.0501	0.9969	ENSG00000237887
ENSG00000119866	0.477393	5.1847	1.9465	0.0554559	0.9969	-3.8946	0.9969	BCL11A
ENSG00000235613	0.322076	0.537663	1.94614	0.0555002	0.9969	-4.071	0.9969	NSRP1P1
ENSG00000151702	1.10628	-0.230485	1.94612	0.0555022	0.9969	-4.18904	0.9969	FLI1
ENSG00000166275	-0.250436	4.75015	-1.94583	0.0555385	0.9969	-3.89408	0.9969	C10orf32
ENSG00000144677	0.276439	4.34053	1.94538	0.0555931	0.9969	-3.89576	0.9969	CTDSPL
ENSG00000148426	0.739035	1.68074	1.94535	0.0555975	0.9969	-4.02107	0.9969	PROSER2
ENSG00000226210	0.532268	3.73347	1.94509	0.0556285	0.9969	-3.90888	0.9969	ENSG00000226210
ENSG00000162852	-0.137878	5.25351	-1.94457	0.0556928	0.9969	-3.89986	0.9969	CNST
ENSG00000196839	0.297079	3.61517	1.94453	0.0556978	0.9969	-3.92019	0.9969	ADA
ENSG00000104361	-0.917691	-0.443661	-1.94388	0.0557776	0.9969	-4.12944	0.9969	NIPAL2
ENSG00000075651	-0.429465	3.15141	-1.9432	0.0558612	0.9969	-3.92663	0.9969	PLD1
ENSG00000260744	0.357979	0.391378	1.94295	0.0558916	0.9969	-4.08522	0.9969	ENSG00000260744
ENSG00000169884	0.812813	0.834462	1.94271	0.055921	0.9969	-4.02706	0.9969	WNT10B
ENSG00000063245	-0.129997	6.41175	-1.94256	0.0559398	0.9969	-3.91335	0.9969	EPN1
ENSG00000114544	-0.153822	5.04068	-1.94169	0.0560477	0.9969	-3.90296	0.9969	SLC41A3
ENSG00000028116	-0.797121	-0.231762	-1.94135	0.0560887	0.9969	-4.15708	0.9969	VRK2
ENSG00000092096	-0.212231	6.55551	-1.94077	0.0561614	0.9969	-3.917	0.9969	SLC22A17
ENSG00000255142	0.255484	0.785363	1.94025	0.056225	0.9969	-4.06326	0.9969	ENSG00000255142
ENSG00000101144	0.382911	6.23948	1.93981	0.0562797	0.9969	-3.91553	0.9969	BMP7
ENSG00000144406	-0.319734	5.24225	-1.9396	0.056305	0.9969	-3.90961	0.9969	UNC80
ENSG00000206676	0.579001	0.0954174	1.93909	0.0563691	0.9969	-4.09907	0.9969	ENSG00000206676
ENSG00000100372	-0.146245	4.68375	-1.93788	0.0565189	0.9969	-3.90473	0.9969	SLC25A17
ENSG00000198517	-0.335909	2.90054	-1.93705	0.056622	0.9969	-3.9335	0.9969	MAFK
ENSG00000248375	0.352818	-0.176404	1.93689	0.0566418	0.9969	-4.16199	0.9969	ENSG00000248375
ENSG00000005302	-0.138749	4.89079	-1.93658	0.0566807	0.9969	-3.90688	0.9969	MSL3
ENSG00000261526	-0.235017	1.39626	-1.93624	0.0567237	0.9969	-4.02307	0.9969	ENSG00000261526
ENSG00000076043	0.255244	4.97875	1.93587	0.0567692	0.9969	-3.91189	0.9969	REXO2
ENSG00000176842	-0.380283	5.58867	-1.93584	0.0567735	0.9969	-3.91522	0.9969	IRX5
ENSG00000100234	1.70749	5.76024	1.93474	0.0569105	0.9969	-3.92023	0.9969	TIMP3
ENSG00000121410	-0.20699	1.54485	-1.93408	0.0569927	0.9969	-4.00806	0.9969	A1BG
ENSG00000254528	0.349599	1.83083	1.93304	0.0571234	0.9969	-3.99646	0.9969	ENSG00000254528
ENSG00000082556	-0.791192	1.10023	-1.93058	0.0574321	0.9969	-4.0607	0.9969	OPRK1
ENSG00000180953	0.270049	1.96471	1.92978	0.0575335	0.9969	-3.99903	0.9969	ST20
ENSG00000198680	1.12023	0.569625	1.9294	0.0575816	0.9969	-4.05997	0.9969	TUSC1
ENSG00000105705	-0.108463	4.65252	-1.92922	0.0576044	0.9969	-3.91581	0.9969	SUGP1
ENSG00000148600	0.799632	3.25683	1.92904	0.057627	0.9969	-3.95191	0.9969	CDHR1
ENSG00000108064	-0.154003	5.93999	-1.92903	0.0576285	0.9969	-3.92765	0.9969	TFAM
ENSG00000161956	-0.125396	4.16251	-1.9282	0.0577329	0.9969	-3.92024	0.9969	SENP3
ENSG00000112562	-0.782022	1.01916	-1.92812	0.0577429	0.9969	-4.04947	0.9969	SMOC2
ENSG00000118508	-0.477789	2.1363	-1.92768	0.0577987	0.9969	-3.99164	0.9969	RAB32
ENSG00000165006	-0.0977444	5.84146	-1.92662	0.0579331	0.9969	-3.93234	0.9969	UBAP1
ENSG00000178996	-0.204683	5.36994	-1.92649	0.0579497	0.9969	-3.92791	0.9969	SNX18
ENSG00000134108	-0.141772	6.28853	-1.9264	0.0579608	0.9969	-3.93697	0.9969	ARL8B
ENSG00000115461	1.01044	8.10105	1.92635	0.0579674	0.9969	-3.93983	0.9969	IGFBP5
ENSG00000110536	-0.225626	2.45537	-1.92518	0.0581159	0.9969	-3.97412	0.9969	PTPMT1
ENSG00000230042	0.169413	2.01775	1.92401	0.0582649	0.9969	-4.00181	0.9969	AK3P3
ENSG00000243015	0.214517	3.25518	1.92392	0.0582773	0.9969	-3.95157	0.9969	RN7SL737P
ENSG00000111962	-0.442616	4.4344	-1.92373	0.0583015	0.9969	-3.92316	0.9969	UST
ENSG00000047648	-0.535545	1.16635	-1.9235	0.0583304	0.9969	-4.03653	0.9969	ARHGAP6
ENSG00000156925	-1.16388	2.78965	-1.92319	0.0583704	0.9969	-3.96132	0.9969	ZIC3
ENSG00000225406	0.451347	0.997544	1.92277	0.0584239	0.9969	-4.04967	0.9969	ENSG00000225406
ENSG00000139351	0.375685	1.55092	1.92126	0.0586164	0.9969	-4.02475	0.9969	SYCP3
ENSG00000250829	1.54941	-1.8403	1.92115	0.0586314	0.9969	-4.28266	0.9969	ENSG00000250829
ENSG00000163536	-0.657394	2.47361	-1.92071	0.0586873	0.9969	-3.94826	0.9969	SERPINI1
ENSG00000159917	0.202331	3.90731	1.92018	0.0587553	0.9969	-3.93278	0.9969	ZNF235
ENSG00000235527	-0.275048	-0.331467	-1.91996	0.0587834	0.9969	-4.15697	0.9969	ENSG00000235527
ENSG00000228723	0.379292	2.0481	1.91963	0.0588267	0.9969	-4.00613	0.9969	SRGAP3-AS2
ENSG00000033170	0.314715	6.54849	1.91885	0.058927	0.9969	-3.94525	0.9969	FUT8
ENSG00000078304	-0.109468	7.58725	-1.91875	0.0589395	0.9969	-3.9516	0.9969	PPP2R5C
ENSG00000135248	-0.579955	-1.47203	-1.91751	0.0590989	0.9969	-4.14777	0.9969	FAM71F1
ENSG00000060718	0.508254	6.76226	1.91748	0.0591024	0.9969	-3.95112	0.9969	COL11A1
ENSG00000230266	0.3586	-0.264898	1.91676	0.0591958	0.9969	-4.18144	0.9969	XXYLT1-AS2
ENSG00000132128	-0.0786233	6.52013	-1.91446	0.0594935	0.9969	-3.95494	0.9969	LRRC41
ENSG00000173848	-0.517093	5.24082	-1.91435	0.0595083	0.9969	-3.93839	0.9969	NET1
ENSG00000247081	-0.433854	2.14962	-1.91415	0.0595348	0.9969	-3.99151	0.9969	ENSG00000247081
ENSG00000261128	-0.647199	-0.295975	-1.91345	0.0596257	0.9969	-4.11825	0.9969	ENSG00000261128
ENSG00000205559	-0.25866	0.597468	-1.91318	0.0596608	0.9969	-4.09289	0.9969	CHKB-AS1
ENSG00000174807	-0.605124	0.695199	-1.91279	0.0597111	0.9969	-4.09887	0.9969	CD248
ENSG00000240368	0.217474	1.07211	1.91269	0.0597245	0.9969	-4.06266	0.9969	ENSG00000240368
ENSG00000149311	0.119828	8.05509	1.91255	0.0597421	0.9969	-3.96047	0.9969	ATM
ENSG00000099385	-0.172984	4.7124	-1.91169	0.0598551	0.9969	-3.94073	0.9969	BCL7C
ENSG00000184939	0.14538	3.75651	1.91144	0.0598868	0.9969	-3.94795	0.9969	ZFP90
ENSG00000257335	0.614806	-0.147489	1.91116	0.059923	0.9969	-4.13678	0.9969	MGAM
ENSG00000204257	-0.704575	0.962126	-1.9107	0.0599839	0.9969	-4.06842	0.9969	HLA-DMA
ENSG00000235833	-1.27209	-1.11644	-1.91007	0.0600658	0.9969	-4.25292	0.9969	ENSG00000235833
ENSG00000165650	-0.12	6.72984	-1.90996	0.0600803	0.9969	-3.96297	0.9969	PDZD8
ENSG00000204962	0.363501	1.8218	1.90992	0.0600856	0.9969	-4.01834	0.9969	PCDHA8
ENSG00000164692	-1.39628	4.4485	-1.90992	0.0600863	0.9969	-3.94419	0.9969	COL1A2
ENSG00000189184	-0.503922	7.44464	-1.90959	0.0601286	0.9969	-3.96231	0.9969	PCDH18
ENSG00000196867	0.607342	5.03235	1.90958	0.0601308	0.9969	-3.94567	0.9969	ZFP28
ENSG00000073150	-0.391844	2.51872	-1.90942	0.0601517	0.9969	-3.97799	0.9969	PANX2
ENSG00000064309	0.594338	4.42161	1.90917	0.0601846	0.9969	-3.94251	0.9969	CDON
ENSG00000205746	-0.21115	2.90318	-1.90906	0.0601989	0.9969	-3.97259	0.9969	ENSG00000205746
ENSG00000039068	1.28999	-0.435969	1.90903	0.0602018	0.9969	-4.14111	0.9969	CDH1
ENSG00000164574	0.359181	5.22225	1.90668	0.060511	0.9969	-3.95382	0.9969	GALNT10
ENSG00000172315	0.157471	5.40835	1.90611	0.0605864	0.9969	-3.95449	0.9969	TP53RK
ENSG00000155657	-0.895367	5.75129	-1.9059	0.0606142	0.9969	-3.96195	0.9969	TTN
ENSG00000133878	-0.848529	1.52506	-1.90574	0.0606352	0.9969	-4.02115	0.9969	DUSP26
ENSG00000114861	-0.348154	5.02401	-1.90572	0.0606374	0.9969	-3.94913	0.9969	FOXP1
ENSG00000257954	0.339229	-0.201095	1.90502	0.06073	0.9969	-4.19077	0.9969	ENSG00000257954
ENSG00000121481	-0.140971	5.81534	-1.90471	0.0607713	0.9969	-3.96193	0.9969	RNF2
ENSG00000230625	0.309528	1.08268	1.90394	0.060873	0.9969	-4.07261	0.9969	ENSG00000230625
ENSG00000261355	0.204072	3.4468	1.90369	0.0609063	0.9969	-3.9589	0.9969	ENSG00000261355
ENSG00000108370	0.643452	1.60129	1.90319	0.0609719	0.9969	-4.02055	0.9969	RGS9
ENSG00000245748	-0.237031	0.875644	-1.90315	0.0609778	0.9969	-4.08497	0.9969	ENSG00000245748
ENSG00000198689	-0.188216	5.96094	-1.90254	0.0610589	0.9969	-3.96955	0.9969	SLC9A6
ENSG00000153066	-0.121102	4.23547	-1.90242	0.0610745	0.9969	-3.95138	0.9969	TXNDC11
ENSG00000267937	0.253383	0.317687	1.90147	0.0612005	0.9969	-4.13507	0.9969	ENSG00000267937
ENSG00000101187	-0.603	-0.485267	-1.90086	0.0612816	0.9969	-4.17187	0.9969	SLCO4A1
ENSG00000258968	0.318242	0.210359	1.90073	0.061299	0.9969	-4.14406	0.9969	ENSG00000258968
ENSG00000187840	0.433189	3.53949	1.90056	0.0613222	0.9969	-3.97645	0.9969	EIF4EBP1
ENSG00000244701	0.194452	1.81322	1.89877	0.0615602	0.9969	-4.03913	0.9969	ENSG00000244701
ENSG00000088766	-0.177725	5.51854	-1.89875	0.0615635	0.9969	-3.96962	0.9969	CRLS1
ENSG00000159720	-0.26615	5.34629	-1.89858	0.0615863	0.9969	-3.96812	0.9969	ATP6V0D1
ENSG00000125846	0.143675	4.65501	1.89843	0.0616056	0.9969	-3.9577	0.9969	ZNF133
ENSG00000248415	0.484143	0.313849	1.89832	0.0616202	0.9969	-4.14351	0.9969	GAPDHP61
ENSG00000169446	-0.0927054	5.87814	-1.89824	0.0616315	0.9969	-3.97395	0.9969	MMGT1
ENSG00000104969	-0.113676	6.14418	-1.89799	0.0616651	0.9969	-3.97631	0.9969	SGTA
ENSG00000242385	0.658068	-0.878026	1.89754	0.0617249	0.9969	-4.16901	0.9969	LINC00901
ENSG00000230872	0.26427	0.173351	1.8962	0.0619045	0.9969	-4.14475	0.9969	ENSG00000230872
ENSG00000134077	-0.325625	5.41147	-1.89617	0.0619089	0.9969	-3.96938	0.9969	THUMPD3
ENSG00000250656	0.275761	-0.110155	1.89515	0.0620454	0.9969	-4.17188	0.9969	ST3GAL1P1
ENSG00000109111	-0.12554	6.82022	-1.89514	0.0620466	0.9969	-3.98444	0.9969	SUPT6H
ENSG00000234428	0.934004	-0.273843	1.89466	0.0621121	0.9969	-4.11941	0.9969	ENSG00000234428
ENSG00000260808	0.300532	-0.0915739	1.89441	0.0621457	0.9969	-4.18878	0.9969	ENSG00000260808
ENSG00000225218	0.335045	0.440911	1.893	0.0623356	0.9969	-4.12877	0.9969	ENSG00000225218
ENSG00000258274	0.383242	0.500235	1.89295	0.0623417	0.9969	-4.11602	0.9969	ENSG00000258274
ENSG00000170681	0.230421	3.14656	1.89275	0.0623698	0.9969	-3.99571	0.9969	MURC
ENSG00000266918	0.330585	1.0642	1.89246	0.0624082	0.9969	-4.09202	0.9969	ENSG00000266918
ENSG00000109472	-0.39276	7.45742	-1.89225	0.0624367	0.9969	-3.98992	0.9969	CPE
ENSG00000267244	-0.20246	1.21806	-1.89198	0.0624729	0.9969	-4.07429	0.9969	ENSG00000267244
ENSG00000182240	0.971716	2.14875	1.89174	0.0625052	0.9969	-4.02877	0.9969	BACE2
ENSG00000249042	-0.277383	2.00204	-1.89172	0.0625078	0.9969	-4.02011	0.9969	ENSG00000249042
ENSG00000265984	-0.628071	-0.467153	-1.89143	0.0625478	0.9969	-4.20399	0.9969	ENSG00000265984
ENSG00000141232	-0.271859	5.98271	-1.89134	0.0625602	0.9969	-3.98582	0.9969	TOB1
ENSG00000205639	0.278217	1.5304	1.89113	0.0625886	0.9969	-4.05948	0.9969	MFSD2B
ENSG00000065268	-0.175892	4.48155	-1.89087	0.0626237	0.9969	-3.96645	0.9969	WDR18
ENSG00000163013	-0.315276	4.54055	-1.88984	0.062763	0.9969	-3.97063	0.9969	FBXO41
ENSG00000136161	-0.330818	4.53028	-1.88981	0.062768	0.9969	-3.97053	0.9969	RCBTB2
ENSG00000205572	0.350265	0.870256	1.8894	0.0628234	0.9969	-4.10418	0.9969	SERF1B
ENSG00000165028	-0.407664	0.410107	-1.88934	0.0628306	0.9969	-4.10119	0.9969	NIPSNAP3B
ENSG00000032444	-0.136146	5.39661	-1.88835	0.0629665	0.9969	-3.98314	0.9969	PNPLA6
ENSG00000256712	0.260311	1.5003	1.88793	0.0630238	0.9969	-4.06055	0.9969	ENSG00000256712
ENSG00000111215	0.175289	3.81753	1.88745	0.0630887	0.9969	-3.97544	0.9969	PRR4
ENSG00000243317	-0.148893	5.99271	-1.88719	0.0631237	0.9969	-3.98932	0.9969	C7orf73
ENSG00000154814	0.12914	4.60073	1.88718	0.0631255	0.9969	-3.97227	0.9969	OXNAD1
ENSG00000187866	-0.155582	4.37753	-1.88631	0.0632449	0.9969	-3.97245	0.9969	FAM122A
ENSG00000267198	0.457111	0.478899	1.88559	0.063343	0.9969	-4.14607	0.9969	ENSG00000267198
ENSG00000226121	0.347909	0.201976	1.88387	0.0635787	0.9969	-4.16065	0.9969	AHCTF1P1
ENSG00000183155	-0.198948	3.74608	-1.88296	0.063703	0.9969	-3.98241	0.9969	RABIF
ENSG00000102181	-0.131707	6.06896	-1.88287	0.0637155	0.9969	-3.99794	0.9969	CD99L2
ENSG00000070159	1.0396	2.22241	1.88232	0.0637919	0.9969	-3.99716	0.9969	PTPN3
ENSG00000224384	0.38506	0.157644	1.88227	0.0637989	0.9969	-4.18669	0.9969	ENSG00000224384
ENSG00000182512	-0.163359	4.41657	-1.8822	0.0638088	0.9969	-3.97789	0.9969	GLRX5
ENSG00000262096	0.413433	1.69019	1.88101	0.0639722	0.9969	-4.04726	0.9969	PCDHB19P
ENSG00000171680	-0.286737	5.70383	-1.88038	0.0640588	0.9969	-3.99852	0.9969	PLEKHG5
ENSG00000227213	0.315014	0.644826	1.87999	0.0641134	0.9969	-4.1336	0.9969	SPATA13-AS1
ENSG00000254656	-0.705	2.70941	-1.87908	0.0642389	0.9969	-3.9831	0.9969	RTL1
ENSG00000159588	0.238802	1.46038	1.87901	0.0642494	0.9969	-4.07284	0.9969	CCDC17
ENSG00000152049	1.08697	0.353711	1.87877	0.0642821	0.9969	-4.09358	0.9969	KCNE4
ENSG00000184058	-0.885414	-0.241684	-1.87857	0.0643095	0.9969	-4.16764	0.9969	TBX1
ENSG00000206527	-0.209303	5.79445	-1.87848	0.0643222	0.9969	-4.00066	0.9969	PTPLB
ENSG00000196967	-0.155944	5.19514	-1.87846	0.0643252	0.9969	-3.99234	0.9969	ZNF585A
ENSG00000212128	0.442342	0.863267	1.87838	0.0643362	0.9969	-4.10258	0.9969	TAS2R13
ENSG00000170325	0.129006	5.02663	1.87814	0.0643697	0.9969	-3.98744	0.9969	PRDM10
ENSG00000233246	0.287187	0.40754	1.87799	0.0643895	0.9969	-4.16293	0.9969	ENSG00000233246
ENSG00000164323	-0.146724	6.7751	-1.87784	0.0644107	0.9969	-4.00952	0.9969	KIAA1430
ENSG00000151690	0.277939	4.32516	1.87701	0.064526	0.9969	-3.98746	0.9969	MFSD6
ENSG00000011275	-0.114388	6.54119	-1.87697	0.0645316	0.9969	-4.00977	0.9969	RNF216
ENSG00000185033	0.318904	5.40353	1.87677	0.0645592	0.9969	-3.99843	0.9969	SEMA4B
ENSG00000099940	-0.186321	4.92154	-1.87556	0.0647279	0.9969	-3.99224	0.9969	SNAP29
ENSG00000258611	0.385289	2.62284	1.87458	0.0648645	0.9969	-4.02882	0.9969	ENSG00000258611
ENSG00000263120	-0.46042	-0.243612	-1.87443	0.0648851	0.9969	-4.19593	0.9969	ENSG00000263120
ENSG00000264112	0.205718	5.01069	1.87422	0.0649158	0.9969	-3.99471	0.9969	ENSG00000264112
ENSG00000112559	0.37604	4.48097	1.87319	0.0650595	0.9969	-3.98934	0.9969	MDFI
ENSG00000173157	0.949932	0.231217	1.87312	0.0650684	0.9969	-4.20231	0.9969	ADAMTS20
ENSG00000256895	0.371205	1.62906	1.87259	0.0651435	0.9969	-4.07125	0.9969	ENSG00000256895
ENSG00000185721	-0.146156	5.37101	-1.87205	0.0652192	0.9969	-4.00179	0.9969	DRG1
ENSG00000124126	0.354653	8.22078	1.87109	0.0653542	0.9969	-4.02038	0.9969	PREX1
ENSG00000116701	0.318801	-0.0610591	1.86999	0.0655091	0.9969	-4.19207	0.9969	NCF2
ENSG00000118094	0.379478	0.742913	1.86974	0.0655443	0.9969	-4.11394	0.9969	TREH
ENSG00000131115	0.104449	5.1663	1.86972	0.0655458	0.9969	-4.00071	0.9969	ZNF227
ENSG00000115159	-0.654162	3.36482	-1.86948	0.06558	0.9969	-4.00878	0.9969	GPD2
ENSG00000129048	0.29807	0.871919	1.86917	0.0656239	0.9969	-4.11096	0.9969	ACKR4
ENSG00000100299	-0.156942	4.0855	-1.86852	0.0657152	0.9969	-3.99525	0.9969	ARSA
ENSG00000223694	0.432994	0.0472522	1.86795	0.0657956	0.9969	-4.18017	0.9969	ADH5P3
ENSG00000240618	0.288078	0.40845	1.86705	0.065923	0.9969	-4.14704	0.9969	ENSG00000240618
ENSG00000225015	1.02279	-0.769489	1.86704	0.0659254	0.9969	-4.24408	0.9969	SNX18P15
ENSG00000237412	-1.01679	-1.91876	-1.86666	0.0659793	0.9969	-4.18989	0.9969	PRSS56
ENSG00000039560	0.29657	6.85875	1.86488	0.0662318	0.9969	-4.0268	0.9969	RAI14
ENSG00000140471	-0.189258	4.53625	-1.86484	0.0662366	0.9969	-4.00113	0.9969	LINS
ENSG00000226287	-0.414596	-0.478044	-1.86422	0.0663258	0.9969	-4.18486	0.9969	TMEM191A
ENSG00000130024	-0.169754	7.38223	-1.86327	0.0664609	0.9969	-4.03184	0.9969	PHF10
ENSG00000124613	-0.407079	3.03462	-1.86315	0.0664781	0.9969	-4.01887	0.9969	ZNF391
ENSG00000105672	-0.272889	0.366617	-1.86142	0.066724	0.9969	-4.16707	0.9969	ETV2
ENSG00000224738	0.252825	0.90058	1.86127	0.066746	0.9969	-4.12496	0.9969	ENSG00000224738
ENSG00000173145	-0.183084	5.08812	-1.86112	0.066767	0.9969	-4.01263	0.9969	NOC3L
ENSG00000100926	-0.147794	3.29921	-1.86018	0.0669015	0.9969	-4.01719	0.9969	TM9SF1
ENSG00000198682	0.602553	1.48759	1.85995	0.0669357	0.9969	-4.06863	0.9969	PAPSS2
ENSG00000231607	0.284026	4.453	1.85932	0.0670247	0.9969	-4.00713	0.9969	DLEU2
ENSG00000180834	-0.195791	3.26267	-1.85925	0.0670355	0.9969	-4.01838	0.9969	MAP6D1
ENSG00000165516	-0.120251	5.90655	-1.85909	0.067059	0.9969	-4.0294	0.9969	KLHDC2
ENSG00000101850	0.509574	0.0490593	1.85838	0.0671607	0.9969	-4.16843	0.9969	GPR143
ENSG00000237604	0.459198	-0.097368	1.85816	0.0671923	0.9969	-4.17971	0.9969	ENSG00000237604
ENSG00000142892	-0.141603	5.49043	-1.85728	0.0673194	0.9969	-4.02652	0.9969	PIGK
ENSG00000185728	-0.0893369	7.1542	-1.85663	0.067412	0.9969	-4.04097	0.9969	YTHDF3
ENSG00000109576	0.172961	4.80323	1.85644	0.0674393	0.9969	-4.01411	0.9969	AADAT
ENSG00000175575	0.146895	5.01556	1.85606	0.067495	0.9969	-4.01903	0.9969	PAAF1
ENSG00000251451	0.359268	-0.0970221	1.85593	0.0675128	0.9969	-4.19135	0.9969	ENSG00000251451
ENSG00000237263	0.360701	0.331342	1.85561	0.0675597	0.9969	-4.176	0.9969	MAPK6PS3
ENSG00000236324	0.289863	-0.178821	1.85519	0.0676201	0.9969	-4.20893	0.9969	ENSG00000236324
ENSG00000160087	-0.0910767	5.1813	-1.85506	0.0676399	0.9969	-4.02214	0.9969	UBE2J2
ENSG00000225784	-0.644256	-0.0509112	-1.85503	0.0676437	0.9969	-4.20068	0.9969	ENSG00000225784
ENSG00000204794	-0.901268	0.170838	-1.855	0.0676482	0.9969	-4.17253	0.9969	PGM5P1
ENSG00000179406	0.258827	3.56891	1.85467	0.0676959	0.9969	-4.01801	0.9969	LINC00174
ENSG00000253305	-0.580578	5.70228	-1.85412	0.0677748	0.9969	-4.03604	0.9969	PCDHGB6
ENSG00000184905	1.06113	-0.13972	1.85398	0.0677955	0.9969	-4.13009	0.9969	TCEAL2
ENSG00000165996	0.290947	2.87698	1.8536	0.0678509	0.9969	-4.03527	0.9969	PTPLA
ENSG00000109618	0.122044	4.82427	1.85343	0.0678752	0.9969	-4.01731	0.9969	SEPSECS
ENSG00000175215	0.217223	7.26216	1.85327	0.0678979	0.9969	-4.04499	0.9969	CTDSP2
ENSG00000261732	0.224014	1.39255	1.8527	0.0679811	0.9969	-4.10821	0.9969	ENSG00000261732
ENSG00000091622	-0.308186	4.73804	-1.8526	0.0679963	0.9969	-4.02547	0.9969	ACKR6
ENSG00000170921	0.318216	7.83245	1.85244	0.0680194	0.9969	-4.04745	0.9969	TANC2
ENSG00000158023	0.631664	2.90704	1.85238	0.0680272	0.9969	-4.0314	0.9969	WDR66
ENSG00000167861	-0.232375	4.41755	-1.85223	0.0680496	0.9969	-4.01823	0.9969	HID1
ENSG00000187079	-0.138236	8.42233	-1.85204	0.0680765	0.9969	-4.04687	0.9969	TEAD1
ENSG00000036448	0.530867	1.71454	1.85124	0.0681934	0.9969	-4.08341	0.9969	MYOM2
ENSG00000173436	-0.14097	4.69047	-1.85107	0.0682179	0.9969	-4.01971	0.9969	MINOS1
ENSG00000130830	-0.439057	1.42545	-1.85078	0.06826	0.9969	-4.08573	0.9969	MPP1
ENSG00000112242	0.173202	5.74258	1.85061	0.0682861	0.9969	-4.03338	0.9969	E2F3
ENSG00000178163	-0.599302	5.25224	-1.85011	0.0683578	0.9969	-4.02778	0.9969	ZNF518B
ENSG00000259209	0.254608	0.996376	1.85005	0.0683664	0.9969	-4.13176	0.9969	ENSG00000259209
ENSG00000269772	0.172831	2.03743	1.84913	0.0685021	0.9969	-4.07679	0.9969	ENSG00000269772
ENSG00000166265	0.801728	3.94556	1.84888	0.0685378	0.9969	-4.02399	0.9969	CYYR1
ENSG00000120519	-0.202507	3.81514	-1.84807	0.0686567	0.9969	-4.02241	0.9969	SLC10A7
ENSG00000176472	0.199751	1.64986	1.84698	0.0688165	0.9969	-4.08528	0.9969	ZNF575
ENSG00000185404	-0.68514	0.830769	-1.84626	0.0689225	0.9969	-4.1082	0.9969	SP140L
ENSG00000088992	-0.756916	2.1013	-1.84603	0.0689561	0.9969	-4.04684	0.9969	TESC
ENSG00000179399	0.93727	-0.58531	1.84482	0.0691337	0.9969	-4.20036	0.9969	GPC5
ENSG00000215156	0.393261	3.8701	1.84476	0.0691431	0.9969	-4.02893	0.9969	ENSG00000215156
ENSG00000205309	0.202431	2.80385	1.84445	0.0691878	0.9969	-4.05422	0.9969	NT5M
ENSG00000123146	-0.458554	0.531035	-1.84433	0.0692062	0.9969	-4.15622	0.9969	CD97
ENSG00000102221	-0.259126	4.42742	-1.84416	0.0692319	0.9969	-4.02609	0.9969	PHF16
ENSG00000226869	1.39723	-1.03817	1.84371	0.069297	0.9969	-4.26943	0.9969	LHFPL3-AS1
ENSG00000256120	0.530542	-0.269993	1.84318	0.069376	0.9969	-4.23487	0.9969	ENSG00000256120
ENSG00000125247	0.180453	5.9704	1.84292	0.0694136	0.9969	-4.04892	0.9969	TMTC4
ENSG00000218336	-0.241877	8.04235	-1.8423	0.0695053	0.9969	-4.06164	0.9969	TENM3
ENSG00000127220	-0.164598	3.8635	-1.84226	0.0695125	0.9969	-4.0282	0.9969	ABHD8
ENSG00000147166	0.242378	0.762557	1.84219	0.0695221	0.9969	-4.15294	0.9969	ITGB1BP2
ENSG00000244676	0.26191	0.790743	1.84203	0.0695458	0.9969	-4.14626	0.9969	ENSG00000244676
ENSG00000113732	-0.181015	4.66375	-1.84149	0.0696267	0.9969	-4.03569	0.9969	ATP6V0E1
ENSG00000213963	-0.23948	3.03937	-1.84124	0.069663	0.9969	-4.0479	0.9969	ENSG00000213963
ENSG00000166435	0.216604	4.67987	1.84088	0.0697167	0.9969	-4.03453	0.9969	XRRA1
ENSG00000103126	-0.135962	5.05654	-1.84078	0.0697316	0.9969	-4.04121	0.9969	AXIN1
ENSG00000101452	0.109259	4.79168	1.84021	0.0698165	0.9969	-4.03424	0.9969	DHX35
ENSG00000083842	0.13607	3.03362	1.83985	0.0698698	0.9969	-4.05384	0.9969	ZNF8
ENSG00000125834	-0.128765	5.86555	-1.83981	0.0698756	0.9969	-4.05463	0.9969	STK35
ENSG00000258985	0.238637	1.61191	1.83978	0.06988	0.9969	-4.10342	0.9969	ENSG00000258985
ENSG00000131370	-0.324099	3.08254	-1.83933	0.0699474	0.9969	-4.03616	0.9969	SH3BP5
ENSG00000171246	-0.617942	1.84816	-1.83923	0.069962	0.9969	-4.05302	0.9969	NPTX1
ENSG00000151247	-0.121586	6.50091	-1.83867	0.0700442	0.9969	-4.06328	0.9969	EIF4E
ENSG00000165895	0.421588	5.27053	1.83812	0.070127	0.9969	-4.04884	0.9969	ARHGAP42
ENSG00000147010	-0.248059	5.66662	-1.83795	0.0701516	0.9969	-4.05651	0.9969	SH3KBP1
ENSG00000065809	-0.226148	5.46148	-1.83761	0.0702032	0.9969	-4.05073	0.9969	FAM107B
ENSG00000228203	0.629031	1.68052	1.83707	0.0702838	0.9969	-4.10995	0.9969	RNF144A-AS1
ENSG00000123965	0.162777	2.58283	1.83706	0.0702851	0.9969	-4.06507	0.9969	PMS2P5
ENSG00000121316	0.391067	0.704358	1.83653	0.0703647	0.9969	-4.155	0.9969	PLBD1
ENSG00000153130	-0.152762	7.00209	-1.83644	0.0703782	0.9969	-4.0695	0.9969	SCOC
ENSG00000182255	1.05779	1.24778	1.83537	0.0705382	0.9969	-4.10314	0.9969	KCNA4
ENSG00000251969	0.263776	-0.21603	1.83507	0.0705828	0.9969	-4.23423	0.9969	ENSG00000251969
ENSG00000105701	-0.101701	6.77355	-1.8347	0.0706385	0.9969	-4.07081	0.9969	FKBP8
ENSG00000159363	-0.173558	5.78106	-1.83383	0.0707687	0.9969	-4.06488	0.9969	ATP13A2
ENSG00000099365	-0.277966	4.97985	-1.83356	0.0708089	0.9969	-4.05207	0.9969	STX1B
ENSG00000185737	0.841896	3.4812	1.83318	0.0708669	0.9969	-4.03955	0.9969	NRG3
ENSG00000006118	0.285466	7.07669	1.83303	0.0708886	0.9969	-4.07449	0.9969	TMEM132A
ENSG00000096092	-0.170885	4.22652	-1.83291	0.0709068	0.9969	-4.04147	0.9969	TMEM14A
ENSG00000197324	-0.200178	6.19655	-1.83169	0.0710905	0.9969	-4.07212	0.9969	LRP10
ENSG00000147408	0.8013	1.88715	1.83166	0.071095	0.9969	-4.06964	0.9969	CSGALNACT1
ENSG00000125304	-0.132379	7.12316	-1.83136	0.0711409	0.9969	-4.07688	0.9969	TM9SF2
ENSG00000206077	-0.346887	3.36265	-1.83118	0.0711682	0.9969	-4.04558	0.9969	ZDHHC11B
ENSG00000169228	-0.128889	2.99069	-1.83102	0.0711921	0.9969	-4.06098	0.9969	RAB24
ENSG00000157107	0.161973	5.17282	1.8307	0.071241	0.9969	-4.05547	0.9969	FCHO2
ENSG00000143344	0.269066	5.94551	1.83005	0.071338	0.9969	-4.0701	0.9969	RGL1
ENSG00000205683	-0.618279	3.96392	-1.82933	0.0714478	0.9969	-4.04413	0.9969	DPF3
ENSG00000266111	0.311686	0.151634	1.82892	0.0715097	0.9969	-4.20224	0.9969	ENSG00000266111
ENSG00000213131	0.36222	0.709667	1.82874	0.0715378	0.9969	-4.16472	0.9969	YWHAZP4
ENSG00000127054	-0.0805105	5.72701	-1.82864	0.0715516	0.9969	-4.06861	0.9969	CPSF3L
ENSG00000163872	0.105275	6.96734	1.82759	0.071712	0.9969	-4.08089	0.9969	YEATS2
ENSG00000185305	0.203608	4.45807	1.82685	0.0718239	0.9969	-4.04806	0.9969	ARL15
ENSG00000135407	0.171212	3.75214	1.82657	0.0718673	0.9969	-4.04814	0.9969	AVIL
ENSG00000147117	0.293766	1.62534	1.8264	0.0718922	0.9969	-4.10742	0.9969	ZNF157
ENSG00000237075	-1.10439	-1.60699	-1.82639	0.0718944	0.9969	-4.33709	0.9969	ENSG00000237075
ENSG00000263931	0.425481	0.330095	1.82631	0.0719055	0.9969	-4.18451	0.9969	ENSG00000263931
ENSG00000214265	0.171637	6.25185	1.82621	0.0719209	0.9969	-4.08022	0.9969	SNURF
ENSG00000234531	1.19793	0.210569	1.82613	0.0719336	0.9969	-4.175	0.9969	ENSG00000234531
ENSG00000007237	1.16353	5.58327	1.82609	0.0719398	0.9969	-4.06678	0.9969	GAS7
ENSG00000260966	0.204054	4.39834	1.8255	0.07203	0.9969	-4.05254	0.9969	ENSG00000260966
ENSG00000010539	-0.173398	4.32166	-1.82524	0.0720695	0.9969	-4.04956	0.9969	ZNF200
ENSG00000132199	-0.3386	4.41269	-1.82499	0.0721081	0.9969	-4.04979	0.9969	ENOSF1
ENSG00000185442	-0.324287	2.09012	-1.82442	0.0721939	0.9969	-4.08566	0.9969	FAM174B
ENSG00000187961	-0.178327	3.6505	-1.82392	0.0722705	0.9969	-4.0546	0.9969	KLHL17
ENSG00000064270	0.34511	1.7187	1.82371	0.0723032	0.9969	-4.10769	0.9969	ATP2C2
ENSG00000148296	-0.149951	4.41845	-1.82342	0.0723468	0.9969	-4.05362	0.9969	SURF6
ENSG00000109536	-0.135878	4.60475	-1.82258	0.0724753	0.9969	-4.05494	0.9969	FRG1
ENSG00000158747	-0.551698	2.95531	-1.82236	0.0725092	0.9969	-4.06202	0.9969	NBL1
ENSG00000066735	0.929813	3.39164	1.82184	0.0725892	0.9969	-4.06958	0.9969	KIF26A
ENSG00000157106	0.0911783	8.27673	1.82182	0.0725925	0.9969	-4.08996	0.9969	SMG1
ENSG00000130513	0.926163	0.879703	1.82154	0.0726352	0.9969	-4.16092	0.9969	GDF15
ENSG00000164794	1.13015	-1.32687	1.82113	0.0726989	0.9969	-4.2236	0.9969	KCNV1
ENSG00000234650	0.383623	1.00837	1.82012	0.0728545	0.9969	-4.14334	0.9969	PCCA-AS1
ENSG00000157625	-0.100598	5.86431	-1.81906	0.0730168	0.9969	-4.0851	0.9969	TAB3
ENSG00000106853	-0.384756	3.43089	-1.81904	0.073021	0.9969	-4.06146	0.9969	PTGR1
ENSG00000231121	0.866205	1.66202	1.81662	0.0733943	0.9969	-4.10296	0.9969	ENSG00000231121
ENSG00000064933	0.126559	5.70099	1.81634	0.0734369	0.9969	-4.08357	0.9969	PMS1
ENSG00000184486	0.184431	8.2605	1.81617	0.0734633	0.9969	-4.09756	0.9969	POU3F2
ENSG00000226752	-0.736035	4.43374	-1.81617	0.0734643	0.9969	-4.06187	0.9969	PSMD5-AS1
ENSG00000020129	-0.161878	5.26342	-1.81543	0.0735786	0.9969	-4.08275	0.9969	NCDN
ENSG00000140259	-0.133482	5.51555	-1.81525	0.0736061	0.9969	-4.0824	0.9969	MFAP1
ENSG00000235020	0.962802	-0.628098	1.81509	0.0736317	0.9969	-4.25048	0.9969	ENSG00000235020
ENSG00000204792	-1.11362	1.33744	-1.81489	0.0736625	0.9969	-4.13337	0.9969	ENSG00000204792
ENSG00000128309	0.162212	5.20962	1.81488	0.0736635	0.9969	-4.07061	0.9969	MPST
ENSG00000215630	0.327939	4.59736	1.81447	0.0737282	0.9969	-4.06892	0.9969	GUSBP9
ENSG00000169139	-0.10501	6.37732	-1.8144	0.0737389	0.9969	-4.09609	0.9969	UBE2V2
ENSG00000137100	-0.132478	5.20615	-1.81434	0.0737484	0.9969	-4.0771	0.9969	DCTN3
ENSG00000127990	-0.273147	5.44653	-1.81414	0.073779	0.9969	-4.08642	0.9969	SGCE
ENSG00000220392	0.375486	0.389921	1.81321	0.0739246	0.9969	-4.1813	0.9969	FCF1P5
ENSG00000122592	2.06308	-0.109793	1.81279	0.0739895	0.9969	-4.22864	0.9969	HOXA7
ENSG00000023330	-0.144682	5.18359	-1.81265	0.0740118	0.9969	-4.08144	0.9969	ALAS1
ENSG00000172461	0.702866	4.91597	1.81259	0.0740201	0.9969	-4.08113	0.9969	FUT9
ENSG00000215788	-0.350904	3.6911	-1.81234	0.0740597	0.9969	-4.06491	0.9969	TNFRSF25
ENSG00000169871	-0.204076	4.49935	-1.8117	0.0741598	0.9969	-4.06984	0.9969	TRIM56
ENSG00000188690	-0.171083	4.92704	-1.81147	0.0741947	0.9969	-4.07884	0.9969	UROS
ENSG00000171970	-0.26731	2.44861	-1.81055	0.0743394	0.9969	-4.0966	0.9969	ZNF57
ENSG00000237697	0.722299	0.438801	1.80993	0.0744364	0.9969	-4.19073	0.9969	LINC00312
ENSG00000162981	0.783218	2.18046	1.80983	0.0744515	0.9969	-4.08162	0.9969	FAM84A
ENSG00000266456	0.343503	1.61374	1.8095	0.0745039	0.9969	-4.13856	0.9969	ENSG00000266456
ENSG00000092758	0.930158	3.83493	1.80932	0.0745317	0.9969	-4.07027	0.9969	COL9A3
ENSG00000079931	0.998069	6.64415	1.80925	0.0745438	0.9969	-4.09606	0.9969	MOXD1
ENSG00000122490	-0.128213	4.77223	-1.80822	0.0747045	0.9969	-4.07905	0.9969	PQLC1
ENSG00000140522	0.589986	-0.349023	1.80666	0.0749502	0.9969	-4.24731	0.9969	RLBP1
ENSG00000049656	-0.144387	5.65549	-1.80665	0.0749517	0.9969	-4.09836	0.9969	CLPTM1L
ENSG00000186998	0.360766	4.39668	1.80625	0.0750147	0.9969	-4.07414	0.9969	EMID1
ENSG00000163081	-1.90296	-1.32263	-1.80516	0.0751876	0.9969	-4.30208	0.9969	CCDC140
ENSG00000117410	-0.17157	5.193	-1.8044	0.0753073	0.9969	-4.09404	0.9969	ATP6V0B
ENSG00000188677	-0.294711	0.861272	-1.80406	0.0753607	0.9969	-4.15122	0.9969	PARVB
ENSG00000247572	-0.22022	3.14469	-1.80387	0.0753908	0.9969	-4.08532	0.9969	ENSG00000247572
ENSG00000251497	0.408133	-0.446999	1.8037	0.0754181	0.9969	-4.25466	0.9969	ENSG00000251497
ENSG00000267758	0.266927	1.02774	1.80242	0.0756216	0.9969	-4.15773	0.9969	ENSG00000267758
ENSG00000231201	0.446684	0.293567	1.802	0.0756881	0.9969	-4.20995	0.9969	ENSG00000231201
ENSG00000182957	0.15389	7.45583	1.80194	0.0756978	0.9969	-4.11763	0.9969	SPATA13
ENSG00000106246	-0.171426	3.07744	-1.80132	0.0757964	0.9969	-4.08966	0.9969	PTCD1
ENSG00000198046	1.37525	3.39957	1.80057	0.0759152	0.9969	-4.08159	0.9969	ZNF667
ENSG00000070731	0.553923	2.64463	1.80055	0.0759188	0.9969	-4.09047	0.9969	ST6GALNAC2
ENSG00000250906	0.347501	-0.311157	1.80031	0.0759566	0.9969	-4.26074	0.9969	ENSG00000250906
ENSG00000246560	-0.214805	1.07524	-1.80025	0.0759657	0.9969	-4.15899	0.9969	ENSG00000246560
ENSG00000146007	-0.110403	5.61991	-1.79982	0.0760344	0.9969	-4.10591	0.9969	ZMAT2
ENSG00000149091	-0.149415	5.53493	-1.79969	0.0760554	0.9969	-4.10568	0.9969	DGKZ
ENSG00000160932	1.53364	1.03119	1.79925	0.0761263	0.9969	-4.16093	0.9969	LY6E
ENSG00000185420	-0.186533	4.15225	-1.79885	0.0761904	0.9969	-4.08182	0.9969	SMYD3
ENSG00000090539	0.481673	2.4079	1.79863	0.0762242	0.9969	-4.10751	0.9969	CHRD
ENSG00000260482	-0.123274	5.39636	-1.79833	0.0762722	0.9969	-4.10465	0.9969	ENSG00000260482
ENSG00000197977	0.555516	5.59717	1.79814	0.0763039	0.9969	-4.10065	0.9969	ELOVL2
ENSG00000244556	0.26638	0.930283	1.79787	0.0763461	0.9969	-4.16967	0.9969	ENSG00000244556
ENSG00000186416	-0.15239	4.73043	-1.79676	0.0765242	0.9969	-4.09253	0.9969	NKRF
ENSG00000130560	-0.108711	4.95424	-1.79635	0.0765894	0.9969	-4.09706	0.9969	UBAC1
ENSG00000148175	-0.513717	2.0219	-1.7963	0.0765983	0.9969	-4.12001	0.9969	STOM
ENSG00000259499	0.294621	0.310373	1.79613	0.0766252	0.9969	-4.20656	0.9969	ENSG00000259499
ENSG00000130600	0.960205	1.93592	1.79592	0.0766599	0.9969	-4.1262	0.9969	H19
ENSG00000119048	-0.147413	5.3507	-1.7959	0.0766625	0.9969	-4.10613	0.9969	UBE2B
ENSG00000088053	0.611097	0.522201	1.7956	0.0767108	0.9969	-4.18175	0.9969	GP6
ENSG00000162231	-0.151118	5.96014	-1.79552	0.0767239	0.9969	-4.11833	0.9969	NXF1
ENSG00000154122	-0.26314	4.83897	-1.79544	0.0767357	0.9969	-4.09977	0.9969	ANKH
ENSG00000184274	0.335523	0.179448	1.79437	0.0769087	0.9969	-4.19649	0.9969	LINC00315
ENSG00000152822	-0.811592	1.67972	-1.79408	0.0769552	0.9969	-4.11682	0.9969	GRM1
ENSG00000120705	-0.159921	6.89156	-1.79381	0.0769985	0.9969	-4.12791	0.9969	ETF1
ENSG00000149295	0.937015	-0.0780232	1.79237	0.0772303	0.9969	-4.25478	0.9969	DRD2
ENSG00000256188	0.336346	1.91921	1.79221	0.0772573	0.9969	-4.12919	0.9969	TAS2R30
ENSG00000134590	-0.125573	5.62757	-1.792	0.0772914	0.9969	-4.11825	0.9969	FAM127A
ENSG00000205147	0.2682	0.142867	1.79148	0.0773755	0.9969	-4.21515	0.9969	ENSG00000205147
ENSG00000139278	-0.288164	4.66514	-1.7912	0.0774198	0.9969	-4.10021	0.9969	GLIPR1
ENSG00000099785	-0.137581	4.1794	-1.79089	0.0774705	0.9969	-4.09232	0.9969	MARCH2
ENSG00000164902	-0.149632	5.62187	-1.79087	0.0774743	0.9969	-4.11928	0.9969	PHAX
ENSG00000267924	0.32392	0.734078	1.79042	0.0775467	0.9969	-4.194	0.9969	ENSG00000267924
ENSG00000259407	0.421182	2.41272	1.79021	0.0775811	0.9969	-4.11991	0.9969	ENSG00000259407
ENSG00000184060	-0.412366	-0.124224	-1.78921	0.0777424	0.9969	-4.19179	0.9969	ADAP2
ENSG00000155760	0.560673	7.54374	1.78865	0.0778333	0.9969	-4.1351	0.9969	FZD7
ENSG00000185046	-0.700719	3.89615	-1.78758	0.0780082	0.9969	-4.09747	0.9969	ANKS1B
ENSG00000099251	-1.19065	-0.617178	-1.78731	0.0780525	0.9969	-4.28436	0.9969	HSD17B7P2
ENSG00000167889	-0.289851	5.085	-1.78642	0.0781981	0.9969	-4.11267	0.9969	MGAT5B
ENSG00000058091	-0.176161	6.72934	-1.78611	0.0782475	0.9969	-4.138	0.9969	CDK14
ENSG00000090432	-0.124491	4.48825	-1.78606	0.0782557	0.9969	-4.10237	0.9969	MUL1
ENSG00000254560	-0.721387	-0.0580743	-1.7858	0.078298	0.9969	-4.22181	0.9969	ENSG00000254560
ENSG00000213762	-0.097348	5.68221	-1.7857	0.0783157	0.9969	-4.12528	0.9969	ZNF134
ENSG00000127418	0.309289	5.72854	1.78468	0.0784826	0.9969	-4.12585	0.9969	FGFRL1
ENSG00000254245	-1.03112	0.841571	-1.78448	0.0785145	0.9969	-4.17399	0.9969	PCDHGA3
ENSG00000239351	0.347085	0.21695	1.78446	0.0785181	0.9969	-4.22673	0.9969	NPM1P29
ENSG00000116478	-0.146998	5.91162	-1.78408	0.0785796	0.9969	-4.12931	0.9969	HDAC1
ENSG00000005020	0.690812	2.88104	1.78389	0.0786122	0.9969	-4.1138	0.9969	SKAP2
ENSG00000269694	0.337502	0.575244	1.78374	0.0786362	0.9969	-4.18815	0.9969	ENSG00000269694
ENSG00000163888	-0.366736	1.57511	-1.78355	0.0786678	0.9969	-4.14001	0.9969	CAMK2N2
ENSG00000163485	0.46839	2.87863	1.78346	0.0786823	0.9969	-4.11157	0.9969	ADORA1
ENSG00000118762	0.161009	5.97703	1.78307	0.078746	0.9969	-4.13241	0.9969	PKD2
ENSG00000102683	0.396866	1.97865	1.78306	0.0787469	0.9969	-4.14019	0.9969	SGCG
ENSG00000164091	-0.0915638	7.56254	-1.78296	0.0787639	0.9969	-4.1448	0.9969	WDR82
ENSG00000135899	-0.580043	1.67386	-1.78271	0.0788058	0.9969	-4.13649	0.9969	SP110
ENSG00000158792	-0.135	3.06324	-1.78266	0.0788134	0.9969	-4.1054	0.9969	SPATA2L
ENSG00000142694	-0.218491	3.16078	-1.78207	0.0789096	0.9969	-4.10924	0.9969	EVA1B
ENSG00000185127	0.114935	5.66029	1.78201	0.0789197	0.9969	-4.12746	0.9969	C6orf120
ENSG00000152137	1.40163	-0.662386	1.78156	0.0789937	0.9969	-4.21806	0.9969	HSPB8
ENSG00000102595	0.143568	6.58293	1.78071	0.0791339	0.9969	-4.14397	0.9969	UGGT2
ENSG00000188732	-0.690599	2.67669	-1.78066	0.0791421	0.9969	-4.12066	0.9969	FAM221A
ENSG00000116161	-0.217555	6.09204	-1.78052	0.0791665	0.9969	-4.1391	0.9969	CACYBP
ENSG00000014824	-0.100929	7.18503	-1.78017	0.0792233	0.9969	-4.14796	0.9969	SLC30A9
ENSG00000108773	-0.151371	5.3852	-1.77987	0.0792737	0.9969	-4.13114	0.9969	KAT2A
ENSG00000052841	0.145211	7.27293	1.77982	0.079281	0.9969	-4.14887	0.9969	TTC17
ENSG00000243156	-0.152379	6.80165	-1.77961	0.0793166	0.9969	-4.14788	0.9969	MICAL3
ENSG00000187959	0.266545	-0.0336459	1.77867	0.079471	0.9969	-4.24895	0.9969	CPSF4L
ENSG00000141401	-0.601471	2.86908	-1.77828	0.0795357	0.9969	-4.12667	0.9969	IMPA2
ENSG00000229944	-0.238041	0.957579	-1.77759	0.0796496	0.9969	-4.18507	0.9969	ENSG00000229944
ENSG00000232686	0.321888	-0.0130384	1.77737	0.0796875	0.9969	-4.25092	0.9969	ARID4B-IT1
ENSG00000174446	-0.112635	3.74993	-1.7772	0.0797146	0.9969	-4.10666	0.9969	SNAPC5
ENSG00000163032	0.843221	1.85302	1.77645	0.0798391	0.9969	-4.13681	0.9969	VSNL1
ENSG00000129055	-0.168284	5.6671	-1.7758	0.0799481	0.9969	-4.13991	0.9969	ANAPC13
ENSG00000197933	-0.518727	3.29266	-1.77545	0.0800057	0.9969	-4.11485	0.9969	ZNF823
ENSG00000151838	-0.315859	0.206141	-1.77473	0.0801257	0.9969	-4.21433	0.9969	CCDC175
ENSG00000158828	-0.147674	4.36294	-1.77412	0.0802277	0.9969	-4.11913	0.9969	PINK1
ENSG00000259735	0.371463	-0.134192	1.77358	0.0803166	0.9969	-4.2623	0.9969	ENSG00000259735
ENSG00000185453	0.137626	2.55577	1.77332	0.0803616	0.9969	-4.13236	0.9969	C19orf68
ENSG00000228061	0.489361	0.246299	1.77314	0.080391	0.9969	-4.22721	0.9969	ENSG00000228061
ENSG00000214826	0.387701	3.08175	1.77284	0.0804402	0.9969	-4.12829	0.9969	DDX12P
ENSG00000154645	0.794416	2.54963	1.77269	0.0804669	0.9969	-4.11398	0.9969	CHODL
ENSG00000004848	0.949894	-0.790616	1.77228	0.0805342	0.9969	-4.23485	0.9969	ARX
ENSG00000164494	-0.122002	3.98925	-1.77221	0.0805458	0.9969	-4.11251	0.9969	PDSS2
ENSG00000170881	-0.100168	5.76469	-1.77196	0.0805888	0.9969	-4.14557	0.9969	RNF139
ENSG00000182809	0.290291	5.87807	1.77187	0.080604	0.9969	-4.14781	0.9969	CRIP2
ENSG00000151806	0.102604	6.4572	1.7714	0.0806816	0.9969	-4.15607	0.9969	GUF1
ENSG00000116260	0.242373	5.1284	1.77103	0.0807435	0.9969	-4.13639	0.9969	QSOX1
ENSG00000127314	-0.12672	6.04409	-1.77081	0.0807813	0.9969	-4.15291	0.9969	RAP1B
ENSG00000185129	-0.187409	3.88247	-1.77069	0.0808004	0.9969	-4.11421	0.9969	PURA
ENSG00000125648	-0.171607	6.09819	-1.77019	0.0808843	0.9969	-4.15487	0.9969	SLC25A23
ENSG00000265194	0.254073	2.85961	1.76999	0.080919	0.9969	-4.13307	0.9969	ENSG00000265194
ENSG00000196562	0.800543	5.66338	1.76906	0.0810751	0.9969	-4.15009	0.9969	SULF2
ENSG00000130517	0.290853	5.78125	1.76881	0.0811165	0.9969	-4.15087	0.9969	PGPEP1
ENSG00000220744	0.450608	0.272693	1.76784	0.0812799	0.9969	-4.23693	0.9969	RPL5P18
ENSG00000011105	0.301927	4.98282	1.76763	0.0813157	0.9969	-4.13887	0.9969	TSPAN9
ENSG00000174695	-0.122394	7.56022	-1.76724	0.0813814	0.9969	-4.16636	0.9969	TMEM167A
ENSG00000244300	0.803181	-0.01093	1.76708	0.081409	0.9969	-4.24049	0.9969	ENSG00000244300
ENSG00000230989	-0.16381	7.49495	-1.76616	0.0815644	0.9969	-4.16779	0.9969	HSBP1
ENSG00000135452	-0.111184	5.28594	-1.76594	0.0816006	0.9969	-4.14546	0.9969	TSPAN31
ENSG00000160229	0.250554	3.27896	1.76538	0.0816963	0.9969	-4.12867	0.9969	ZNF66
ENSG00000140548	0.160227	5.60093	1.76337	0.0820368	0.9969	-4.1515	0.9969	ZNF710
ENSG00000178537	-0.194868	3.25176	-1.76336	0.0820385	0.9969	-4.12541	0.9969	SLC25A20
ENSG00000107147	-0.534634	-0.187124	-1.76308	0.0820861	0.9969	-4.23547	0.9969	KCNT1
ENSG00000151929	-0.322003	4.90312	-1.76302	0.0820961	0.9969	-4.14405	0.9969	BAG3
ENSG00000256323	0.291186	1.73031	1.76286	0.0821232	0.9969	-4.16132	0.9969	ENSG00000256323
ENSG00000204653	0.331964	1.03416	1.76284	0.082127	0.9969	-4.1864	0.9969	ASPDH
ENSG00000049167	0.100894	4.81343	1.76224	0.0822288	0.9969	-4.13439	0.9969	ERCC8
ENSG00000011201	1.07811	5.86937	1.76174	0.0823134	0.9969	-4.16159	0.9969	KAL1
ENSG00000031823	-0.0899129	5.94692	-1.76091	0.0824562	0.9969	-4.16291	0.9969	RANBP3
ENSG00000167740	-0.200373	4.27467	-1.76022	0.0825741	0.9969	-4.1333	0.9969	CYB5D2
ENSG00000244926	0.288013	1.12393	1.7584	0.0828843	0.9969	-4.18466	0.9969	ALKBH3-AS1
ENSG00000165655	0.7456	4.07747	1.75755	0.0830311	0.9969	-4.13382	0.9969	ZNF503
ENSG00000100906	-0.189227	3.71882	-1.75744	0.0830487	0.9969	-4.1292	0.9969	NFKBIA
ENSG00000211553	0.372473	0.477835	1.75741	0.0830553	0.9969	-4.23752	0.9969	ENSG00000211553
ENSG00000219712	0.307481	-0.115691	1.75612	0.0832764	0.9969	-4.26166	0.9969	ENSG00000219712
ENSG00000145908	0.901549	5.13871	1.75536	0.0834073	0.9969	-4.14533	0.9969	ZNF300
ENSG00000069667	0.424744	5.35197	1.75491	0.0834841	0.9969	-4.16601	0.9969	RORA
ENSG00000092054	-0.544113	1.70814	-1.7548	0.083503	0.9969	-4.16105	0.9969	MYH7
ENSG00000104728	0.199768	6.34282	1.75425	0.0835976	0.9969	-4.17771	0.9969	ARHGEF10
ENSG00000251405	0.308105	1.3568	1.75421	0.0836055	0.9969	-4.18323	0.9969	ENSG00000251405
ENSG00000077522	0.948641	2.48557	1.75407	0.0836299	0.9969	-4.13808	0.9969	ACTN2
ENSG00000145088	-0.230445	1.88581	-1.75386	0.0836654	0.9969	-4.16327	0.9969	EAF2
ENSG00000226823	0.300797	0.817042	1.75335	0.0837547	0.9969	-4.20956	0.9969	ENSG00000226823
ENSG00000263219	0.238752	1.01353	1.75332	0.0837583	0.9969	-4.19573	0.9969	RYKP1
ENSG00000263826	-0.233335	1.74042	-1.75326	0.0837688	0.9969	-4.17377	0.9969	ENSG00000263826
ENSG00000138757	-0.120214	8.1891	-1.75277	0.0838536	0.9969	-4.18524	0.9969	G3BP2
ENSG00000259709	0.299326	-0.142008	1.75266	0.083874	0.9969	-4.24623	0.9969	ENSG00000259709
ENSG00000254463	0.268955	0.67209	1.75252	0.0838967	0.9969	-4.21276	0.9969	ENSG00000254463
ENSG00000150316	-0.165299	5.55044	-1.75248	0.0839035	0.9969	-4.16745	0.9969	CWC15
ENSG00000071794	-0.222828	7.27259	-1.75223	0.083947	0.9969	-4.18571	0.9969	HLTF
ENSG00000211448	1.1747	1.66014	1.75204	0.083981	0.9969	-4.14695	0.9969	DIO2
ENSG00000253447	-0.617971	-1.43886	-1.75184	0.0840147	0.9969	-4.29308	0.9969	ENSG00000253447
ENSG00000131435	-0.326001	3.96789	-1.75182	0.0840189	0.9969	-4.1401	0.9969	PDLIM4
ENSG00000181873	-0.165441	3.95423	-1.7504	0.0842657	0.9969	-4.13824	0.9969	IBA57
ENSG00000224855	0.196633	1.3801	1.74946	0.0844278	0.9969	-4.18558	0.9969	OPA1-AS1
ENSG00000171476	1.59029	3.96992	1.74883	0.0845377	0.9969	-4.14226	0.9969	HOPX
ENSG00000153814	-0.252181	4.66116	-1.74882	0.0845401	0.9969	-4.15541	0.9969	JAZF1
ENSG00000268362	0.188751	3.95078	1.7488	0.0845426	0.9969	-4.13917	0.9969	ENSG00000268362
ENSG00000107077	0.127361	4.7654	1.748	0.0846824	0.9969	-4.15569	0.9969	KDM4C
ENSG00000198453	-0.180661	4.83784	-1.7479	0.0847	0.9969	-4.15923	0.9969	ZNF568
ENSG00000099899	-0.128996	4.1005	-1.74777	0.084723	0.9969	-4.14243	0.9969	TRMT2A
ENSG00000225193	0.276772	0.370146	1.7476	0.0847534	0.9969	-4.23378	0.9969	RPS12P26
ENSG00000230010	0.360778	-0.298637	1.74694	0.0848673	0.9969	-4.28907	0.9969	ENSG00000230010
ENSG00000100360	-0.158833	6.06224	-1.74639	0.0849634	0.9969	-4.18597	0.9969	IFT27
ENSG00000165495	0.501711	4.89655	1.7461	0.0850151	0.9969	-4.16093	0.9969	PKNOX2
ENSG00000120694	-0.326705	7.08642	-1.74604	0.0850245	0.9969	-4.19447	0.9969	HSPH1
ENSG00000153029	-0.503212	-0.579041	-1.7445	0.0852957	0.9969	-4.24525	0.9969	MR1
ENSG00000130649	0.347462	1.23354	1.74416	0.0853544	0.9969	-4.18562	0.9969	CYP2E1
ENSG00000107263	-0.150203	6.77835	-1.74333	0.0855001	0.9969	-4.19708	0.9969	RAPGEF1
ENSG00000144668	0.517109	3.37069	1.74327	0.0855106	0.9969	-4.15063	0.9969	ITGA9
ENSG00000164308	0.509489	2.7204	1.74313	0.0855358	0.9969	-4.1523	0.9969	ERAP2
ENSG00000074047	0.263739	5.6195	1.7431	0.0855407	0.9969	-4.1665	0.9969	GLI2
ENSG00000266783	0.308741	-0.100784	1.74252	0.0856436	0.9969	-4.283	0.9969	ENSG00000266783
ENSG00000173193	-0.425754	5.38049	-1.74173	0.0857819	0.9969	-4.18204	0.9969	PARP14
ENSG00000233895	0.227856	1.36593	1.74172	0.0857845	0.9969	-4.19495	0.9969	ENSG00000233895
ENSG00000144152	0.450076	4.50285	1.7416	0.0858054	0.9969	-4.16248	0.9969	FBLN7
ENSG00000092203	-0.0646576	6.35771	-1.74147	0.0858278	0.9969	-4.19569	0.9969	TOX4
ENSG00000157227	-0.655588	3.52942	-1.74075	0.0859546	0.9969	-4.14805	0.9969	MMP14
ENSG00000165688	-0.12727	5.12926	-1.74064	0.0859749	0.9969	-4.17197	0.9969	PMPCA
ENSG00000120160	0.687362	-0.188194	1.74059	0.0859825	0.9969	-4.30042	0.9969	EQTN
ENSG00000105281	0.388041	5.1856	1.74049	0.0860011	0.9969	-4.16445	0.9969	SLC1A5
ENSG00000115365	0.146045	6.91625	1.73997	0.0860934	0.9969	-4.20101	0.9969	LANCL1
ENSG00000226440	0.637532	-0.399817	1.73981	0.0861204	0.9969	-4.29937	0.9969	ENSG00000226440
ENSG00000234290	-0.309346	0.611256	-1.73966	0.0861473	0.9969	-4.20874	0.9969	ENSG00000234290
ENSG00000122574	0.659792	2.57397	1.73963	0.0861527	0.9969	-4.15844	0.9969	WIPF3
ENSG00000134551	0.321113	0.364182	1.7393	0.0862119	0.9969	-4.24356	0.9969	PRH2
ENSG00000243587	-0.399708	1.35591	-1.73872	0.0863138	0.9969	-4.18773	0.9969	C6orf183
ENSG00000144681	1.24951	0.381136	1.73841	0.0863695	0.9969	-4.2208	0.9969	STAC
ENSG00000166839	0.210216	3.64411	1.73833	0.0863827	0.9969	-4.15087	0.9969	ANKDD1A
ENSG00000183077	-0.234223	3.32496	-1.73814	0.0864164	0.9969	-4.15531	0.9969	AFMID
ENSG00000151746	0.198989	6.90232	1.73803	0.0864359	0.9969	-4.20435	0.9969	BICD1
ENSG00000049618	0.125337	7.41851	1.73747	0.0865358	0.9969	-4.2065	0.9969	ARID1B
ENSG00000108255	0.426883	0.608145	1.73735	0.0865565	0.9969	-4.24189	0.9969	CRYBA1
ENSG00000090565	-0.142319	6.27847	-1.73722	0.0865808	0.9969	-4.2015	0.9969	RAB11FIP3
ENSG00000136485	-0.111656	8.29673	-1.73684	0.0866476	0.9969	-4.2066	0.9969	DCAF7
ENSG00000237637	0.342909	-0.0151632	1.73668	0.0866764	0.9969	-4.26059	0.9969	FRY-AS1
ENSG00000105325	-0.136729	5.87647	-1.7365	0.0867083	0.9969	-4.19534	0.9969	FZR1
ENSG00000176903	-0.15576	7.25343	-1.73603	0.0867925	0.9969	-4.20834	0.9969	PNMA1
ENSG00000119986	-0.203738	1.51027	-1.73485	0.0870017	0.9969	-4.18062	0.9969	AVPI1
ENSG00000112137	0.354525	4.43222	1.73464	0.087039	0.9969	-4.16569	0.9969	PHACTR1
ENSG00000237502	0.236138	0.687992	1.73431	0.0870984	0.9969	-4.23367	0.9969	ENSG00000237502
ENSG00000189171	-0.319937	4.29725	-1.73414	0.0871288	0.9969	-4.15814	0.9969	S100A13
ENSG00000267028	0.373447	-0.145159	1.73393	0.087167	0.9969	-4.28606	0.9969	ENSG00000267028
ENSG00000106823	-0.630146	1.95707	-1.7335	0.0872436	0.9969	-4.16897	0.9969	ECM2
ENSG00000149115	0.140852	6.69334	1.73299	0.0873341	0.9969	-4.20803	0.9969	TNKS1BP1
ENSG00000232372	0.228041	1.06016	1.73288	0.0873544	0.9969	-4.21337	0.9969	ENSG00000232372
ENSG00000184786	0.237078	0.495565	1.73276	0.087375	0.9969	-4.24502	0.9969	TCTE3
ENSG00000140455	0.112965	6.44791	1.73271	0.0873849	0.9969	-4.20351	0.9969	USP3
ENSG00000104888	0.643903	-0.189108	1.73224	0.0874693	0.9969	-4.26369	0.9969	SLC17A7
ENSG00000136206	0.176007	2.51933	1.73206	0.0875017	0.9969	-4.17304	0.9969	SPDYE1
ENSG00000132855	0.333081	2.17272	1.73177	0.0875531	0.9969	-4.17819	0.9969	ANGPTL3
ENSG00000130699	0.136305	5.0159	1.73136	0.0876267	0.9969	-4.17824	0.9969	TAF4
ENSG00000260669	-0.15589	0.638616	-1.73009	0.087854	0.9969	-4.23371	0.9969	ENSG00000260669
ENSG00000256222	0.229137	0.229176	1.72862	0.0881185	0.9969	-4.26285	0.9969	MTRNR2L3
ENSG00000267621	-0.383614	0.403897	-1.72807	0.0882175	0.9969	-4.2515	0.9969	ENSG00000267621
ENSG00000188010	-0.230189	3.78417	-1.7279	0.0882489	0.9969	-4.16399	0.9969	MORN2
ENSG00000224707	0.344742	0.312533	1.72674	0.0884592	0.9969	-4.26956	0.9969	E2F3-IT1
ENSG00000166292	-0.685144	0.769803	-1.72595	0.0886007	0.9969	-4.2268	0.9969	TMEM100
ENSG00000166823	-0.41619	-0.3004	-1.72561	0.0886632	0.9969	-4.26471	0.9969	MESP1
ENSG00000089057	-0.147914	6.27453	-1.72542	0.0886972	0.9969	-4.21743	0.9969	SLC23A2
ENSG00000215548	-0.302257	2.04721	-1.72515	0.0887469	0.9969	-4.18667	0.9969	ENSG00000215548
ENSG00000255837	0.308025	1.52787	1.72422	0.0889146	0.9969	-4.20172	0.9969	TAS2R20
ENSG00000175183	0.271606	5.88714	1.7241	0.0889361	0.9969	-4.21049	0.9969	CSRP2
ENSG00000011028	0.301069	8.72174	1.72364	0.0890209	0.9969	-4.22231	0.9969	MRC2
ENSG00000267560	0.220179	0.908237	1.72347	0.0890503	0.9969	-4.22258	0.9969	ENSG00000267560
ENSG00000127311	0.224873	4.1571	1.72289	0.0891561	0.9969	-4.1706	0.9969	HELB
ENSG00000044446	-0.116464	5.09017	-1.72281	0.0891704	0.9969	-4.19603	0.9969	PHKA2
ENSG00000121848	-0.132641	5.15512	-1.72271	0.089189	0.9969	-4.19687	0.9969	RNF115
ENSG00000166770	1.43068	2.73029	1.7227	0.0891909	0.9969	-4.17376	0.9969	ZNF667-AS1
ENSG00000010322	-0.0905822	7.35277	-1.72263	0.0892039	0.9969	-4.2264	0.9969	NISCH
ENSG00000161326	-0.200362	3.86237	-1.72221	0.0892808	0.9969	-4.16967	0.9969	DUSP14
ENSG00000205464	0.20837	3.62277	1.722	0.0893189	0.9969	-4.16905	0.9969	ATP6AP1L
ENSG00000164488	1.06722	-0.481171	1.7214	0.089429	0.9969	-4.31107	0.9969	DACT2
ENSG00000107036	0.100184	6.01396	1.72137	0.0894329	0.9969	-4.21567	0.9969	KIAA1432
ENSG00000029725	-0.112041	7.20771	-1.72108	0.089486	0.9969	-4.228	0.9969	RABEP1
ENSG00000228729	0.34897	0.0239751	1.72092	0.089516	0.9969	-4.27432	0.9969	ENSG00000228729
ENSG00000115226	-0.192717	4.94162	-1.7203	0.0896289	0.9969	-4.20138	0.9969	FNDC4
ENSG00000227230	0.274232	1.10071	1.72022	0.0896436	0.9969	-4.22666	0.9969	ENSG00000227230
ENSG00000153936	-0.177271	7.179	-1.71999	0.089686	0.9969	-4.22905	0.9969	HS2ST1
ENSG00000166225	-0.129117	7.09192	-1.71982	0.0897172	0.9969	-4.22953	0.9969	FRS2
ENSG00000072952	-0.46585	3.55413	-1.71981	0.0897184	0.9969	-4.17273	0.9969	MRVI1
ENSG00000148826	1.11199	3.0066	1.71953	0.0897704	0.9969	-4.17367	0.9969	NKX6-2
ENSG00000241061	0.299455	0.785896	1.71925	0.0898203	0.9969	-4.22705	0.9969	RPL5P1
ENSG00000080618	0.251363	1.33796	1.71863	0.089934	0.9969	-4.21801	0.9969	CPB2
ENSG00000267638	-0.436732	-0.238955	-1.7179	0.0900689	0.9969	-4.30302	0.9969	ENSG00000267638
ENSG00000253168	0.375445	0.563217	1.71785	0.0900783	0.9969	-4.26217	0.9969	ENSG00000253168
ENSG00000169330	-0.460631	3.44401	-1.71761	0.0901223	0.9969	-4.17715	0.9969	KIAA1024
ENSG00000166446	-0.55668	-0.909373	-1.71722	0.0901942	0.9969	-4.29607	0.9969	CDYL2
ENSG00000117592	-0.195272	6.86898	-1.71718	0.0902003	0.9969	-4.23156	0.9969	PRDX6
ENSG00000251023	0.262648	0.459425	1.71718	0.090201	0.9969	-4.24691	0.9969	ENSG00000251023
ENSG00000206199	0.557703	1.50207	1.71708	0.0902187	0.9969	-4.1936	0.9969	ANKUB1
ENSG00000006282	0.235049	4.66505	1.71633	0.090357	0.9969	-4.19991	0.9969	SPATA20
ENSG00000224189	1.40178	-1.60056	1.71416	0.0907575	0.9969	-4.38809	0.9969	HOXD-AS1
ENSG00000167291	0.160151	7.68026	1.71398	0.0907908	0.9969	-4.23798	0.9969	TBC1D16
ENSG00000251562	0.232277	14.2552	1.71379	0.0908249	0.9969	-4.20117	0.9969	MALAT1
ENSG00000150630	-0.535847	1.33746	-1.71363	0.0908543	0.9969	-4.21276	0.9969	VEGFC
ENSG00000139219	-0.928174	4.08942	-1.71272	0.0910233	0.9969	-4.18078	0.9969	COL2A1
ENSG00000055813	0.778482	-0.310803	1.71148	0.0912528	0.9969	-4.25336	0.9969	CCDC85A
ENSG00000070540	0.22777	3.71075	1.71117	0.0913111	0.9969	-4.18081	0.9969	WIPI1
ENSG00000099991	0.184258	6.98826	1.71112	0.0913197	0.9969	-4.23961	0.9969	CABIN1
ENSG00000227487	0.444476	0.846906	1.71092	0.0913575	0.9969	-4.24163	0.9969	NCAM1-AS1
ENSG00000204444	0.126794	2.33755	1.71063	0.0914099	0.9969	-4.19724	0.9969	APOM
ENSG00000259485	-1.10386	-1.50729	-1.71061	0.0914147	0.9969	-4.37864	0.9969	ENSG00000259485
ENSG00000139132	0.167433	6.73567	1.71057	0.0914213	0.9969	-4.2376	0.9969	FGD4
ENSG00000146938	0.310721	6.94186	1.71047	0.0914398	0.9969	-4.24059	0.9969	NLGN4X
ENSG00000257894	0.312673	1.07173	1.7101	0.0915094	0.9969	-4.22728	0.9969	ENSG00000257894
ENSG00000251271	0.326075	-0.122485	1.70992	0.0915422	0.9969	-4.29753	0.9969	ALG1L7P
ENSG00000250045	0.335146	1.2451	1.70965	0.0915924	0.9969	-4.21856	0.9969	CBX3P3
ENSG00000101188	-0.581193	0.313018	-1.7093	0.0916587	0.9969	-4.24226	0.9969	NTSR1
ENSG00000070366	-0.093152	6.41851	-1.70902	0.0917106	0.9969	-4.23934	0.9969	SMG6
ENSG00000209418	0.189858	3.68031	1.70884	0.0917432	0.9969	-4.18472	0.9969	ENSG00000209418
ENSG00000082269	0.139192	6.99045	1.70847	0.0918125	0.9969	-4.24439	0.9969	FAM135A
ENSG00000239388	0.222273	1.56854	1.70786	0.0919258	0.9969	-4.21278	0.9969	ASB14
ENSG00000155984	-0.84578	2.49767	-1.70747	0.092	0.9969	-4.19527	0.9969	TMEM185A
ENSG00000173401	0.463126	1.26602	1.70659	0.0921641	0.9969	-4.22254	0.9969	GLIPR1L1
ENSG00000163082	-0.553601	1.55702	-1.7064	0.0921986	0.9969	-4.2066	0.9969	SGPP2
ENSG00000236618	-0.269168	0.370924	-1.70611	0.0922535	0.9969	-4.27195	0.9969	PITPNA-AS1
ENSG00000231794	-0.396064	0.265898	-1.70608	0.0922587	0.9969	-4.26343	0.9969	ENSG00000231794
ENSG00000223884	0.396074	0.121829	1.70599	0.0922754	0.9969	-4.29383	0.9969	ENSG00000223884
ENSG00000257438	0.468739	1.03047	1.70567	0.0923356	0.9969	-4.24549	0.9969	ENSG00000257438
ENSG00000105176	-0.0936318	6.45279	-1.7049	0.0924799	0.9969	-4.24415	0.9969	URI1
ENSG00000265218	0.309826	1.99794	1.70449	0.0925574	0.9969	-4.20713	0.9969	ENSG00000265218
ENSG00000178988	-0.111994	6.16008	-1.70374	0.0926984	0.9969	-4.24309	0.9969	MRFAP1L1
ENSG00000186866	-0.202426	5.47349	-1.70338	0.0927663	0.9969	-4.23382	0.9969	POFUT2
ENSG00000146910	-0.594783	4.12296	-1.70269	0.0928958	0.9969	-4.19213	0.9969	CNPY1
ENSG00000251363	0.297739	2.90566	1.70214	0.0929987	0.9969	-4.19585	0.9969	ENSG00000251363
ENSG00000234943	0.26877	0.632427	1.70195	0.0930341	0.9969	-4.25244	0.9969	ENSG00000234943
ENSG00000143429	-0.618031	3.26773	-1.70156	0.0931073	0.9969	-4.19178	0.9969	ENSG00000143429
ENSG00000255224	-0.202238	0.862713	-1.70128	0.0931613	0.9969	-4.24147	0.9969	ENSG00000255224
ENSG00000225527	0.299638	0.919014	1.70126	0.093164	0.9969	-4.24142	0.9969	ENSG00000225527
ENSG00000214534	0.410922	0.796233	1.70121	0.0931746	0.9969	-4.25683	0.9969	ZNF705E
ENSG00000197965	-0.132726	7.30542	-1.70105	0.093205	0.9969	-4.25496	0.9969	MPZL1
ENSG00000160712	-0.427389	1.12015	-1.70078	0.0932554	0.9969	-4.2235	0.9969	IL6R
ENSG00000121022	-0.0956174	5.36265	-1.70074	0.0932622	0.9969	-4.22949	0.9969	COPS5
ENSG00000203306	0.271479	0.278603	1.70064	0.093282	0.9969	-4.28466	0.9969	ENSG00000203306
ENSG00000108231	0.714179	1.3916	1.70055	0.0932991	0.9969	-4.20804	0.9969	LGI1
ENSG00000116299	-0.362418	2.92803	-1.70055	0.0932996	0.9969	-4.19264	0.9969	KIAA1324
ENSG00000131495	-0.161691	3.97226	-1.69942	0.0935128	0.9969	-4.19543	0.9969	NDUFA2
ENSG00000017373	0.319958	5.22219	1.69861	0.0936658	0.9969	-4.23573	0.9969	SRCIN1
ENSG00000197047	0.965324	-0.917555	1.69836	0.0937127	0.9969	-4.3355	0.9969	ENSG00000197047
ENSG00000048471	-0.135648	5.3098	-1.69823	0.0937373	0.9969	-4.23197	0.9969	SNX29
ENSG00000247629	0.169738	2.25701	1.69805	0.0937712	0.9969	-4.20975	0.9969	ENSG00000247629
ENSG00000173627	0.255913	1.17889	1.69745	0.0938851	0.9969	-4.22984	0.9969	APOBEC4
ENSG00000139428	0.21585	4.34527	1.69743	0.0938892	0.9969	-4.20016	0.9969	MMAB
ENSG00000119950	-0.185075	6.06322	-1.69737	0.0939004	0.9969	-4.25108	0.9969	MXI1
ENSG00000072062	-0.138619	5.65313	-1.69719	0.0939358	0.9969	-4.24064	0.9969	PRKACA
ENSG00000168614	0.172388	4.55526	1.69481	0.0943884	0.9969	-4.21426	0.9969	NBPF9
ENSG00000069998	0.143999	4.54038	1.69457	0.0944337	0.9969	-4.20944	0.9969	CECR5
ENSG00000168259	-0.0979059	6.18371	-1.69399	0.0945453	0.9969	-4.25423	0.9969	DNAJC7
ENSG00000214827	0.207142	1.06315	1.6937	0.094599	0.9969	-4.24911	0.9969	MTCP1
ENSG00000229132	0.402927	0.0338729	1.69367	0.0946055	0.9969	-4.3107	0.9969	EIF4A1P10
ENSG00000170315	-0.31346	6.59923	-1.6936	0.0946182	0.9969	-4.25894	0.9969	UBB
ENSG00000183098	0.295836	5.57694	1.69332	0.0946722	0.9969	-4.24398	0.9969	GPC6
ENSG00000198060	-0.0876908	6.27228	-1.6929	0.0947532	0.9969	-4.25761	0.9969	MARCH5
ENSG00000136143	-0.10798	5.64759	-1.69273	0.0947849	0.9969	-4.24857	0.9969	SUCLA2
ENSG00000269388	-0.234566	0.616071	-1.69272	0.0947865	0.9969	-4.25098	0.9969	ENSG00000269388
ENSG00000266541	0.279627	0.465058	1.69262	0.0948065	0.9969	-4.27469	0.9969	ENSG00000266541
ENSG00000249850	0.248587	1.38677	1.69257	0.0948165	0.9969	-4.23724	0.9969	KRT18P31
ENSG00000155111	0.148183	6.22424	1.69249	0.0948314	0.9969	-4.2555	0.9969	CDK19
ENSG00000227188	0.237928	0.37183	1.6924	0.094848	0.9969	-4.27965	0.9969	ENSG00000227188
ENSG00000215068	-0.269154	2.26983	-1.69142	0.0950368	0.9969	-4.21462	0.9969	ENSG00000215068
ENSG00000119401	-0.149383	4.83142	-1.69108	0.0951011	0.9969	-4.22892	0.9969	TRIM32
ENSG00000228232	-0.420543	-0.216099	-1.69036	0.0952391	0.9969	-4.32085	0.9969	GAPDHP1
ENSG00000247728	0.268823	1.36197	1.69032	0.0952474	0.9969	-4.23974	0.9969	ENSG00000247728
ENSG00000001497	-0.0957218	5.34272	-1.69029	0.0952525	0.9969	-4.24175	0.9969	LAS1L
ENSG00000219392	0.251965	0.795957	1.69015	0.0952805	0.9969	-4.26411	0.9969	ENSG00000219392
ENSG00000146386	0.347547	3.05218	1.68955	0.0953962	0.9969	-4.20783	0.9969	ABRACL
ENSG00000130684	0.155915	3.37638	1.68953	0.0953993	0.9969	-4.20379	0.9969	ZNF337
ENSG00000267039	0.419894	-0.276576	1.68953	0.0953995	0.9969	-4.31708	0.9969	ENSG00000267039
ENSG00000182993	-0.220017	1.62068	-1.6887	0.0955584	0.9969	-4.23255	0.9969	C12orf60
ENSG00000174564	0.337472	-0.132921	1.68816	0.0956628	0.9969	-4.31349	0.9969	IL20RB
ENSG00000125505	-0.13703	6.15891	-1.68754	0.0957823	0.9969	-4.26549	0.9969	MBOAT7
ENSG00000116977	-0.237776	4.21118	-1.68665	0.0959541	0.9969	-4.21457	0.9969	LGALS8
ENSG00000070193	-1.05308	-0.495571	-1.68648	0.0959881	0.9969	-4.34086	0.9969	FGF10
ENSG00000175471	0.284667	4.38803	1.68637	0.0960084	0.9969	-4.21734	0.9969	MCTP1
ENSG00000101290	0.10857	7.91167	1.68602	0.096077	0.9969	-4.27458	0.9969	CDS2
ENSG00000262820	0.242324	2.38941	1.68598	0.096084	0.9969	-4.21993	0.9969	ENSG00000262820
ENSG00000177191	0.233059	0.343232	1.68568	0.0961415	0.9969	-4.28095	0.9969	B3GNT8
ENSG00000003137	-1.01284	3.76864	-1.68542	0.0961933	0.9969	-4.21156	0.9969	CYP26B1
ENSG00000237004	0.188549	3.59101	1.68527	0.0962219	0.9969	-4.20833	0.9969	ZNRF2P1
ENSG00000115155	0.585106	-0.924167	1.68512	0.0962513	0.9969	-4.29851	0.9969	OTOF
ENSG00000134644	-0.0690101	8.04306	-1.68472	0.0963285	0.9969	-4.2761	0.9969	PUM1
ENSG00000100395	-0.1746	4.52562	-1.68431	0.0964085	0.9969	-4.22757	0.9969	L3MBTL2
ENSG00000088367	-0.255318	6.47636	-1.68407	0.0964534	0.9969	-4.27358	0.9969	EPB41L1
ENSG00000161265	-0.145768	1.12936	-1.68407	0.0964537	0.9969	-4.24729	0.9969	U2AF1L4
ENSG00000157833	0.248856	6.6096	1.68343	0.0965792	0.9969	-4.27335	0.9969	GAREML
ENSG00000166165	0.218187	8.84251	1.68287	0.0966873	0.9969	-4.2768	0.9969	CKB
ENSG00000088986	-0.182507	6.54507	-1.68284	0.096693	0.9969	-4.27463	0.9969	DYNLL1
ENSG00000221821	-0.176155	1.756	-1.68278	0.0967053	0.9969	-4.23146	0.9969	C6orf226
ENSG00000233993	0.369567	-0.0227391	1.68245	0.0967695	0.9969	-4.30002	0.9969	ENSG00000233993
ENSG00000141391	0.1668	2.31378	1.68227	0.0968046	0.9969	-4.22331	0.9969	SLMO1
ENSG00000146950	0.264264	5.35885	1.68201	0.0968538	0.9969	-4.25342	0.9969	SHROOM2
ENSG00000065923	-0.328988	3.63018	-1.68186	0.0968837	0.9969	-4.21924	0.9969	SLC9A7
ENSG00000164066	-0.194677	6.24086	-1.68181	0.0968941	0.9969	-4.2737	0.9969	INTU
ENSG00000160271	-0.108216	6.25265	-1.68177	0.0969017	0.9969	-4.27192	0.9969	RALGDS
ENSG00000165288	0.125077	6.84524	1.68119	0.0970153	0.9969	-4.27814	0.9969	BRWD3
ENSG00000237672	0.237655	2.14875	1.68109	0.0970337	0.9969	-4.22699	0.9969	KRR1P1
ENSG00000058056	-0.213809	5.53236	-1.68093	0.0970654	0.9969	-4.25291	0.9969	USP13
ENSG00000223385	0.143155	3.36553	1.68041	0.0971673	0.9969	-4.21355	0.9969	ENSG00000223385
ENSG00000167971	-0.215504	4.7767	-1.68002	0.0972424	0.9969	-4.2472	0.9969	CASKIN1
ENSG00000186792	-0.254782	1.05942	-1.6798	0.0972863	0.9969	-4.24963	0.9969	HYAL3
ENSG00000227598	0.43173	-0.425909	1.67945	0.0973543	0.9969	-4.35377	0.9969	ENSG00000227598
ENSG00000161509	-0.337442	2.39896	-1.67903	0.0974369	0.9969	-4.22147	0.9969	GRIN2C
ENSG00000074317	-0.531057	-0.85229	-1.67805	0.0976279	0.9969	-4.29246	0.9969	SNCB
ENSG00000228444	0.321072	0.0384921	1.67778	0.0976815	0.9969	-4.30075	0.9969	ENSG00000228444
ENSG00000099810	0.114004	5.67073	1.67762	0.0977133	0.9969	-4.26049	0.9969	MTAP
ENSG00000183114	-0.722489	-1.34328	-1.6776	0.0977173	0.9969	-4.3038	0.9969	FAM43B
ENSG00000170961	0.81305	4.75792	1.67701	0.0978317	0.9969	-4.25435	0.9969	HAS2
ENSG00000122674	0.191006	4.59044	1.67697	0.0978409	0.9969	-4.23616	0.9969	CCZ1
ENSG00000231081	-0.594231	0.6784	-1.67644	0.097945	0.9969	-4.27685	0.9969	ENSG00000231081
ENSG00000242539	-0.201358	4.37281	-1.67626	0.0979793	0.9969	-4.23489	0.9969	ENSG00000242539
ENSG00000187231	0.164973	7.57693	1.67558	0.0981134	0.9969	-4.28842	0.9969	SESTD1
ENSG00000111817	-0.173319	4.43643	-1.67543	0.0981438	0.9969	-4.23413	0.9969	DSE
ENSG00000103404	-0.12821	5.71302	-1.67535	0.0981596	0.9969	-4.27304	0.9969	USP31
ENSG00000215244	0.38534	2.16136	1.67501	0.0982252	0.9969	-4.22837	0.9969	ENSG00000215244
ENSG00000144908	1.10331	1.0412	1.67469	0.0982887	0.9969	-4.24092	0.9969	ALDH1L1
ENSG00000145715	0.107716	6.99923	1.67457	0.0983129	0.9969	-4.28837	0.9969	RASA1
ENSG00000113712	-0.0814705	7.60987	-1.67455	0.0983171	0.9969	-4.28971	0.9969	CSNK1A1
ENSG00000133069	-0.2602	4.23464	-1.67439	0.0983482	0.9969	-4.23206	0.9969	TMCC2
ENSG00000114383	-0.122699	4.45686	-1.67429	0.0983673	0.9969	-4.23653	0.9969	TUSC2
ENSG00000156345	-0.17004	4.24637	-1.67398	0.0984294	0.9969	-4.23818	0.9969	CDK20
ENSG00000046604	1.03022	3.52512	1.67383	0.0984593	0.9969	-4.22025	0.9969	DSG2
ENSG00000138780	0.132914	5.27345	1.6738	0.098465	0.9969	-4.25431	0.9969	GSTCD
ENSG00000204991	-0.145213	4.20768	-1.67358	0.0985076	0.9969	-4.23158	0.9969	SPIRE2
ENSG00000072422	-0.187729	5.224	-1.67352	0.0985191	0.9969	-4.25893	0.9969	RHOBTB1
ENSG00000238086	0.239668	0.851564	1.67342	0.0985387	0.9969	-4.26509	0.9969	PPP1R26P1
ENSG00000198440	0.970652	3.69782	1.67273	0.0986767	0.9969	-4.22339	0.9969	ZNF583
ENSG00000176853	-0.114358	6.64487	-1.67207	0.0988066	0.9969	-4.29039	0.9969	FAM91A1
ENSG00000263727	0.397931	-0.294512	1.67199	0.0988214	0.9969	-4.34158	0.9969	ENSG00000263727
ENSG00000100938	-0.0887564	5.44823	-1.67174	0.0988706	0.9969	-4.27037	0.9969	GMPR2
ENSG00000169926	0.193873	6.43406	1.67151	0.0989174	0.9969	-4.2825	0.9969	KLF13
ENSG00000267298	0.744563	0.287852	1.67148	0.0989236	0.9969	-4.289	0.9969	ENSG00000267298
ENSG00000166197	-0.114653	6.72668	-1.6711	0.0989979	0.9969	-4.29094	0.9969	NOLC1
ENSG00000103942	-0.176248	5.22408	-1.67102	0.0990138	0.9969	-4.26672	0.9969	HOMER2
ENSG00000248671	0.261181	1.18767	1.67043	0.0991304	0.9969	-4.25544	0.9969	ENSG00000248671
ENSG00000250802	-0.379007	3.45113	-1.66982	0.0992516	0.9969	-4.22519	0.9969	ZBED3-AS1
ENSG00000133019	-0.422125	4.28089	-1.66954	0.0993079	0.9969	-4.25152	0.9969	CHRM3
ENSG00000196581	-0.613668	0.979725	-1.66942	0.0993318	0.9969	-4.22726	0.9969	AJAP1
ENSG00000148606	-0.11664	6.27728	-1.66921	0.0993746	0.9969	-4.28949	0.9969	POLR3A
ENSG00000184144	-0.785656	4.81702	-1.66897	0.0994212	0.9969	-4.25449	0.9969	CNTN2
ENSG00000139117	-0.610277	3.39152	-1.66829	0.0995569	0.9969	-4.23066	0.9969	CPNE8
ENSG00000122778	-0.153076	7.41754	-1.66818	0.0995778	0.9969	-4.29804	0.9969	KIAA1549
ENSG00000225762	0.248443	-0.0457616	1.66797	0.0996202	0.9969	-4.3149	0.9969	ENSG00000225762
ENSG00000185658	0.105733	8.41245	1.66786	0.0996424	0.9969	-4.29687	0.9969	BRWD1
ENSG00000120333	-0.145213	4.9419	-1.66783	0.0996491	0.9969	-4.25874	0.9969	MRPS14
ENSG00000224078	0.156056	8.52384	1.66764	0.0996856	0.9969	-4.29568	0.9969	SNHG14
ENSG00000224020	0.240205	2.24285	1.66743	0.0997291	0.9969	-4.24162	0.9969	MIR181A2HG
ENSG00000197620	-0.143063	2.75994	-1.66721	0.099772	0.9969	-4.23002	0.9969	CXorf40A
ENSG00000112183	-0.448149	2.55208	-1.66702	0.0998098	0.9969	-4.22969	0.9969	RBM24
ENSG00000181264	0.123402	4.63843	1.66677	0.0998603	0.9969	-4.24758	0.9969	TMEM136
ENSG00000189339	-0.158164	6.80699	-1.66638	0.0999369	0.9969	-4.29751	0.9969	SLC35E2B
ENSG00000233025	0.215141	1.40478	1.66637	0.0999392	0.9969	-4.25528	0.9969	CRYZP1
ENSG00000197536	-0.269172	1.50744	-1.6663	0.0999543	0.9969	-4.24199	0.9969	C5orf56
ENSG00000258790	-0.167279	0.703773	-1.6651	0.100194	0.9969	-4.27881	0.9969	ENSG00000258790
ENSG00000235257	0.272264	2.32778	1.66452	0.100309	0.9969	-4.24011	0.9969	ENSG00000235257
ENSG00000170430	1.08711	0.973786	1.66444	0.100325	0.9969	-4.26749	0.9969	MGMT
ENSG00000241399	0.168474	3.81363	1.66427	0.100359	0.9969	-4.23286	0.9969	CD302
ENSG00000164171	0.627962	1.0332	1.66341	0.100533	0.9969	-4.26118	0.9969	ITGA2
ENSG00000114125	-0.148222	5.17577	-1.66293	0.100629	0.9969	-4.26942	0.9969	RNF7
ENSG00000225666	0.341257	-0.164451	1.6627	0.100675	0.9969	-4.32274	0.9969	ENSG00000225666
ENSG00000155256	-0.104579	4.87967	-1.66248	0.10072	0.9969	-4.26761	0.9969	ZFYVE27
ENSG00000244694	0.313663	5.76956	1.66241	0.100734	0.9969	-4.29088	0.9969	PTCHD4
ENSG00000114315	-0.362054	4.89324	-1.66226	0.100764	0.9969	-4.2666	0.9969	HES1
ENSG00000181481	-0.415815	-1.35378	-1.66198	0.10082	0.9969	-4.32826	0.9969	RNF135
ENSG00000204394	0.147001	6.42921	1.66145	0.100926	0.9969	-4.29875	0.9969	VARS
ENSG00000257376	0.321614	0.210958	1.66142	0.100932	0.9969	-4.30421	0.9969	ENSG00000257376
ENSG00000077782	-0.200125	7.98307	-1.66139	0.100938	0.9969	-4.30647	0.9969	FGFR1
ENSG00000028310	-0.0912238	5.85678	-1.66114	0.10099	0.9969	-4.29133	0.9969	BRD9
ENSG00000186716	0.124897	7.1096	1.66093	0.101032	0.9969	-4.30627	0.9969	BCR
ENSG00000143624	-0.122972	6.74706	-1.66082	0.101053	0.9969	-4.30515	0.9969	INTS3
ENSG00000261996	-0.223204	0.18525	-1.66081	0.101056	0.9969	-4.30561	0.9969	ENSG00000261996
ENSG00000248019	0.264358	2.05092	1.66071	0.101077	0.9969	-4.24515	0.9969	FAM13A-AS1
ENSG00000070031	0.319637	-0.087371	1.66069	0.101079	0.9969	-4.31479	0.9969	SCT
ENSG00000156026	-0.150136	4.7084	-1.66058	0.101102	0.9969	-4.25583	0.9969	MCU
ENSG00000162769	0.118418	5.41814	1.66031	0.101156	0.9969	-4.27951	0.9969	FLVCR1
ENSG00000141542	-0.187937	3.25943	-1.66027	0.101165	0.9969	-4.23422	0.9969	RAB40B
ENSG00000146001	0.431622	2.15477	1.66015	0.101189	0.9969	-4.24199	0.9969	PCDHB18
ENSG00000267549	0.691987	0.0820505	1.66001	0.101217	0.9969	-4.30641	0.9969	ENSG00000267549
ENSG00000186007	0.665049	0.544186	1.6597	0.10128	0.9969	-4.28437	0.9969	LEMD1
ENSG00000246174	-0.330254	1.66884	-1.65961	0.101299	0.9969	-4.25957	0.9969	KCTD21-AS1
ENSG00000233061	0.254808	1.54533	1.65914	0.101394	0.9969	-4.25419	0.9969	TTLL7-IT1
ENSG00000117682	-0.117637	5.24855	-1.65899	0.101423	0.9969	-4.27913	0.9969	DHDDS
ENSG00000188021	-0.106172	6.16343	-1.65859	0.101505	0.9969	-4.30221	0.9969	UBQLN2
ENSG00000184344	2.49204	-1.09396	1.65852	0.101519	0.9969	-4.3988	0.9969	GDF3
ENSG00000222732	0.262314	-0.131616	1.65807	0.10161	0.9969	-4.33445	0.9969	ENSG00000222732
ENSG00000258337	0.411477	-0.289161	1.65772	0.101679	0.9969	-4.32923	0.9969	ENSG00000258337
ENSG00000126860	0.321374	1.64237	1.65735	0.101756	0.9969	-4.25324	0.9969	EVI2A
ENSG00000173141	-0.167335	4.35538	-1.65726	0.101774	0.9969	-4.25215	0.9969	MRP63
ENSG00000252447	0.251613	1.48781	1.6572	0.101785	0.9969	-4.26307	0.9969	ENSG00000252447
ENSG00000140474	-0.144825	4.60258	-1.65643	0.101941	0.9969	-4.26388	0.9969	ULK3
ENSG00000198668	-0.174726	8.80495	-1.65579	0.102071	0.9969	-4.3102	0.9969	CALM1
ENSG00000237705	0.445513	-0.308702	1.65574	0.102082	0.9969	-4.3436	0.9969	ENSG00000237705
ENSG00000165076	0.481419	-0.252429	1.65552	0.102127	0.9969	-4.31654	0.9969	PRSS37
ENSG00000245711	0.222472	2.91062	1.65519	0.102193	0.9969	-4.24069	0.9969	NADK2-AS1
ENSG00000115935	0.19967	5.31327	1.65519	0.102194	0.9969	-4.28381	0.9969	WIPF1
ENSG00000165684	-0.128223	4.55209	-1.65502	0.102229	0.9969	-4.2637	0.9969	SNAPC4
ENSG00000147439	-0.122309	3.69458	-1.65495	0.102242	0.9969	-4.24215	0.9969	BIN3
ENSG00000159263	0.270998	1.68011	1.65444	0.102347	0.9969	-4.2556	0.9969	SIM2
ENSG00000165410	-0.135813	6.13564	-1.65441	0.102354	0.9969	-4.30466	0.9969	CFL2
ENSG00000089022	0.0990603	5.83922	1.65422	0.10239	0.9969	-4.2997	0.9969	MAPKAPK5
ENSG00000077063	0.760079	3.27986	1.6541	0.102416	0.9969	-4.24133	0.9969	CTTNBP2
ENSG00000085741	-0.697239	-0.224918	-1.65348	0.102542	0.9969	-4.31927	0.9969	WNT11
ENSG00000123685	0.379104	0.0883743	1.65338	0.102562	0.9969	-4.30883	0.9969	BATF3
ENSG00000112249	0.171278	7.65541	1.65319	0.102601	0.9969	-4.31734	0.9969	ASCC3
ENSG00000250410	-0.260443	0.848957	-1.65314	0.102611	0.9969	-4.27145	0.9969	ENSG00000250410
ENSG00000248124	0.168653	4.18125	1.65294	0.102652	0.9969	-4.25377	0.9969	RRN3P1
ENSG00000174963	-0.887125	3.05347	-1.65292	0.102656	0.9969	-4.24278	0.9969	ZIC4
ENSG00000207325	0.25214	-0.0019582	1.65277	0.102688	0.9969	-4.32254	0.9969	RNY1P4
ENSG00000146282	0.10954	5.73777	1.65256	0.10273	0.9969	-4.3007	0.9969	RARS2
ENSG00000179241	0.156565	6.04399	1.65211	0.102822	0.9969	-4.3056	0.9969	LDLRAD3
ENSG00000238186	-0.319759	-0.0978501	-1.65188	0.102868	0.9969	-4.32803	0.9969	ENSG00000238186
ENSG00000160209	-0.129681	6.84338	-1.6517	0.102906	0.9969	-4.31766	0.9969	PDXK
ENSG00000112972	0.393094	9.28428	1.65165	0.102915	0.9969	-4.31527	0.9969	HMGCS1
ENSG00000188467	0.195221	4.39146	1.65145	0.102958	0.9969	-4.26078	0.9969	SLC24A5
ENSG00000267383	0.367438	2.31878	1.65136	0.102975	0.9969	-4.25665	0.9969	ENSG00000267383
ENSG00000229472	0.216175	0.909258	1.65121	0.103005	0.9969	-4.28937	0.9969	ENSG00000229472
ENSG00000221869	-0.42976	2.94547	-1.65078	0.103095	0.9969	-4.25775	0.9969	CEBPD
ENSG00000163347	0.793881	1.06545	1.65043	0.103166	0.9969	-4.25205	0.9969	CLDN1
ENSG00000269832	0.227796	0.989451	1.65008	0.103237	0.9969	-4.28052	0.9969	ENSG00000269832
ENSG00000266717	0.32127	-0.256866	1.6497	0.103315	0.9969	-4.33989	0.9969	ENSG00000266717
ENSG00000078237	0.262032	4.52635	1.64967	0.103321	0.9969	-4.26507	0.9969	C12orf5
ENSG00000265293	0.264987	-0.00705578	1.64931	0.103396	0.9969	-4.32251	0.9969	ARGFXP2
ENSG00000229989	0.281073	2.32845	1.64915	0.103429	0.9969	-4.25437	0.9969	MIR181A1HG
ENSG00000149596	0.866751	1.65494	1.64902	0.103456	0.9969	-4.24664	0.9969	JPH2
ENSG00000134962	0.258094	1.64783	1.64884	0.103492	0.9969	-4.26239	0.9969	KLB
ENSG00000149548	0.262372	3.70779	1.64851	0.103561	0.9969	-4.24679	0.9969	CCDC15
ENSG00000126005	-0.465629	3.07226	-1.64843	0.103577	0.9969	-4.2462	0.9969	MMP24-AS1
ENSG00000236859	0.166527	2.95475	1.64824	0.103617	0.9969	-4.24787	0.9969	ENSG00000236859
ENSG00000266498	-0.292697	-0.0958211	-1.64812	0.103641	0.9969	-4.32	0.9969	ENSG00000266498
ENSG00000151893	-0.0887847	6.94586	-1.64809	0.103647	0.9969	-4.32212	0.9969	CACUL1
ENSG00000230880	0.827683	-0.92907	1.64742	0.103784	0.9969	-4.37739	0.9969	ENSG00000230880
ENSG00000125744	-0.251875	3.48333	-1.64741	0.103787	0.9969	-4.24798	0.9969	RTN2
ENSG00000135912	0.150394	5.53989	1.64714	0.103842	0.9969	-4.29902	0.9969	TTLL4
ENSG00000258405	0.656327	2.31409	1.64712	0.103847	0.9969	-4.25296	0.9969	ZNF578
ENSG00000141543	-0.173531	5.65865	-1.64703	0.103865	0.9969	-4.30294	0.9969	EIF4A3
ENSG00000250698	0.470718	1.18639	1.64682	0.103907	0.9969	-4.27598	0.9969	ENSG00000250698
ENSG00000005889	-0.085934	6.42822	-1.64678	0.103917	0.9969	-4.31926	0.9969	ZFX
ENSG00000159086	0.150048	7.8745	1.64665	0.103943	0.9969	-4.32563	0.9969	PAXBP1
ENSG00000228153	0.528883	-0.382065	1.64658	0.103959	0.9969	-4.32848	0.9969	ENSG00000228153
ENSG00000152484	-0.152223	5.67082	-1.64622	0.104033	0.9969	-4.30607	0.9969	USP12
ENSG00000065029	-0.110279	4.87267	-1.64589	0.1041	0.9969	-4.28109	0.9969	ZNF76
ENSG00000263603	0.306614	0.830948	1.64574	0.104132	0.9969	-4.28685	0.9969	ENSG00000263603
ENSG00000180914	0.426775	2.20787	1.64564	0.104151	0.9969	-4.25563	0.9969	OXTR
ENSG00000258297	0.138621	4.46192	1.64564	0.104152	0.9969	-4.26778	0.9969	ENSG00000258297
ENSG00000226957	0.251852	-0.103408	1.64509	0.104265	0.9969	-4.34825	0.9969	ENSG00000226957
ENSG00000110841	0.26951	5.93439	1.6444	0.104409	0.9969	-4.31719	0.9969	PPFIBP1
ENSG00000162999	-0.219349	2.96306	-1.64317	0.104662	0.9969	-4.25205	0.9969	DUSP19
ENSG00000123607	0.124149	5.99152	1.64317	0.104664	0.9969	-4.31537	0.9969	TTC21B
ENSG00000132142	0.164257	7.86418	1.64307	0.104683	0.9969	-4.33004	0.9969	ACACA
ENSG00000143387	0.286807	2.43916	1.643	0.104697	0.9969	-4.25558	0.9969	CTSK
ENSG00000163898	-0.662379	-1.01093	-1.64298	0.104702	0.9969	-4.34122	0.9969	LIPH
ENSG00000198894	-0.113372	5.82039	-1.64282	0.104735	0.9969	-4.31541	0.9969	KIAA1737
ENSG00000215041	-0.0980403	4.05832	-1.64245	0.104813	0.9969	-4.26181	0.9969	NEURL4
ENSG00000169641	-0.122513	5.9981	-1.64194	0.104918	0.9969	-4.31592	0.9969	LUZP1
ENSG00000155329	-0.0988455	4.4439	-1.64143	0.105024	0.9969	-4.2709	0.9969	ZCCHC10
ENSG00000116922	-0.126996	4.39591	-1.641	0.105114	0.9969	-4.26972	0.9969	C1orf109
ENSG00000100281	0.143296	6.02708	1.6409	0.105134	0.9969	-4.31731	0.9969	HMGXB4
ENSG00000181104	0.30191	7.31777	1.64087	0.105142	0.9969	-4.33243	0.9969	F2R
ENSG00000248449	0.27645	2.1863	1.64071	0.105175	0.9969	-4.25886	0.9969	PCDHGB8P
ENSG00000141741	-0.145836	3.67725	-1.64007	0.105308	0.9969	-4.25763	0.9969	MIEN1
ENSG00000152503	0.424808	5.34613	1.6399	0.105344	0.9969	-4.30798	0.9969	TRIM36
ENSG00000225190	-0.159309	4.87079	-1.63966	0.105394	0.9969	-4.29623	0.9969	PLEKHM1
ENSG00000237359	0.374908	1.24835	1.63894	0.105544	0.9969	-4.2761	0.9969	ENSG00000237359
ENSG00000174684	-0.157132	6.17063	-1.63889	0.105554	0.9969	-4.32861	0.9969	B3GNT1
ENSG00000187762	0.288223	-0.104912	1.63883	0.105566	0.9969	-4.32783	0.9969	ENSG00000187762
ENSG00000241749	0.957592	-0.319821	1.63866	0.105603	0.9969	-4.38572	0.9969	RPSAP52
ENSG00000196873	-0.178833	2.38017	-1.63863	0.105608	0.9969	-4.26095	0.9969	CBWD3
ENSG00000214548	1.03898	-0.131397	1.63841	0.105654	0.9969	-4.34637	0.9969	MEG3
ENSG00000205937	-0.106016	6.68318	-1.63839	0.105658	0.9969	-4.33172	0.9969	RNPS1
ENSG00000106078	-0.742735	3.29141	-1.63718	0.105912	0.9969	-4.26253	0.9969	COBL
ENSG00000115353	1.26008	3.30448	1.63691	0.105967	0.9969	-4.2577	0.9969	TACR1
ENSG00000267745	0.864895	-0.617758	1.63686	0.105979	0.9969	-4.37423	0.9969	ENSG00000267745
ENSG00000266998	-0.276169	0.523343	-1.63588	0.106185	0.9969	-4.31448	0.9969	ENSG00000266998
ENSG00000253910	-0.325179	1.73613	-1.63561	0.106241	0.9969	-4.27342	0.9969	PCDHGB2
ENSG00000117758	-0.127932	6.50116	-1.63526	0.106314	0.9969	-4.33644	0.9969	STX12
ENSG00000177133	1.13907	-0.946633	1.63523	0.106321	0.9969	-4.34829	0.9969	LINC00982
ENSG00000226416	0.420746	1.68705	1.63506	0.106356	0.9969	-4.27414	0.9969	MRPL23-AS1
ENSG00000184113	-0.722816	0.0361483	-1.63483	0.106404	0.9969	-4.33335	0.9969	CLDN5
ENSG00000188994	0.128174	8.09221	1.63479	0.106412	0.9969	-4.34045	0.9969	ZNF292
ENSG00000252212	0.308068	-0.518295	1.63478	0.106414	0.9969	-4.37332	0.9969	RNU2-58P
ENSG00000149531	-0.211158	4.72562	-1.6347	0.106431	0.9969	-4.29133	0.9969	FRG1B
ENSG00000162817	0.626265	0.399038	1.63449	0.106476	0.9969	-4.31101	0.9969	C1orf115
ENSG00000267160	0.241287	0.83825	1.63447	0.10648	0.9969	-4.29602	0.9969	ENSG00000267160
ENSG00000161912	0.235317	3.58477	1.6344	0.106494	0.9969	-4.26108	0.9969	ADCY10P1
ENSG00000204556	-0.71678	0.0478668	-1.63436	0.106503	0.9969	-4.32781	0.9969	ENSG00000204556
ENSG00000173890	0.324284	0.278037	1.63432	0.106512	0.9969	-4.31486	0.9969	GPR160
ENSG00000136875	-0.168556	5.07568	-1.63422	0.106533	0.9969	-4.30054	0.9969	PRPF4
ENSG00000256092	0.219486	1.02766	1.63417	0.106544	0.9969	-4.29576	0.9969	ENSG00000256092
ENSG00000253457	-0.32245	1.96682	-1.63386	0.106609	0.9969	-4.27192	0.9969	SMIM18
ENSG00000112773	-0.500665	4.78685	-1.63331	0.106725	0.9969	-4.31055	0.9969	FAM46A
ENSG00000162877	0.697251	0.521771	1.63309	0.106771	0.9969	-4.30641	0.9969	PM20D1
ENSG00000144395	0.238095	3.45633	1.63281	0.106829	0.9969	-4.26174	0.9969	CCDC150
ENSG00000148229	-0.186301	5.54756	-1.63216	0.106968	0.9969	-4.31623	0.9969	POLE3
ENSG00000163635	-0.118311	6.1416	-1.63211	0.106978	0.9969	-4.33484	0.9969	ATXN7
ENSG00000164167	0.170486	4.22076	1.63202	0.106997	0.9969	-4.27118	0.9969	LSM6
ENSG00000139626	0.160716	1.74032	1.63191	0.107019	0.9969	-4.27366	0.9969	ITGB7
ENSG00000257509	0.211507	1.3724	1.6317	0.107065	0.9969	-4.28542	0.9969	ENSG00000257509
ENSG00000166971	-0.120357	4.27691	-1.63112	0.107187	0.9969	-4.28402	0.9969	AKTIP
ENSG00000142459	-0.137324	5.18571	-1.63112	0.107188	0.9969	-4.31557	0.9969	EVI5L
ENSG00000170161	-0.404309	1.227	-1.63093	0.107227	0.9969	-4.29012	0.9969	ENSG00000170161
ENSG00000228485	-0.360903	0.328565	-1.63072	0.107272	0.9969	-4.29571	0.9969	ENSG00000228485
ENSG00000148343	-0.11907	4.39625	-1.63066	0.107284	0.9969	-4.28539	0.9969	FAM73B
ENSG00000099256	-0.423248	4.74505	-1.6306	0.107296	0.9969	-4.29556	0.9969	PRTFDC1
ENSG00000114739	0.217143	5.22242	1.63048	0.107321	0.9969	-4.29907	0.9969	ACVR2B
ENSG00000106733	0.580186	0.00823666	1.62988	0.107449	0.9969	-4.31398	0.9969	NMRK1
ENSG00000104388	-0.117488	6.97815	-1.62956	0.107518	0.9969	-4.3464	0.9969	RAB2A
ENSG00000080031	-0.697591	1.28661	-1.62919	0.107596	0.9969	-4.27858	0.9969	PTPRH
ENSG00000176108	-0.110993	3.63303	-1.62905	0.107626	0.9969	-4.2684	0.9969	CHMP6
ENSG00000176714	-0.210246	2.61103	-1.62892	0.107654	0.9969	-4.26657	0.9969	CCDC121
ENSG00000222112	0.2213	1.31333	1.62863	0.107713	0.9969	-4.29289	0.9969	RN7SKP16
ENSG00000188191	-0.413145	3.80498	-1.6285	0.107743	0.9969	-4.28193	0.9969	PRKAR1B
ENSG00000198841	-0.180259	2.57142	-1.62787	0.107875	0.9969	-4.26859	0.9969	KTI12
ENSG00000109180	-0.0794916	7.17097	-1.62784	0.107883	0.9969	-4.3492	0.9969	OCIAD1
ENSG00000215375	-0.224522	3.11138	-1.62726	0.108005	0.9969	-4.26803	0.9969	MYL5
ENSG00000198876	-0.102373	6.35694	-1.62674	0.108117	0.9969	-4.3439	0.9969	DCAF12
ENSG00000086189	0.106134	6.29157	1.62634	0.108201	0.9969	-4.3434	0.9969	DIMT1
ENSG00000105221	-0.083884	6.66827	-1.62595	0.108284	0.9969	-4.34816	0.9969	AKT2
ENSG00000266555	0.353041	0.328794	1.62569	0.10834	0.9969	-4.32897	0.9969	MIR3145
ENSG00000188906	0.869235	1.85214	1.62567	0.108344	0.9969	-4.26905	0.9969	LRRK2
ENSG00000116918	-0.0863215	5.62404	-1.6255	0.108381	0.9969	-4.33196	0.9969	TSNAX
ENSG00000095383	-0.309635	1.51832	-1.6254	0.108402	0.9969	-4.28129	0.9969	TBC1D2
ENSG00000253549	-0.33186	0.935796	-1.625	0.108487	0.9969	-4.29526	0.9969	ENSG00000253549
ENSG00000130775	-0.450899	1.7741	-1.62496	0.108495	0.9969	-4.27959	0.9969	THEMIS2
ENSG00000108654	-0.0938157	9.88408	-1.6249	0.108509	0.9969	-4.34427	0.9969	DDX5
ENSG00000229692	0.141174	2.97261	1.62483	0.108523	0.9969	-4.26985	0.9969	SOS1-IT1
ENSG00000111269	-0.130365	5.25486	-1.62464	0.108564	0.9969	-4.32369	0.9969	CREBL2
ENSG00000182168	-0.695409	3.9707	-1.62372	0.108762	0.9969	-4.28566	0.9969	UNC5C
ENSG00000105939	-0.201269	5.6947	-1.62333	0.108845	0.9969	-4.33571	0.9969	ZC3HAV1
ENSG00000169733	-0.123954	4.48151	-1.62323	0.108865	0.9969	-4.29873	0.9969	RFNG
ENSG00000166199	0.247764	3.64773	1.62318	0.108876	0.9969	-4.27475	0.9969	ALKBH3
ENSG00000239704	0.309719	2.32522	1.6229	0.108936	0.9969	-4.27315	0.9969	CDRT4
ENSG00000054277	-0.268067	2.67519	-1.62258	0.109005	0.9969	-4.27514	0.9969	OPN3
ENSG00000169760	0.364506	6.06785	1.62257	0.109006	0.9969	-4.34642	0.9969	NLGN1
ENSG00000167671	-0.110251	5.62445	-1.62249	0.109024	0.9969	-4.33748	0.9969	UBXN6
ENSG00000105402	-0.141132	5.2608	-1.62247	0.109029	0.9969	-4.32816	0.9969	NAPA
ENSG00000228528	0.320376	0.630853	1.62187	0.109156	0.9969	-4.30964	0.9969	ENSG00000228528
ENSG00000248796	1.51775	-2.04546	1.62179	0.109174	0.9969	-4.41724	0.9969	MED15P8
ENSG00000187742	0.110685	6.44861	1.62121	0.109298	0.9969	-4.35011	0.9969	SECISBP2
ENSG00000230091	-0.402114	1.05008	-1.6212	0.109302	0.9969	-4.28855	0.9969	TMEM254-AS1
ENSG00000135842	-0.569618	3.56885	-1.62092	0.109361	0.9969	-4.2853	0.9969	FAM129A
ENSG00000225361	-0.2457	-0.0685866	-1.62059	0.109433	0.9969	-4.3366	0.9969	PPP1R26-AS1
ENSG00000196739	-0.251961	5.26928	-1.62045	0.109462	0.9969	-4.3355	0.9969	COL27A1
ENSG00000147459	-0.39343	5.27658	-1.62025	0.109505	0.9969	-4.33507	0.9969	DOCK5
ENSG00000169710	0.229999	8.98964	1.62016	0.109524	0.9969	-4.3561	0.9969	FASN
ENSG00000090520	-0.18609	5.61271	-1.61996	0.109567	0.9969	-4.34045	0.9969	DNAJB11
ENSG00000174498	0.403979	6.16574	1.61987	0.109586	0.9969	-4.32728	0.9969	IGDCC3
ENSG00000188559	0.35798	6.71387	1.6196	0.109646	0.9969	-4.35749	0.9969	RALGAPA2
ENSG00000259220	0.277889	2.46204	1.61953	0.10966	0.9969	-4.27856	0.9969	ENSG00000259220
ENSG00000067113	-0.213727	3.60248	-1.61951	0.109665	0.9969	-4.28162	0.9969	PPAP2A
ENSG00000146966	-0.242992	6.42652	-1.61936	0.109696	0.9969	-4.3555	0.9969	DENND2A
ENSG00000196652	-0.0952328	5.65008	-1.61914	0.109743	0.9969	-4.34004	0.9969	ZKSCAN5
ENSG00000136732	-0.416174	3.76561	-1.61909	0.109755	0.9969	-4.27757	0.9969	GYPC
ENSG00000123200	0.0954522	7.79784	1.61908	0.109758	0.9969	-4.36079	0.9969	ZC3H13
ENSG00000105650	-0.322394	0.636656	-1.619	0.109773	0.9969	-4.30448	0.9969	PDE4C
ENSG00000172346	-0.191637	4.02973	-1.6184	0.109904	0.9969	-4.29761	0.9969	CSDC2
ENSG00000266644	0.593855	-0.480614	1.6177	0.110055	0.9969	-4.35896	0.9969	ENSG00000266644
ENSG00000139364	0.909853	7.40308	1.61708	0.110189	0.9969	-4.355	0.9969	TMEM132B
ENSG00000264324	0.241197	0.132381	1.61698	0.11021	0.9969	-4.33479	0.9969	ENSG00000264324
ENSG00000156642	-0.120766	5.87202	-1.61682	0.110246	0.9969	-4.35048	0.9969	NPTN
ENSG00000251664	0.326236	3.31331	1.61674	0.110262	0.9969	-4.28111	0.9969	PCDHA12
ENSG00000125445	-0.144851	4.9572	-1.61648	0.110319	0.9969	-4.31581	0.9969	MRPS7
ENSG00000261173	-0.193725	0.577043	-1.61616	0.110389	0.9969	-4.31645	0.9969	ENSG00000261173
ENSG00000128311	-0.200258	3.17452	-1.61613	0.110394	0.9969	-4.2779	0.9969	TST
ENSG00000261770	0.803096	1.82619	1.61598	0.110426	0.9969	-4.28646	0.9969	ENSG00000261770
ENSG00000100504	-0.354489	4.53706	-1.61572	0.110484	0.9969	-4.30984	0.9969	PYGL
ENSG00000165186	1.0916	3.14115	1.61488	0.110666	0.9969	-4.28629	0.9969	PTCHD1
ENSG00000148123	0.576935	1.25067	1.61475	0.110694	0.9969	-4.28766	0.9969	ENSG00000148123
ENSG00000213197	0.397974	0.158749	1.61474	0.110696	0.9969	-4.33045	0.9969	ENSG00000213197
ENSG00000163743	-0.108897	5.2073	-1.6147	0.110705	0.9969	-4.3337	0.9969	RCHY1
ENSG00000159314	-0.304664	1.01474	-1.61456	0.110736	0.9969	-4.30022	0.9969	ARHGAP27
ENSG00000234835	0.455981	-0.377516	1.61422	0.110808	0.9969	-4.3418	0.9969	PHBP13
ENSG00000230850	0.874508	-1.08291	1.61355	0.110954	0.9969	-4.39515	0.9969	ENSG00000230850
ENSG00000123595	-0.199761	4.4703	-1.61337	0.110994	0.9969	-4.30877	0.9969	RAB9A
ENSG00000134198	0.947675	0.588539	1.61297	0.111081	0.9969	-4.29881	0.9969	TSPAN2
ENSG00000185900	-0.089894	5.67424	-1.61285	0.111107	0.9969	-4.34905	0.9969	ENSG00000185900
ENSG00000256651	0.434958	0.188122	1.61274	0.111131	0.9969	-4.33722	0.9969	ENSG00000256651
ENSG00000004059	-0.0975681	5.55718	-1.61262	0.111157	0.9969	-4.34161	0.9969	ARF5
ENSG00000066468	0.612045	6.06668	1.61261	0.111159	0.9969	-4.35183	0.9969	FGFR2
ENSG00000178343	1.12431	0.350079	1.61246	0.111191	0.9969	-4.34087	0.9969	SHISA3
ENSG00000223842	0.360515	-0.0633562	1.61235	0.111216	0.9969	-4.34497	0.9969	ENSG00000223842
ENSG00000087245	0.566531	4.44273	1.61191	0.111311	0.9969	-4.29574	0.9969	MMP2
ENSG00000163956	-0.124768	6.20532	-1.61176	0.111345	0.9969	-4.36167	0.9969	LRPAP1
ENSG00000267980	-0.235496	-0.133861	-1.61171	0.111355	0.9969	-4.35385	0.9969	ENSG00000267980
ENSG00000132970	-0.200672	6.61365	-1.61159	0.111381	0.9969	-4.36477	0.9969	WASF3
ENSG00000225215	0.253982	-0.066868	1.61152	0.111396	0.9969	-4.34365	0.9969	SMARCE1P1
ENSG00000132541	-0.168462	4.0964	-1.61149	0.111404	0.9969	-4.29288	0.9969	HRSP12
ENSG00000167193	-0.104376	6.65356	-1.61126	0.111454	0.9969	-4.36704	0.9969	CRK
ENSG00000155761	0.714442	2.77663	1.61118	0.111472	0.9969	-4.28387	0.9969	SPAG17
ENSG00000269591	0.325512	1.07275	1.61106	0.111496	0.9969	-4.30451	0.9969	ENSG00000269591
ENSG00000259291	0.246556	3.45321	1.61098	0.111515	0.9969	-4.28415	0.9969	ENSG00000259291
ENSG00000266143	0.225513	0.651178	1.61093	0.111526	0.9969	-4.32114	0.9969	ENSG00000266143
ENSG00000231865	0.18121	2.27037	1.61081	0.111551	0.9969	-4.28584	0.9969	SIK3-IT1
ENSG00000005108	-0.29575	5.70778	-1.61078	0.111558	0.9969	-4.34713	0.9969	THSD7A
ENSG00000116062	0.118819	7.28277	1.61053	0.111613	0.9969	-4.36948	0.9969	MSH6
ENSG00000186301	-0.259041	1.50264	-1.6103	0.111662	0.9969	-4.29173	0.9969	MST1P2
ENSG00000074842	-0.155798	4.07336	-1.61018	0.111689	0.9969	-4.29913	0.9969	C19orf10
ENSG00000115266	0.2216	8.34292	1.60976	0.111782	0.9969	-4.37112	0.9969	APC2
ENSG00000127526	-0.126294	5.33299	-1.60919	0.111906	0.9969	-4.34875	0.9969	SLC35E1
ENSG00000265791	0.202558	1.65932	1.60914	0.111916	0.9969	-4.29761	0.9969	ENSG00000265791
ENSG00000127419	-0.114168	3.80245	-1.6088	0.111991	0.9969	-4.29753	0.9969	TMEM175
ENSG00000104549	0.229649	7.21514	1.60867	0.11202	0.9969	-4.37161	0.9969	SQLE
ENSG00000229931	-0.338628	0.510251	-1.60854	0.112049	0.9969	-4.30964	0.9969	ENSG00000229931
ENSG00000247311	-0.678905	-0.461606	-1.60847	0.112064	0.9969	-4.33547	0.9969	ENSG00000247311
ENSG00000250120	0.348927	2.21684	1.60803	0.112161	0.9969	-4.28868	0.9969	PCDHA10
ENSG00000066827	-0.125193	3.62736	-1.60786	0.112197	0.9969	-4.29132	0.9969	ZFAT
ENSG00000242612	-0.153024	3.02913	-1.60782	0.112207	0.9969	-4.28595	0.9969	DECR2
ENSG00000189369	-0.164968	5.41312	-1.60744	0.11229	0.9969	-4.34542	0.9969	GSPT2
ENSG00000179978	0.393861	2.45674	1.60725	0.112331	0.9969	-4.28767	0.9969	ENSG00000179978
ENSG00000144036	-0.102938	6.74329	-1.60716	0.112351	0.9969	-4.3729	0.9969	EXOC6B
ENSG00000251192	0.13023	3.06169	1.6069	0.112409	0.9969	-4.28714	0.9969	ZNF674
ENSG00000181038	-0.108474	3.90662	-1.60664	0.112465	0.9969	-4.29538	0.9969	METTL23
ENSG00000166579	-0.164645	5.00473	-1.60627	0.112548	0.9969	-4.3389	0.9969	NDEL1
ENSG00000176225	0.151898	5.46534	1.60619	0.112565	0.9969	-4.33913	0.9969	RTTN
ENSG00000234118	0.291348	-0.162185	1.60593	0.112622	0.9969	-4.35816	0.9969	RPL13AP6
ENSG00000108100	-0.0833859	6.22595	-1.6059	0.112628	0.9969	-4.36828	0.9969	CCNY
ENSG00000128652	1.68549	0.563663	1.60534	0.112751	0.9969	-4.32581	0.9969	HOXD3
ENSG00000131508	-0.0871471	6.56795	-1.60532	0.112755	0.9969	-4.37303	0.9969	UBE2D2
ENSG00000178773	-0.596255	0.33512	-1.60508	0.112809	0.9969	-4.31689	0.9969	CPNE7
ENSG00000229127	0.231937	2.54906	1.60504	0.112818	0.9969	-4.28975	0.9969	ENSG00000229127
ENSG00000109680	-0.134807	4.8983	-1.60441	0.112957	0.9969	-4.33739	0.9969	TBC1D19
ENSG00000138079	0.22837	2.16013	1.60387	0.113075	0.9969	-4.29277	0.9969	SLC3A1
ENSG00000141434	0.446784	0.197379	1.60368	0.113118	0.9969	-4.33751	0.9969	MEP1B
ENSG00000167771	0.272685	5.46145	1.60338	0.113184	0.9969	-4.3275	0.9969	RCOR2
ENSG00000170727	-0.270351	0.482524	-1.6025	0.113378	0.9969	-4.33534	0.9969	BOP1
ENSG00000173163	-0.156201	3.23123	-1.60228	0.113427	0.9969	-4.29169	0.9969	COMMD1
ENSG00000181227	0.179914	0.97327	1.60184	0.113524	0.9969	-4.31977	0.9969	ENSG00000181227
ENSG00000064012	-0.414816	2.36415	-1.60174	0.113548	0.9969	-4.29241	0.9969	CASP8
ENSG00000158270	-0.947946	-0.075555	-1.60169	0.113557	0.9969	-4.33302	0.9969	COLEC12
ENSG00000101346	-0.169167	5.90113	-1.60161	0.113575	0.9969	-4.36763	0.9969	POFUT1
ENSG00000187051	-0.14009	4.53486	-1.60146	0.113608	0.9969	-4.32128	0.9969	RPS19BP1
ENSG00000261238	0.289133	2.15245	1.6012	0.113667	0.9969	-4.29956	0.9969	ENSG00000261238
ENSG00000188219	0.840168	1.39775	1.60108	0.113692	0.9969	-4.29801	0.9969	POTEE
ENSG00000166794	-0.150888	5.97315	-1.60087	0.11374	0.9969	-4.37001	0.9969	PPIB
ENSG00000004846	0.894369	-0.034516	1.60084	0.113746	0.9969	-4.36074	0.9969	ABCB5
ENSG00000167619	-0.297022	2.93874	-1.60047	0.113827	0.9969	-4.29282	0.9969	TMEM145
ENSG00000185710	0.549436	0.500528	1.60013	0.113904	0.9969	-4.33024	0.9969	ENSG00000185710
ENSG00000146409	-0.22755	5.09731	-1.60004	0.113924	0.9969	-4.35137	0.9969	SLC18B1
ENSG00000241316	-0.30249	0.8591	-1.59967	0.114006	0.9969	-4.31498	0.9969	ENSG00000241316
ENSG00000100335	-0.0917428	6.29746	-1.59966	0.114008	0.9969	-4.37723	0.9969	SMCR7L
ENSG00000261146	1.5029	-1.23578	1.5992	0.11411	0.9969	-4.40084	0.9969	ENSG00000261146
ENSG00000178631	0.344021	0.950988	1.59908	0.114137	0.9969	-4.31507	0.9969	ACTG1P1
ENSG00000236404	0.411438	3.19032	1.59887	0.114185	0.9969	-4.29463	0.9969	ENSG00000236404
ENSG00000256897	0.368006	0.557891	1.59701	0.114599	0.9969	-4.33574	0.9969	ENSG00000256897
ENSG00000251468	0.677329	0.153504	1.59689	0.114625	0.9969	-4.3528	0.9969	ENSG00000251468
ENSG00000165966	0.593155	2.79383	1.59676	0.114654	0.9969	-4.29632	0.9969	PDZRN4
ENSG00000170027	-0.1451	8.46355	-1.59659	0.114691	0.9969	-4.38683	0.9969	YWHAG
ENSG00000167114	-0.122418	4.50971	-1.59611	0.1148	0.9969	-4.32763	0.9969	SLC27A4
ENSG00000172992	-0.121397	5.41915	-1.59592	0.114841	0.9969	-4.36334	0.9969	DCAKD
ENSG00000260372	0.542932	0.35589	1.59583	0.114862	0.9969	-4.31183	0.9969	AQP4-AS1
ENSG00000154803	-0.154036	4.77187	-1.5955	0.114935	0.9969	-4.34702	0.9969	FLCN
ENSG00000104369	0.567272	0.86303	1.59523	0.114997	0.9969	-4.32003	0.9969	JPH1
ENSG00000121351	-1.01402	-0.573377	-1.59461	0.115135	0.9969	-4.38004	0.9969	IAPP
ENSG00000214413	0.114606	4.64558	1.59427	0.115212	0.9969	-4.33173	0.9969	BBIP1
ENSG00000196235	-0.0903119	6.73878	-1.59391	0.115292	0.9969	-4.38956	0.9969	SUPT5H
ENSG00000232466	0.254604	0.0217849	1.59353	0.115377	0.9969	-4.35861	0.9969	ENSG00000232466
ENSG00000267813	0.296884	0.336574	1.59297	0.115503	0.9969	-4.34814	0.9969	ENSG00000267813
ENSG00000226207	0.50314	0.326978	1.59277	0.115548	0.9969	-4.34924	0.9969	ENSG00000226207
ENSG00000186603	-0.26004	0.2537	-1.59271	0.11556	0.9969	-4.34565	0.9969	HPDL
ENSG00000266896	0.267553	0.712811	1.59241	0.115629	0.9969	-4.33093	0.9969	ENSG00000266896
ENSG00000253559	0.21771	0.449722	1.59193	0.115737	0.9969	-4.34138	0.9969	OSGEPL1-AS1
ENSG00000129204	0.611375	2.51943	1.59069	0.116015	0.9969	-4.30293	0.9969	USP6
ENSG00000178605	-0.134132	3.62534	-1.59063	0.11603	0.9969	-4.30637	0.9969	GTPBP6
ENSG00000132329	-0.532893	1.12534	-1.59033	0.116096	0.9969	-4.31249	0.9969	RAMP1
ENSG00000105229	0.110036	4.788	1.59012	0.116144	0.9969	-4.34126	0.9969	PIAS4
ENSG00000226472	0.256748	1.63776	1.58949	0.116286	0.9969	-4.31214	0.9969	ENSG00000226472
ENSG00000104267	-0.404243	5.27699	-1.58936	0.116316	0.9969	-4.37306	0.9969	CA2
ENSG00000165609	0.0918072	5.95023	1.58934	0.116321	0.9969	-4.37768	0.9969	NUDT5
ENSG00000162669	-0.242608	4.23926	-1.58924	0.116342	0.9969	-4.32017	0.9969	HFM1
ENSG00000260285	-0.279671	2.64311	-1.58915	0.116362	0.9969	-4.30353	0.9969	ENSG00000260285
ENSG00000144827	-0.174194	6.20746	-1.58866	0.116473	0.9969	-4.38938	0.9969	ABHD10
ENSG00000258909	0.469465	-0.364415	1.58861	0.116485	0.9969	-4.37608	0.9969	ENSG00000258909
ENSG00000162413	-0.231269	4.77988	-1.58834	0.116546	0.9969	-4.35699	0.9969	KLHL21
ENSG00000197934	0.611939	1.98851	1.58804	0.116614	0.9969	-4.30906	0.9969	ENSG00000197934
ENSG00000099949	-0.0963135	5.55316	-1.58797	0.116629	0.9969	-4.37722	0.9969	LZTR1
ENSG00000103005	-0.120419	5.04628	-1.58794	0.116637	0.9969	-4.35323	0.9969	USB1
ENSG00000143845	-0.244933	4.37861	-1.58769	0.116693	0.9969	-4.33613	0.9969	ETNK2
ENSG00000180747	0.117544	4.68197	1.58754	0.116728	0.9969	-4.34372	0.9969	ENSG00000180747
ENSG00000235493	-1.05181	-1.08812	-1.58714	0.116818	0.9969	-4.40553	0.9969	ENSG00000235493
ENSG00000134996	0.411286	0.309694	1.58669	0.11692	0.9969	-4.33898	0.9969	OSTF1
ENSG00000173221	-0.241021	3.95823	-1.58664	0.116931	0.9969	-4.31979	0.9969	GLRX
ENSG00000174353	-0.169654	2.63302	-1.58646	0.116972	0.9969	-4.30643	0.9969	STAG3L3
ENSG00000258682	0.158069	2.18595	1.58582	0.117118	0.9969	-4.30964	0.9969	ENSG00000258682
ENSG00000136371	-0.311449	0.418996	-1.58568	0.117149	0.9969	-4.33888	0.9969	MTHFS
ENSG00000132825	-0.289482	3.07512	-1.58547	0.117196	0.9969	-4.30741	0.9969	PPP1R3D
ENSG00000152760	-0.787447	0.562939	-1.58533	0.117228	0.9969	-4.30906	0.9969	TCTEX1D1
ENSG00000138617	0.125568	3.68497	1.58436	0.11745	0.9969	-4.31344	0.9969	PARP16
ENSG00000261019	-0.287441	0.617327	-1.58432	0.117459	0.9969	-4.33431	0.9969	ENSG00000261019
ENSG00000261505	-0.195053	3.09983	-1.58401	0.117529	0.9969	-4.3083	0.9969	ENSG00000261505
ENSG00000162367	1.49035	1.39787	1.58374	0.11759	0.9969	-4.31892	0.9969	TAL1
ENSG00000239877	0.801094	-0.939899	1.58367	0.117606	0.9969	-4.3908	0.9969	IGSF11-AS1
ENSG00000001036	-0.254877	4.72006	-1.5836	0.117623	0.9969	-4.35239	0.9969	FUCA2
ENSG00000217488	0.230587	1.28859	1.58334	0.117683	0.9969	-4.32296	0.9969	ENSG00000217488
ENSG00000225234	0.268772	1.69978	1.58331	0.117689	0.9969	-4.31643	0.9969	TRAPPC12-AS1
ENSG00000214117	0.231469	1.71722	1.58283	0.117799	0.9969	-4.31589	0.9969	ENSG00000214117
ENSG00000175567	0.28149	4.59569	1.58274	0.117817	0.9969	-4.33565	0.9969	UCP2
ENSG00000256981	0.259104	1.89093	1.58226	0.117927	0.9969	-4.3149	0.9969	TAS2R18
ENSG00000167685	-0.0784094	5.05858	-1.58178	0.118038	0.9969	-4.36468	0.9969	ZNF444
ENSG00000108091	-0.115591	6.84749	-1.58121	0.118169	0.9969	-4.40542	0.9969	CCDC6
ENSG00000253475	0.253243	0.655575	1.58117	0.118177	0.9969	-4.3454	0.9969	ENSG00000253475
ENSG00000198106	0.317628	1.43646	1.58093	0.118231	0.9969	-4.31974	0.9969	SNX29P2
ENSG00000165995	0.495507	5.06264	1.58071	0.118283	0.9969	-4.36877	0.9969	CACNB2
ENSG00000161013	-0.134196	6.65634	-1.57991	0.118466	0.9969	-4.40649	0.9969	MGAT4B
ENSG00000147155	0.165439	3.8322	1.57985	0.118479	0.9969	-4.31938	0.9969	EBP
ENSG00000112175	-1.21886	0.394971	-1.57984	0.118482	0.9969	-4.35172	0.9969	BMP5
ENSG00000166845	0.18932	4.92104	1.57953	0.118553	0.9969	-4.33874	0.9969	C18orf54
ENSG00000260392	0.429374	0.286352	1.57939	0.118585	0.9969	-4.34995	0.9969	ENSG00000260392
[truncated: 16,911 more rows]

## Sheet: Compare NPC - Neuron
geneName	logFC	AveExpr	t	P.Value	adj.P.Val	B	qvalue	gene
ENSG00000196581	2.52167	0.979725	3.98576	0.000158175	0.999926	-3.65396	0.999926	AJAP1
ENSG00000266803	-0.615384	0.252994	-3.72286	0.000385588	0.999926	-3.92232	0.999926	ENSG00000266803
ENSG00000108551	0.895465	3.67543	3.48184	0.000846163	0.999926	-3.13147	0.999926	RASD1
ENSG00000136842	1.60356	1.19752	3.46109	0.000904062	0.999926	-3.80704	0.999926	TMOD1
ENSG00000225193	-0.627804	0.370146	-3.00491	0.00364263	0.999926	-4.13016	0.999926	RPS12P26
ENSG00000102924	1.41494	-0.582848	2.95832	0.00417075	0.999926	-4.27927	0.999926	CBLN1
ENSG00000253330	0.71311	-0.341278	2.95047	0.0042664	0.999926	-4.23001	0.999926	ENSG00000253330
ENSG00000163755	-0.297375	5.21536	-2.93384	0.00447578	0.999926	-3.24183	0.999926	HPS3
ENSG00000188242	0.358423	3.27508	2.87409	0.00530891	0.999926	-3.7403	0.999926	ENSG00000188242
ENSG00000233478	-1.09594	0.128172	-2.85703	0.00557188	0.999926	-4.2039	0.999926	ENSG00000233478
ENSG00000042286	0.412905	2.84803	2.82766	0.00605274	0.999926	-3.83871	0.999926	AIFM2
ENSG00000172780	-0.410554	0.921629	-2.82141	0.00615986	0.999926	-4.11226	0.999926	RAB43
ENSG00000198873	0.55252	4.99442	2.81578	0.00625782	0.999926	-3.41783	0.999926	GRK5
ENSG00000146409	0.528789	5.09731	2.8006	0.00652911	0.999926	-3.38956	0.999926	SLC18B1
ENSG00000114315	0.795324	4.89324	2.76305	0.00724766	0.999926	-3.46567	0.999926	HES1
ENSG00000156030	0.27976	6.23103	2.74543	0.00760897	0.999926	-3.32395	0.999926	ELMSAN1
ENSG00000182379	1.06893	1.34252	2.72032	0.00815264	0.999926	-4.0888	0.999926	NXPH4
ENSG00000104870	0.316854	4.40836	2.71269	0.00832475	0.999926	-3.58891	0.999926	FCGRT
ENSG00000168066	0.21029	7.79988	2.69311	0.00878162	0.999926	-3.35213	0.999926	SF1
ENSG00000181007	0.283402	5.16943	2.68253	0.00903794	0.999926	-3.49166	0.999926	ZFP82
ENSG00000137693	0.399938	7.58005	2.67766	0.00915821	0.999926	-3.36826	0.999926	YAP1
ENSG00000228149	-0.727745	-0.392225	-2.65901	0.00963221	0.999926	-4.32828	0.999926	RPL3P1
ENSG00000168918	-1.21302	2.8983	-2.64728	0.00994161	0.999926	-3.95528	0.999926	INPP5D
ENSG00000175556	1.32213	-0.468596	2.63183	0.010363	0.999926	-4.32138	0.999926	LONRF3
ENSG00000005889	0.17885	6.42822	2.62684	0.0105027	0.999926	-3.44016	0.999926	ZFX
ENSG00000107077	-0.249119	4.7654	-2.61102	0.0109566	0.999926	-3.61747	0.999926	KDM4C
ENSG00000162852	0.241151	5.25351	2.60267	0.0112032	0.999926	-3.55233	0.999926	CNST
ENSG00000091436	0.444581	5.54197	2.59942	0.0113006	0.999926	-3.52966	0.999926	ENSG00000091436
ENSG00000232795	-0.862225	0.350527	-2.5945	0.0114493	0.999926	-4.24335	0.999926	SCAND3P1
ENSG00000157368	0.715243	0.388364	2.59381	0.0114701	0.999926	-4.23782	0.999926	IL34
ENSG00000147872	0.720851	3.65115	2.58549	0.0117263	0.999926	-3.86419	0.999926	PLIN2
ENSG00000054179	-1.18083	0.782271	-2.58443	0.0117594	0.999926	-4.2023	0.999926	ENTPD2
ENSG00000110841	-0.554555	5.93439	-2.58249	0.01182	0.999926	-3.50703	0.999926	PPFIBP1
ENSG00000090339	-1.51955	0.540605	-2.56371	0.0124215	0.999926	-4.23132	0.999926	ICAM1
ENSG00000115414	0.895412	7.54568	2.56207	0.0124754	0.999926	-3.48952	0.999926	FN1
ENSG00000123685	-0.772025	0.0883743	-2.5489	0.0129153	0.999926	-4.29157	0.999926	BATF3
ENSG00000115365	-0.27789	6.91625	-2.53542	0.0133799	0.999926	-3.52233	0.999926	LANCL1
ENSG00000235522	-0.556994	0.877458	-2.5354	0.0133807	0.999926	-4.22276	0.999926	ENSG00000235522
ENSG00000268189	-0.354457	1.03501	-2.53339	0.0134512	0.999926	-4.19697	0.999926	ENSG00000268189
ENSG00000164073	-0.200583	4.91505	-2.51939	0.0139522	0.999926	-3.67149	0.999926	MFSD8
ENSG00000170325	-0.223425	5.02663	-2.51861	0.0139807	0.999926	-3.66836	0.999926	PRDM10
ENSG00000155016	0.318627	4.74138	2.5179	0.0140064	0.999926	-3.69521	0.999926	CYP2U1
ENSG00000238528	-0.546373	0.32921	-2.51336	0.0141732	0.999926	-4.2903	0.999926	ENSG00000238528
ENSG00000258660	0.320854	3.48799	2.48233	0.0153607	0.999926	-3.93354	0.999926	ENSG00000258660
ENSG00000169604	0.333285	7.52973	2.4766	0.0155895	0.999926	-3.575	0.999926	ANTXR1
ENSG00000234835	-0.960622	-0.377516	-2.47323	0.0157253	0.999926	-4.34721	0.999926	PHBP13
ENSG00000251456	-0.492389	1.85274	-2.46796	0.0159401	0.999926	-4.14553	0.999926	ENSG00000251456
ENSG00000115825	0.400791	6.93256	2.46764	0.0159532	0.999926	-3.59048	0.999926	PRKD3
ENSG00000234367	0.482672	-0.261627	2.46382	0.0161108	0.999926	-4.34666	0.999926	PFN1P3
ENSG00000172301	0.311544	4.41424	2.45765	0.0163681	0.999926	-3.79322	0.999926	COPRS
ENSG00000179546	-1.16148	-0.590843	-2.44449	0.0169291	0.999926	-4.38845	0.999926	HTR1D
ENSG00000006042	0.302376	5.5106	2.44281	0.0170016	0.999926	-3.68704	0.999926	TMEM98
ENSG00000127220	0.291893	3.8635	2.43357	0.0174077	0.999926	-3.90083	0.999926	ABHD8
ENSG00000175029	0.26258	6.91415	2.43149	0.0175002	0.999926	-3.62715	0.999926	CTBP2
ENSG00000261423	0.315491	1.34254	2.41991	0.0180232	0.999926	-4.20801	0.999926	ENSG00000261423
ENSG00000107021	0.226803	5.10987	2.41768	0.0181257	0.999926	-3.73667	0.999926	TBC1D13
ENSG00000187792	0.172628	4.57197	2.41092	0.0184388	0.999926	-3.816	0.999926	ZNF70
ENSG00000139842	0.214176	6.31881	2.40215	0.0188527	0.999926	-3.66638	0.999926	CUL4A
ENSG00000157404	1.52617	3.16346	2.39389	0.01925	0.999926	-4.05222	0.999926	KIT
ENSG00000269836	-0.422332	-0.0920269	-2.39319	0.0192839	0.999926	-4.36041	0.999926	ENSG00000269836
ENSG00000120158	0.322649	3.6996	2.3921	0.0193369	0.999926	-3.97623	0.999926	RCL1
ENSG00000000003	0.277422	6.45948	2.3921	0.0193372	0.999926	-3.67148	0.999926	TSPAN6
ENSG00000110628	-0.603997	2.16106	-2.3916	0.0193614	0.999926	-4.15164	0.999926	SLC22A18
ENSG00000122012	1.76589	2.7688	2.38855	0.0195107	0.999926	-4.04199	0.999926	SV2C
ENSG00000240761	-0.551403	-0.253636	-2.38755	0.0195601	0.999926	-4.37037	0.999926	ENSG00000240761
ENSG00000167552	-0.413336	11.332	-2.38288	0.0197913	0.999926	-3.72002	0.999926	TUBA1A
ENSG00000124302	1.32191	0.629657	2.38197	0.0198366	0.999926	-4.2838	0.999926	CHST8
ENSG00000151304	0.205229	5.00192	2.38155	0.0198574	0.999926	-3.78228	0.999926	SRFBP1
ENSG00000108947	0.527109	6.76558	2.37479	0.0201976	0.999926	-3.68559	0.999926	EFNB3
ENSG00000115828	1.34968	0.643116	2.369	0.0204926	0.999926	-4.28977	0.999926	QPCT
ENSG00000142178	0.66467	4.61054	2.35513	0.0212158	0.999926	-3.86587	0.999926	SIK1
ENSG00000119326	0.352506	5.26561	2.3551	0.0212174	0.999926	-3.81783	0.999926	CTNNAL1
ENSG00000229786	-0.461903	-0.022576	-2.3546	0.021244	0.999926	-4.36032	0.999926	SNRPFP2
ENSG00000226440	-1.1029	-0.399817	-2.35178	0.0213936	0.999926	-4.38862	0.999926	ENSG00000226440
ENSG00000166343	-0.419301	1.96097	-2.34452	0.0217842	0.999926	-4.18904	0.999926	MSS51
ENSG00000148153	0.214624	4.36851	2.33561	0.0222715	0.999926	-3.9057	0.999926	INIP
ENSG00000261179	1.72483	2.08294	2.33089	0.022534	0.999926	-4.16211	0.999926	ENSG00000261179
ENSG00000169084	0.238797	3.33215	2.32242	0.0230114	0.999926	-4.0691	0.999926	DHRSX
ENSG00000031003	0.207796	5.95466	2.32012	0.0231426	0.999926	-3.75663	0.999926	FAM13B
ENSG00000072786	-0.495603	4.4358	-2.31668	0.02334	0.999926	-3.91416	0.999926	STK10
ENSG00000177054	-0.357224	4.78022	-2.31327	0.0235371	0.999926	-3.86172	0.999926	ZDHHC13
ENSG00000177788	0.508057	-0.208604	2.31301	0.0235523	0.999926	-4.38169	0.999926	ENSG00000177788
ENSG00000108255	-0.72523	0.608145	-2.31009	0.0237224	0.999926	-4.3216	0.999926	CRYBA1
ENSG00000162618	-1.63654	-0.736552	-2.30819	0.023834	0.999926	-4.42259	0.999926	ELTD1
ENSG00000248734	0.515285	0.345333	2.28652	0.0251363	0.999926	-4.34672	0.999926	ENSG00000248734
ENSG00000213608	-0.403928	0.121761	-2.2813	0.0254592	0.999926	-4.36854	0.999926	SLC25A14P1
ENSG00000070778	0.31764	5.90553	2.26866	0.0262565	0.999926	-3.80549	0.999926	PTPN21
ENSG00000226797	-0.57423	0.978995	-2.26846	0.026269	0.999926	-4.29498	0.999926	ENSG00000226797
ENSG00000038427	0.729345	9.57218	2.26431	0.0265356	0.999926	-3.79746	0.999926	VCAN
ENSG00000245112	0.421083	0.368556	2.25038	0.0274481	0.999926	-4.35611	0.999926	SMARCA5-AS1
ENSG00000119946	1.40106	0.183257	2.24591	0.0277471	0.999926	-4.36236	0.999926	CNNM1
ENSG00000258984	-0.392983	-0.183112	-2.24304	0.0279401	0.999926	-4.39442	0.999926	UBE2F-SCLY
ENSG00000170502	0.176178	4.49769	2.24122	0.0280631	0.999926	-3.95056	0.999926	NUDT9
ENSG00000260932	-0.535267	0.0902642	-2.23259	0.0286538	0.999926	-4.37604	0.999926	ENSG00000260932
ENSG00000253559	-0.39706	0.449722	-2.23194	0.0286987	0.999926	-4.35325	0.999926	OSGEPL1-AS1
ENSG00000087077	0.510546	4.24672	2.22953	0.0288658	0.999926	-3.98288	0.999926	TRIP6
ENSG00000135469	0.23168	3.49167	2.22792	0.028978	0.999926	-4.09618	0.999926	COQ10A
ENSG00000151702	-1.56953	-0.230485	-2.22611	0.0291045	0.999926	-4.4108	0.999926	FLI1
ENSG00000173145	0.285134	5.08812	2.2248	0.0291962	0.999926	-3.90513	0.999926	NOC3L
ENSG00000171931	0.596078	0.0785139	2.22031	0.0295127	0.999926	-4.37385	0.999926	FBXW10
ENSG00000164983	-0.389427	6.14087	-2.21913	0.0295966	0.999926	-3.84311	0.999926	TMEM65
ENSG00000065357	-0.320623	4.20342	-2.21527	0.0298721	0.999926	-4.00257	0.999926	DGKA
ENSG00000141404	0.838554	5.24535	2.21324	0.0300178	0.999926	-3.91198	0.999926	GNAL
ENSG00000224574	1.29125	-0.329297	2.21141	0.0301497	0.999926	-4.40574	0.999926	COL18A1-AS2
ENSG00000143363	0.186862	4.85042	2.20588	0.030551	0.999926	-3.93389	0.999926	PRUNE
ENSG00000087087	0.292412	6.1557	2.20309	0.0307556	0.999926	-3.85782	0.999926	SRRT
ENSG00000231768	1.01044	0.0986477	2.20196	0.0308386	0.999926	-4.3756	0.999926	ENSG00000231768
ENSG00000263568	-0.452123	0.325497	-2.19877	0.0310745	0.999926	-4.37646	0.999926	MIR3916
ENSG00000164167	-0.290839	4.22076	-2.19626	0.0312612	0.999926	-4.03452	0.999926	LSM6
ENSG00000259865	-0.349712	2.52847	-2.19488	0.0313641	0.999926	-4.2137	0.999926	ENSG00000259865
ENSG00000172201	-0.535077	7.67257	-2.19008	0.0317246	0.999926	-3.84927	0.999926	ID4
ENSG00000137203	2.19805	2.88869	2.18395	0.0321907	0.999926	-4.17222	0.999926	TFAP2A
ENSG00000072422	0.317922	5.224	2.18147	0.0323801	0.999926	-3.9271	0.999926	RHOBTB1
ENSG00000228415	-0.37065	0.16906	-2.17854	0.0326061	0.999926	-4.38592	0.999926	PTMAP1
ENSG00000180769	0.324457	3.6662	2.17542	0.0328481	0.999926	-4.10453	0.999926	WDFY3-AS2
ENSG00000173548	0.193206	5.12683	2.17365	0.0329865	0.999926	-3.9431	0.999926	SNX33
ENSG00000167964	0.431858	2.49234	2.16859	0.0333838	0.999926	-4.22175	0.999926	RAB26
ENSG00000065361	1.11227	2.36144	2.16813	0.03342	0.999926	-4.23722	0.999926	ERBB3
ENSG00000214578	0.611872	-0.272031	2.1669	0.0335177	0.999926	-4.40984	0.999926	HMGN2P15
ENSG00000144821	0.758872	-0.152796	2.16654	0.0335455	0.999926	-4.40049	0.999926	MYH15
ENSG00000102572	0.259157	6.63992	2.16633	0.0335629	0.999926	-3.87797	0.999926	STK24
ENSG00000188677	0.476335	0.861272	2.16393	0.0337538	0.999926	-4.33157	0.999926	PARVB
ENSG00000206737	0.687276	0.459905	2.16329	0.0338044	0.999926	-4.37911	0.999926	RNVU1-18
ENSG00000170604	0.166493	4.73128	2.16212	0.0338983	0.999926	-3.98369	0.999926	IRF2BP1
ENSG00000128510	0.868975	0.591113	2.16201	0.0339063	0.999926	-4.3511	0.999926	CPA4
ENSG00000111799	1.51709	3.17047	2.16168	0.033933	0.999926	-4.12095	0.999926	COL12A1
ENSG00000095464	-0.465352	1.17019	-2.15438	0.034522	0.999926	-4.31455	0.999926	PDE6C
ENSG00000103196	1.4092	1.50505	2.15086	0.0348094	0.999926	-4.29256	0.999926	CRISPLD2
ENSG00000104969	0.167726	6.14418	2.14355	0.0354119	0.999926	-3.90859	0.999926	SGTA
ENSG00000099139	0.561947	4.01843	2.14346	0.0354193	0.999926	-4.06272	0.999926	PCSK5
ENSG00000233998	-0.572221	-0.355884	-2.14212	0.0355313	0.999926	-4.42861	0.999926	SETP5
ENSG00000111817	0.288651	4.43643	2.14004	0.0357051	0.999926	-4.03352	0.999926	DSE
ENSG00000132334	-0.654361	5.26322	-2.13677	0.0359799	0.999926	-3.95821	0.999926	PTPRE
ENSG00000234545	0.174382	5.10979	2.13418	0.0361982	0.999926	-3.97658	0.999926	FAM133B
ENSG00000101191	0.167718	7.18826	2.13322	0.0362794	0.999926	-3.90197	0.999926	DIDO1
ENSG00000259484	0.488234	1.15021	2.13171	0.0364078	0.999926	-4.32605	0.999926	ENSG00000259484
ENSG00000204406	-0.214025	6.52346	-2.13	0.0365538	0.999926	-3.91182	0.999926	MBD5
ENSG00000148700	0.383937	7.29021	2.1286	0.0366737	0.999926	-3.90507	0.999926	ADD3
ENSG00000164494	0.191129	3.98925	2.1285	0.0366823	0.999926	-4.0943	0.999926	PDSS2
ENSG00000158258	1.28709	2.82792	2.12524	0.0369626	0.999926	-4.18119	0.999926	CLSTN2
ENSG00000168758	-0.239178	5.88574	-2.12468	0.0370113	0.999926	-3.93584	0.999926	SEMA4C
ENSG00000223624	-0.469557	-0.135699	-2.12412	0.0370593	0.999926	-4.41905	0.999926	ENSG00000223624
ENSG00000115042	-0.151168	5.0706	-2.12382	0.0370855	0.999926	-3.98603	0.999926	FAHD2A
ENSG00000117643	-0.736518	5.41215	-2.12251	0.0371988	0.999926	-3.95535	0.999926	MAN1C1
ENSG00000264513	-0.559528	1.25676	-2.12201	0.0372422	0.999926	-4.31885	0.999926	ENSG00000264513
ENSG00000151388	0.548945	5.35938	2.11844	0.0375533	0.999926	-3.96888	0.999926	ADAMTS12
ENSG00000104332	-0.871658	6.31726	-2.11812	0.0375813	0.999926	-3.94924	0.999926	SFRP1
ENSG00000067113	0.375003	3.60248	2.11725	0.0376577	0.999926	-4.13765	0.999926	PPAP2A
ENSG00000172771	0.82889	3.38634	2.11493	0.0378612	0.999926	-4.13604	0.999926	EFCAB12
ENSG00000139180	-0.208209	4.89602	-2.1122	0.0381023	0.999926	-4.00495	0.999926	NDUFA9
ENSG00000169752	-0.235903	3.28195	-2.1105	0.0382535	0.999926	-4.18306	0.999926	NRG4
ENSG00000149541	-0.222039	4.25619	-2.11032	0.0382698	0.999926	-4.07436	0.999926	B3GAT3
ENSG00000114354	0.132918	6.65588	2.10711	0.0385552	0.999926	-3.92953	0.999926	TFG
ENSG00000129295	0.576449	3.44755	2.10174	0.0390384	0.999926	-4.1428	0.999926	LRRC6
ENSG00000153930	1.65121	3.72963	2.09611	0.0395509	0.999926	-4.11964	0.999926	ANKFN1
ENSG00000069849	0.20396	6.3193	2.09586	0.0395735	0.999926	-3.94557	0.999926	ATP1B3
ENSG00000171873	-1.03688	-0.149376	-2.09564	0.0395939	0.999926	-4.4292	0.999926	ADRA1D
ENSG00000266045	1.54013	0.809939	2.09268	0.0398661	0.999926	-4.36452	0.999926	ENSG00000266045
ENSG00000116741	0.623627	3.98564	2.09064	0.0400539	0.999926	-4.113	0.999926	RGS2
ENSG00000247950	-0.324658	1.97978	-2.08689	0.0404018	0.999926	-4.29027	0.999926	SEC24B-AS1
ENSG00000185305	-0.299114	4.45807	-2.08421	0.0406527	0.999926	-4.07605	0.999926	ARL15
ENSG00000130303	-0.949951	-0.121246	-2.08229	0.0408327	0.999926	-4.41959	0.999926	BST2
ENSG00000150630	0.865506	1.33746	2.08028	0.0410226	0.999926	-4.32933	0.999926	VEGFC
ENSG00000200086	-0.536435	0.0643967	-2.07913	0.0411308	0.999926	-4.41236	0.999926	RNU6-433P
ENSG00000259682	-0.508298	0.195399	-2.07613	0.0414158	0.999926	-4.41227	0.999926	ENSG00000259682
ENSG00000105993	0.155707	6.9948	2.07586	0.0414415	0.999926	-3.95341	0.999926	DNAJB6
ENSG00000255474	-0.374513	1.08159	-2.07584	0.041443	0.999926	-4.34838	0.999926	ENSG00000255474
ENSG00000213463	-0.165354	4.47769	-2.07506	0.0415177	0.999926	-4.07575	0.999926	SYNJ2BP
ENSG00000254837	0.399163	2.45246	2.07134	0.0418742	0.999926	-4.25935	0.999926	ENSG00000254837
ENSG00000246560	0.320489	1.07524	2.07128	0.0418801	0.999926	-4.3498	0.999926	ENSG00000246560
ENSG00000156515	-0.252575	7.18534	-2.07106	0.0419008	0.999926	-3.95602	0.999926	HK1
ENSG00000232259	-0.753945	-0.274449	-2.06863	0.0421354	0.999926	-4.4285	0.999926	ENSG00000232259
ENSG00000234281	-0.293832	2.00217	-2.06423	0.0425621	0.999926	-4.29938	0.999926	ENSG00000234281
ENSG00000243056	0.428865	-0.0625092	2.06334	0.0426487	0.999926	-4.42323	0.999926	EIF4EBP3
ENSG00000198000	0.204848	5.66578	2.06279	0.0427028	0.999926	-3.9949	0.999926	NOL8
ENSG00000154309	0.491269	3.76043	2.06229	0.0427513	0.999926	-4.15799	0.999926	DISP1
ENSG00000267257	-1.52021	-1.32748	-2.05698	0.0432743	0.999926	-4.48206	0.999926	ENSG00000267257
ENSG00000168852	0.553535	-0.348661	2.05639	0.0433321	0.999926	-4.44348	0.999926	TPTE2P5
ENSG00000069702	0.860462	3.61206	2.056	0.0433711	0.999926	-4.16301	0.999926	TGFBR3
ENSG00000124151	-0.200772	6.1185	-2.05403	0.0435664	0.999926	-3.98582	0.999926	NCOA3
ENSG00000087460	0.25381	9.56515	2.05372	0.0435973	0.999926	-3.98229	0.999926	GNAS
ENSG00000154188	0.686955	3.7321	2.05286	0.043683	0.999926	-4.16571	0.999926	ANGPT1
ENSG00000213212	-0.356976	1.30033	-2.0519	0.0437792	0.999926	-4.34253	0.999926	NCLP1
ENSG00000136381	-0.130142	7.43335	-2.04844	0.0441258	0.999926	-3.9755	0.999926	IREB2
ENSG00000117013	0.621575	0.600428	2.04505	0.0444672	0.999926	-4.3815	0.999926	KCNQ4
ENSG00000196872	1.10921	0.0542947	2.04483	0.0444899	0.999926	-4.42365	0.999926	KIAA1211L
ENSG00000161958	-0.401449	3.77545	-2.04428	0.0445455	0.999926	-4.16126	0.999926	FGF11
ENSG00000116922	0.204229	4.39591	2.04319	0.0446566	0.999926	-4.10851	0.999926	C1orf109
ENSG00000158296	-0.583457	3.14887	-2.04127	0.0448518	0.999926	-4.2282	0.999926	SLC13A3
ENSG00000174951	-1.13426	-0.687191	-2.03957	0.0450253	0.999926	-4.45522	0.999926	FUT1
ENSG00000231437	-0.952438	-0.234463	-2.03778	0.0452088	0.999926	-4.44014	0.999926	ENSG00000231437
ENSG00000259536	-0.409617	0.125166	-2.03562	0.0454311	0.999926	-4.42202	0.999926	ENSG00000259536
ENSG00000251023	-0.411903	0.459425	-2.03513	0.0454813	0.999926	-4.39647	0.999926	ENSG00000251023
ENSG00000139160	-0.25649	2.70019	-2.0345	0.0455466	0.999926	-4.26197	0.999926	METTL20
ENSG00000199347	0.607084	0.599144	2.03373	0.0456267	0.999926	-4.4004	0.999926	RNU5E-1
ENSG00000166455	0.296682	2.78532	2.03175	0.0458316	0.999926	-4.25553	0.999926	C16orf46
ENSG00000166025	0.257318	7.35107	2.03108	0.0459007	0.999926	-3.98999	0.999926	AMOTL1
ENSG00000166292	1.06844	0.769803	2.02989	0.0460247	0.999926	-4.38151	0.999926	TMEM100
ENSG00000213189	-0.470692	0.311621	-2.0278	0.0462437	0.999926	-4.41188	0.999926	BTF3L4P2
ENSG00000188613	0.246976	3.71826	2.02745	0.0462797	0.999926	-4.18346	0.999926	NANOS1
ENSG00000125740	1.16408	0.0454691	2.02446	0.046594	0.999926	-4.42037	0.999926	FOSB
ENSG00000227906	0.784853	-0.13914	2.02415	0.0466267	0.999926	-4.4355	0.999926	SNAP25-AS1
ENSG00000151376	-0.801483	1.46091	-2.02115	0.0469438	0.999926	-4.33574	0.999926	ME3
ENSG00000212126	-0.499542	0.352785	-2.02095	0.046965	0.999926	-4.40949	0.999926	TAS2R50
ENSG00000198553	-0.403773	0.773267	-2.02053	0.0470103	0.999926	-4.38968	0.999926	KCNRG
ENSG00000067900	-0.127952	7.04876	-2.01848	0.0472284	0.999926	-4.00344	0.999926	ROCK1
ENSG00000102858	-0.154815	6.60893	-2.01731	0.0473532	0.999926	-4.00688	0.999926	MGRN1
ENSG00000256742	0.344501	0.766037	2.01711	0.0473741	0.999926	-4.38607	0.999926	ENSG00000256742
ENSG00000163818	0.311363	5.82557	2.01626	0.047465	0.999926	-4.02414	0.999926	LZTFL1
ENSG00000261589	0.342847	2.95215	2.01503	0.0475972	0.999926	-4.25936	0.999926	ENSG00000261589
ENSG00000170846	0.214201	3.91116	2.01446	0.0476582	0.999926	-4.17331	0.999926	ENSG00000170846
ENSG00000205060	0.170008	6.1627	2.01378	0.047732	0.999926	-4.01823	0.999926	SLC35B4
ENSG00000229989	-0.441758	2.32845	-2.01245	0.0478743	0.999926	-4.30192	0.999926	MIR181A1HG
ENSG00000165996	-0.417598	2.87698	-2.01245	0.0478752	0.999926	-4.25943	0.999926	PTPLA
ENSG00000230005	-0.357797	-0.0282909	-2.01145	0.0479829	0.999926	-4.43584	0.999926	SNAP47-AS1
ENSG00000188385	0.565485	2.24977	2.00993	0.0481475	0.999926	-4.29245	0.999926	JAKMIP3
ENSG00000241111	-0.51441	0.620105	-2.00882	0.0482673	0.999926	-4.39168	0.999926	ENSG00000241111
ENSG00000226833	-0.52358	0.0157507	-2.00796	0.0483614	0.999926	-4.44004	0.999926	ENSG00000226833
ENSG00000178631	-0.569603	0.950988	-2.00448	0.0487415	0.999926	-4.37456	0.999926	ACTG1P1
ENSG00000247271	0.364393	2.25349	2.00372	0.048824	0.999926	-4.30725	0.999926	ZBED5-AS1
ENSG00000163297	0.566853	6.07877	2.00004	0.0492297	0.999926	-4.03613	0.999926	ANTXR2
ENSG00000182674	1.1582	-0.649985	1.99977	0.0492598	0.999926	-4.45882	0.999926	KCNB2
ENSG00000161921	0.494364	1.54338	1.99892	0.0493533	0.999926	-4.34228	0.999926	CXCL16
ENSG00000260831	-0.425565	1.19452	-1.99742	0.0495197	0.999926	-4.36049	0.999926	ENSG00000260831
ENSG00000178913	0.200624	7.08268	1.99719	0.0495447	0.999926	-4.02025	0.999926	TAF7
ENSG00000198146	0.21169	6.78245	1.99705	0.0495609	0.999926	-4.02214	0.999926	ZNF770
ENSG00000118707	0.30027	5.22719	1.99661	0.0496098	0.999926	-4.09087	0.999926	TGIF2
ENSG00000172137	1.33498	0.904978	1.99374	0.0499299	0.999926	-4.38027	0.999926	CALB2
ENSG00000173706	0.554321	6.66054	1.99213	0.0501102	0.999926	-4.02841	0.999926	HEG1
ENSG00000157782	0.980527	0.406896	1.98875	0.05049	0.999926	-4.41597	0.999926	CABP1
ENSG00000147155	-0.264945	3.8322	-1.9877	0.0506093	0.999926	-4.19889	0.999926	EBP
ENSG00000228824	-0.885566	1.05849	-1.98732	0.0506523	0.999926	-4.37477	0.999926	MIR4500HG
ENSG00000109618	-0.168488	4.82427	-1.98724	0.0506615	0.999926	-4.11006	0.999926	SEPSECS
ENSG00000135070	0.215073	5.55257	1.98614	0.0507856	0.999926	-4.06009	0.999926	ISCA1
ENSG00000136859	0.440029	4.37593	1.98559	0.0508477	0.999926	-4.1464	0.999926	ANGPTL2
ENSG00000139970	1.09414	5.39734	1.9833	0.0511084	0.999926	-4.09671	0.999926	RTN1
ENSG00000106635	0.227461	4.01612	1.98227	0.051226	0.999926	-4.18131	0.999926	BCL7B
ENSG00000072163	0.881535	1.87438	1.9813	0.0513371	0.999926	-4.32959	0.999926	LIMS2
ENSG00000263050	0.360745	1.46986	1.98012	0.0514726	0.999926	-4.35217	0.999926	ENSG00000263050
ENSG00000230510	0.317099	1.12132	1.97997	0.0514892	0.999926	-4.37133	0.999926	PPP5D1
ENSG00000161653	-0.341108	1.11504	-1.97982	0.0515064	0.999926	-4.37562	0.999926	NAGS
ENSG00000066322	-0.307498	3.76627	-1.97893	0.0516094	0.999926	-4.20866	0.999926	ELOVL1
ENSG00000152583	1.33788	7.21694	1.97638	0.0519037	0.999926	-4.04162	0.999926	SPARCL1
ENSG00000172671	0.329521	3.93416	1.97535	0.0520226	0.999926	-4.19176	0.999926	ZFAND4
ENSG00000122877	0.686853	0.891786	1.97435	0.0521381	0.999926	-4.38167	0.999926	EGR2
ENSG00000100926	0.206537	3.29921	1.97287	0.0523101	0.999926	-4.24631	0.999926	TM9SF1
ENSG00000260978	-0.288479	2.02477	-1.97253	0.0523499	0.999926	-4.33274	0.999926	ENSG00000260978
ENSG00000259290	-0.965135	-0.0169491	-1.97247	0.0523571	0.999926	-4.44093	0.999926	ENSG00000259290
ENSG00000159958	0.477724	0.288834	1.97225	0.0523829	0.999926	-4.43455	0.999926	TNFRSF13C
ENSG00000261173	0.309937	0.577043	1.97099	0.0525292	0.999926	-4.40756	0.999926	ENSG00000261173
ENSG00000241316	0.497502	0.8591	1.97004	0.0526409	0.999926	-4.38904	0.999926	ENSG00000241316
ENSG00000228625	-0.439571	0.512936	-1.96956	0.0526965	0.999926	-4.41456	0.999926	ENSG00000228625
ENSG00000166483	0.324834	6.45972	1.96736	0.0529548	0.999926	-4.05742	0.999926	WEE1
ENSG00000123989	-0.363815	6.63857	-1.96712	0.0529825	0.999926	-4.04975	0.999926	CHPF
ENSG00000108064	0.203948	5.93999	1.96558	0.0531646	0.999926	-4.0662	0.999926	TFAM
ENSG00000182606	-0.181515	7.43484	-1.96328	0.0534368	0.999926	-4.0472	0.999926	TRAK1
ENSG00000136750	1.03532	3.46642	1.96253	0.0535255	0.999926	-4.22311	0.999926	GAD2
ENSG00000268058	-0.442637	0.239561	-1.9616	0.0536352	0.999926	-4.43303	0.999926	ENSG00000268058
ENSG00000248100	-0.514907	0.0617162	-1.96137	0.0536627	0.999926	-4.43977	0.999926	ENSG00000248100
ENSG00000197768	0.447324	0.176262	1.9589	0.0539576	0.999926	-4.43624	0.999926	C9orf173
ENSG00000174446	0.162024	3.74993	1.95763	0.0541095	0.999926	-4.21815	0.999926	SNAPC5
ENSG00000113231	0.687791	5.1505	1.95445	0.0544915	0.999926	-4.11841	0.999926	PDE8B
ENSG00000198561	-0.190246	8.4613	-1.95237	0.0547421	0.999926	-4.0585	0.999926	CTNND1
ENSG00000124193	0.23294	7.75109	1.95209	0.0547766	0.999926	-4.05645	0.999926	SRSF6
ENSG00000182901	0.858765	0.841155	1.95088	0.0549229	0.999926	-4.39936	0.999926	RGS7
ENSG00000245711	-0.34099	2.91062	-1.94933	0.0551112	0.999926	-4.28779	0.999926	NADK2-AS1
ENSG00000198796	-1.39324	4.53616	-1.94882	0.0551726	0.999926	-4.14467	0.999926	ALPK2
ENSG00000177732	-0.148795	6.73603	-1.94881	0.0551749	0.999926	-4.06354	0.999926	SOX12
ENSG00000100207	-0.168173	6.88536	-1.94755	0.0553281	0.999926	-4.06303	0.999926	TCF20
ENSG00000152582	0.900197	3.65406	1.94715	0.0553764	0.999926	-4.21258	0.999926	SPEF2
ENSG00000139626	-0.25282	1.74032	-1.94698	0.0553976	0.999926	-4.35097	0.999926	ITGB7
ENSG00000126733	1.10978	2.7239	1.9448	0.0556645	0.999926	-4.29041	0.999926	DACH2
ENSG00000113070	0.599274	2.76482	1.93961	0.056304	0.999926	-4.27991	0.999926	HBEGF
ENSG00000183397	0.351787	0.90996	1.93761	0.0565529	0.999926	-4.3948	0.999926	C19orf71
ENSG00000244439	-0.307244	0.596232	-1.93438	0.0569551	0.999926	-4.4165	0.999926	ENSG00000244439
ENSG00000081307	0.129004	6.28941	1.93356	0.0570587	0.999926	-4.08095	0.999926	UBA5
ENSG00000133104	0.216499	6.8198	1.93349	0.0570671	0.999926	-4.07413	0.999926	SPG20
ENSG00000086061	0.265457	7.75715	1.93318	0.0571058	0.999926	-4.0718	0.999926	DNAJA1
ENSG00000185442	0.458205	2.09012	1.93146	0.0573223	0.999926	-4.33671	0.999926	FAM174B
ENSG00000119616	0.170492	4.8983	1.92961	0.0575549	0.999926	-4.13961	0.999926	FCF1
ENSG00000166949	0.287565	6.43506	1.92941	0.0575794	0.999926	-4.08506	0.999926	SMAD3
ENSG00000145494	-0.201831	3.09734	-1.92863	0.0576784	0.999926	-4.2864	0.999926	NDUFS6
ENSG00000197536	0.430908	1.50744	1.92853	0.0576913	0.999926	-4.36876	0.999926	C5orf56
ENSG00000161547	0.293387	6.45509	1.92816	0.0577378	0.999926	-4.08793	0.999926	SRSF2
ENSG00000231079	-0.37794	3.15391	-1.92776	0.0577881	0.999926	-4.28221	0.999926	ENSG00000231079
ENSG00000155530	0.524332	3.48993	1.92646	0.0579533	0.999926	-4.23977	0.999926	LRGUK
ENSG00000172164	0.900886	3.19245	1.92349	0.0583317	0.999926	-4.24764	0.999926	SNTB1
ENSG00000117592	0.285573	6.86898	1.92237	0.0584751	0.999926	-4.08329	0.999926	PRDX6
ENSG00000135077	-0.607768	-0.156891	-1.92147	0.0585895	0.999926	-4.45804	0.999926	HAVCR2
ENSG00000267016	-0.424699	0.135739	-1.92069	0.0586893	0.999926	-4.44842	0.999926	ENSG00000267016
ENSG00000196781	0.45947	6.75483	1.91868	0.0589482	0.999926	-4.08865	0.999926	TLE1
ENSG00000154359	-0.232583	6.24507	-1.91746	0.0591061	0.999926	-4.09396	0.999926	LONRF1
ENSG00000153531	0.733238	0.335631	1.91627	0.0592589	0.999926	-4.43317	0.999926	ADPRHL1
ENSG00000072609	-0.190049	5.14525	-1.91479	0.059451	0.999926	-4.13601	0.999926	CHFR
ENSG00000163536	0.92791	2.47361	1.9136	0.0596052	0.999926	-4.3078	0.999926	SERPINI1
ENSG00000236801	0.698151	-0.0358588	1.91298	0.0596869	0.999926	-4.4478	0.999926	RPL24P8
ENSG00000124067	-0.31299	5.66409	-1.91195	0.05982	0.999926	-4.11225	0.999926	SLC12A4
ENSG00000160216	0.223789	6.49512	1.91179	0.0598409	0.999926	-4.09511	0.999926	AGPAT3
ENSG00000242085	-0.381511	0.488908	-1.90892	0.0602166	0.999926	-4.42899	0.999926	RPS20P33
ENSG00000087266	-0.260355	5.78935	-1.90789	0.0603517	0.999926	-4.11173	0.999926	SH3BP2
ENSG00000267632	-0.217344	2.24077	-1.90743	0.0604123	0.999926	-4.34199	0.999926	ENSG00000267632
ENSG00000154545	-0.399191	1.16734	-1.90712	0.0604534	0.999926	-4.39136	0.999926	MAGED4
ENSG00000114331	-0.168932	6.73205	-1.90688	0.0604852	0.999926	-4.09702	0.999926	ACAP2
ENSG00000178947	0.581842	3.086	1.90352	0.0609282	0.999926	-4.27632	0.999926	LINC00086
ENSG00000264063	-0.374533	6.91333	-1.90231	0.0610894	0.999926	-4.09934	0.999926	MIR3687
ENSG00000198879	0.657807	5.44301	1.9008	0.0612892	0.999926	-4.13283	0.999926	SFMBT2
ENSG00000178150	0.441875	2.3535	1.90013	0.0613794	0.999926	-4.34183	0.999926	ZNF114
ENSG00000260938	-0.410402	0.520071	-1.89972	0.0614336	0.999926	-4.43036	0.999926	ENSG00000260938
ENSG00000168528	-0.483515	4.54986	-1.89803	0.0616594	0.999926	-4.18932	0.999926	SERINC2
ENSG00000204390	0.728779	-0.613895	1.89773	0.0616998	0.999926	-4.47888	0.999926	HSPA1L
ENSG00000078725	1.18579	2.3105	1.89767	0.0617078	0.999926	-4.33381	0.999926	DBC1
ENSG00000108669	-0.144171	5.53375	-1.89536	0.0620171	0.999926	-4.13105	0.999926	CYTH1
ENSG00000247311	1.14948	-0.461606	1.89499	0.0620667	0.999926	-4.4668	0.999926	ENSG00000247311
ENSG00000168286	0.181847	4.43492	1.89331	0.0622942	0.999926	-4.19826	0.999926	THAP11
ENSG00000010017	-0.165484	6.56115	-1.89312	0.0623188	0.999926	-4.10952	0.999926	RANBP9
ENSG00000257964	-0.354734	0.606858	-1.89252	0.0624002	0.999926	-4.42972	0.999926	ENSG00000257964
ENSG00000145088	0.327684	1.88581	1.89096	0.062612	0.999926	-4.36386	0.999926	EAF2
ENSG00000135047	0.234359	4.38446	1.89051	0.0626728	0.999926	-4.19652	0.999926	CTSL
ENSG00000116478	0.202182	5.91162	1.88948	0.0628116	0.999926	-4.12661	0.999926	HDAC1
ENSG00000060762	-0.49115	4.51029	-1.888	0.0630133	0.999926	-4.19374	0.999926	MPC1
ENSG00000239407	0.169144	2.79102	1.88685	0.06317	0.999926	-4.32002	0.999926	ENSG00000239407
ENSG00000139117	-0.960683	3.39152	-1.88531	0.0633809	0.999926	-4.27002	0.999926	CPNE8
ENSG00000176597	0.227727	6.17589	1.88259	0.0637548	0.999926	-4.12355	0.999926	B3GNT5
ENSG00000142197	-0.305852	5.6193	-1.88221	0.0638071	0.999926	-4.1404	0.999926	DOPEY2
ENSG00000168016	-0.558724	1.61143	-1.882	0.0638356	0.999926	-4.37755	0.999926	TRANK1
ENSG00000102221	0.332769	4.42742	1.88036	0.0640621	0.999926	-4.22123	0.999926	PHF16
ENSG00000181873	0.233422	3.95423	1.8789	0.0642635	0.999926	-4.24224	0.999926	IBA57
ENSG00000182944	0.15756	8.12197	1.87874	0.064286	0.999926	-4.11683	0.999926	EWSR1
ENSG00000251270	-0.500422	0.24382	-1.87622	0.0646358	0.999926	-4.45635	0.999926	ENSG00000251270
ENSG00000179603	1.10873	0.121441	1.87553	0.064732	0.999926	-4.44929	0.999926	GRM8
ENSG00000238334	0.60866	-0.845044	1.87466	0.064854	0.999926	-4.5023	0.999926	ENSG00000238334
ENSG00000128602	0.24402	5.88465	1.87202	0.0652226	0.999926	-4.14043	0.999926	SMO
ENSG00000007516	0.397328	5.56574	1.87034	0.0654587	0.999926	-4.17932	0.999926	BAIAP3
ENSG00000181826	0.341952	4.0549	1.87011	0.0654916	0.999926	-4.23863	0.999926	RELL1
ENSG00000136826	1.03259	0.0752657	1.86767	0.0658354	0.999926	-4.45364	0.999926	KLF4
ENSG00000187091	-0.272215	5.16439	-1.86556	0.0661348	0.999926	-4.172	0.999926	PLCD1
ENSG00000166263	0.254614	5.25989	1.86196	0.066648	0.999926	-4.1689	0.999926	STXBP4
ENSG00000171970	0.35877	2.44861	1.86128	0.0667438	0.999926	-4.3502	0.999926	ZNF57
ENSG00000173221	0.36647	3.95823	1.8581	0.0672006	0.999926	-4.25274	0.999926	GLRX
ENSG00000204584	-0.468078	0.682101	-1.85559	0.0675624	0.999926	-4.42882	0.999926	ENSG00000204584
ENSG00000198324	0.218533	4.15686	1.85557	0.0675651	0.999926	-4.24329	0.999926	FAM109A
ENSG00000178177	-0.280886	6.10339	-1.85421	0.0677627	0.999926	-4.14898	0.999926	LCORL
ENSG00000185033	-0.41322	5.40353	-1.85258	0.067998	0.999926	-4.16622	0.999926	SEMA4B
ENSG00000049656	0.193322	5.65549	1.8509	0.0682433	0.999926	-4.15908	0.999926	CLPTM1L
ENSG00000237637	-0.486116	-0.0151632	-1.85069	0.0682743	0.999926	-4.46462	0.999926	FRY-AS1
ENSG00000124275	0.159401	5.18701	1.85032	0.0683278	0.999926	-4.17896	0.999926	MTRR
ENSG00000107147	0.780071	-0.187124	1.8503	0.0683306	0.999926	-4.46938	0.999926	KCNT1
ENSG00000114209	-0.121392	5.09191	-1.84971	0.0684165	0.999926	-4.18316	0.999926	PDCD10
ENSG00000260032	-0.157086	9.50627	-1.84958	0.0684364	0.999926	-4.14714	0.999926	LINC00657
ENSG00000131477	0.341496	1.66819	1.84752	0.068737	0.999926	-4.38625	0.999926	RAMP2
ENSG00000109452	0.781943	2.89043	1.84581	0.0689882	0.999926	-4.32997	0.999926	INPP4B
ENSG00000177613	0.169941	5.80754	1.84505	0.0690997	0.999926	-4.16155	0.999926	CSTF2T
ENSG00000261731	-0.313745	0.105137	-1.84356	0.06932	0.999926	-4.46068	0.999926	ENSG00000261731
ENSG00000122824	0.562647	3.69321	1.84292	0.0694136	0.999926	-4.28613	0.999926	NUDT10
ENSG00000196839	-0.356357	3.61517	-1.84259	0.0694625	0.999926	-4.29453	0.999926	ADA
ENSG00000090432	0.168665	4.48825	1.84138	0.0696421	0.999926	-4.22321	0.999926	MUL1
ENSG00000256827	-0.31518	-0.13842	-1.84116	0.0696752	0.999926	-4.47525	0.999926	ENSG00000256827
ENSG00000259775	0.346254	1.33127	1.84039	0.069789	0.999926	-4.40393	0.999926	ENSG00000259775
ENSG00000262877	-0.307182	3.11975	-1.83988	0.069865	0.999926	-4.32755	0.999926	ENSG00000262877
ENSG00000136161	0.43285	4.53028	1.83984	0.0698712	0.999926	-4.21807	0.999926	RCBTB2
ENSG00000132274	-0.511378	5.40013	-1.83973	0.0698872	0.999926	-4.17566	0.999926	TRIM22
ENSG00000234377	-0.348508	1.41181	-1.839	0.0699951	0.999926	-4.40098	0.999926	RNF219-AS1
ENSG00000177822	0.388322	3.38633	1.839	0.0699965	0.999926	-4.30567	0.999926	ENSG00000177822
ENSG00000235167	-0.47884	0.558714	-1.83273	0.0709339	0.999926	-4.44413	0.999926	ENSG00000235167
ENSG00000185669	-0.337145	2.3645	-1.83261	0.0709529	0.999926	-4.36395	0.999926	SNAI3
ENSG00000173068	-0.962509	3.01715	-1.8316	0.071105	0.999926	-4.33057	0.999926	BNC2
ENSG00000267676	-0.548359	0.738186	-1.8306	0.0712551	0.999926	-4.43675	0.999926	THA1P
ENSG00000250846	-0.809987	0.0638559	-1.82999	0.0713473	0.999926	-4.46159	0.999926	ENSG00000250846
ENSG00000165006	0.12129	5.84146	1.82989	0.0713636	0.999926	-4.16972	0.999926	UBAP1
ENSG00000186994	0.424624	1.58312	1.8296	0.0714075	0.999926	-4.39444	0.999926	KANK3
ENSG00000176490	0.347049	4.99935	1.82832	0.0716002	0.999926	-4.20041	0.999926	DIRAS1
ENSG00000224745	-0.407088	1.76693	-1.82796	0.071655	0.999926	-4.39138	0.999926	ENSG00000224745
ENSG00000102710	-0.107722	6.94978	-1.82705	0.0717942	0.999926	-4.15879	0.999926	SUPT20H
ENSG00000150893	-0.690821	5.64727	-1.82586	0.0719744	0.999926	-4.19677	0.999926	FREM2
ENSG00000088766	0.224617	5.51854	1.82528	0.0720636	0.999926	-4.18166	0.999926	CRLS1
ENSG00000158161	0.145877	5.58994	1.82448	0.0721848	0.999926	-4.18188	0.999926	EYA3
ENSG00000152620	-0.361275	7.22268	-1.82407	0.0722477	0.999926	-4.15952	0.999926	NADK2
ENSG00000170234	-0.158325	5.52019	-1.82261	0.0724714	0.999926	-4.18693	0.999926	PWWP2A
ENSG00000008283	0.383012	3.47058	1.82242	0.0725003	0.999926	-4.29268	0.999926	CYB561
ENSG00000169241	-0.218363	2.48921	-1.82143	0.0726531	0.999926	-4.36403	0.999926	SLC50A1
ENSG00000137054	0.185923	4.35297	1.82049	0.0727962	0.999926	-4.24883	0.999926	POLR1E
ENSG00000161509	0.484727	2.39896	1.81806	0.0731713	0.999926	-4.36678	0.999926	GRIN2C
ENSG00000243473	-0.373426	0.37866	-1.81803	0.0731758	0.999926	-4.4522	0.999926	ENSG00000243473
ENSG00000100722	0.183072	6.64755	1.81609	0.073476	0.999926	-4.16906	0.999926	ZC3H14
ENSG00000125285	-0.459355	6.82118	-1.81536	0.0735893	0.999926	-4.16947	0.999926	SOX21
ENSG00000134996	-0.640642	0.309694	-1.81502	0.0736425	0.999926	-4.45809	0.999926	OSTF1
ENSG00000106246	0.225351	3.07744	1.81473	0.073688	0.999926	-4.33634	0.999926	PTCD1
ENSG00000087116	1.16511	1.36751	1.81305	0.0739485	0.999926	-4.41086	0.999926	ADAMTS2
ENSG00000152990	0.18495	6.74263	1.8129	0.073972	0.999926	-4.1712	0.999926	GPR125
ENSG00000132205	-0.904437	2.34713	-1.81252	0.0740316	0.999926	-4.36334	0.999926	EMILIN2
ENSG00000197705	1.08335	0.678457	1.81157	0.07418	0.999926	-4.44583	0.999926	KLHL14
ENSG00000235326	-0.486968	1.58778	-1.81095	0.0742762	0.999926	-4.40066	0.999926	ENSG00000235326
ENSG00000198455	0.201348	5.01704	1.81084	0.0742935	0.999926	-4.21175	0.999926	ZXDB
ENSG00000205056	-0.932976	-0.517809	-1.80938	0.0745233	0.999926	-4.48902	0.999926	ENSG00000205056
ENSG00000262246	-0.250399	2.73738	-1.80871	0.074628	0.999926	-4.35849	0.999926	CORO7
ENSG00000125046	-0.798577	0.612879	-1.8084	0.0746772	0.999926	-4.4465	0.999926	SSUH2
ENSG00000188493	-0.182568	4.22518	-1.80717	0.0748703	0.999926	-4.26578	0.999926	C19orf54
ENSG00000198010	-0.811545	2.17325	-1.80678	0.0749308	0.999926	-4.37705	0.999926	DLGAP2
ENSG00000124593	0.220306	3.61935	1.8049	0.0752276	0.999926	-4.30622	0.999926	PRICKLE4
ENSG00000252391	-0.355102	-0.14377	-1.80382	0.0753984	0.999926	-4.48097	0.999926	RNU6-638P
ENSG00000086062	-0.756544	3.5694	-1.80307	0.0755175	0.999926	-4.31548	0.999926	B4GALT1
ENSG00000224005	-0.330877	0.0551939	-1.80245	0.0756169	0.999926	-4.47486	0.999926	ENSG00000224005
ENSG00000109881	0.352673	4.79676	1.80198	0.0756915	0.999926	-4.24258	0.999926	CCDC34
ENSG00000252503	-0.320825	0.133119	-1.80175	0.0757275	0.999926	-4.47181	0.999926	RNU6-531P
ENSG00000177108	0.485482	3.73091	1.80126	0.0758059	0.999926	-4.30294	0.999926	ZDHHC22
ENSG00000267579	-1.27275	-1.33913	-1.80034	0.0759518	0.999926	-4.5144	0.999926	ENSG00000267579
ENSG00000128165	-0.854335	0.567666	-1.80013	0.0759849	0.999926	-4.45639	0.999926	ADM2
ENSG00000046889	0.396741	6.41312	1.79873	0.0762092	0.999926	-4.18467	0.999926	PREX2
ENSG00000213639	-0.287189	8.9551	-1.79741	0.0764207	0.999926	-4.18367	0.999926	PPP1CB
ENSG00000143126	-0.280038	9.32688	-1.79543	0.0767372	0.999926	-4.18706	0.999926	CELSR2
ENSG00000182158	0.309894	5.52305	1.79488	0.0768258	0.999926	-4.20319	0.999926	CREB3L2
ENSG00000100344	-0.508105	3.85966	-1.79443	0.0768994	0.999926	-4.3049	0.999926	PNPLA3
ENSG00000180340	-0.413083	5.19927	-1.79442	0.0768997	0.999926	-4.25126	0.999926	FZD2
ENSG00000188779	0.75854	1.59863	1.79136	0.0773945	0.999926	-4.40657	0.999926	SKOR1
ENSG00000171469	-0.227239	5.92953	-1.79099	0.0774542	0.999926	-4.19743	0.999926	ZNF561
ENSG00000264269	-0.351521	-0.164018	-1.78975	0.0776553	0.999926	-4.4827	0.999926	ENSG00000264269
ENSG00000011566	-0.146267	6.36532	-1.78923	0.0777391	0.999926	-4.19188	0.999926	MAP4K3
ENSG00000166816	0.413787	1.43972	1.78896	0.0777838	0.999926	-4.41321	0.999926	LDHD
ENSG00000171853	-0.134832	6.08609	-1.78892	0.0777894	0.999926	-4.19611	0.999926	TRAPPC12
ENSG00000254667	0.857763	0.667349	1.78872	0.0778234	0.999926	-4.44948	0.999926	ENSG00000254667
ENSG00000141933	-0.184675	3.13929	-1.78651	0.078182	0.999926	-4.34614	0.999926	TPGS1
ENSG00000228794	0.217701	4.35858	1.78641	0.0781993	0.999926	-4.26188	0.999926	ENSG00000228794
ENSG00000124440	-0.60606	4.38165	-1.78626	0.0782234	0.999926	-4.28067	0.999926	HIF3A
ENSG00000107036	-0.135271	6.01396	-1.78598	0.0782699	0.999926	-4.20065	0.999926	KIAA1432
ENSG00000262194	-0.273018	1.17412	-1.78195	0.0789296	0.999926	-4.42987	0.999926	ENSG00000262194
ENSG00000104904	0.179414	7.24737	1.7818	0.0789549	0.999926	-4.19213	0.999926	OAZ1
ENSG00000108370	-0.821125	1.60129	-1.78145	0.0790119	0.999926	-4.40967	0.999926	RGS9
ENSG00000100852	0.207341	9.09294	1.78112	0.0790668	0.999926	-4.19713	0.999926	ARHGAP5
ENSG00000155265	0.897898	1.44815	1.78111	0.0790677	0.999926	-4.41784	0.999926	GOLGA7B
ENSG00000230982	-0.211251	2.06969	-1.78055	0.0791616	0.999926	-4.39433	0.999926	DSTNP1
ENSG00000186716	-0.174799	7.1096	-1.77904	0.0794107	0.999926	-4.19481	0.999926	BCR
ENSG00000085511	0.173733	6.03916	1.77884	0.0794437	0.999926	-4.20519	0.999926	MAP3K4
ENSG00000162413	0.346213	4.77988	1.77821	0.0795473	0.999926	-4.24381	0.999926	KLHL21
ENSG00000112297	-0.29854	1.95555	-1.77807	0.0795708	0.999926	-4.40018	0.999926	AIM1
ENSG00000177082	0.130197	5.40111	1.7775	0.0796653	0.999926	-4.21999	0.999926	WDR73
ENSG00000163812	0.128734	5.67625	1.77641	0.0798458	0.999926	-4.21278	0.999926	ZDHHC3
ENSG00000139908	-0.157102	3.05597	-1.77618	0.0798847	0.999926	-4.354	0.999926	TSSK4
ENSG00000197815	-0.358787	1.67664	-1.77521	0.0800452	0.999926	-4.40964	0.999926	ENSG00000197815
ENSG00000182057	-0.351825	0.615896	-1.77493	0.0800923	0.999926	-4.4544	0.999926	ENSG00000182057
ENSG00000244300	-1.06158	-0.01093	-1.77402	0.0802445	0.999926	-4.47747	0.999926	ENSG00000244300
ENSG00000262944	0.196151	6.13179	1.77312	0.0803943	0.999926	-4.20696	0.999926	ENSG00000262944
ENSG00000257509	-0.297267	1.3724	-1.77275	0.0804553	0.999926	-4.4256	0.999926	ENSG00000257509
ENSG00000260197	-0.371551	-0.996166	-1.77244	0.0805075	0.999926	-4.49926	0.999926	ENSG00000260197
ENSG00000107819	-0.255132	4.91376	-1.77156	0.0806549	0.999926	-4.24208	0.999926	SFXN3
ENSG00000247345	0.71287	-1.46687	1.7707	0.0807993	0.999926	-4.50755	0.999926	ENSG00000247345
ENSG00000148848	-0.676398	3.99501	-1.77001	0.0809146	0.999926	-4.2986	0.999926	ADAM12
ENSG00000260643	0.351054	0.187885	1.76838	0.0811886	0.999926	-4.47288	0.999926	ENSG00000260643
ENSG00000166405	0.594604	4.42179	1.76812	0.0812333	0.999926	-4.26971	0.999926	RIC3
ENSG00000136560	-0.127919	5.42529	-1.76774	0.0812978	0.999926	-4.22639	0.999926	TANK
ENSG00000155130	-0.233491	10.2895	-1.76684	0.0814487	0.999926	-4.21377	0.999926	MARCKS
ENSG00000152969	1.01921	-1.30571	1.76608	0.0815767	0.999926	-4.50299	0.999926	JAKMIP1
ENSG00000119661	0.220127	5.04594	1.7657	0.0816422	0.999926	-4.23997	0.999926	DNAL1
ENSG00000257818	-0.444621	0.585397	-1.76567	0.0816475	0.999926	-4.45643	0.999926	ENSG00000257818
ENSG00000100813	0.105298	7.70718	1.76559	0.0816612	0.999926	-4.20455	0.999926	ACIN1
ENSG00000009780	0.248359	4.04441	1.76546	0.0816824	0.999926	-4.2939	0.999926	FAM76A
ENSG00000178209	-0.259177	9.04406	-1.76486	0.081784	0.999926	-4.20904	0.999926	PLEC
ENSG00000182993	0.298019	1.62068	1.76443	0.0818574	0.999926	-4.41835	0.999926	C12orf60
ENSG00000185129	0.246517	3.88247	1.76404	0.0819234	0.999926	-4.30874	0.999926	PURA
ENSG00000163814	-0.927841	1.33641	-1.76362	0.0819938	0.999926	-4.4275	0.999926	CDCP1
ENSG00000148229	0.260616	5.54756	1.7634	0.0820316	0.999926	-4.22925	0.999926	POLE3
ENSG00000183977	-0.277892	1.77754	-1.76172	0.0823177	0.999926	-4.41133	0.999926	PP2D1
ENSG00000134627	0.452853	0.347105	1.76142	0.0823692	0.999926	-4.46669	0.999926	PIWIL4
ENSG00000250530	-0.376392	1.40078	-1.76049	0.0825281	0.999926	-4.4244	0.999926	ENSG00000250530
ENSG00000124212	1.0095	2.80421	1.75838	0.082889	0.999926	-4.37275	0.999926	PTGIS
ENSG00000135541	0.254904	6.33331	1.75701	0.0831228	0.999926	-4.21596	0.999926	AHI1
ENSG00000162441	0.162822	5.67987	1.75428	0.0835927	0.999926	-4.22894	0.999926	LZIC
ENSG00000269545	-0.268127	0.38989	-1.75314	0.0837901	0.999926	-4.47172	0.999926	ENSG00000269545
ENSG00000099899	0.16911	4.1005	1.75305	0.0838054	0.999926	-4.30119	0.999926	TRMT2A
ENSG00000198963	1.02385	1.08988	1.75151	0.0840719	0.999926	-4.44233	0.999926	RORB
ENSG00000033122	-0.566012	6.81959	-1.75005	0.0843251	0.999926	-4.21762	0.999926	LRRC7
ENSG00000005302	0.162372	4.89079	1.75002	0.0843319	0.999926	-4.26001	0.999926	MSL3
ENSG00000267680	-0.202217	2.68647	-1.74725	0.0848131	0.999926	-4.38358	0.999926	ZNF224
ENSG00000161896	-1.20547	-0.801766	-1.74582	0.0850644	0.999926	-4.50941	0.999926	IP6K3
ENSG00000196497	0.265407	0.499858	1.74301	0.085557	0.999926	-4.46625	0.999926	IPO4
ENSG00000237919	-0.63701	2.40073	-1.74289	0.0855772	0.999926	-4.39373	0.999926	ENSG00000237919
ENSG00000175772	-1.0039	-1.20155	-1.74224	0.0856916	0.999926	-4.50764	0.999926	ENSG00000175772
ENSG00000266498	0.411595	-0.0958211	1.7422	0.085699	0.999926	-4.48765	0.999926	ENSG00000266498
ENSG00000227640	-0.376318	4.81073	-1.74148	0.0858261	0.999926	-4.27573	0.999926	SOX21-AS1
ENSG00000076248	0.221274	5.34954	1.74103	0.0859064	0.999926	-4.24797	0.999926	UNG
ENSG00000057657	-0.870176	1.19616	-1.73894	0.0862744	0.999926	-4.44688	0.999926	PRDM1
ENSG00000168280	-0.272944	9.06286	-1.73677	0.0866606	0.999926	-4.2299	0.999926	KIF5C
ENSG00000118473	0.689882	4.14164	1.7355	0.0868855	0.999926	-4.30169	0.999926	SGIP1
ENSG00000254932	-0.742491	0.134525	-1.73529	0.0869233	0.999926	-4.48303	0.999926	ENSG00000254932
ENSG00000111432	2.38138	-0.385254	1.73431	0.0870982	0.999926	-4.50775	0.999926	FZD10
ENSG00000100461	0.157241	6.15672	1.73384	0.087183	0.999926	-4.23523	0.999926	RBM23
ENSG00000164764	-0.468351	1.90863	-1.73357	0.0872308	0.999926	-4.41619	0.999926	SBSPON
ENSG00000182667	0.932551	4.15863	1.73351	0.0872421	0.999926	-4.30769	0.999926	NTM
ENSG00000180884	-0.213157	3.53643	-1.73344	0.0872534	0.999926	-4.3451	0.999926	ZNF792
ENSG00000105072	0.187689	3.37769	1.73275	0.0873767	0.999926	-4.35385	0.999926	C19orf44
ENSG00000214954	-0.34611	0.964764	-1.73262	0.0874004	0.999926	-4.45025	0.999926	LRRC69
ENSG00000182957	-0.193086	7.45583	-1.7299	0.0878876	0.999926	-4.23184	0.999926	SPATA13
ENSG00000262089	-0.274105	0.803788	-1.72883	0.0880817	0.999926	-4.45547	0.999926	ENSG00000262089
ENSG00000197622	-0.119645	6.38719	-1.72795	0.0882404	0.999926	-4.23792	0.999926	CDC42SE1
ENSG00000005884	-0.548639	5.41287	-1.72754	0.0883132	0.999926	-4.25352	0.999926	ITGA3
ENSG00000102218	0.2312	5.23049	1.72754	0.0883134	0.999926	-4.26481	0.999926	RP2
ENSG00000143669	-0.322248	6.60378	-1.72716	0.0883829	0.999926	-4.23588	0.999926	LYST
ENSG00000130024	0.205593	7.38223	1.72656	0.0884906	0.999926	-4.23368	0.999926	PHF10
ENSG00000141446	-0.148475	5.94401	-1.72586	0.088617	0.999926	-4.2445	0.999926	ESCO1
ENSG00000230733	0.27961	3.53094	1.72339	0.0890649	0.999926	-4.35012	0.999926	ENSG00000230733
ENSG00000168872	0.0961779	5.55226	1.72261	0.0892084	0.999926	-4.25387	0.999926	DDX19A
ENSG00000255112	0.307297	5.7897	1.72234	0.0892569	0.999926	-4.24886	0.999926	CHMP1B
ENSG00000135763	0.233256	4.85408	1.72212	0.089296	0.999926	-4.28039	0.999926	URB2
ENSG00000112081	0.332382	7.51808	1.721	0.0895006	0.999926	-4.23864	0.999926	SRSF3
ENSG00000161326	0.261489	3.86237	1.7193	0.0898123	0.999926	-4.33302	0.999926	DUSP14
ENSG00000073060	-0.251882	4.58986	-1.71903	0.0898618	0.999926	-4.29499	0.999926	SCARB1
ENSG00000134775	0.266353	6.04719	1.71882	0.0898991	0.999926	-4.2473	0.999926	FHOD3
ENSG00000163754	0.307591	4.85587	1.71855	0.089949	0.999926	-4.27925	0.999926	GYG1
ENSG00000175970	0.261893	6.52925	1.71697	0.0902398	0.999926	-4.24468	0.999926	UNC119B
ENSG00000168118	0.134958	5.10746	1.71676	0.090278	0.999926	-4.2727	0.999926	RAB4A
ENSG00000102053	0.335899	3.47346	1.71587	0.0904418	0.999926	-4.35343	0.999926	ZC3H12B
ENSG00000185127	-0.143388	5.66029	-1.71465	0.0906665	0.999926	-4.26007	0.999926	C6orf120
ENSG00000175536	0.40706	0.202009	1.71417	0.0907546	0.999926	-4.48711	0.999926	LIPT2
ENSG00000148690	-0.209665	5.44856	-1.71367	0.090847	0.999926	-4.26329	0.999926	FRA10AC1
ENSG00000203485	-0.287011	5.1027	-1.71263	0.0910389	0.999926	-4.27526	0.999926	INF2
ENSG00000031823	0.113824	5.94692	1.71176	0.0912013	0.999926	-4.25494	0.999926	RANBP3
ENSG00000129071	0.196354	5.24801	1.71165	0.0912206	0.999926	-4.27428	0.999926	MBD4
ENSG00000172602	0.490933	3.40049	1.71161	0.0912294	0.999926	-4.36183	0.999926	RND1
ENSG00000250854	-0.353642	1.0079	-1.71134	0.0912794	0.999926	-4.4572	0.999926	ENSG00000250854
ENSG00000171385	-0.693998	5.93301	-1.7113	0.0912855	0.999926	-4.25613	0.999926	KCND3
ENSG00000263674	-0.410992	1.25949	-1.71047	0.0914395	0.999926	-4.4547	0.999926	ENSG00000263674
ENSG00000198417	1.90254	-1.53196	1.70959	0.0916047	0.999926	-4.53806	0.999926	MT1F
ENSG00000143341	1.08653	3.3101	1.70935	0.0916484	0.999926	-4.36844	0.999926	HMCN1
ENSG00000188596	0.656416	4.92103	1.70905	0.0917049	0.999926	-4.2904	0.999926	C12orf55
ENSG00000240356	-0.439495	3.55621	-1.70904	0.0917072	0.999926	-4.35278	0.999926	RPL23AP7
ENSG00000224429	0.311648	1.41532	1.70877	0.0917561	0.999926	-4.43783	0.999926	ENSG00000224429
ENSG00000099889	-0.174609	6.85486	-1.70806	0.0918895	0.999926	-4.24932	0.999926	ARVCF
ENSG00000065809	0.272976	5.46148	1.70731	0.0920295	0.999926	-4.26812	0.999926	FAM107B
ENSG00000119979	0.104974	5.36117	1.70717	0.0920553	0.999926	-4.27093	0.999926	FAM45A
ENSG00000262514	-0.365613	-0.204415	-1.7062	0.0922371	0.999926	-4.50125	0.999926	ENSG00000262514
ENSG00000233672	0.496341	-0.390285	1.70605	0.0922642	0.999926	-4.5051	0.999926	RNASEH2B-AS1
ENSG00000103994	0.197166	7.48284	1.70487	0.0924857	0.999926	-4.24952	0.999926	ZNF106
ENSG00000121481	0.164167	5.81534	1.70453	0.0925485	0.999926	-4.26271	0.999926	RNF2
ENSG00000173894	-0.259357	5.3494	-1.70305	0.0928276	0.999926	-4.2905	0.999926	CBX2
ENSG00000102904	0.546056	2.76032	1.70303	0.0928308	0.999926	-4.38641	0.999926	TSNAXIP1
ENSG00000166323	-0.261415	1.64509	-1.70288	0.0928596	0.999926	-4.43626	0.999926	C11orf65
ENSG00000129158	-0.197643	3.66061	-1.70286	0.0928639	0.999926	-4.35345	0.999926	SERGEF
ENSG00000147257	1.21704	4.54988	1.70238	0.0929537	0.999926	-4.32043	0.999926	GPC3
ENSG00000259322	-0.305297	0.170798	-1.69987	0.0934263	0.999926	-4.48804	0.999926	ENSG00000259322
ENSG00000148985	0.179156	4.14134	1.69863	0.093662	0.999926	-4.32907	0.999926	PGAP2
ENSG00000171246	0.841452	1.84816	1.69804	0.0937744	0.999926	-4.42389	0.999926	NPTX1
ENSG00000117877	0.28951	1.21696	1.69777	0.0938252	0.999926	-4.44862	0.999926	CD3EAP
ENSG00000269068	-0.240303	-0.0722126	-1.69763	0.0938513	0.999926	-4.49674	0.999926	ENSG00000269068
ENSG00000259845	0.510097	0.327014	1.69699	0.0939732	0.999926	-4.48661	0.999926	HERC2P10
ENSG00000248015	0.322744	0.310275	1.69683	0.0940041	0.999926	-4.48305	0.999926	ENSG00000248015
ENSG00000100100	-0.415443	3.76412	-1.69594	0.0941721	0.999926	-4.35128	0.999926	PIK3IP1
ENSG00000148468	0.13977	6.13246	1.69571	0.0942174	0.999926	-4.26373	0.999926	FAM171A1
ENSG00000041515	-0.370827	5.76784	-1.69562	0.0942341	0.999926	-4.2688	0.999926	MYO16
ENSG00000134243	-0.345729	8.98284	-1.69411	0.0945224	0.999926	-4.26047	0.999926	SORT1
ENSG00000184047	-0.223388	4.14118	-1.69405	0.0945327	0.999926	-4.32891	0.999926	DIABLO
ENSG00000105176	0.121399	6.45279	1.69383	0.0945754	0.999926	-4.2618	0.999926	URI1
ENSG00000183535	0.879707	0.537104	1.68938	0.0954284	0.999926	-4.47438	0.999926	COL18A1-AS1
ENSG00000258643	-0.345777	0.877843	-1.68911	0.0954798	0.999926	-4.46469	0.999926	BCL2L2-PABPN1
ENSG00000069869	-0.444259	5.16205	-1.6887	0.0955581	0.999926	-4.29103	0.999926	NEDD4
ENSG00000184900	0.188678	6.19866	1.68757	0.0957769	0.999926	-4.26879	0.999926	SUMO3
ENSG00000138685	0.190438	6.03746	1.68712	0.0958639	0.999926	-4.27002	0.999926	FGF2
ENSG00000184939	-0.166664	3.75651	-1.68593	0.0960931	0.999926	-4.35607	0.999926	ZFP90
ENSG00000235674	-0.38949	-0.137004	-1.68593	0.0960937	0.999926	-4.49847	0.999926	LDHAP2
ENSG00000228485	0.527338	0.328565	1.68581	0.0961161	0.999926	-4.47973	0.999926	ENSG00000228485
ENSG00000004838	0.842125	3.01445	1.6848	0.096312	0.999926	-4.37876	0.999926	ZMYND10
ENSG00000139200	0.269686	5.22072	1.68273	0.0967143	0.999926	-4.28936	0.999926	PIANP
ENSG00000265242	-0.192322	2.30935	-1.68171	0.0969131	0.999926	-4.42196	0.999926	ENSG00000265242
ENSG00000127329	-0.724068	0.524061	-1.68111	0.0970308	0.999926	-4.48089	0.999926	PTPRB
ENSG00000100906	0.238122	3.71882	1.68109	0.0970338	0.999926	-4.3582	0.999926	NFKBIA
ENSG00000163485	-0.582072	2.87863	-1.68079	0.0970929	0.999926	-4.40051	0.999926	ADORA1
ENSG00000251143	0.246693	1.22609	1.68012	0.097223	0.999926	-4.45598	0.999926	ENSG00000251143
ENSG00000257270	-0.22826	1.05884	-1.67993	0.097261	0.999926	-4.46205	0.999926	ENSG00000257270
ENSG00000259706	-0.345206	0.980789	-1.67978	0.0972894	0.999926	-4.4631	0.999926	HSP90B2P
ENSG00000119977	0.160059	5.72242	1.67893	0.0974566	0.999926	-4.28036	0.999926	TCTN3
ENSG00000236144	-0.17651	3.70581	-1.67694	0.0978466	0.999926	-4.36593	0.999926	ENSG00000236144
ENSG00000164128	-1.05125	1.26006	-1.67436	0.0983548	0.999926	-4.4545	0.999926	NPY1R
ENSG00000163956	0.169453	6.20532	1.67406	0.0984135	0.999926	-4.27746	0.999926	LRPAP1
ENSG00000237916	-0.290024	1.02623	-1.67398	0.0984285	0.999926	-4.46544	0.999926	ENSG00000237916
ENSG00000124313	-0.458341	3.31769	-1.67342	0.0985389	0.999926	-4.36618	0.999926	IQSEC2
ENSG00000231784	0.250965	1.06165	1.67262	0.0986973	0.999926	-4.46066	0.999926	DBIL5P
ENSG00000172315	-0.179322	5.40835	-1.67188	0.0988444	0.999926	-4.29406	0.999926	TP53RK
ENSG00000264304	-0.28572	0.0912025	-1.67145	0.0989291	0.999926	-4.49798	0.999926	ENSG00000264304
ENSG00000065183	0.178207	5.74034	1.67126	0.0989662	0.999926	-4.28659	0.999926	WDR3
ENSG00000144476	-0.647525	4.57519	-1.66977	0.0992619	0.999926	-4.32781	0.999926	ACKR3
ENSG00000236618	0.339717	0.370924	1.66959	0.0992973	0.999926	-4.48879	0.999926	PITPNA-AS1
ENSG00000263244	0.176623	7.42036	1.66822	0.0995708	0.999926	-4.27629	0.999926	ENSG00000263244
ENSG00000212124	-0.293353	2.06615	-1.66812	0.099591	0.999926	-4.43323	0.999926	TAS2R19
ENSG00000124615	0.428174	3.04587	1.66799	0.0996157	0.999926	-4.39869	0.999926	MOCS1
ENSG00000183298	-0.423561	-0.297076	-1.66663	0.0998885	0.999926	-4.51129	0.999926	ENSG00000183298
ENSG00000167608	0.254451	2.62285	1.66614	0.0999855	0.999926	-4.41633	0.999926	TMC4
ENSG00000136918	0.768087	1.10789	1.66606	0.100002	0.999926	-4.45922	0.999926	WDR38
ENSG00000180914	-0.566922	2.20787	-1.66535	0.100143	0.999926	-4.42757	0.999926	OXTR
ENSG00000103150	-0.197728	3.71199	-1.66499	0.100217	0.999926	-4.36769	0.999926	MLYCD
ENSG00000181751	-0.358954	5.73001	-1.66452	0.100309	0.999926	-4.29408	0.999926	C5orf30
ENSG00000163635	0.157555	6.1416	1.66364	0.100486	0.999926	-4.2855	0.999926	ATXN7
ENSG00000178950	0.182846	6.12013	1.66266	0.100684	0.999926	-4.28626	0.999926	GAK
ENSG00000072840	0.225349	5.55635	1.66113	0.100991	0.999926	-4.29616	0.999926	EVC
ENSG00000233994	-0.621934	0.0741745	-1.66079	0.10106	0.999926	-4.49541	0.999926	GDI2P2
ENSG00000244701	-0.219697	1.81322	-1.65987	0.101246	0.999926	-4.44361	0.999926	ENSG00000244701
ENSG00000004399	-0.640465	6.19259	-1.6592	0.101382	0.999926	-4.29074	0.999926	PLXND1
ENSG00000170921	-0.372307	7.83245	-1.65779	0.101666	0.999926	-4.28386	0.999926	TANC2
ENSG00000005059	0.320942	4.76851	1.65702	0.101822	0.999926	-4.32375	0.999926	CCDC109B
ENSG00000237883	-0.249835	1.5502	-1.6566	0.101908	0.999926	-4.45103	0.999926	DGUOK-AS1
ENSG00000162068	-0.200951	3.17759	-1.65644	0.101939	0.999926	-4.39692	0.999926	NTN3
ENSG00000210196	-0.332564	2.13402	-1.65634	0.101959	0.999926	-4.43274	0.999926	MT-TP
ENSG00000077721	0.122787	5.84826	1.6561	0.102009	0.999926	-4.29416	0.999926	UBE2A
ENSG00000249207	-0.387173	0.530738	-1.65579	0.102072	0.999926	-4.48813	0.999926	ENSG00000249207
ENSG00000110436	0.948879	5.92079	1.65427	0.102381	0.999926	-4.29743	0.999926	SLC1A2
ENSG00000148296	0.178338	4.41845	1.65374	0.10249	0.999926	-4.33873	0.999926	SURF6
ENSG00000260091	-0.39268	0.227754	-1.65354	0.102529	0.999926	-4.4977	0.999926	ENSG00000260091
ENSG00000120833	-0.544084	5.46834	-1.65299	0.102643	0.999926	-4.30364	0.999926	SOCS2
ENSG00000170727	0.360208	0.482524	1.6523	0.102782	0.999926	-4.48923	0.999926	BOP1
ENSG00000259407	-0.504903	2.41272	-1.65087	0.103075	0.999926	-4.42887	0.999926	ENSG00000259407
ENSG00000116745	-1.04267	4.69395	-1.65016	0.103221	0.999926	-4.32641	0.999926	RPE65
ENSG00000235681	-0.254178	0.702297	-1.64926	0.103407	0.999926	-4.48008	0.999926	ENSG00000235681
ENSG00000109610	0.789982	-0.791669	1.64918	0.103423	0.999926	-4.5098	0.999926	SOD3
ENSG00000137727	-0.98414	-0.783873	-1.64767	0.103732	0.999926	-4.52262	0.999926	ARHGAP20
ENSG00000125851	1.18659	0.017687	1.64754	0.10376	0.999926	-4.50484	0.999926	PCSK2
ENSG00000042781	-0.389388	1.66512	-1.64752	0.103763	0.999926	-4.44999	0.999926	USH2A
ENSG00000130826	0.166282	5.19804	1.64695	0.103881	0.999926	-4.31805	0.999926	DKC1
ENSG00000067191	-0.215987	4.41734	-1.64581	0.104116	0.999926	-4.34366	0.999926	CACNB1
ENSG00000162998	0.80954	3.97334	1.64474	0.104338	0.999926	-4.36124	0.999926	FRZB
ENSG00000163633	0.418293	2.26642	1.64453	0.104382	0.999926	-4.43203	0.999926	C4orf36
ENSG00000174564	-0.422733	-0.132921	-1.64325	0.104647	0.999926	-4.51023	0.999926	IL20RB
ENSG00000130821	0.233952	6.68607	1.64319	0.104659	0.999926	-4.29628	0.999926	SLC6A8
ENSG00000102543	0.208949	3.41613	1.64316	0.104665	0.999926	-4.38784	0.999926	CDADC1
ENSG00000121892	0.112626	7.78711	1.64299	0.1047	0.999926	-4.2945	0.999926	PDS5A
ENSG00000127337	0.240735	4.37639	1.64287	0.104725	0.999926	-4.35163	0.999926	YEATS4
ENSG00000198799	-0.134075	5.89669	-1.64239	0.104825	0.999926	-4.3031	0.999926	LRIG2
ENSG00000109771	0.333159	4.19651	1.6422	0.104864	0.999926	-4.3512	0.999926	LRP2BP
ENSG00000258985	-0.275295	1.61191	-1.64201	0.104905	0.999926	-4.4552	0.999926	ENSG00000258985
ENSG00000188766	-0.346008	2.75117	-1.64187	0.104933	0.999926	-4.41814	0.999926	SPRED3
ENSG00000141543	0.224618	5.65865	1.64108	0.105096	0.999926	-4.30889	0.999926	EIF4A3
ENSG00000181038	0.143063	3.90662	1.63988	0.105346	0.999926	-4.37197	0.999926	METTL23
ENSG00000104177	-0.156935	8.11438	-1.63987	0.105349	0.999926	-4.29705	0.999926	MYEF2
ENSG00000163362	0.285874	3.53067	1.63982	0.105361	0.999926	-4.39174	0.999926	C1orf106
ENSG00000153976	-1.17007	2.8909	-1.63883	0.105566	0.999926	-4.41826	0.999926	HS3ST3A1
ENSG00000162409	0.313265	5.60881	1.63769	0.105805	0.999926	-4.31111	0.999926	PRKAA2
ENSG00000100335	0.122656	6.29746	1.63718	0.105912	0.999926	-4.30272	0.999926	SMCR7L
ENSG00000241101	-0.467051	-0.177438	-1.63579	0.106203	0.999926	-4.50845	0.999926	PRICKLE2-AS2
ENSG00000132600	0.107941	4.9081	1.63467	0.106439	0.999926	-4.33088	0.999926	PRMT7
ENSG00000166206	0.87007	5.70954	1.63296	0.106798	0.999926	-4.31332	0.999926	GABRB3
ENSG00000128606	0.7214	3.86067	1.63187	0.107028	0.999926	-4.38075	0.999926	LRRC17
ENSG00000087088	-0.300165	4.86376	-1.63154	0.107098	0.999926	-4.33522	0.999926	BAX
ENSG00000150347	0.382757	7.01226	1.63036	0.107348	0.999926	-4.30398	0.999926	ARID5B
ENSG00000003096	0.344801	5.00972	1.62998	0.107428	0.999926	-4.32925	0.999926	KLHL13
ENSG00000213613	-0.331727	1.34799	-1.62989	0.107447	0.999926	-4.46288	0.999926	ENSG00000213613
ENSG00000158636	-0.129767	6.29728	-1.62754	0.107946	0.999926	-4.31018	0.999926	C11orf30
ENSG00000151743	-0.223007	3.32296	-1.62711	0.108036	0.999926	-4.4023	0.999926	AMN1
ENSG00000164465	-0.458225	3.07659	-1.62666	0.108133	0.999926	-4.41571	0.999926	DCBLD1
ENSG00000162496	1.00274	1.92738	1.62598	0.108278	0.999926	-4.44595	0.999926	DHRS3
ENSG00000113658	0.124916	7.41439	1.62595	0.108284	0.999926	-4.30662	0.999926	SMAD5
ENSG00000136875	0.216981	5.07568	1.62483	0.108524	0.999926	-4.333	0.999926	PRPF4
ENSG00000250538	-1.00755	-0.884811	-1.62384	0.108736	0.999926	-4.52992	0.999926	ENSG00000250538
ENSG00000126821	-0.190566	4.60995	-1.62369	0.108768	0.999926	-4.34709	0.999926	SGPP1
ENSG00000160214	0.141699	4.25372	1.62336	0.108838	0.999926	-4.36334	0.999926	RRP1
ENSG00000267473	-0.408676	2.58359	-1.62278	0.108962	0.999926	-4.43055	0.999926	ENSG00000267473
ENSG00000152380	0.362374	2.06994	1.62115	0.109312	0.999926	-4.44431	0.999926	FAM151B
ENSG00000137040	0.190648	6.16335	1.6209	0.109366	0.999926	-4.31555	0.999926	RANBP6
ENSG00000070081	0.152667	6.12747	1.6203	0.109496	0.999926	-4.31553	0.999926	NUCB2
ENSG00000100360	0.1925	6.06224	1.62016	0.109524	0.999926	-4.31612	0.999926	IFT27
ENSG00000154721	0.478168	7.48058	1.61985	0.109592	0.999926	-4.31083	0.999926	JAM2
ENSG00000229891	-0.473932	1.46443	-1.61956	0.109654	0.999926	-4.46714	0.999926	ENSG00000229891
ENSG00000207133	0.291603	0.358887	1.61821	0.109945	0.999926	-4.49714	0.999926	SNORD116-7
ENSG00000058056	0.265682	5.53236	1.61699	0.110209	0.999926	-4.32929	0.999926	USP13
ENSG00000197279	0.206611	1.7245	1.6166	0.110292	0.999926	-4.45665	0.999926	ZNF165
ENSG00000169242	-0.427333	2.23713	-1.61632	0.110354	0.999926	-4.44532	0.999926	EFNA1
ENSG00000264112	-0.231756	5.01069	-1.61567	0.110495	0.999926	-4.33886	0.999926	ENSG00000264112
ENSG00000174885	-0.823849	-0.528122	-1.61488	0.110667	0.999926	-4.52207	0.999926	NLRP6
ENSG00000176244	0.321396	4.09475	1.61485	0.110672	0.999926	-4.37847	0.999926	ACBD7
ENSG00000136943	0.584234	1.36266	1.61367	0.110928	0.999926	-4.47618	0.999926	CTSV
ENSG00000250208	2.18367	0.453914	1.61363	0.110938	0.999926	-4.50065	0.999926	FZD10-AS1
ENSG00000248489	0.364921	-0.280397	1.6131	0.111052	0.999926	-4.51627	0.999926	ENSG00000248489
ENSG00000266783	-0.362767	-0.100784	-1.61248	0.111187	0.999926	-4.51409	0.999926	ENSG00000266783
ENSG00000166439	0.159415	6.46038	1.61244	0.111197	0.999926	-4.31937	0.999926	RNF169
ENSG00000130649	-0.432187	1.23354	-1.61234	0.111218	0.999926	-4.47015	0.999926	CYP2E1
ENSG00000162385	0.213832	3.55997	1.61147	0.111407	0.999926	-4.40201	0.999926	MAGOH
ENSG00000185149	-1.04234	0.728145	-1.61143	0.111416	0.999926	-4.49035	0.999926	NPY2R
ENSG00000244365	-0.244932	1.02054	-1.61121	0.111463	0.999926	-4.48117	0.999926	ENSG00000244365
ENSG00000187762	-0.374032	-0.104912	-1.61073	0.11157	0.999926	-4.51136	0.999926	ENSG00000187762
ENSG00000079335	0.275647	3.78017	1.61067	0.111582	0.999926	-4.39518	0.999926	CDC14A
ENSG00000184786	-0.284683	0.495565	-1.60894	0.111962	0.999926	-4.4966	0.999926	TCTE3
ENSG00000197965	0.1641	7.30542	1.60855	0.112046	0.999926	-4.3188	0.999926	MPZL1
ENSG00000236404	-0.535054	3.19032	-1.60845	0.112067	0.999926	-4.41685	0.999926	ENSG00000236404
ENSG00000260260	0.346531	0.803854	1.60777	0.112217	0.999926	-4.48807	0.999926	ENSG00000260260
[truncated: 18,231 more rows]

## Sheet: Combined NPC + Neuron
geneName	logFC	AveExpr	t	P.Value	adj.P.Val	B	qvalue	gene	symbol
[truncated: 18,910 more rows]
