# Supplementary material for: Transcriptional signatures of schizophrenia in hiPSC-derived NPCs and neurons are concordant with post-mortem adult brains
Source: Nat Commun. 2017 Dec 20;8:2225. doi: 10.1038/s41467-017-02330-5 (PMC5738408; doi:10.1038/s41467-017-02330-5)
Supplement: Supplementary file 12 — Supplementary Data 9 [file 41467_2017_2330_MOESM12_ESM.xlsx]

## Sheet: Neuron - roast
NGenes	PropDown	PropUp	Direction	PValue	FDR	PValue.Mixed	FDR.Mixed
c2.ONO_FOXP3_TARGETS_UP	15	0.466667	0	Down	0.0006	0.530032	0.0603	0.708458
c7.GSE21927_SPLENIC_C26GM_TUMOROUS_VS_4T1_TUMOR_MONOCYTES_UP	126	0.166667	0.031746	Down	0.0008	0.530032	0.3194	0.708458
atc.level3-new_ARTERIOLAR_SMOOTH_MUSCLE_AGENTS_ACTING_ON	24	0.166667	0	Down	0.0009	0.530032	0.1127	0.708458
c5.GO_MYOFILAMENT	13	0.230769	0	Down	0.0014	0.530032	0.0542	0.708458
c7.GSE12505_WT_VS_E2-2_HET_PDC_UP	82	0.134146	0.0121951	Down	0.0014	0.530032	0.4324	0.708458
thymus_atrophy	36	0.277778	0.0277778	Down	0.0016	0.530032	0.0571	0.708458
c5.GO_REGULATION_OF_REACTIVE_OXYGEN_SPECIES_BIOSYNTHETIC_PROCESS	47	0.234043	0.0425532	Down	0.0018	0.530032	0.1157	0.708458
c7.GSE17301_IFNA2_VS_IFNA2_AND_ACD3_ACD28_STIM_CD8_TCELL_DN	161	0.15528	0.0310559	Down	0.0018	0.530032	0.2752	0.708458
c7.GSE11961_FOLLICULAR_BCELL_VS_MEMORY_BCELL_DAY40_DN	167	0.143713	0.0239521	Down	0.002	0.530032	0.3445	0.708458
c5.GO_ACTIN_MYOSIN_FILAMENT_SLIDING	18	0.277778	0.0555556	Down	0.0021	0.530032	0.0551	0.708458
c2.WIKMAN_ASBESTOS_LUNG_CANCER_DN	21	0.238095	0.047619	Down	0.0021	0.530032	0.2568	0.708458
gws3k-8.6_Bipolar_disorder	33	0.151515	0.0606061	Down	0.0023	0.530032	0.164	0.708458
muscle filament sliding	18	0.277778	0.0555556	Down	0.0024	0.530032	0.0542	0.708458
positive regulation of interleukin-12 production	9	0.333333	0	Down	0.0026	0.530032	0.0604	0.708458
actin-myosin filament sliding	18	0.277778	0.0555556	Down	0.0026	0.530032	0.0555	0.708458
c2.KUUSELO_PANCREATIC_CANCER_19Q13_AMPLIFICATION	22	0.227273	0	Down	0.003	0.530032	0.2609	0.708458
c5.GO_MUSCLE_FILAMENT_SLIDING	18	0.277778	0.0555556	Down	0.0031	0.530032	0.0539	0.708458
c7.GSE13887_ACT_CD4_VS_NO_TREATED_CD4_TCELL_DN	74	0.162162	0.027027	Down	0.0036	0.530032	0.1902	0.708458
c5.GO_POSITIVE_REGULATION_OF_MYELOID_LEUKOCYTE_DIFFERENTIATION	31	0.258065	0	Down	0.0037	0.530032	0.4136	0.708458
c7.GSE15324_NAIVE_VS_ACTIVATED_ELF4_KO_CD8_TCELL_UP	172	0.104651	0.0465116	Down	0.0037	0.530032	0.4801	0.708458
regulation of interferon-beta production	26	0.307692	0	Down	0.0042	0.530032	0.0954	0.708458
cone_pathway	13	0	0.307692	Up	0.0042	0.530032	0.0907	0.708458
regulation of gluconeogenesis	18	0	0	Down	0.0043	0.530032	0.7544	0.79649
c2.LIU_NASOPHARYNGEAL_CARCINOMA	58	0.189655	0.0172414	Down	0.0044	0.530032	0.1354	0.708458
glycolipid biosynthetic process	44	0.113636	0	Down	0.0044	0.530032	0.2183	0.708458
c7.GSE37301_HEMATOPOIETIC_STEM_CELL_VS_RAG2_KO_NK_CELL_UP	145	0.137931	0.0413793	Down	0.0046	0.530032	0.3402	0.708458
gws3k-8.6_Skin_sensitivity_to_sun	15	0.333333	0	Down	0.0047	0.530032	0.0339	0.708458
gws3k-8.6_Red_vs_non-red_hair_color	15	0.333333	0	Down	0.0048	0.530032	0.0358	0.708458
abnormal_pterygoid_process_morphology	14	0.0714286	0.285714	Up	0.0048	0.530032	0.0244	0.708458
c7.GSE37301_MULTIPOTENT_PROGENITOR_VS_LYMPHOID_PRIMED_MPP_UP	136	0.110294	0.0220588	Down	0.0049	0.530032	0.4833	0.708458
c2.PID_CONE_PATHWAY	13	0	0.307692	Up	0.0051	0.530032	0.0946	0.708458
increased_interleukin-1_beta_secretion	16	0.1875	0	Down	0.0051	0.530032	0.1738	0.708458
c5.GO_ENERGY_RESERVE_METABOLIC_PROCESS	58	0.172414	0.0172414	Down	0.0051	0.530032	0.1648	0.708458
c2.GAZDA_DIAMOND_BLACKFAN_ANEMIA_PROGENITOR_UP	34	0.205882	0.0294118	Down	0.0054	0.530032	0.3404	0.708458
c7.GSE6269_HEALTHY_VS_STAPH_AUREUS_INF_PBMC_DN	136	0.198529	0.0441176	Down	0.0054	0.530032	0.1804	0.708458
glucose homeostasis	82	0.109756	0.0121951	Down	0.0055	0.530032	0.4317	0.708458
abnormal_maxillary_shelf_morphology	18	0	0.222222	Up	0.0058	0.530032	0.1661	0.708458
gws3k-8.6_Non-melanoma_skin_cancer	15	0.333333	0	Down	0.0059	0.530032	0.0373	0.708458
c2.TAVOR_CEBPA_TARGETS_DN	23	0.173913	0	Down	0.0059	0.530032	0.1075	0.708458
c7.GSE42088_2H_VS_24H_LEISHMANIA_INF_DC_DN	157	0.152866	0.0318471	Down	0.006	0.530032	0.3198	0.708458
c7.GSE29164_DAY3_VS_DAY7_UNTREATED_MELANOMA_UP	148	0.108108	0.0405405	Down	0.0061	0.530032	0.4158	0.708458
c7.GSE21927_BALBC_VS_C57BL6_MONOCYTE_SPLEEN_DN	144	0.152778	0.0486111	Down	0.0063	0.530032	0.2638	0.708458
c2.VALK_AML_CLUSTER_13	25	0.24	0	Down	0.0065	0.530032	0.1246	0.708458
c5.GO_REGULATION_OF_NITRIC_OXIDE_BIOSYNTHETIC_PROCESS	36	0.25	0.0555556	Down	0.0066	0.530032	0.0933	0.708458
c7.GSE11961_MEMORY_BCELL_DAY7_VS_GERMINAL_CENTER_BCELL_DAY7_UP	164	0.182927	0.0426829	Down	0.0066	0.530032	0.196	0.708458
carbohydrate homeostasis	82	0.109756	0.0121951	Down	0.0066	0.530032	0.4376	0.708458
regulation of nitric oxide biosynthetic process	28	0.214286	0.0714286	Down	0.0067	0.530032	0.1374	0.708458
c7.GSE39556_CD8A_DC_VS_NK_CELL_DN	166	0.150602	0.0421687	Down	0.007	0.530032	0.2938	0.708458
positive regulation of myeloid leukocyte differentiation	22	0.318182	0.0454545	Down	0.0071	0.530032	0.143	0.708458
regulation of interleukin-12 production	23	0.217391	0	Down	0.0072	0.530032	0.1059	0.708458
c2.NIKOLSKY_BREAST_CANCER_5P15_AMPLICON	20	0.4	0	Down	0.0074	0.530032	0.0749	0.708458
c7.GSE24574_BCL6_HIGH_TFH_VS_TCONV_CD4_TCELL_UP	160	0.175	0.0375	Down	0.0074	0.530032	0.2206	0.708458
c7.GSE35435_RESTING_VS_IL4_TREATED_MACROPHAGE_UP	167	0.131737	0.0299401	Down	0.0074	0.530032	0.2513	0.708458
c5.GO_SPLEEN_DEVELOPMENT	31	0.129032	0.0645161	Down	0.0075	0.530032	0.2355	0.708458
regulation of interleukin-6 production	46	0.195652	0.0217391	Down	0.0077	0.530032	0.2022	0.708458
c2.WATTEL_AUTONOMOUS_THYROID_ADENOMA_DN	40	0.25	0	Down	0.008	0.530032	0.1697	0.708458
c7.GSE37301_MULTIPOTENT_PROGENITOR_VS_PRO_BCELL_UP	149	0.14094	0.0268456	Down	0.008	0.530032	0.5416	0.708458
c7.GSE15330_GRANULOCYTE_MONOCYTE_PROGENITOR_VS_PRO_BCELL_DN	171	0.163743	0.0467836	Down	0.0082	0.530032	0.3208	0.708458
c7.GSE7219_UNSTIM_VS_LPS_AND_ANTI_CD40_STIM_DC_DN	140	0.121429	0.05	Down	0.0084	0.530032	0.3712	0.708458
c2.WELCH_GATA1_TARGETS	16	0.3125	0	Down	0.0085	0.530032	0.3464	0.708458
positive regulation of interleukin-6 production	21	0.285714	0	Down	0.0085	0.530032	0.0906	0.708458
c5.GO_POSITIVE_REGULATION_OF_REACTIVE_OXYGEN_SPECIES_BIOSYNTHETIC_PROCESS	34	0.205882	0.0588235	Down	0.0085	0.530032	0.1584	0.708458
c4.GNF2_ANK1	55	0.2	0.0363636	Down	0.0085	0.530032	0.1184	0.708458
c7.GSE22935_UNSTIM_VS_24H_MBOVIS_BCG_STIM_MACROPHAGE_DN	163	0.147239	0.0245399	Down	0.0086	0.530032	0.3035	0.708458
hivnefpathway	26	0.192308	0	Down	0.0088	0.530032	0.1032	0.708458
c4.GNF2_FGR	16	0.25	0	Down	0.0089	0.530032	0.1183	0.708458
c7.GSE32423_CTRL_VS_IL4_MEMORY_CD8_TCELL_UP	154	0.168831	0.0194805	Down	0.009	0.530032	0.3022	0.708458
abnormal_T_cell_apoptosis	56	0.160714	0.0357143	Down	0.0091	0.530032	0.3507	0.708458
c7.GSE41867_NAIVE_VS_DAY8_LCMV_ARMSTRONG_EFFECTOR_CD8_TCELL_DN	170	0.123529	0.0647059	Down	0.0091	0.530032	0.3273	0.708458
c7.GSE46606_IRF4_KO_VS_WT_CD40L_IL2_IL5_1DAY_STIMULATED_BCELL_DN	135	0.0962963	0.037037	Down	0.0091	0.530032	0.3927	0.708458
c4.GNF2_RAD23A	56	0.178571	0.0357143	Down	0.0092	0.530032	0.1685	0.708458
c7.GSE3920_UNTREATED_VS_IFNB_TREATED_ENDOTHELIAL_CELL_UP	167	0.143713	0.0359281	Down	0.0093	0.530032	0.3069	0.708458
c4.GNF2_SPTB	55	0.2	0.0363636	Down	0.0094	0.530032	0.1186	0.708458
c7.GSE2770_UNTREATED_VS_TGFB_AND_IL12_TREATED_ACT_CD4_TCELL_6H_DN	142	0.0985915	0.056338	Down	0.0094	0.530032	0.4428	0.708458
c2.REACTOME_NEGATIVE_REGULATORS_OF_RIG_I_MDA5_SIGNALING	29	0.275862	0	Down	0.0095	0.530032	0.1833	0.708458
protein complex scaffold	49	0.183673	0.0612245	Down	0.0095	0.530032	0.09	0.708458
c5.GO_BITTER_TASTE_RECEPTOR_ACTIVITY	13	0	0.846154	Up	0.0096	0.530032	0.0108	0.708458
c7.GSE42021_TREG_PLN_VS_CD24LO_TREG_THYMUS_UP	156	0.108974	0.00641026	Down	0.0097	0.530032	0.4481	0.708458
c7.GSE21927_EL4_VS_MCA203_TUMOR_MONOCYTES_UP	112	0.0982143	0.0357143	Down	0.0097	0.530032	0.4253	0.708458
gws3k-8.6_Blond_vs._brown_hair_color	18	0.277778	0	Down	0.0098	0.530032	0.0753	0.708458
tumor necrosis factor-mediated signaling pathway	18	0.166667	0	Down	0.0098	0.530032	0.2633	0.708458
Olfactory_Signaling_Pathway	3	0.666667	0	Down	0.0099	0.530032	0.0473	0.708458
c5.GO_SENSORY_PERCEPTION_OF_TASTE	26	0	0.5	Up	0.0099	0.530032	0.0154	0.708458
c5.GO_PHOSPHATIDIC_ACID_METABOLIC_PROCESS	23	0.173913	0	Down	0.0099	0.530032	0.211	0.708458
c2.RASHI_RESPONSE_TO_IONIZING_RADIATION_3	45	0.155556	0.0666667	Down	0.0099	0.530032	0.278	0.708458
c5.GO_REGULATION_OF_INTERFERON_BETA_PRODUCTION	35	0.257143	0	Down	0.0101	0.530032	0.211	0.708458
c5.GO_CELLULAR_RESPONSE_TO_CARBOHYDRATE_STIMULUS	62	0.193548	0.0322581	Down	0.0101	0.530032	0.2481	0.708458
c5.GO_INORGANIC_ANION_EXCHANGER_ACTIVITY	10	0	0.2	Up	0.0104	0.530032	0.1879	0.708458
c2.SCHAEFFER_PROSTATE_DEVELOPMENT_6HR_UP	137	0.189781	0.0291971	Down	0.0104	0.530032	0.193	0.708458
c7.GSE17721_CTRL_VS_POLYIC_0.5H_BMDC_DN	164	0.164634	0.0609756	Down	0.0104	0.530032	0.1871	0.708458
c7.GSE17721_CPG_VS_GARDIQUIMOD_16H_BMDC_UP	146	0.164384	0.0410959	Down	0.0104	0.530032	0.3344	0.708458
MHC protein complex	10	0.5	0	Down	0.0105	0.530032	0.0085	0.708458
c7.GSE11961_FOLLICULAR_BCELL_VS_MEMORY_BCELL_DAY7_UP	166	0.108434	0.0060241	Down	0.0105	0.530032	0.6	0.716422
c2.CROONQUIST_NRAS_VS_STROMAL_STIMULATION_UP	28	0.178571	0	Down	0.0106	0.530032	0.2734	0.708458
regulation of pH	36	0.25	0.0277778	Down	0.0107	0.530032	0.1204	0.708458
c7.GSE18893_CTRL_VS_TNF_TREATED_TCONV_24H_DN	165	0.145455	0.0484848	Down	0.0107	0.530032	0.2375	0.708458
cysteine-type endopeptidase activity	53	0.207547	0.0566038	Down	0.0111	0.530032	0.0648	0.708458
c5.GO_FAT_CELL_DIFFERENTIATION	81	0.135802	0.037037	Down	0.0111	0.530032	0.293	0.708458
c7.GSE21360_TERTIARY_VS_QUATERNARY_MEMORY_CD8_TCELL_DN	133	0.0902256	0.0150376	Down	0.0111	0.530032	0.4716	0.708458
c2.BEIER_GLIOMA_STEM_CELL_DN	57	0.157895	0.0526316	Down	0.0113	0.530032	0.3589	0.708458
c7.GSE3203_INFLUENZA_INF_VS_IFNB_TREATED_LN_BCELL_UP	148	0.148649	0.0675676	Down	0.0113	0.530032	0.1429	0.708458
c5.GO_DETECTION_OF_CHEMICAL_STIMULUS_INVOLVED_IN_SENSORY_PERCEPTION_OF_TASTE	17	0	0.647059	Up	0.0114	0.530032	0.0169	0.708458
monovalent inorganic cation homeostasis	42	0.261905	0.047619	Down	0.0114	0.530032	0.1155	0.708458
c5.GO_REGULATION_OF_INTERLEUKIN_12_PRODUCTION	30	0.166667	0	Down	0.0114	0.530032	0.1723	0.708458
c7.GSE5589_LPS_VS_LPS_AND_IL10_STIM_MACROPHAGE_180MIN_UP	149	0.14094	0.033557	Down	0.0116	0.530032	0.2409	0.708458
c7.GSE37416_12H_VS_48H_F_TULARENSIS_LVS_NEUTROPHIL_UP	168	0.130952	0.0238095	Down	0.0116	0.530032	0.3295	0.708458
KEGG_GLYCEROPHOSPHOLIPID_METABOLISM	74	0.216216	0.027027	Down	0.0118	0.530032	0.2103	0.708458
c7.GSE17721_LPS_VS_GARDIQUIMOD_6H_BMDC_UP	166	0.180723	0.0421687	Down	0.0118	0.530032	0.2569	0.708458
c2.WOTTON_RUNX_TARGETS_DN	23	0.173913	0	Down	0.0118	0.530032	0.1855	0.708458
c2.MATZUK_SPERMATOZOA	78	0.179487	0.0512821	Down	0.0119	0.530032	0.1951	0.708458
c7.GSE29618_PRE_VS_DAY7_POST_TIV_FLU_VACCINE_MDC_DN	164	0.164634	0.0609756	Down	0.0119	0.530032	0.2746	0.708458
c7.GSE25123_CTRL_VS_IL4_AND_ROSIGLITAZONE_STIM_PPARG_KO_MACROPHAGE_UP	155	0.154839	0.0645161	Down	0.012	0.530032	0.2165	0.708458
toll_endogenous_pathway	17	0.411765	0	Down	0.0121	0.530032	0.0622	0.708458
KEGG_ETHER_LIPID_METABOLISM	26	0.230769	0	Down	0.0121	0.530032	0.4031	0.708458
c7.GSE5679_RARA_AGONIST_AM580_VS_AM580_AND_ROSIGLITAZONE_TREATED_DC_DN	163	0.159509	0.0490798	Down	0.0121	0.530032	0.1258	0.708458
tissue_exp_urinary.bladder	10	0	0.6	Up	0.0122	0.530032	0.0344	0.708458
c2.BIOCARTA_DEATH_PATHWAY	29	0.241379	0	Down	0.0123	0.530032	0.0888	0.708458
c4.GCM_RING1	81	0.185185	0.0123457	Down	0.0123	0.530032	0.2436	0.708458
c5.GO_REGULATION_OF_PROTEIN_TARGETING_TO_MEMBRANE	24	0.25	0	Down	0.0124	0.530032	0.1289	0.708458
c2.NAKAMURA_METASTASIS_MODEL_UP	34	0.147059	0	Down	0.0124	0.530032	0.149	0.708458
c7.GSE3982_CTRL_VS_LPS_48H_DC_DN	150	0.173333	0.00666667	Down	0.0125	0.530032	0.2735	0.708458
c7.GSE20198_UNTREATED_VS_IL12_IL18_TREATED_ACT_CD4_TCELL_UP	164	0.115854	0.0365854	Down	0.0125	0.530032	0.3745	0.708458
c7.GSE21063_3H_VS_16H_ANTI_IGM_STIM_BCELL_UP	162	0.160494	0.0246914	Down	0.0126	0.530032	0.3538	0.708458
c5.GO_NEGATIVE_REGULATION_OF_EPITHELIAL_CELL_APOPTOTIC_PROCESS	26	0.115385	0	Down	0.0126	0.530032	0.5591	0.708866
Negative_regulators_of_RIG-I	32	0.28125	0	Down	0.0127	0.530032	0.1579	0.708458
c2.DOUGLAS_BMI1_TARGETS_DN	289	0.155709	0.0346021	Down	0.0127	0.530032	0.2242	0.708458
c7.GSE37605_TREG_VS_TCONV_C57BL6_FOXP3_FUSION_GFP_UP	93	0.150538	0.0537634	Down	0.0127	0.530032	0.2762	0.708458
c2.KYNG_RESPONSE_TO_H2O2_VIA_ERCC6_UP	37	0.243243	0	Down	0.0128	0.530032	0.0385	0.708458
c7.GSE22589_SIV_VS_HIV_AND_SIV_INFECTED_DC_UP	139	0.129496	0.0503597	Down	0.0128	0.530032	0.4965	0.708458
c7.GSE17974_CTRL_VS_ACT_IL4_AND_ANTI_IL12_72H_CD4_TCELL_UP	165	0.163636	0.0363636	Down	0.0129	0.530032	0.3356	0.708458
c2.PID_TOLL_ENDOGENOUS_PATHWAY	17	0.411765	0	Down	0.013	0.530032	0.063	0.708458
c2.MAGRANGEAS_MULTIPLE_MYELOMA_IGG_VS_IGA_UP	18	0.222222	0.0555556	Down	0.013	0.530032	0.0621	0.708458
kegg_Glycerophospholipid_metabolism	74	0.216216	0.027027	Down	0.013	0.530032	0.2169	0.708458
c7.GSE24142_EARLY_THYMIC_PROGENITOR_VS_DN3_THYMOCYTE_DN	154	0.136364	0.0519481	Down	0.013	0.530032	0.3505	0.708458
c2.KEGG_GLYCEROPHOSPHOLIPID_METABOLISM	62	0.225806	0.0322581	Down	0.0131	0.530032	0.1952	0.708458
c7.KAECH_NAIVE_VS_DAY8_EFF_CD8_TCELL_UP	179	0.117318	0.0111732	Down	0.0131	0.530032	0.6318	0.726328
kegg_Ether_lipid_metabolism	26	0.230769	0	Down	0.0132	0.530032	0.4004	0.708458
impaired_neutrophil_chemotaxis	23	0.217391	0	Down	0.0132	0.530032	0.0993	0.708458
c5.GO_NEGATIVE_REGULATION_OF_SEQUENCE_SPECIFIC_DNA_BINDING_TRANSCRIPTION_FACTOR_ACTIVITY	106	0.141509	0.0188679	Down	0.0132	0.530032	0.2207	0.708458
decreased_mature_B_cell_number	89	0.11236	0.0224719	Down	0.0132	0.530032	0.6015	0.71675
c5.GO_TASTE_RECEPTOR_ACTIVITY	16	0	0.6875	Up	0.0133	0.530032	0.0116	0.708458
c5.GO_REGULATION_OF_ATPASE_ACTIVITY	48	0.270833	0	Down	0.0133	0.530032	0.224	0.708458
c7.GSE7460_WT_VS_FOXP3_HET_ACT_TCONV_UP	165	0.109091	0.030303	Down	0.0133	0.530032	0.4749	0.708458
positive regulation of interferon-gamma production	12	0.333333	0	Down	0.0134	0.530032	0.0512	0.708458
c7.GSE17721_PAM3CSK4_VS_GADIQUIMOD_1H_BMDC_UP	133	0.165414	0.0451128	Down	0.0134	0.530032	0.156	0.708458
c7.GSE41867_NAIVE_VS_DAY30_LCMV_CLONE13_EXHAUSTED_CD8_TCELL_UP	136	0.139706	0.0220588	Down	0.0134	0.530032	0.4841	0.708458
c7.GSE3994_WT_VS_PAC1_KO_ACTIVATED_MAST_CELL_DN	168	0.107143	0.0357143	Down	0.0134	0.530032	0.5001	0.708458
c2.KYNG_DNA_DAMAGE_UP	194	0.103093	0.0412371	Down	0.0134	0.530032	0.5639	0.709258
BIOCARTA_DEATH_PATHWAY	29	0.241379	0	Down	0.0135	0.530032	0.089	0.708458
c2.OKAWA_NEUROBLASTOMA_1P36_31_DELETION	21	0.190476	0	Down	0.0136	0.530032	0.3196	0.708458
c2.WNT_SIGNALING	74	0.189189	0.0675676	Down	0.0136	0.530032	0.0801	0.708458
c7.GSE27786_NKTCELL_VS_NEUTROPHIL_DN	166	0.138554	0.0421687	Down	0.0136	0.530032	0.3727	0.708458
Class_C	24	0	0.541667	Up	0.0139	0.530032	0.0108	0.708458
positive regulation of interferon-beta production	20	0.35	0	Down	0.014	0.530032	0.1026	0.708458
c5.GO_JNK_CASCADE	66	0.151515	0.0151515	Down	0.014	0.530032	0.467	0.708458
c7.GSE14413_UNSTIM_VS_IFNB_STIM_NIH3T3_CELLS_UP	117	0.17094	0.042735	Down	0.0141	0.530032	0.2402	0.708458
c2.BIOCARTA_AKT_PATHWAY	18	0.333333	0	Down	0.0142	0.530032	0.1315	0.708458
KEGG_TYPE_I_DIABETES_MELLITUS	14	0.214286	0	Down	0.0142	0.530032	0.0849	0.708458
c5.GO_ACTIVATION_OF_MAPK_ACTIVITY	107	0.149533	0.0373832	Down	0.0143	0.530032	0.2888	0.708458
sensory perception of taste	26	0	0.5	Up	0.0144	0.530032	0.0126	0.708458
c5.GO_NECROPTOTIC_PROCESS	14	0.285714	0	Down	0.0144	0.530032	0.1617	0.708458
abnormal_oxidative_phosphorylation	18	0.222222	0	Down	0.0144	0.530032	0.2787	0.708458
c2.JUBAN_TARGETS_OF_SPI1_AND_FLI1_UP	102	0.156863	0.0294118	Down	0.0144	0.530032	0.3382	0.708458
c7.GSE20366_EX_VIVO_VS_HOMEOSTATIC_CONVERSION_TREG_UP	182	0.126374	0.0164835	Down	0.0144	0.530032	0.4474	0.708458
rhoa_pathway	41	0.268293	0.0487805	Down	0.0145	0.530032	0.1244	0.708458
c2.KEGG_TYPE_I_DIABETES_MELLITUS	14	0.214286	0	Down	0.0145	0.530032	0.0827	0.708458
c5.GO_LYMPHOCYTE_COSTIMULATION	38	0.131579	0.0263158	Down	0.0145	0.530032	0.2518	0.708458
c5.GO_THYMUS_DEVELOPMENT	39	0.230769	0.025641	Down	0.0146	0.530032	0.121	0.708458
c5.GO_NEGATIVE_REGULATION_OF_ENDOTHELIAL_CELL_APOPTOTIC_PROCESS	20	0.15	0	Down	0.0146	0.530032	0.4229	0.708458
c2.OKUMURA_INFLAMMATORY_RESPONSE_LPS	148	0.101351	0.0405405	Down	0.0146	0.530032	0.3379	0.708458
c4.GCM_PRKCG	42	0.142857	0	Down	0.0147	0.530032	0.57	0.709347
c7.GSE6259_FLT3L_INDUCED_VS_WT_SPLENIC_DC_33D1_POS_UP	133	0.120301	0.0451128	Down	0.0147	0.530032	0.1868	0.708458
c7.GSE17721_CTRL_VS_LPS_2H_BMDC_DN	155	0.154839	0.0709677	Down	0.0149	0.530032	0.1877	0.708458
fertilization	72	0.0694444	0.0555556	Down	0.015	0.530032	0.2695	0.708458
c5.GO_RECYCLING_ENDOSOME_MEMBRANE	39	0.179487	0	Down	0.0151	0.530032	0.5621	0.709258
gws3k-8.6_Asthma	12	0.333333	0	Down	0.0152	0.530032	0.2025	0.708458
abnormal_apical_ectodermal_ridge_morphology	16	0.0625	0.3125	Up	0.0152	0.530032	0.1122	0.708458
c7.GSE16385_MONOCYTE_VS_12H_IL4_TREATED_MACROPHAGE_UP	148	0.0743243	0.0337838	Down	0.0152	0.530032	0.6258	0.723919
recycling endosome	67	0.149254	0.0298507	Down	0.0153	0.530032	0.2953	0.708458
decreased_susceptibility_to_viral_infection	25	0.2	0.04	Down	0.0154	0.530032	0.3158	0.708458
c7.GSE43955_TH0_VS_TGFB_IL6_TH17_ACT_CD4_TCELL_1H_UP	155	0.141935	0.0258065	Down	0.0154	0.530032	0.4474	0.708458
c7.GSE24972_MARGINAL_ZONE_BCELL_VS_FOLLICULAR_BCELL_DN	139	0.0791367	0.0503597	Down	0.0154	0.530032	0.479	0.708458
c7.GSE1925_CTRL_VS_IFNG_PRIMED_MACROPHAGE_24H_IFNG_STIM_UP	158	0.196203	0.0443038	Down	0.0155	0.530032	0.1413	0.708458
abnormal_outer_ear_morphology	77	0.194805	0.0519481	Down	0.0155	0.530032	0.139	0.708458
abnormal_mitochondrion_morphology	51	0.117647	0.0196078	Down	0.0155	0.530032	0.4157	0.708458
c7.GSE5142_CTRL_VS_HTERT_TRANSDUCED_CD8_TCELL_EARLY_PASSAGE_CLONE_DN	170	0.111765	0.0588235	Down	0.0156	0.530032	0.4778	0.708458
c2.HOFFMANN_SMALL_PRE_BII_TO_IMMATURE_B_LYMPHOCYTE_DN	40	0.15	0.025	Down	0.0157	0.530032	0.3438	0.708458
c7.GSE25088_CTRL_VS_IL4_AND_ROSIGLITAZONE_STIM_MACROPHAGE_DN	169	0.183432	0.035503	Down	0.0158	0.530032	0.2672	0.708458
c2.BONOME_OVARIAN_CANCER_SURVIVAL_SUBOPTIMAL_DEBULKING	437	0.130435	0.0503432	Down	0.0158	0.530032	0.2511	0.708458
gws3k-8.6_Sunburns	16	0.3125	0.0625	Down	0.0159	0.530032	0.0189	0.708458
c5.GO_GLYCOLIPID_BIOSYNTHETIC_PROCESS	55	0.0909091	0	Down	0.016	0.530032	0.2775	0.708458
c7.GSE9946_IMMATURE_VS_MATURE_STIMULATORY_DC_UP	109	0.183486	0.0183486	Down	0.0161	0.530032	0.1835	0.708458
c5.GO_PROTEIN_COMPLEX_SCAFFOLD	63	0.174603	0.0793651	Down	0.0161	0.530032	0.1254	0.708458
c5.GO_NEGATIVE_REGULATION_OF_TYPE_I_INTERFERON_PRODUCTION	33	0.272727	0.030303	Down	0.0163	0.530032	0.1141	0.708458
JNK cascade	69	0.144928	0.0289855	Down	0.0165	0.530032	0.3574	0.708458
c4.GNF2_SPTA1	62	0.16129	0.0322581	Down	0.0166	0.530032	0.2134	0.708458
c7.GSE11924_TH1_VS_TH2_CD4_TCELL_UP	164	0.134146	0.0426829	Down	0.0166	0.530032	0.3368	0.708458
c2.FINETTI_BREAST_CANCERS_KINOME_BLUE	20	0.2	0.05	Down	0.0168	0.530032	0.0867	0.708458
c7.GSE3982_MAST_CELL_VS_BASOPHIL_DN	157	0.146497	0.0318471	Down	0.0168	0.530032	0.5097	0.708458
c2.FONTAINE_THYROID_TUMOR_UNCERTAIN_MALIGNANCY_UP	29	0.206897	0	Down	0.0169	0.530032	0.2026	0.708458
c7.GSE14308_TH2_VS_NAIVE_CD4_TCELL_DN	163	0.128834	0.0429448	Down	0.0169	0.530032	0.3997	0.708458
glycogen metabolic process	39	0.179487	0.025641	Down	0.017	0.530032	0.1879	0.708458
c5.GO_RECEPTOR_METABOLIC_PROCESS	58	0.172414	0.0344828	Down	0.017	0.530032	0.3454	0.708458
c7.GSE29615_DAY3_VS_DAY7_LAIV_FLU_VACCINE_PBMC_UP	118	0.152542	0.059322	Down	0.017	0.530032	0.2828	0.708458
c5.GO_LIPID_PHOSPHORYLATION	73	0.232877	0.0821918	Down	0.0171	0.530032	0.053	0.708458
il12_2pathway	32	0.21875	0.03125	Down	0.0171	0.530032	0.1815	0.708458
c7.GSE22432_UNTREATED_VS_TGFB1_TREATED_COMMON_DC_PROGENITOR_UP	165	0.163636	0.0242424	Down	0.0172	0.530032	0.3018	0.708458
gws3k-8.6_Freckles	16	0.3125	0.0625	Down	0.0173	0.530032	0.0191	0.708458
c2.PID_IL12_2PATHWAY	32	0.21875	0.03125	Down	0.0174	0.530032	0.1903	0.708458
c7.GSE21927_SPLENIC_VS_TUMOR_MONOCYTES_FROM_C26GM_TUMOROUS_MICE_BALBC_UP	141	0.120567	0.0567376	Down	0.0174	0.530032	0.2815	0.708458
c5.GO_RECYCLING_ENDOSOME	109	0.12844	0.0366972	Down	0.0175	0.530032	0.3912	0.708458
Striated_Muscle_Contraction	14	0.285714	0.0714286	Down	0.0176	0.530032	0.0656	0.708458
IKK_complex_recruitment_mediated_by_RIP1	19	0.263158	0	Down	0.0176	0.530032	0.2448	0.708458
decreased_susceptibility_to_infection	67	0.164179	0.0149254	Down	0.0177	0.530032	0.3922	0.708458
c7.GSE6674_ANTI_IGM_VS_ANTI_IGM_AND_CPG_STIM_BCELL_UP	165	0.151515	0.0424242	Down	0.0177	0.530032	0.2703	0.708458
c7.GSE37301_COMMON_LYMPHOID_PROGENITOR_VS_RAG2_KO_NK_CELL_DN	148	0.148649	0.0472973	Down	0.0177	0.530032	0.3271	0.708458
gws3k-8.6_Freckling	20	0.15	0.05	Down	0.0178	0.530032	0.1551	0.708458
BIOCARTA_AKT_PATHWAY	18	0.333333	0	Down	0.0179	0.530032	0.1338	0.708458
c7.GSE36888_UNTREATED_VS_IL2_TREATED_STAT5_AB_KNOCKIN_TCELL_17H_UP	132	0.136364	0.0378788	Down	0.0179	0.530032	0.3942	0.708458
c7.GSE7831_CPG_VS_INFLUENZA_STIM_PDC_4H_UP	168	0.130952	0.0119048	Down	0.0179	0.530032	0.368	0.708458
c7.GSE41176_UNSTIM_VS_ANTI_IGM_STIM_TAK1_KO_BCELL_6H_UP	170	0.170588	0.0411765	Down	0.018	0.530032	0.4183	0.708458
c2.LIU_SOX4_TARGETS_UP	123	0.162602	0.0487805	Down	0.018	0.530032	0.2396	0.708458
c7.GSE37416_0H_VS_48H_F_TULARENSIS_LVS_NEUTROPHIL_UP	161	0.130435	0.0559006	Down	0.0181	0.530032	0.3625	0.708458
negative regulation of type I interferon production	31	0.258065	0	Down	0.0182	0.530032	0.1557	0.708458
toll-like receptor 4 signaling pathway	82	0.219512	0.0243902	Down	0.0182	0.530032	0.222	0.708458
c7.GSE5589_LPS_AND_IL10_VS_LPS_AND_IL6_STIM_IL6_KO_MACROPHAGE_45MIN_UP	137	0.145985	0.0364964	Down	0.0182	0.530032	0.3423	0.708458
aphagia	17	0.117647	0	Down	0.0182	0.530032	0.5542	0.708479
gws3k-8.6_Dehydroepiandrosterone_sulphate_levels	22	0.272727	0	Down	0.0183	0.530032	0.2275	0.708458
phagocytic vesicle membrane	41	0.268293	0.0243902	Down	0.0183	0.530032	0.0957	0.708458
c7.GSE36078_UNTREATED_VS_AD5_T425A_HEXON_INF_MOUSE_LUNG_DC_UP	167	0.143713	0.0359281	Down	0.0183	0.530032	0.4927	0.708458
c5.GO_POSITIVE_REGULATION_OF_INTERFERON_GAMMA_PRODUCTION	27	0.259259	0.0740741	Down	0.0184	0.530032	0.0348	0.708458
c7.GSE411_100MIN_VS_400MIN_IL6_STIM_MACROPHAGE_UP	165	0.145455	0.0181818	Down	0.0184	0.530032	0.2973	0.708458
c5.GO_RIBONUCLEOTIDE_CATABOLIC_PROCESS	28	0.178571	0.0357143	Down	0.0185	0.530032	0.1149	0.708458
c7.GSE37533_PPARG2_FOXP3_VS_FOXP3_TRANSDUCED_CD4_TCELL_PIOGLITAZONE_TREATED_DN	168	0.160714	0.0238095	Down	0.0185	0.530032	0.3674	0.708458
c5.GO_REGULATION_OF_SEQUENCE_SPECIFIC_DNA_BINDING_TRANSCRIPTION_FACTOR_ACTIVITY	284	0.140845	0.0422535	Down	0.0185	0.530032	0.2477	0.708458
c7.GSE13306_LAMINA_PROPRIA_VS_SPLEEN_TREG_UP	172	0.145349	0.0465116	Down	0.0186	0.530032	0.2713	0.708458
c7.GSE17974_CTRL_VS_ACT_IL4_AND_ANTI_IL12_4H_CD4_TCELL_UP	153	0.130719	0.0130719	Down	0.0186	0.530032	0.4882	0.708458
c7.GSE18148_CBFB_KO_VS_WT_TREG_DN	150	0.12	0.0466667	Down	0.0186	0.530032	0.3596	0.708458
c7.GSE17721_PAM3CSK4_VS_GADIQUIMOD_4H_BMDC_DN	148	0.108108	0.0202703	Down	0.0186	0.530032	0.5076	0.708458
c5.GO_PROTEIN_KINASE_COMPLEX	82	0.158537	0	Down	0.0187	0.530032	0.2375	0.708458
c2.LINDSTEDT_DENDRITIC_CELL_MATURATION_B	40	0.15	0	Down	0.0187	0.530032	0.1587	0.708458
c5.GO_PHAGOCYTIC_VESICLE_MEMBRANE	46	0.23913	0.0217391	Down	0.0188	0.530032	0.1043	0.708458
c2.DORSAM_HOXA9_TARGETS_DN	30	0.2	0	Down	0.0188	0.530032	0.6279	0.725028
glycolipid metabolic process	85	0.129412	0.0352941	Down	0.0188	0.530032	0.1795	0.708458
c5.GO_CELLULAR_RESPONSE_TO_DSRNA	30	0.233333	0	Down	0.0189	0.530032	0.2644	0.708458
c5.GO_PROTEIN_LOCALIZATION_TO_CELL_SURFACE	18	0.222222	0	Down	0.0189	0.530032	0.4224	0.708458
c5.GO_DYNEIN_BINDING	26	0.153846	0.0384615	Down	0.0189	0.530032	0.3304	0.708458
c7.GSE13306_RA_VS_UNTREATED_TCONV_UP	162	0.12963	0.0432099	Down	0.0189	0.530032	0.3918	0.708458
c7.GSE11924_TH2_VS_TH17_CD4_TCELL_UP	155	0.103226	0.0387097	Down	0.0189	0.530032	0.487	0.708458
c7.GSE1460_NAIVE_CD4_TCELL_ADULT_BLOOD_VS_THYMIC_STROMAL_CELL_UP	160	0.09375	0.025	Down	0.0189	0.530032	0.5873	0.71367
metalloexopeptidase activity	27	0.148148	0.0740741	Down	0.019	0.530032	0.21	0.708458
abnormal_interleukin-1_beta_secretion	28	0.178571	0	Down	0.0191	0.530032	0.1806	0.708458
c7.GSE17721_LPS_VS_CPG_6H_BMDC_UP	170	0.158824	0.0352941	Down	0.0191	0.530032	0.2696	0.708458
c7.GSE2770_UNTREATED_VS_TGFB_AND_IL4_TREATED_ACT_CD4_TCELL_2H_DN	165	0.121212	0.0424242	Down	0.0191	0.530032	0.289	0.708458
c7.GSE2706_2H_VS_8H_LPS_STIM_DC_UP	161	0.118012	0.0310559	Down	0.0191	0.530032	0.3926	0.708458
c4.MODULE_298	5	0	0.4	Up	0.0192	0.530032	0.2789	0.708458
c7.GSE22886_CD4_TCELL_VS_BCELL_NAIVE_UP	159	0.163522	0.0251572	Down	0.0192	0.530032	0.2851	0.708458
c7.GSE21670_UNTREATED_VS_IL6_TREATED_CD4_TCELL_UP	158	0.202532	0.0253165	Down	0.0193	0.530032	0.2387	0.708458
c7.GSE21063_CTRL_VS_ANTI_IGM_STIM_BCELL_8H_UP	114	0.157895	0.0263158	Down	0.0193	0.530032	0.323	0.708458
c2.WHITE_NEUROBLASTOMA_WITH_1P36.3_DELETION	20	0.2	0	Down	0.0194	0.530032	0.2831	0.708458
c2.YAGI_AML_SURVIVAL	115	0.156522	0.0434783	Down	0.0194	0.530032	0.2163	0.708458
c7.GSE13306_TREG_VS_TCONV_LAMINA_PROPRIA_UP	162	0.104938	0.037037	Down	0.0194	0.530032	0.5246	0.708458
c5.GO_REGULATION_OF_MEIOTIC_CELL_CYCLE	28	0.25	0	Down	0.0195	0.530032	0.1359	0.708458
COP9 signalosome	29	0.275862	0	Down	0.0196	0.530032	0.0724	0.708458
c7.GSE13738_TCR_VS_BYSTANDER_ACTIVATED_CD4_TCELL_DN	162	0.166667	0.037037	Down	0.0196	0.530032	0.1838	0.708458
cell growth	77	0.155844	0.025974	Down	0.0197	0.530032	0.2496	0.708458
c7.GSE7348_UNSTIM_VS_TOLERIZED_AND_LPS_STIM_MACROPHAGE_DN	132	0.136364	0.0606061	Down	0.0197	0.530032	0.1942	0.708458
c7.GSE34156_TLR1_TLR2_LIGAND_VS_NOD2_AND_TLR1_TLR2_LIGAND_24H_TREATED_MONOCYTE_DN	158	0.170886	0.0443038	Down	0.0199	0.530032	0.3876	0.708458
c7.GSE17721_POLYIC_VS_PAM3CSK4_6H_BMDC_UP	167	0.149701	0.0299401	Down	0.0199	0.530032	0.3707	0.708458
abnormal_mitochondrial_ATP_synthesis_coupled_electron_transport	17	0.235294	0	Down	0.02	0.530032	0.275	0.708458
c7.GSE22589_HIV_VS_HIV_AND_SIV_INFECTED_DC_UP	150	0.12	0.0266667	Down	0.02	0.530032	0.3628	0.708458
c5.GO_MHC_PROTEIN_COMPLEX	11	0.454545	0	Down	0.0201	0.530032	0.0178	0.708458
actin-mediated cell contraction	24	0.208333	0.0416667	Down	0.0201	0.530032	0.1381	0.708458
c7.GSE18791_CTRL_VS_NEWCASTLE_VIRUS_DC_12H_DN	148	0.155405	0	Down	0.0201	0.530032	0.5342	0.708458
c7.GSE22033_UNTREATED_VS_MRL24_TREATED_MEF_DN	164	0.140244	0.0304878	Down	0.0201	0.530032	0.3527	0.708458
c7.GSE18893_CTRL_VS_TNF_TREATED_TCONV_2H_UP	169	0.153846	0.0236686	Down	0.0202	0.530032	0.3008	0.708458
c7.GSE11864_UNTREATED_VS_CSF1_PAM3CYS_IN_MAC_UP	168	0.125	0.0416667	Down	0.0202	0.530032	0.3733	0.708458
activation of MAPK activity	101	0.148515	0.049505	Down	0.0203	0.530032	0.291	0.708458
c7.GSE17721_POLYIC_VS_GARDIQUIMOD_4H_BMDC_UP	175	0.114286	0.0228571	Down	0.0203	0.530032	0.3093	0.708458
c5.GO_RESPONSE_TO_AUDITORY_STIMULUS	21	0	0.238095	Up	0.0204	0.530032	0.2344	0.708458
c5.GO_PHOSPHATIDYLSERINE_BINDING	26	0	0.153846	Up	0.0204	0.530032	0.2337	0.708458
increased_interleukin-12_secretion	15	0.266667	0.0666667	Down	0.0205	0.530032	0.1163	0.708458
c2.KEGG_ANTIGEN_PROCESSING_AND_PRESENTATION	37	0.216216	0	Down	0.0205	0.530032	0.0718	0.708458
c5.GO_REGULATION_OF_TYPE_I_INTERFERON_PRODUCTION	90	0.255556	0.0111111	Down	0.0206	0.530032	0.1882	0.708458
gws3k-8.6_Serum_albumin_level	17	0.294118	0	Down	0.0207	0.530032	0.1603	0.708458
regulation of type I interferon production	89	0.280899	0	Down	0.0208	0.530032	0.1576	0.708458
decreased_body_temperature	36	0.194444	0.0833333	Down	0.0208	0.530032	0.059	0.708458
c2.SIG_IL4RECEPTOR_IN_B_LYPHOCYTES	26	0.269231	0	Down	0.0209	0.530032	0.1779	0.708458
Synthesis_of_PA	19	0.210526	0	Down	0.0209	0.530032	0.1563	0.708458
c7.GSE360_L_MAJOR_VS_B_MALAYI_HIGH_DOSE_DC_UP	152	0.151316	0.0394737	Down	0.0209	0.530032	0.2495	0.708458
c7.GSE46606_IRF4_KO_VS_WT_UNSTIM_BCELL_DN	131	0.129771	0.0458015	Down	0.0209	0.530032	0.1961	0.708458
c2.GRAESSMANN_RESPONSE_TO_MC_AND_SERUM_DEPRIVATION_DN	67	0.119403	0.0149254	Down	0.021	0.530032	0.5768	0.711307
protein localization to Golgi apparatus	18	0.111111	0	Down	0.021	0.530032	0.405	0.708458
c7.GSE17721_LPS_VS_PAM3CSK4_6H_BMDC_UP	169	0.0887574	0.0295858	Down	0.021	0.530032	0.4477	0.708458
positive regulation of fibroblast proliferation	32	0.28125	0.03125	Down	0.0211	0.530032	0.1565	0.708458
c2.PID_RHOA_PATHWAY	43	0.232558	0.0465116	Down	0.0211	0.530032	0.167	0.708458
c2.YORDY_RECIPROCAL_REGULATION_BY_ETS1_AND_SP100_DN	61	0.229508	0.0655738	Down	0.0211	0.530032	0.1704	0.708458
c7.GSE17721_CTRL_VS_LPS_0.5H_BMDC_DN	170	0.117647	0.0647059	Down	0.0211	0.530032	0.3058	0.708458
c7.GSE17721_LPS_VS_GARDIQUIMOD_2H_BMDC_UP	169	0.159763	0.0295858	Down	0.0212	0.530032	0.2865	0.708458
c7.GSE3920_IFNA_VS_IFNB_TREATED_ENDOTHELIAL_CELL_UP	134	0.134328	0.0373134	Down	0.0212	0.530032	0.4232	0.708458
KEGG_ANTIGEN_PROCESSING_AND_PRESENTATION	38	0.236842	0	Down	0.0213	0.530032	0.0616	0.708458
c7.GSE5589_LPS_AND_IL10_VS_LPS_AND_IL6_STIM_MACROPHAGE_45MIN_UP	186	0.134409	0.0215054	Down	0.0213	0.530032	0.2903	0.708458
c5.GO_EXON_EXON_JUNCTION_COMPLEX	21	0.333333	0	Down	0.0214	0.530032	0.0601	0.708458
phagocytic vesicle	52	0.211538	0.0384615	Down	0.0214	0.530032	0.1347	0.708458
decreased_circulating_interferon-gamma_level	13	0.153846	0	Down	0.0214	0.530032	0.3369	0.708458
alphasynuclein_pathway	25	0.24	0	Down	0.0215	0.530032	0.2744	0.708458
c5.GO_REGULATION_OF_ANDROGEN_RECEPTOR_SIGNALING_PATHWAY	20	0.2	0.05	Down	0.0215	0.530032	0.1655	0.708458
KEGG_CHAGAS_DISEASE_(AMERICAN_TRYPANOSOMIASIS)	70	0.185714	0	Down	0.0215	0.530032	0.3284	0.708458
c5.GO_COP9_SIGNALOSOME	28	0.285714	0	Down	0.0216	0.530032	0.0719	0.708458
c2.KEGG_ETHER_LIPID_METABOLISM	20	0.25	0	Down	0.0216	0.530032	0.5475	0.708458
c2.BOSCO_ALLERGEN_INDUCED_TH2_ASSOCIATED_MODULE	107	0.121495	0.046729	Down	0.0217	0.530032	0.4274	0.708458
c7.GSE10325_BCELL_VS_LUPUS_BCELL_UP	139	0.115108	0.057554	Down	0.0217	0.530032	0.4313	0.708458
c2.MORI_PRE_BI_LYMPHOCYTE_DN	59	0.186441	0.0677966	Down	0.0218	0.530032	0.1964	0.708458
tissue regeneration	24	0.166667	0.0833333	Down	0.0218	0.530032	0.0426	0.708458
c7.GSE17721_CTRL_VS_POLYIC_1H_BMDC_DN	154	0.136364	0.0519481	Down	0.0218	0.530032	0.3898	0.708458
c5.GO_CELLULAR_GLUCAN_METABOLIC_PROCESS	50	0.16	0.04	Down	0.0219	0.530032	0.1573	0.708458
Glutathione_conjugation	20	0.15	0	Down	0.0222	0.530032	0.5053	0.708458
c7.GSE4142_GC_BCELL_VS_MEMORY_BCELL_UP	155	0.129032	0.0193548	Down	0.0222	0.530032	0.4336	0.708458
c2.PID_HIV_NEF_PATHWAY	30	0.133333	0	Down	0.0223	0.530032	0.1458	0.708458
gws3k-8.6_Psoriasis	45	0.177778	0.0222222	Down	0.0224	0.530032	0.2509	0.708458
abnormal_chorion_morphology	33	0.212121	0.030303	Down	0.0226	0.530032	0.1331	0.708458
c7.GSE13229_IMM_VS_MATURE_NKCELL_DN	165	0.181818	0.0424242	Down	0.0226	0.530032	0.2329	0.708458
c7.GSE3982_CTRL_VS_LPS_1H_NEUTROPHIL_DN	159	0.176101	0.0440252	Down	0.0226	0.530032	0.1573	0.708458
c7.GSE16385_MONOCYTE_VS_MACROPHAGE_UP	157	0.127389	0.0318471	Down	0.0227	0.530032	0.4238	0.708458
glucan metabolic process	40	0.175	0.05	Down	0.0228	0.530032	0.1518	0.708458
c7.GSE21927_SPLEEN_VS_BONE_MARROW_MONOCYTE_BALBC_DN	154	0.123377	0.0584416	Down	0.0228	0.530032	0.391	0.708458
c4.MODULE_455	30	0.0666667	0	Down	0.0228	0.530032	0.6906	0.755302
kegg_Antigen_processing_and_presentation	37	0.216216	0	Down	0.0229	0.530032	0.0707	0.708458
c7.GSE29618_PRE_VS_DAY7_POST_TIV_FLU_VACCINE_MONOCYTE_DN	163	0.184049	0.0490798	Down	0.0229	0.530032	0.1317	0.708458
c5.GO_PHOSPHATIDYLINOSITOL_METABOLIC_PROCESS	150	0.14	0.0733333	Down	0.0229	0.530032	0.1771	0.708458
c2.SHIN_B_CELL_LYMPHOMA_CLUSTER_2	23	0.217391	0	Down	0.0232	0.530032	0.1148	0.708458
cellular glucan metabolic process	40	0.175	0.05	Down	0.0232	0.530032	0.1513	0.708458
KEGG_ENDOCYTOSIS	176	0.164773	0.0227273	Down	0.0232	0.530032	0.4143	0.708458
endothelinpathway	54	0.185185	0	Down	0.0233	0.530032	0.254	0.708458
Beta3_adrenergic_receptor_signaling_pathway	19	0.157895	0	Down	0.0233	0.530032	0.4114	0.708458
c7.GSE21546_WT_VS_ELK1_KO_DP_THYMOCYTES_DN	151	0.211921	0.0397351	Down	0.0234	0.530032	0.1602	0.708458
c7.GSE21670_IL6_VS_TGFB_AND_IL6_TREATED_STAT3_KO_CD4_TCELL_DN	163	0.110429	0.0368098	Down	0.0234	0.530032	0.4274	0.708458
c7.GSE22501_PERIPHERAL_BLOOD_VS_CORD_BLOOD_TREG_DN	148	0.108108	0.0540541	Down	0.0234	0.530032	0.2815	0.708458
c7.GSE5589_UNSTIM_VS_45MIN_LPS_AND_IL10_STIM_MACROPHAGE_UP	172	0.174419	0.0348837	Down	0.0235	0.530032	0.1224	0.708458
kegg_Endocytosis	177	0.163842	0.0225989	Down	0.0235	0.530032	0.4034	0.708458
abnormal_immature_B_cell_morphology	84	0.142857	0.0357143	Down	0.0235	0.530032	0.3485	0.708458
Toll_Like_Receptor_4_(TLR4)_Cascade	98	0.204082	0.0204082	Down	0.0236	0.530032	0.3249	0.708458
c5.GO_GLUCAN_METABOLIC_PROCESS	50	0.16	0.04	Down	0.0236	0.530032	0.1564	0.708458
c7.GSE2770_UNTREATED_VS_ACT_CD4_TCELL_48H_DN	162	0.135802	0.037037	Down	0.0237	0.530032	0.3339	0.708458
c7.GSE29618_PRE_VS_DAY7_FLU_VACCINE_MDC_DN	158	0.120253	0.0316456	Down	0.0237	0.530032	0.5016	0.708458
c7.GSE17721_CTRL_VS_PAM3CSK4_1H_BMDC_DN	150	0.113333	0.0333333	Down	0.0237	0.530032	0.3738	0.708458
abnormal_mature_B_cell_morphology	110	0.109091	0.0363636	Down	0.0237	0.530032	0.4674	0.708458
decreased_sensitivity_to_xenobiotic_induced_morbiditymortality	17	0.0588235	0.235294	Up	0.0238	0.530032	0.0709	0.708458
c2.RIZKI_TUMOR_INVASIVENESS_2D_DN	53	0.169811	0.0377358	Down	0.0238	0.530032	0.3515	0.708458
c7.GSE6259_FLT3L_INDUCED_DEC205_POS_DC_VS_CD4_TCELL_UP	142	0.161972	0	Down	0.0238	0.530032	0.3825	0.708458
c7.GSE11961_UNSTIM_VS_ANTI_IGM_AND_CD40_STIM_6H_FOLLICULAR_BCELL_DN	155	0.0967742	0.0322581	Down	0.0238	0.530032	0.542	0.708458
c5.GO_ENDOSOMAL_PART	354	0.161017	0.0254237	Down	0.0239	0.530032	0.2547	0.708458
c2.SHEDDEN_LUNG_CANCER_GOOD_SURVIVAL_A12	203	0.137931	0.0591133	Down	0.0239	0.530032	0.3037	0.708458
c7.GSE15330_HSC_VS_MEGAKARYOCYTE_ERYTHROID_PROGENITOR_IKAROS_KO_DN	142	0.119718	0.0492958	Down	0.024	0.530032	0.2837	0.708458
c4.GNF2_TAL1	54	0.185185	0.0555556	Down	0.0241	0.530032	0.0839	0.708458
c7.GSE11864_UNTREATED_VS_CSF1_IFNG_PAM3CYS_IN_MAC_UP	170	0.158824	0.0235294	Down	0.0241	0.530032	0.2355	0.708458
gws3k-8.6_Vitiligo	45	0.155556	0.0666667	Down	0.0241	0.530032	0.1936	0.708458
abnormal_blood_pH_regulation	14	0.357143	0	Down	0.0242	0.530032	0.2867	0.708458
c5.GO_POSITIVE_REGULATION_OF_INTERFERON_BETA_PRODUCTION	26	0.269231	0	Down	0.0242	0.530032	0.1892	0.708458
abnormal_response_to_transplant	16	0.1875	0	Down	0.0242	0.530032	0.1711	0.708458
c2.CAMPS_COLON_CANCER_COPY_NUMBER_UP	62	0.16129	0.0322581	Down	0.0242	0.530032	0.3147	0.708458
decreased_immature_B_cell_number	69	0.144928	0.0434783	Down	0.0242	0.530032	0.38	0.708458
c2.CHEN_NEUROBLASTOMA_COPY_NUMBER_GAINS	39	0.128205	0.025641	Down	0.0242	0.530032	0.4377	0.708458
c5.GO_MYD88_DEPENDENT_TOLL_LIKE_RECEPTOR_SIGNALING_PATHWAY	21	0.238095	0.047619	Down	0.0243	0.530032	0.0834	0.708458
gws3k-8.6_Basal_cell_carcinoma_	22	0.272727	0.0454545	Down	0.0245	0.530032	0.0452	0.708458
c7.GSE30083_SP1_VS_SP2_THYMOCYTE_UP	163	0.134969	0.0490798	Down	0.0245	0.530032	0.3205	0.708458
negative regulation of glial cell differentiation	20	0.05	0.25	Up	0.0247	0.530032	0.125	0.708458
abnormal_visceral_yolk_sac_blood_island_morphology	25	0.16	0.04	Down	0.0247	0.530032	0.2168	0.708458
c7.GSE27786_LIN_NEG_VS_NKTCELL_DN	173	0.121387	0.0520231	Down	0.0247	0.530032	0.313	0.708458
c5.GO_PROTEIN_LOCALIZATION_TO_GOLGI_APPARATUS	30	0.1	0	Down	0.0247	0.530032	0.654	0.737052
c7.GSE17301_IFNA2_VS_IFNA5_STIM_ACD3_ACD28_ACT_CD8_TCELL_UP	177	0.129944	0.0451977	Down	0.0248	0.530032	0.3603	0.708458
c5.GO_POSITIVE_REGULATION_OF_ATPASE_ACTIVITY	34	0.323529	0	Down	0.0249	0.530032	0.2445	0.708458
c7.GSE17721_CTRL_VS_PAM3CSK4_4H_BMDC_DN	161	0.161491	0.0248447	Down	0.025	0.530032	0.3297	0.708458
c7.GSE41867_NAIVE_VS_DAY6_LCMV_ARMSTRONG_EFFECTOR_CD8_TCELL_DN	148	0.108108	0.0135135	Down	0.025	0.530032	0.671	0.744998
c7.GSE360_L_MAJOR_VS_T_GONDII_MAC_UP	137	0.10219	0.0510949	Down	0.025	0.530032	0.4259	0.708458
c7.GSE29618_MONOCYTE_VS_MDC_UP	138	0.181159	0.0289855	Down	0.0251	0.530032	0.2828	0.708458
c2.ST_DIFFERENTIATION_PATHWAY_IN_PC12_CELLS	40	0.175	0.025	Down	0.0252	0.530032	0.577	0.71134
c5.GO_MODULATION_BY_VIRUS_OF_HOST_MORPHOLOGY_OR_PHYSIOLOGY	33	0.151515	0	Down	0.0252	0.530032	0.2331	0.708458
c5.GO_REGULATION_OF_EPITHELIAL_CELL_APOPTOTIC_PROCESS	43	0.116279	0	Down	0.0253	0.530032	0.3516	0.708458
c2.REACTOME_IL1_SIGNALING	33	0.212121	0.030303	Down	0.0254	0.530032	0.2084	0.708458
BIOCARTA_TOLL_PATHWAY	29	0.310345	0.0689655	Down	0.0255	0.530032	0.0718	0.708458
c7.GSE18791_CTRL_VS_NEWCASTLE_VIRUS_DC_16H_DN	135	0.155556	0.0222222	Down	0.0255	0.530032	0.4267	0.708458
c7.GSE6092_B_BURGDOFERI_VS_B_BURGDORFERI_AND_IFNG_STIM_ENDOTHELIAL_CELL_UP	160	0.125	0.025	Down	0.0255	0.530032	0.3443	0.708458
c7.GSE15750_DAY6_VS_DAY10_TRAF6KO_EFF_CD8_TCELL_DN	166	0.168675	0.0301205	Down	0.0256	0.530032	0.2169	0.708458
c5.GO_STRESS_ACTIVATED_PROTEIN_KINASE_SIGNALING_CASCADE	86	0.162791	0.0348837	Down	0.0256	0.530032	0.3557	0.708458
c2.FORTSCHEGGER_PHF8_TARGETS_DN	663	0.140271	0.0452489	Down	0.0256	0.530032	0.2812	0.708458
c7.GSE17186_NAIVE_VS_CD21LOW_TRANSITIONAL_BCELL_CORD_BLOOD_UP	173	0.0982659	0.00578035	Down	0.0256	0.530032	0.6355	0.728216
c7.GSE32423_CTRL_VS_IL7_IL4_MEMORY_CD8_TCELL_UP	168	0.160714	0.0357143	Down	0.0257	0.530032	0.4012	0.708458
c7.GSE5503_MLN_DC_VS_SPLEEN_DC_ACTIVATED_ALLOGENIC_TCELL_UP	159	0.144654	0.0503145	Down	0.0258	0.530032	0.2717	0.708458
cysteine-type peptidase activity	117	0.145299	0.042735	Down	0.0259	0.530032	0.2117	0.708458
outer membrane	132	0.128788	0.0227273	Down	0.0259	0.530032	0.2479	0.708458
c7.GSE22033_UNTREATED_VS_ROSIGLITAZONE_TREATED_MEF_DN	164	0.158537	0.0426829	Down	0.026	0.530032	0.3404	0.708458
c5.GO_REGULATION_OF_CELLULAR_RESPIRATION	19	0.157895	0.0526316	Down	0.026	0.530032	0.2918	0.708458
abnormal_neural_crest_morphology	20	0.2	0.05	Down	0.0261	0.530032	0.2011	0.708458
c7.GSE41087_WT_VS_FOXP3_MUT_ANTI_CD3_CD28_STIM_CD4_TCELL_UP	137	0.145985	0.0364964	Down	0.0261	0.530032	0.2501	0.708458
c7.GSE411_100MIN_VS_400MIN_IL6_STIM_SOCS3_KO_MACROPHAGE_DN	161	0.124224	0.0186335	Down	0.0261	0.530032	0.4738	0.708458
c7.GSE17721_LPS_VS_CPG_16H_BMDC_UP	159	0.100629	0.0377358	Down	0.0261	0.530032	0.4361	0.708458
Interleukin-1_signaling	35	0.2	0.0285714	Down	0.0262	0.530032	0.1889	0.708458
c7.GSE17721_LPS_VS_PAM3CSK4_8H_BMDC_UP	168	0.154762	0.0119048	Down	0.0262	0.530032	0.3656	0.708458
c7.GSE360_HIGH_VS_LOW_DOSE_B_MALAYI_DC_UP	169	0.118343	0.0295858	Down	0.0262	0.530032	0.4015	0.708458
c7.GSE22935_24H_VS_48H_MBOVIS_BCG_STIM_MYD88_KO_MACROPHAGE_UP	168	0.113095	0.0238095	Down	0.0262	0.530032	0.4369	0.708458
abnormal_circulating_interleukin-4_level	12	0.333333	0	Down	0.0263	0.530032	0.0385	0.708458
c5.GO_HEART_GROWTH	18	0.166667	0	Down	0.0263	0.530032	0.2059	0.708458
hnf3bpathway	25	0.2	0.04	Down	0.0264	0.530032	0.254	0.708458
c5.GO_NEGATIVE_REGULATION_OF_TRANSFORMING_GROWTH_FACTOR_BETA_RECEPTOR_SIGNALING_PATHWAY	58	0.137931	0.0172414	Down	0.0265	0.530032	0.4337	0.708458
c2.BIOCARTA_TOLL_PATHWAY	29	0.310345	0.0689655	Down	0.0267	0.530032	0.0713	0.708458
innate immune response-activating signal transduction	109	0.229358	0.0275229	Down	0.0267	0.530032	0.1767	0.708458
decreased_susceptibility_to_bacterial_infection	34	0.147059	0	Down	0.0267	0.530032	0.3416	0.708458
c7.GSE27786_CD8_TCELL_VS_NEUTROPHIL_DN	171	0.105263	0.0233918	Down	0.0267	0.530032	0.6199	0.721699
abnormal_interferon_level	46	0.26087	0.0217391	Down	0.0268	0.530032	0.1047	0.708458
c6.GLI1_UP.V1_UP	23	0.217391	0.0434783	Down	0.0268	0.530032	0.0831	0.708458
c2.ST_TUMOR_NECROSIS_FACTOR_PATHWAY	27	0.333333	0.037037	Down	0.027	0.530032	0.0589	0.708458
c7.GSE2770_IL12_VS_TGFB_AND_IL12_TREATED_ACT_CD4_TCELL_48H_UP	163	0.165644	0.0368098	Down	0.027	0.530032	0.2098	0.708458
c7.GSE37532_VISCERAL_ADIPOSE_TISSUE_VS_LN_DERIVED_TREG_CD4_TCELL_UP	149	0.154362	0.033557	Down	0.027	0.530032	0.3754	0.708458
c5.GO_POSITIVE_REGULATION_OF_INTERLEUKIN_12_PRODUCTION	18	0.222222	0	Down	0.0271	0.530032	0.2129	0.708458
pattern recognition receptor signaling pathway	108	0.231481	0.0277778	Down	0.0272	0.530032	0.1759	0.708458
c2.PID_ALPHA_SYNUCLEIN_PATHWAY	26	0.230769	0	Down	0.0273	0.530032	0.2858	0.708458
BIOCARTA_ERK_PATHWAY	26	0.192308	0	Down	0.0273	0.530032	0.2172	0.708458
c2.PID_ENDOTHELIN_PATHWAY	53	0.169811	0	Down	0.0273	0.530032	0.3024	0.708458
c7.GSE13522_WT_VS_IFNG_KO_SKING_T_CRUZI_Y_STRAIN_INF_DN	94	0.106383	0.0531915	Down	0.0273	0.530032	0.484	0.708458
c2.NIKOLSKY_BREAST_CANCER_16P13_AMPLICON	85	0.282353	0.0235294	Down	0.0274	0.530032	0.0805	0.708458
c7.GSE22282_HYPOXIA_VS_NORMOXIA_MYELOID_DC_DN	144	0.138889	0.0763889	Down	0.0274	0.530032	0.2765	0.708458
c2.NADLER_HYPERGLYCEMIA_AT_OBESITY	47	0.170213	0	Down	0.0275	0.530032	0.3692	0.708458
c7.GSE20715_WT_VS_TLR4_KO_6H_OZONE_LUNG_DN	161	0.161491	0.0186335	Down	0.0275	0.530032	0.3276	0.708458
gws3k-8.6_Fibrinogen	29	0.137931	0.0344828	Down	0.0275	0.530032	0.3057	0.708458
decreased_B_cell_number	175	0.108571	0.0514286	Down	0.0275	0.530032	0.4543	0.708458
c2.PID_HNF3B_PATHWAY	25	0.2	0.04	Down	0.0276	0.530032	0.2586	0.708458
c7.GSE2706_R848_VS_R848_AND_LPS_8H_STIM_DC_DN	136	0.147059	0.0220588	Down	0.0276	0.530032	0.3653	0.708458
positive regulation of purine nucleotide biosynthetic process	42	0.142857	0	Down	0.0276	0.530032	0.3928	0.708458
c7.GSE35825_UNTREATED_VS_IFNA_STIM_MACROPHAGE_DN	128	0.132812	0.03125	Down	0.0277	0.530032	0.4011	0.708458
c7.GSE369_PRE_VS_POST_IL6_INJECTION_IFNG_KO_LIVER_UP	162	0.141975	0.0308642	Down	0.0278	0.530032	0.4097	0.708458
c5.GO_NEGATIVE_REGULATION_OF_CELLULAR_RESPONSE_TO_TRANSFORMING_GROWTH_FACTOR_BETA_STIMULUS	58	0.137931	0.0172414	Down	0.0278	0.530032	0.4301	0.708458
c7.GSE14308_TH17_VS_INDUCED_TREG_DN	162	0.135802	0.0123457	Down	0.0278	0.530032	0.5408	0.708458
mitochondrial outer membrane	111	0.135135	0.00900901	Down	0.0278	0.530032	0.2594	0.708458
c5.GO_SECRETORY_GRANULE	220	0.122727	0.0454545	Down	0.0278	0.530032	0.2873	0.708458
c7.GSE16385_ROSIGLITAZONE_IFNG_TNF_VS_IL4_STIM_MACROPHAGE_DN	174	0.109195	0.045977	Down	0.0278	0.530032	0.2918	0.708458
c2.LIU_TARGETS_OF_VMYB_VS_CMYB_DN	31	0.193548	0.0645161	Down	0.0279	0.530032	0.1381	0.708458
c7.GSE8685_IL15_ACT_IL2_STARVED_VS_IL21_ACT_IL2_STARVED_CD4_TCELL_UP	139	0.0791367	0.0431655	Down	0.0279	0.530032	0.6573	0.738889
c2.BIOCARTA_ERK_PATHWAY	26	0.192308	0	Down	0.028	0.530032	0.2215	0.708458
c7.GSE14908_RESTING_VS_HDM_STIM_CD4_TCELL_NONATOPIC_PATIENT_UP	166	0.120482	0.0240964	Down	0.028	0.530032	0.3737	0.708458
protein tyrosine/serine/threonine phosphatase activity	33	0.212121	0	Down	0.0281	0.530032	0.4338	0.708458
c2.BIOCARTA_FAS_PATHWAY	27	0.185185	0.037037	Down	0.0281	0.530032	0.0772	0.708458
induction of programmed cell death	123	0.154472	0.0162602	Down	0.0281	0.530032	0.41	0.708458
c7.GSE27786_LIN_NEG_VS_CD4_TCELL_DN	166	0.10241	0.0180723	Down	0.0281	0.530032	0.4984	0.708458
c5.GO_REGULATION_OF_MAST_CELL_ACTIVATION	24	0.208333	0	Down	0.0282	0.530032	0.4477	0.708458
c5.GO_SIGNAL_PEPTIDE_PROCESSING	17	0.176471	0	Down	0.0282	0.530032	0.2104	0.708458
c7.GSE43955_10H_VS_60H_ACT_CD4_TCELL_DN	162	0.12963	0.0185185	Down	0.0282	0.530032	0.5158	0.708458
c7.GSE8621_LPS_PRIMED_UNSTIM_VS_LPS_PRIMED_AND_LPS_STIM_MACROPHAGE_UP	169	0.147929	0.0414201	Down	0.0283	0.530032	0.339	0.708458
cellular response to carbohydrate stimulus	30	0.233333	0	Down	0.0284	0.530032	0.1317	0.708458
c2.NAKAMURA_METASTASIS	38	0.105263	0.0263158	Down	0.0284	0.530032	0.3163	0.708458
c2.ZHAN_LATE_DIFFERENTIATION_GENES_UP	27	0.259259	0.037037	Down	0.0285	0.530032	0.0916	0.708458
c2.ZHANG_ANTIVIRAL_RESPONSE_TO_RIBAVIRIN_DN	40	0.175	0.05	Down	0.0285	0.530032	0.103	0.708458
c7.GSE13229_IMM_VS_MATURE_NKCELL_UP	151	0.10596	0.0529801	Down	0.0285	0.530032	0.5402	0.708458
activation of innate immune response	113	0.221239	0.0265487	Down	0.0286	0.530032	0.2001	0.708458
c5.GO_GLYCOGEN_BIOSYNTHETIC_PROCESS	22	0.181818	0	Down	0.0286	0.530032	0.1127	0.708458
positive regulation of cyclic nucleotide metabolic process	45	0.155556	0.0222222	Down	0.0286	0.530032	0.3025	0.708458
c4.GNF2_BNIP3L	56	0.160714	0.0357143	Down	0.0287	0.530032	0.1995	0.708458
abnormal_neural_crest_cell_migration	25	0.28	0.08	Down	0.0288	0.530032	0.0761	0.708458
c7.GSE35435_RESTING_VS_IL4_TREATED_MACROPHAGE_DN	148	0.108108	0.0405405	Down	0.0288	0.530032	0.4501	0.708458
c2.DOANE_BREAST_CANCER_ESR1_DN	32	0.09375	0.25	Up	0.0289	0.530032	0.0458	0.708458
c7.GSE13547_CTRL_VS_ANTI_IGM_STIM_ZFX_KO_BCELL_12H_UP	104	0.173077	0.0480769	Down	0.0289	0.530032	0.2774	0.708458
c7.GSE17721_LPS_VS_POLYIC_0.5H_BMDC_UP	161	0.142857	0.0434783	Down	0.0289	0.530032	0.2922	0.708458
c7.GSE360_L_DONOVANI_VS_B_MALAYI_LOW_DOSE_DC_DN	161	0.124224	0.0248447	Down	0.0289	0.530032	0.4714	0.708458
c7.GSE18203_CTRL_VS_INTRATUMORAL_CPG_INJ_MC38_TUMOR_UP	155	0.103226	0.0387097	Down	0.0289	0.530032	0.4115	0.708458
c7.GSE37416_CTRL_VS_6H_F_TULARENSIS_LVS_NEUTROPHIL_UP	167	0.167665	0.0179641	Down	0.029	0.530032	0.4065	0.708458
c7.GSE45365_NK_CELL_VS_BCELL_MCMV_INFECTION_DN	167	0.161677	0.0299401	Down	0.029	0.530032	0.2707	0.708458
c7.GSE46606_DAY1_VS_DAY3_CD40L_IL2_IL5_STIMULATED_IRF4_KO_BCELL_UP	155	0.116129	0.0580645	Down	0.029	0.530032	0.4001	0.708458
c2.YAGI_AML_WITH_T_9_11_TRANSLOCATION	109	0.155963	0.0550459	Down	0.0291	0.530032	0.2284	0.708458
c5.GO_GLUCAN_BIOSYNTHETIC_PROCESS	22	0.181818	0	Down	0.0292	0.530032	0.1226	0.708458
c7.GSE7509_UNSTIM_VS_FCGRIIB_STIM_DC_DN	111	0.144144	0.00900901	Down	0.0292	0.530032	0.2831	0.708458
c7.GSE43955_TH0_VS_TGFB_IL6_TH17_ACT_CD4_TCELL_42H_DN	145	0.117241	0.0482759	Down	0.0292	0.530032	0.4441	0.708458
c7.GSE5589_WT_VS_IL6_KO_LPS_STIM_MACROPHAGE_180MIN_UP	98	0.112245	0.0204082	Down	0.0292	0.530032	0.5903	0.71367
PKB-mediated_events	27	0.0740741	0.037037	Down	0.0292	0.530032	0.2785	0.708458
glutathione transferase activity	13	0.230769	0	Down	0.0293	0.530032	0.2652	0.708458
c7.GSE20715_0H_VS_24H_OZONE_LUNG_DN	164	0.164634	0.0487805	Down	0.0293	0.530032	0.2584	0.708458
c2.PID_CMYB_PATHWAY	66	0.151515	0.0151515	Down	0.0293	0.530032	0.3917	0.708458
c7.GSE32901_TH17_EMRICHED_VS_TH17_NEG_CD4_TCELL_DN	148	0.108108	0.0608108	Down	0.0293	0.530032	0.2642	0.708458
c5.GO_ENZYME_ACTIVATOR_ACTIVITY	393	0.0992366	0.043257	Down	0.0293	0.530032	0.4667	0.708458
c5.GO_DEVELOPMENTAL_PIGMENTATION	34	0.176471	0.0294118	Down	0.0294	0.530032	0.2142	0.708458
c7.GSE17721_LPS_VS_POLYIC_4H_BMDC_UP	170	0.135294	0.0117647	Down	0.0294	0.530032	0.3529	0.708458
c7.GSE3982_EOSINOPHIL_VS_MAC_UP	159	0.0943396	0.0628931	Down	0.0294	0.530032	0.4516	0.708458
c2.REACTOME_PKB_MEDIATED_EVENTS	27	0.0740741	0.037037	Down	0.0294	0.530032	0.276	0.708458
c7.GSE17721_CPG_VS_GARDIQUIMOD_6H_BMDC_UP	155	0.167742	0.0258065	Down	0.0295	0.530032	0.2179	0.708458
c7.GSE17721_POLYIC_VS_PAM3CSK4_8H_BMDC_UP	168	0.107143	0.0119048	Down	0.0295	0.530032	0.417	0.708458
c2.BIOCARTA_IL2RB_PATHWAY	29	0.206897	0	Down	0.0296	0.530032	0.2197	0.708458
c7.GSE29164_UNTREATED_VS_CD8_TCELL_AND_IL12_TREATED_MELANOMA_DAY7_DN	155	0.167742	0.0258065	Down	0.0297	0.530032	0.2579	0.708458
positive regulation of purine nucleotide metabolic process	47	0.148936	0.0212766	Down	0.0297	0.530032	0.2979	0.708458
positive regulation of nucleotide biosynthetic process	42	0.142857	0	Down	0.0297	0.530032	0.402	0.708458
positive regulation of nucleotide metabolic process	48	0.145833	0.0208333	Down	0.0298	0.530032	0.3118	0.708458
c5.GO_PHAGOCYTIC_VESICLE	67	0.19403	0.0298507	Down	0.0299	0.530032	0.1714	0.708458
c7.GSE13411_NAIVE_VS_SWITCHED_MEMORY_BCELL_DN	170	0.170588	0.0117647	Down	0.0299	0.530032	0.2911	0.708458
c7.GSE11961_MARGINAL_ZONE_BCELL_VS_GERMINAL_CENTER_BCELL_DAY40_UP	177	0.129944	0.0508475	Down	0.0299	0.530032	0.3123	0.708458
MyD88-independent toll-like receptor signaling pathway	72	0.222222	0.0138889	Down	0.03	0.530032	0.2383	0.708458
Activated_TLR4_signalling	95	0.2	0.0210526	Down	0.0301	0.530032	0.3236	0.708458
small_thymus	153	0.156863	0.0457516	Down	0.0301	0.530032	0.2761	0.708458
c7.GSE360_L_DONOVANI_VS_L_MAJOR_MAC_DN	148	0.148649	0.0540541	Down	0.0301	0.530032	0.232	0.708458
c7.GSE17721_0.5H_VS_12H_GARDIQUIMOD_BMDC_DN	175	0.142857	0.0457143	Down	0.0301	0.530032	0.1806	0.708458
c7.GSE32986_CURDLAN_HIGHDOSE_VS_GMCSF_AND_CURDLAN_HIGHDOSE_STIM_DC_UP	180	0.122222	0.0444444	Down	0.0301	0.530032	0.4499	0.708458
c7.GSE17721_CTRL_VS_LPS_4H_BMDC_DN	151	0.0993377	0.0529801	Down	0.0302	0.530032	0.5317	0.708458
c2.MOOTHA_GLYCOGEN_METABOLISM	18	0.277778	0	Down	0.0303	0.530032	0.0827	0.708458
c5.GO_LIPOSACCHARIDE_METABOLIC_PROCESS	98	0.132653	0.0204082	Down	0.0303	0.530032	0.2481	0.708458
myosin II complex	13	0.230769	0	Down	0.0304	0.530032	0.2306	0.708458
c7.GSE46606_IRF4MID_VS_WT_CD40L_IL2_IL5_DAY3_STIMULATED_BCELL_DN	186	0.134409	0.0215054	Down	0.0304	0.530032	0.2904	0.708458
negative regulation of homeostatic process	21	0.190476	0	Down	0.0305	0.530032	0.4836	0.708458
atc.level3-new_DRUGS_USED_IN_BENIGN_PROSTATIC_HYPERTROPHY	49	0.122449	0.0408163	Down	0.0305	0.530032	0.3152	0.708458
c5.GO_ENZYME_REGULATOR_ACTIVITY	748	0.0989305	0.0427807	Down	0.0305	0.530032	0.4246	0.708458
c7.GSE28726_ACT_CD4_TCELL_VS_ACT_VA24NEG_NKTCELL_DN	183	0.147541	0.0601093	Down	0.0306	0.530032	0.262	0.708458
c7.GSE36009_UNSTIM_VS_LPS_STIM_NLRP10_KO_DC_UP	173	0.138728	0.0115607	Down	0.0307	0.530032	0.3734	0.708458
protein stabilization	60	0.1	0.0166667	Down	0.0307	0.530032	0.4546	0.708458
c7.GSE28737_WT_VS_BCL6_HET_FOLLICULAR_BCELL_UP	171	0.0994152	0.0818713	Down	0.0307	0.530032	0.3126	0.708458
induction of apoptosis	123	0.154472	0.0162602	Down	0.0308	0.530032	0.4191	0.708458
c2.SETLUR_PROSTATE_CANCER_TMPRSS2_ERG_FUSION_UP	59	0.135593	0.0169492	Down	0.0308	0.530032	0.4068	0.708458
c7.GSE32986_CURDLAN_HIGHDOSE_VS_GMCSF_AND_CURDLAN_HIGHDOSE_STIM_DC_DN	152	0.105263	0.0328947	Down	0.0308	0.530032	0.3541	0.708458
c5.GO_BICELLULAR_TIGHT_JUNCTION_ASSEMBLY	28	0.285714	0	Down	0.0309	0.530032	0.1799	0.708458
c7.GSE7831_UNSTIM_VS_CPG_STIM_PDC_4H_DN	164	0.207317	0.0365854	Down	0.0309	0.530032	0.1056	0.708458
c4.GNF2_MAP2K3	60	0.2	0.05	Down	0.031	0.530032	0.0808	0.708458
kegg_Allograft_rejection	7	0.285714	0	Down	0.0311	0.530032	0.0474	0.708458
toll-like receptor signaling pathway	97	0.216495	0.0309278	Down	0.0311	0.530032	0.1921	0.708458
anion:cation symporter activity	23	0.0434783	0.173913	Up	0.0311	0.530032	0.27	0.708458
c7.GSE2405_S_AUREUS_VS_A_PHAGOCYTOPHILUM_NEUTROPHIL_DN	182	0.131868	0.032967	Down	0.0311	0.530032	0.5196	0.708458
cellular monovalent inorganic cation homeostasis	29	0.344828	0	Down	0.0312	0.530032	0.1191	0.708458
c7.GSE10240_CTRL_VS_IL17_STIM_PRIMARY_BRONCHIAL_EPITHELIAL_CELLS_DN	170	0.170588	0.0352941	Down	0.0312	0.530032	0.3515	0.708458
c7.GSE22611_NOD2_TRANSDUCED_VS_CTRL_HEK293T_STIMULATED_WITH_MDP_2H_UP	151	0.152318	0.0397351	Down	0.0312	0.530032	0.2141	0.708458
c7.GSE28783_CTRL_ANTI_MIR_VS_UNTREATED_ATHEROSCLEROSIS_MACROPHAGE_UP	154	0.136364	0.038961	Down	0.0312	0.530032	0.2931	0.708458
c2.FIRESTEIN_PROLIFERATION	143	0.125874	0.041958	Down	0.0312	0.530032	0.367	0.708458
defense response to Gram-positive bacterium	14	0.357143	0	Down	0.0313	0.530032	0.1772	0.708458
c2.REACTOME_INNATE_IMMUNE_SYSTEM	161	0.167702	0.0248447	Down	0.0313	0.530032	0.3816	0.708458
c7.GSE9946_MATURE_STIMULATORY_VS_LISTERIA_INF_MATURE_DC_UP	107	0.158879	0.0373832	Down	0.0313	0.530032	0.4696	0.708458
c2.WAKABAYASHI_ADIPOGENESIS_PPARG_RXRA_BOUND_36HR	135	0.125926	0.00740741	Down	0.0313	0.530032	0.2974	0.708458
c7.GSE360_CTRL_VS_B_MALAYI_LOW_DOSE_DC_DN	153	0.0980392	0.0588235	Down	0.0314	0.530032	0.3526	0.708458
BIOCARTA_IL2RB_PATHWAY	29	0.206897	0	Down	0.0315	0.530032	0.2241	0.708458
c5.GO_DEFENSE_RESPONSE_TO_GRAM_NEGATIVE_BACTERIUM	16	0.3125	0	Down	0.0316	0.530032	0.1727	0.708458
Toll-Like_Receptors_Cascades	109	0.201835	0.0275229	Down	0.0316	0.530032	0.2956	0.708458
abnormal_neural_fold_morphology	55	0.145455	0.109091	Down	0.0316	0.530032	0.1804	0.708458
regulation of skeletal muscle cell differentiation	25	0.24	0	Down	0.0317	0.530032	0.2049	0.708458
c7.GSE360_L_DONOVANI_VS_M_TUBERCULOSIS_MAC_DN	143	0.132867	0.020979	Down	0.0317	0.530032	0.3294	0.708458
c5.GO_MODIFICATION_BY_SYMBIONT_OF_HOST_MORPHOLOGY_OR_PHYSIOLOGY	38	0.131579	0	Down	0.0317	0.530032	0.3114	0.708458
c7.GSE44649_WT_VS_MIR155_KO_ACTIVATED_CD8_TCELL_UP	162	0.154321	0.0246914	Down	0.0318	0.530032	0.338	0.708458
c7.GSE14908_ATOPIC_VS_NONATOPIC_PATIENT_RESTING_CD4_TCELL_UP	176	0.130682	0.0170455	Down	0.0318	0.530032	0.4109	0.708458
c5.GO_IMMUNOGLOBULIN_BINDING	3	0.333333	0	Down	0.0319	0.530032	0.0692	0.708458
c5.GO_REGULATION_OF_TOLL_LIKE_RECEPTOR_SIGNALING_PATHWAY	31	0.322581	0	Down	0.0319	0.530032	0.1605	0.708458
c5.GO_POSITIVE_REGULATION_OF_PROTEIN_TARGETING_TO_MEMBRANE	19	0.263158	0	Down	0.0321	0.530032	0.0944	0.708458
c7.GSE20715_0H_VS_24H_OZONE_LUNG_UP	151	0.152318	0.0331126	Down	0.0321	0.530032	0.3071	0.708458
RIG-I	60	0.25	0.0333333	Down	0.0322	0.530032	0.1532	0.708458
decreased_T_cell_apoptosis	21	0.190476	0.047619	Down	0.0322	0.530032	0.2738	0.708458
c7.GSE7460_TREG_VS_TCONV_ACT_DN	154	0.11039	0.025974	Down	0.0322	0.530032	0.4746	0.708458
c7.GSE3982_NEUTROPHIL_VS_NKCELL_UP	159	0.163522	0.0440252	Down	0.0323	0.530032	0.2952	0.708458
glutathione derivative metabolic process	19	0.157895	0	Down	0.0323	0.530032	0.4443	0.708458
c7.GSE17721_0.5H_VS_4H_LPS_BMDC_DN	147	0.136054	0.0272109	Down	0.0323	0.530032	0.4007	0.708458
c7.GSE18791_CTRL_VS_NEWCASTLE_VIRUS_DC_10H_DN	153	0.124183	0	Down	0.0323	0.530032	0.6463	0.733326
c2.YU_MYC_TARGETS_DN	35	0.142857	0	Down	0.0324	0.530032	0.3886	0.708458
c7.GSE24671_CTRL_VS_SENDAI_VIRUS_INFECTED_MOUSE_SPLENOCYTES_DN	181	0.132597	0.0276243	Down	0.0325	0.530032	0.4979	0.708458
c7.GSE8921_UNSTIM_VS_TLR1_2_STIM_MONOCYTE_24H_DN	160	0.125	0.04375	Down	0.0325	0.530032	0.213	0.708458
mTOR_signalling	26	0.0769231	0.0384615	Down	0.0325	0.530032	0.2717	0.708458
phosphatidic acid biosynthetic process	22	0.181818	0	Down	0.0326	0.530032	0.2015	0.708458
c5.GO_ESTABLISHMENT_OF_ENDOTHELIAL_BARRIER	28	0.178571	0	Down	0.0326	0.530032	0.32	0.708458
c7.GSE16385_ROSIGLITAZONE_IL4_VS_IL4_ALONE_STIM_MACROPHAGE_12H_DN	176	0.142045	0.0625	Down	0.0326	0.530032	0.1882	0.708458
c7.GSE2770_TGFB_AND_IL4_VS_TGFB_AND_IL12_TREATED_ACT_CD4_TCELL_48H_UP	183	0.125683	0.0273224	Down	0.0326	0.530032	0.3841	0.708458
BIOCARTA_FAS_PATHWAY	27	0.185185	0.037037	Down	0.0327	0.530032	0.0824	0.708458
c7.GSE3982_NEUTROPHIL_VS_BASOPHIL_UP	151	0.152318	0.0463576	Down	0.0327	0.530032	0.3263	0.708458
atc.level3-new_ADRENERGICS_INHALANTS	38	0.0526316	0.184211	Up	0.0328	0.530032	0.1463	0.708458
Cortocotropin_releasing_factor_receptor_signaling_pathway	20	0.15	0	Down	0.0328	0.530032	0.393	0.708458
c2.NIKOLSKY_BREAST_CANCER_16Q24_AMPLICON	41	0.146341	0.0243902	Down	0.0328	0.530032	0.247	0.708458
c7.GSE40274_CTRL_VS_FOXP3_AND_GATA1_TRANSDUCED_ACTIVATED_CD4_TCELL_DN	113	0.132743	0.0353982	Down	0.0328	0.530032	0.291	0.708458
c5.GO_NEUTROPHIL_MEDIATED_IMMUNITY	11	0.363636	0	Down	0.0329	0.530032	0.0854	0.708458
c7.GSE22886_TCELL_VS_BCELL_NAIVE_UP	164	0.189024	0.0121951	Down	0.0329	0.530032	0.2233	0.708458
c7.GSE10422_WT_VS_BAFF_TRANSGENIC_LN_BCELL_UP	155	0.167742	0.0258065	Down	0.0329	0.530032	0.3771	0.708458
atc.level3-new_ANTIADRENERGIC_AGENTS_PERIPHERALLY_ACTING	98	0.102041	0.0612245	Down	0.0329	0.530032	0.4268	0.708458
positive regulation of cell growth	74	0.175676	0.0810811	Down	0.033	0.530032	0.1241	0.708458
c2.KEGG_ENDOCYTOSIS	159	0.157233	0.0251572	Down	0.033	0.530032	0.4062	0.708458
c7.GSE19198_CTRL_VS_IL21_TREATED_TCELL_6H_DN	162	0.154321	0.0555556	Down	0.033	0.530032	0.2804	0.708458
c7.GSE17721_4H_VS_24H_POLYIC_BMDC_DN	178	0.146067	0.0168539	Down	0.033	0.530032	0.3579	0.708458
fat cell differentiation	63	0.142857	0.047619	Down	0.033	0.530032	0.2793	0.708458
c5.GO_CELLULAR_GLUCOSE_HOMEOSTASIS	62	0.129032	0.016129	Down	0.033	0.530032	0.6725	0.745813
c5.GO_REGULATION_OF_HUMORAL_IMMUNE_RESPONSE	24	0.125	0	Down	0.033	0.530032	0.6751	0.747164
c7.GSE22886_TH1_VS_TH2_48H_ACT_DN	181	0.104972	0.0497238	Down	0.033	0.530032	0.346	0.708458
c4.MODULE_385	16	0.25	0.0625	Down	0.0332	0.530032	0.0714	0.708458
c7.GSE17721_POLYIC_VS_PAM3CSK4_24H_BMDC_UP	171	0.134503	0.0467836	Down	0.0332	0.530032	0.2458	0.708458
c7.GSE17721_PAM3CSK4_VS_GADIQUIMOD_2H_BMDC_DN	176	0.130682	0.0170455	Down	0.0332	0.530032	0.2794	0.708458
toll-like receptor 3 signaling pathway	73	0.219178	0.0136986	Down	0.0333	0.530032	0.2572	0.708458
c2.JEPSEN_SMRT_TARGETS	32	0.1875	0.03125	Down	0.0333	0.530032	0.3824	0.708458
c7.GSE15330_HSC_VS_LYMPHOID_PRIMED_MULTIPOTENT_PROGENITOR_IKAROS_KO_UP	169	0.147929	0.0177515	Down	0.0333	0.530032	0.2791	0.708458
c7.GSE8868_SPLEEN_VS_INTESTINE_CD11B_POS_CD11C_NEG_DC_DN	164	0.146341	0.0304878	Down	0.0333	0.530032	0.2627	0.708458
c2.NOUSHMEHR_GBM_SILENCED_BY_METHYLATION	37	0.216216	0.108108	Down	0.0334	0.530032	0.0258	0.708458
c7.GSE22886_NAIVE_BCELL_VS_NEUTROPHIL_DN	131	0.19084	0.0381679	Down	0.0334	0.530032	0.2453	0.708458
c2.WEIGEL_OXIDATIVE_STRESS_BY_HNE_AND_TBH	54	0.12963	0	Down	0.0334	0.530032	0.5012	0.708458
c7.GSE2585_THYMIC_DC_VS_THYMIC_MACROPHAGE_UP	144	0.118056	0.0416667	Down	0.0334	0.530032	0.4051	0.708458
c5.GO_MULTI_ORGANISM_MEMBRANE_ORGANIZATION	28	0.107143	0	Down	0.0335	0.530032	0.3655	0.708458
c7.GSE45365_WT_VS_IFNAR_KO_CD8A_DC_MCMV_INFECTION_UP	177	0.169492	0.0451977	Down	0.0336	0.530032	0.1476	0.708458
positive regulation of sequence-specific DNA binding transcription factor activity	145	0.151724	0.0689655	Down	0.0337	0.530032	0.1421	0.708458
c2.HASLINGER_B_CLL_WITH_17P13_DELETION	20	0.2	0	Down	0.0338	0.530032	0.1758	0.708458
c2.XU_GH1_AUTOCRINE_TARGETS_UP	194	0.113402	0.0412371	Down	0.0338	0.530032	0.3642	0.708458
c2.AGUIRRE_PANCREATIC_CANCER_COPY_NUMBER_UP	277	0.184116	0.0288809	Down	0.034	0.530032	0.2446	0.708458
c7.GSE7548_NAIVE_VS_DAY7_PCC_IMMUNIZATION_CD4_TCELL_UP	178	0.140449	0.0224719	Down	0.034	0.530032	0.3622	0.708458
c5.GO_CELL_GROWTH	114	0.140351	0.0350877	Down	0.0341	0.530032	0.3442	0.708458
regulation of chemokine production	31	0.193548	0	Down	0.0342	0.530032	0.3079	0.708458
membrane lipid metabolic process	136	0.154412	0.0441176	Down	0.0342	0.530032	0.2049	0.708458
c7.GSE411_UNSTIM_VS_400MIN_IL6_STIM_MACROPHAGE_UP	172	0.0930233	0.0406977	Down	0.0342	0.530032	0.3395	0.708458
cytoplasmic pattern recognition receptor signaling pathway	32	0.28125	0.03125	Down	0.0343	0.530032	0.1487	0.708458
c2.HOLLEMAN_VINCRISTINE_RESISTANCE_ALL_UP	24	0.25	0.0416667	Down	0.0343	0.530032	0.1208	0.708458
c7.GSE14908_RESTING_VS_HDM_STIM_CD4_TCELL_NONATOPIC_PATIENT_DN	166	0.150602	0.0240964	Down	0.0343	0.530032	0.3701	0.708458
c7.GSE17721_PAM3CSK4_VS_CPG_4H_BMDC_DN	162	0.141975	0.037037	Down	0.0343	0.530032	0.4082	0.708458
c5.GO_GLYCEROPHOSPHOLIPID_METABOLIC_PROCESS	237	0.139241	0.0548523	Down	0.0345	0.530032	0.2445	0.708458
c7.GSE37301_MULTIPOTENT_PROGENITOR_VS_COMMON_LYMPHOID_PROGENITOR_UP	140	0.114286	0.05	Down	0.0345	0.530032	0.4018	0.708458
c7.GSE5542_UNTREATED_VS_IFNA_AND_IFNG_TREATED_EPITHELIAL_CELLS_24H_DN	162	0.111111	0.037037	Down	0.0345	0.530032	0.4595	0.708458
c7.GSE14308_TH2_VS_TH17_DN	165	0.109091	0.030303	Down	0.0345	0.530032	0.5245	0.708458
KEGG_ALLOGRAFT_REJECTION	7	0.285714	0	Down	0.0346	0.530032	0.051	0.708458
c4.GCM_SMO	54	0.148148	0.0185185	Down	0.0346	0.530032	0.5517	0.708458
c7.GSE27786_CD8_TCELL_VS_NKTCELL_DN	170	0.135294	0.0294118	Down	0.0346	0.530032	0.2368	0.708458
c5.GO_MUSCLE_CELL_DEVELOPMENT	92	0.152174	0.0543478	Down	0.0347	0.530032	0.2159	0.708458
phosphatidic acid metabolic process	22	0.181818	0	Down	0.0348	0.530032	0.2031	0.708458
abnormal_interleukin-1_secretion	29	0.172414	0.0344828	Down	0.0348	0.530032	0.151	0.708458
c6.BCAT_BILD_ET_AL_DN	45	0.155556	0.0444444	Down	0.0348	0.530032	0.2428	0.708458
BIOCARTA_MTOR_PATHWAY	23	0.0869565	0.0434783	Down	0.0348	0.530032	0.2749	0.708458
c7.GSE12366_GC_VS_NAIVE_BCELL_DN	162	0.185185	0.0432099	Down	0.0349	0.530032	0.2589	0.708458
c2.KEGG_ALLOGRAFT_REJECTION	7	0.285714	0	Down	0.035	0.530032	0.0513	0.708458
gws3k-8.6_Triglycerides	99	0.171717	0.040404	Down	0.035	0.530032	0.364	0.708458
c7.GSE19198_6H_VS_24H_IL21_TREATED_TCELL_DN	165	0.163636	0.0606061	Down	0.035	0.530032	0.256	0.708458
c5.GO_GLYCEROLIPID_BIOSYNTHETIC_PROCESS	167	0.143713	0.0538922	Down	0.035	0.530032	0.256	0.708458
c7.GSE19888_ADENOSINE_A3R_INH_PRETREAT_AND_ACT_BY_A3R_VS_A3R_INH_AND_TCELL_MEMBRANES_ACT_MAST_CELL_DN	176	0.125	0.0284091	Down	0.035	0.530032	0.437	0.708458
TRIF-mediated_TLR3	84	0.214286	0.0119048	Down	0.0351	0.530032	0.3185	0.708458
c7.GSE3039_NKT_CELL_VS_B1_BCELL_UP	156	0.160256	0.0641026	Down	0.0351	0.530032	0.1783	0.708458
c7.GSE3982_MAST_CELL_VS_NKCELL_DN	142	0.126761	0.0492958	Down	0.0351	0.530032	0.361	0.708458
c7.GSE24574_BCL6_HIGH_TFH_VS_TFH_CD4_TCELL_DN	186	0.177419	0.0322581	Down	0.0352	0.530032	0.3729	0.708458
c7.GSE20715_WT_VS_TLR4_KO_LUNG_UP	167	0.155689	0.0299401	Down	0.0352	0.530032	0.1891	0.708458
regulation of oxidoreductase activity	45	0.133333	0	Down	0.0352	0.530032	0.4368	0.708458
c7.GSE14308_TH1_VS_NATURAL_TREG_DN	168	0.130952	0.0297619	Down	0.0352	0.530032	0.3312	0.708458
c7.GSE17721_12H_VS_24H_PAM3CSK4_BMDC_DN	175	0.125714	0.0342857	Down	0.0352	0.530032	0.3446	0.708458
c7.GSE20198_UNTREATED_VS_IFNA_TREATED_ACT_CD4_TCELL_UP	155	0.0903226	0.0451613	Down	0.0352	0.530032	0.469	0.708458
c2.REACTOME_RNA_POL_I_TRANSCRIPTION_TERMINATION	21	0.142857	0	Down	0.0353	0.530032	0.1568	0.708458
c2.BIOCARTA_MTOR_PATHWAY	23	0.0869565	0.0434783	Down	0.0353	0.530032	0.2738	0.708458
kegg_Graft-versus-host_disease	7	0.285714	0	Down	0.0354	0.530032	0.0513	0.708458
FAS_signaling_pathway	32	0.1875	0	Down	0.0354	0.530032	0.2469	0.708458
c5.GO_ACTIVATION_OF_JUN_KINASE_ACTIVITY	27	0.148148	0.037037	Down	0.0354	0.530032	0.2272	0.708458
c7.GSE17721_POLYIC_VS_CPG_24H_BMDC_UP	156	0.134615	0.0448718	Down	0.0354	0.530032	0.2761	0.708458
increased_IgG2a_level	25	0.24	0.08	Down	0.0356	0.530032	0.0554	0.708458
c2.HAHTOLA_SEZARY_SYNDROM_DN	21	0	0.238095	Up	0.0356	0.530032	0.2174	0.708458
glutathione derivative biosynthetic process	19	0.157895	0	Down	0.0356	0.530032	0.4523	0.708458
c7.GSE7460_CTRL_VS_FOXP3_OVEREXPR_TCONV_1_DN	152	0.111842	0.0394737	Down	0.0356	0.530032	0.3852	0.708458
c2.PAL_PRMT5_TARGETS_DN	18	0.166667	0	Down	0.0357	0.530032	0.2939	0.708458
c2.KUROKAWA_LIVER_CANCER_CHEMOTHERAPY_DN	37	0.108108	0.027027	Down	0.0357	0.530032	0.5404	0.708458
c7.GSE36392_TYPE_2_MYELOID_VS_EOSINOPHIL_IL25_TREATED_LUNG_UP	167	0.101796	0.0239521	Down	0.0357	0.530032	0.6398	0.730264
KEGG_GRAFT-VERSUS-HOST_DISEASE	7	0.285714	0	Down	0.0359	0.530032	0.0506	0.708458
c7.GSE14000_4H_VS_16H_LPS_DC_TRANSLATED_RNA_DN	181	0.121547	0.0220994	Down	0.0359	0.530032	0.3716	0.708458
c7.GSE17974_CTRL_VS_ACT_IL4_AND_ANTI_IL12_1H_CD4_TCELL_UP	150	0.12	0.0266667	Down	0.0359	0.530032	0.5926	0.714068
c7.GSE21927_SPLEEN_VS_4T1_TUMOR_MONOCYTE_BALBC_UP	133	0.105263	0.037594	Down	0.0359	0.530032	0.4078	0.708458
c5.GO_NEGATIVE_REGULATION_OF_ALPHA_BETA_T_CELL_ACTIVATION	13	0.230769	0	Down	0.036	0.530032	0.263	0.708458
c2.REACTOME_STRIATED_MUSCLE_CONTRACTION	13	0.230769	0.0769231	Down	0.0361	0.530032	0.0981	0.708458
abnormal_axon_morphology	106	0.122642	0.0377358	Down	0.0361	0.530032	0.3749	0.708458
c7.GSE40274_CTRL_VS_IRF4_TRANSDUCED_ACTIVATED_CD4_TCELL_UP	133	0.165414	0.0225564	Down	0.0362	0.530032	0.3067	0.708458
RNA polymerase II transcription factor binding transcription factor activity involved in negative regulation of transcription	23	0.130435	0	Down	0.0362	0.530032	0.5577	0.708866
c7.GSE40685_NAIVE_CD4_TCELL_VS_TREG_DN	166	0.108434	0.0421687	Down	0.0362	0.530032	0.4477	0.708458
c4.GNF2_CASP4	19	0.210526	0	Down	0.0363	0.530032	0.198	0.708458
c2.LASTOWSKA_NEUROBLASTOMA_COPY_NUMBER_UP	163	0.184049	0.0184049	Down	0.0363	0.530032	0.219	0.708458
c2.FOSTER_KDM1A_TARGETS_DN	190	0.136842	0.0526316	Down	0.0363	0.530032	0.4461	0.708458
short_mandible	41	0.268293	0.0243902	Down	0.0364	0.530032	0.1122	0.708458
membrane coat	74	0.148649	0	Down	0.0364	0.530032	0.6087	0.71931
c7.GSE37416_0H_VS_12H_F_TULARENSIS_LVS_NEUTROPHIL_UP	167	0.149701	0.0538922	Down	0.0365	0.530032	0.3104	0.708458
abnormal_myelopoiesis	53	0.113208	0.0377358	Down	0.0365	0.530032	0.4855	0.708458
c5.GO_CELLULAR_CARBOHYDRATE_BIOSYNTHETIC_PROCESS	44	0.25	0.0681818	Down	0.0366	0.530032	0.0339	0.708458
Toll_Like_Receptor_3_(TLR3)_Cascade	84	0.214286	0.0119048	Down	0.0366	0.530032	0.3125	0.708458
c7.GSE21927_HEALTHY_VS_TUMOROUS_BALBC_MOUSE_MONOCYTE_UP	144	0.0694444	0.0138889	Down	0.0366	0.530032	0.4633	0.708458
c4.GCM_USP6	66	0.0909091	0.0454545	Down	0.0367	0.530032	0.5635	0.709258
c2.NAKAJIMA_EOSINOPHIL	10	0.2	0.1	Down	0.0368	0.530032	0.1361	0.708458
cellular iron ion homeostasis	55	0.127273	0.0181818	Down	0.0368	0.530032	0.1886	0.708458
c4.MORF_CSNK1D	67	0.238806	0.0149254	Down	0.0369	0.530032	0.2191	0.708458
c5.GO_RESPONSE_TO_MONOAMINE	31	0.193548	0.0322581	Down	0.0369	0.530032	0.3048	0.708458
c7.GSE24142_EARLY_THYMIC_PROGENITOR_VS_DN2_THYMOCYTE_FETAL_UP	149	0.161074	0.0805369	Down	0.0369	0.530032	0.1153	0.708458
c2.XU_AKT1_TARGETS_6HR	25	0.16	0	Down	0.0369	0.530032	0.2235	0.708458
cmyb_pathway	65	0.153846	0.0153846	Down	0.0369	0.530032	0.3897	0.708458
c7.GSE1925_3H_VS_24H_IFNG_STIM_MACROPHAGE_DN	163	0.0858896	0.0184049	Down	0.0369	0.530032	0.5476	0.708458
c7.GSE5503_LIVER_DC_VS_MLN_DC_ACTIVATED_ALLOGENIC_TCELL_DN	176	0.147727	0	Down	0.037	0.530032	0.396	0.708458
c7.GSE2770_TGFB_AND_IL4_VS_TGFB_AND_IL12_TREATED_ACT_CD4_TCELL_6H_UP	146	0.136986	0.0479452	Down	0.037	0.530032	0.3498	0.708458
c7.GSE34156_NOD2_LIGAND_VS_TLR1_TLR2_LIGAND_6H_TREATED_MONOCYTE_UP	168	0.119048	0.0297619	Down	0.0371	0.530032	0.4281	0.708458
gws3k-8.6_Inflammatory_bowel_disease	153	0.156863	0.0588235	Down	0.0372	0.530032	0.2056	0.708458
c7.GSE11864_CSF1_VS_CSF1_IFNG_IN_MAC_UP	164	0.0914634	0.0426829	Down	0.0372	0.530032	0.3395	0.708458
c5.GO_NEGATIVE_REGULATION_OF_STRESS_ACTIVATED_MAPK_CASCADE	38	0.210526	0.0526316	Down	0.0373	0.530032	0.2407	0.708458
c7.GSE7568_IL4_TGFB_DEXAMETHASONE_VS_IL4_TGFB_TREATED_MACROPHAGE_DN	153	0.143791	0.0522876	Down	0.0373	0.530032	0.3006	0.708458
c7.GSE3720_UNSTIM_VS_LPS_STIM_VD1_GAMMADELTA_TCELL_DN	102	0.156863	0.0980392	Down	0.0374	0.530032	0.1725	0.708458
coated membrane	74	0.148649	0	Down	0.0374	0.530032	0.6103	0.719585
c7.GSE24574_BCL6_LOW_TFH_VS_TCONV_CD4_TCELL_UP	149	0.134228	0.0469799	Down	0.0374	0.530032	0.3753	0.708458
negative regulation of viral process	36	0.194444	0.0277778	Down	0.0375	0.530032	0.0923	0.708458
c2.SHIN_B_CELL_LYMPHOMA_CLUSTER_8	26	0.192308	0	Down	0.0375	0.530032	0.3159	0.708458
c7.GSE11884_WT_VS_FURIN_KO_NAIVE_CD4_TCELL_UP	93	0.150538	0.0537634	Down	0.0375	0.530032	0.267	0.708458
c7.GSE41867_NAIVE_VS_DAY6_LCMV_EFFECTOR_CD8_TCELL_UP	159	0.132075	0.0440252	Down	0.0375	0.530032	0.1814	0.708458
c2.LINDGREN_BLADDER_CANCER_WITH_LOH_IN_CHR9Q	107	0.168224	0.0560748	Down	0.0376	0.530032	0.2147	0.708458
c5.GO_CYTOPLASMIC_PATTERN_RECOGNITION_RECEPTOR_SIGNALING_PATHWAY	32	0.28125	0.03125	Down	0.0377	0.530032	0.1556	0.708458
c2.PID_INTEGRIN_A4B1_PATHWAY	29	0.206897	0	Down	0.0377	0.530032	0.1361	0.708458
organelle outer membrane	128	0.125	0.0234375	Down	0.0377	0.530032	0.2428	0.708458
c7.GSE28726_ACT_CD4_TCELL_VS_ACT_NKTCELL_DN	182	0.17033	0.032967	Down	0.0378	0.530032	0.2235	0.708458
recycling endosome membrane	30	0.166667	0	Down	0.0378	0.530032	0.5608	0.70906
c7.GSE22432_UNTREATED_VS_TGFB1_TREATED_COMMON_DC_PROGENITOR_DN	168	0.142857	0.047619	Down	0.0378	0.530032	0.3446	0.708458
c4.MODULE_334	143	0.132867	0.0559441	Down	0.0379	0.530032	0.2903	0.708458
gws3k-8.6_Blood_metabolite_ratios	62	0.129032	0.0322581	Down	0.0379	0.530032	0.34	0.708458
c7.GSE9960_GRAM_NEG_VS_GRAM_NEG_AND_POS_SEPSIS_PBMC_UP	131	0.10687	0.0229008	Down	0.0379	0.530032	0.6405	0.730549
negative regulation of ERK1 and ERK2 cascade	25	0.2	0	Down	0.038	0.530032	0.4775	0.708458
c5.GO_RECEPTOR_INTERNALIZATION	34	0.235294	0.0294118	Down	0.0381	0.530032	0.2577	0.708458
c2.WANG_BARRETTS_ESOPHAGUS_UP	35	0.171429	0	Down	0.0381	0.530032	0.57	0.709347
atc.level3-new_ANTITHROMBOTIC_AGENTS	250	0.08	0.044	Down	0.0381	0.530032	0.4931	0.708458
c5.GO_MULTICELLULAR_ORGANISMAL_WATER_HOMEOSTASIS	33	0.212121	0.030303	Down	0.0382	0.530032	0.1339	0.708458
c2.FAELT_B_CLL_WITH_VH_REARRANGEMENTS_DN	46	0.173913	0.0217391	Down	0.0382	0.530032	0.2034	0.708458
KEGG_INTESTINAL_IMMUNE_NETWORK_FOR_IGA_PRODUCTION	13	0.153846	0	Down	0.0382	0.530032	0.1669	0.708458
c4.GNF2_CDC27	46	0.23913	0.0434783	Down	0.0383	0.530032	0.0989	0.708458
MyD88-independent_cascade	84	0.214286	0.0119048	Down	0.0383	0.530032	0.3197	0.708458
abnormal_gait	202	0.163366	0.049505	Down	0.0383	0.530032	0.3441	0.708458
alpha-tubulin binding	19	0.157895	0	Down	0.0383	0.530032	0.3041	0.708458
c7.GSE32034_LY6C_HIGH_VS_LOW_ROSIGLIZATONE_TREATED_MONOCYTE_UP	166	0.144578	0.0240964	Down	0.0383	0.530032	0.2774	0.708458
c7.GSE12366_NAIVE_VS_MEMORY_BCELL_DN	146	0.136986	0.0273973	Down	0.0383	0.530032	0.4796	0.708458
c7.GSE37534_UNTREATED_VS_GW1929_TREATED_CD4_TCELL_PPARG1_AND_FOXP3_TRASDUCED_UP	177	0.135593	0.0508475	Down	0.0383	0.530032	0.2676	0.708458
c7.GSE1925_CTRL_VS_3H_IFNG_STIM_IFNG_PRIMED_MACROPHAGE_DN	161	0.118012	0.0496894	Down	0.0383	0.530032	0.3176	0.708458
decreased_grip_strength	70	0.171429	0.0285714	Down	0.0384	0.530032	0.304	0.708458
c7.GSE17186_MEMORY_VS_CD21HIGH_TRANSITIONAL_BCELL_DN	169	0.147929	0.0236686	Down	0.0384	0.530032	0.3362	0.708458
c5.GO_GLUCOSE_HOMEOSTASIS	125	0.112	0.024	Down	0.0384	0.530032	0.5129	0.708458
c7.GSE22611_UNSTIM_VS_2H_MDP_STIM_MUTANT_NOD2_TRANSDUCED_HEK293T_CELL_DN	180	0.177778	0	Down	0.0385	0.530032	0.3036	0.708458
c7.GSE8384_CTRL_VS_B_ABORTUS_4H_MAC_CELL_LINE_DN	162	0.166667	0.0123457	Down	0.0385	0.530032	0.2347	0.708458
c7.GSE2770_IL12_AND_TGFB_VS_IL4_TREATED_ACT_CD4_TCELL_48H_DN	119	0.159664	0.0420168	Down	0.0385	0.530032	0.2542	0.708458
membrane lipid biosynthetic process	83	0.13253	0.0361446	Down	0.0385	0.530032	0.232	0.708458
c5.GO_CELLULAR_RESPONSE_TO_ACID_CHEMICAL	136	0.132353	0.0661765	Down	0.0385	0.530032	0.156	0.708458
c7.GSE37533_UNTREATED_VS_PIOGLIZATONE_TREATED_CD4_TCELL_PPARG2_AND_FOXP3_TRASDUCED_DN	142	0.105634	0.0352113	Down	0.0385	0.530032	0.4915	0.708458
c5.GO_POSITIVE_REGULATION_OF_CELL_GROWTH	125	0.144	0.056	Down	0.0386	0.530032	0.3005	0.708458
c7.GSE24102_GRANULOCYSTIC_MDSC_VS_NEUTROPHIL_UP	164	0.140244	0.0487805	Down	0.0386	0.530032	0.2622	0.708458
c7.GSE22589_HEALTHY_VS_HIV_INFECTED_DC_DN	146	0.123288	0.0547945	Down	0.0386	0.530032	0.2672	0.708458
c7.GSE20727_DNFB_ALLERGEN_VS_ROS_INH_AND_DNFB_ALLERGEN_TREATED_DC_UP	131	0.0687023	0.0229008	Down	0.0386	0.530032	0.6959	0.758585
c2.KEGG_GRAFT_VERSUS_HOST_DISEASE	7	0.285714	0	Down	0.0387	0.530032	0.055	0.708458
TRIF-dependent toll-like receptor signaling pathway	70	0.228571	0.0142857	Down	0.0388	0.530032	0.2376	0.708458
c2.BALDWIN_PRKCI_TARGETS_UP	31	0.193548	0.0645161	Down	0.0388	0.530032	0.1088	0.708458
Toll_Like_Receptor_2_(TLR2)_Cascade	79	0.189873	0.0253165	Down	0.0388	0.530032	0.3322	0.708458
c2.GAVIN_FOXP3_TARGETS_CLUSTER_P4	71	0.126761	0.0422535	Down	0.0388	0.530032	0.3722	0.708458
GPI anchor biosynthetic process	29	0.103448	0	Down	0.0388	0.530032	0.2458	0.708458
positive regulation of proteolysis	69	0.0869565	0.0144928	Down	0.0388	0.530032	0.4395	0.708458
abnormal_nursing	21	0.238095	0.047619	Down	0.0389	0.530032	0.0677	0.708458
CMC-modules_greenyellow	334	0.146707	0.0299401	Down	0.0389	0.530032	0.2842	0.708458
abnormal_body_temperature	56	0.142857	0.0714286	Down	0.0389	0.530032	0.2179	0.708458
c7.GSE14350_IL2RB_KO_VS_WT_TEFF_UP	160	0.13125	0.05	Down	0.0389	0.530032	0.2282	0.708458
c2.PETRETTO_HEART_MASS_QTL_CIS_UP	25	0.24	0.08	Down	0.039	0.530032	0.1346	0.708458
c7.GSE22935_WT_VS_MYD88_KO_MACROPHAGE_12H_MBOVIS_BCG_STIM_DN	157	0.133758	0.0127389	Down	0.039	0.530032	0.3219	0.708458
BIOCARTA_WNT_PATHWAY	24	0.25	0	Down	0.0391	0.530032	0.2062	0.708458
c5.GO_NEGATIVE_REGULATION_OF_STRESS_ACTIVATED_PROTEIN_KINASE_SIGNALING_CASCADE	38	0.210526	0.0526316	Down	0.0391	0.530032	0.2373	0.708458
c7.GSE12505_WT_VS_E2-2_HET_PDC_DN	127	0.133858	0.00787402	Down	0.0391	0.530032	0.4392	0.708458
c2.CHANDRAN_METASTASIS_DN	247	0.133603	0.0607287	Down	0.0391	0.530032	0.2488	0.708458
c7.GSE5542_UNTREATED_VS_IFNA_AND_IFNG_TREATED_EPITHELIAL_CELLS_6H_DN	171	0.105263	0.0584795	Down	0.0391	0.530032	0.3583	0.708458
c7.GSE339_CD8POS_VS_CD4CD8DN_DC_UP	168	0.214286	0.0238095	Down	0.0392	0.530032	0.1494	0.708458
c2.KEGG_INTESTINAL_IMMUNE_NETWORK_FOR_IGA_PRODUCTION	13	0.153846	0	Down	0.0392	0.530032	0.1675	0.708458
Toll_Like_Receptor_TLR6:TLR2_Cascade	79	0.189873	0.0253165	Down	0.0393	0.530032	0.3322	0.708458
c5.GO_ENDOCYTIC_VESICLE	193	0.170984	0.0362694	Down	0.0393	0.530032	0.1861	0.708458
c2.NATSUME_RESPONSE_TO_INTERFERON_BETA_UP	61	0.131148	0.0491803	Down	0.0393	0.530032	0.3521	0.708458
c7.GSE9650_GP33_VS_GP276_LCMV_SPECIFIC_EXHAUSTED_CD8_TCELL_UP	138	0.115942	0.0724638	Down	0.0393	0.530032	0.3131	0.708458
c7.GSE21360_PRIMARY_VS_SECONDARY_MEMORY_CD8_TCELL_DN	154	0.11039	0.025974	Down	0.0393	0.530032	0.2719	0.708458
c7.GSE12484_HEALTHY_VS_PERIDONTITIS_NEUTROPHILS_DN	117	0.145299	0.025641	Down	0.0394	0.530032	0.2857	0.708458
c7.GSE23308_WT_VS_MINERALCORTICOID_REC_KO_MACROPHAGE_CORTICOSTERONE_TREATED_UP	184	0.11413	0.0163043	Down	0.0394	0.530032	0.3678	0.708458
c7.GSE12845_NAIVE_VS_PRE_GC_TONSIL_BCELL_UP	167	0.113772	0.0479042	Down	0.0394	0.530032	0.4697	0.708458
c7.GSE35825_UNTREATED_VS_IFNG_STIM_MACROPHAGE_DN	173	0.127168	0.0520231	Down	0.0396	0.530032	0.2494	0.708458
c5.GO_PROTEIN_SERINE_THREONINE_KINASE_INHIBITOR_ACTIVITY	29	0.103448	0	Down	0.0396	0.530032	0.4311	0.708458
c5.GO_REGULATION_OF_NEUTROPHIL_MIGRATION	16	0.125	0	Down	0.0397	0.530032	0.5445	0.708458
c7.GSE2706_UNSTIM_VS_8H_LPS_AND_R848_DC_DN	147	0.122449	0.0136054	Down	0.0397	0.530032	0.4106	0.708458
c7.GSE3982_MAST_CELL_VS_TH1_UP	160	0.11875	0.05625	Down	0.0398	0.530032	0.2868	0.708458
receptor internalization	28	0.285714	0.0357143	Down	0.0399	0.530032	0.1458	0.708458
c5.GO_ACYLGLYCEROL_O_ACYLTRANSFERASE_ACTIVITY	21	0.238095	0.047619	Down	0.0399	0.530032	0.0848	0.708458
c7.GSE9960_GRAM_POS_VS_GRAM_NEG_AND_POS_SEPSIS_PBMC_DN	144	0.118056	0.0208333	Down	0.04	0.530032	0.3577	0.708458
c7.GSE24634_TEFF_VS_TCONV_DAY5_IN_CULTURE_DN	163	0.0858896	0.0184049	Down	0.04	0.530032	0.448	0.708458
c4.MODULE_249	17	0.176471	0	Down	0.0401	0.530032	0.1736	0.708458
c7.GSE22886_DC_VS_MONOCYTE_DN	146	0.164384	0.0342466	Down	0.0401	0.530032	0.3244	0.708458
Transcription_regulation_by_bZIP_transcription_factor	43	0.162791	0.0232558	Down	0.0401	0.530032	0.2608	0.708458
clathrin coat	41	0.146341	0	Down	0.0401	0.530032	0.4939	0.708458
c2.BIOCARTA_WNT_PATHWAY	24	0.25	0	Down	0.0402	0.530032	0.1992	0.708458
Innate_Immune_System	383	0.143603	0.0365535	Down	0.0402	0.530032	0.329	0.708458
c2.CHESLER_BRAIN_QTL_CIS	68	0.117647	0	Down	0.0402	0.530032	0.4321	0.708458
c4.MODULE_568	65	0.0923077	0.0307692	Down	0.0402	0.530032	0.4003	0.708458
abnormal_embryonic_tissue_physiology	57	0.192982	0.0526316	Down	0.0403	0.530032	0.2908	0.708458
positive regulation of NF-kappaB transcription factor activity	83	0.192771	0.0361446	Down	0.0403	0.530032	0.1301	0.708458
positive regulation of type I interferon production	66	0.272727	0	Down	0.0404	0.530032	0.1759	0.708458
c5.GO_NECROTIC_CELL_DEATH	20	0.25	0	Down	0.0404	0.530032	0.2333	0.708458
negative regulation of cytokine production	89	0.157303	0.011236	Down	0.0404	0.530032	0.1514	0.708458
c5.GO_POSITIVE_REGULATION_OF_PEPTIDYL_SERINE_PHOSPHORYLATION	60	0.133333	0.0333333	Down	0.0404	0.530032	0.3104	0.708458
c7.GSE26928_NAIVE_VS_CENT_MEMORY_CD4_TCELL_DN	159	0.132075	0.0377358	Down	0.0405	0.530032	0.3209	0.708458
c7.GSE42724_MEMORY_VS_B1_BCELL_UP	169	0.118343	0.035503	Down	0.0405	0.530032	0.2726	0.708458
integrin_a4b1_pathway	29	0.206897	0	Down	0.0406	0.530032	0.1354	0.708458
c7.GSE18791_CTRL_VS_NEWCASTLE_VIRUS_DC_1H_DN	125	0.144	0.032	Down	0.0406	0.530032	0.3364	0.708458
positive regulation of cAMP metabolic process	38	0.131579	0	Down	0.0406	0.530032	0.4928	0.708458
regulation of carbohydrate biosynthetic process	52	0.0576923	0	Down	0.0406	0.530032	0.5602	0.709037
c5.GO_ACTIVATION_OF_PROTEIN_KINASE_ACTIVITY	221	0.135747	0.0542986	Down	0.0407	0.530032	0.3037	0.708458
c7.GSE45365_HEALTHY_VS_MCMV_INFECTION_CD8A_DC_DN	161	0.204969	0.0372671	Down	0.0408	0.530032	0.1253	0.708458
c4.GNF2_TNFRSF1B	35	0.2	0.0285714	Down	0.0408	0.530032	0.2187	0.708458
c5.GO_CARBOHYDRATE_HOMEOSTASIS	125	0.112	0.024	Down	0.0408	0.530032	0.5043	0.708458
c5.GO_MODIFICATION_OF_MORPHOLOGY_OR_PHYSIOLOGY_OF_OTHER_ORGANISM	68	0.176471	0	Down	0.0409	0.530032	0.2887	0.708458
c2.KYNG_DNA_DAMAGE_BY_4NQO_OR_UV	55	0.145455	0.0181818	Down	0.0409	0.530032	0.524	0.708458
c4.MODULE_257	145	0.144828	0	Down	0.0409	0.530032	0.392	0.708458
nucleotide-binding oligomerization domain containing signaling pathway	26	0.269231	0.0384615	Down	0.041	0.530032	0.1661	0.708458
MyD88:Mal_cascade_initiated_on_plasma_membrane	79	0.189873	0.0253165	Down	0.041	0.530032	0.3314	0.708458
c7.GSE15930_NAIVE_VS_72H_IN_VITRO_STIM_IL12_CD8_TCELL_UP	167	0.155689	0.0299401	Down	0.041	0.530032	0.4926	0.708458
c5.GO_INTRACELLULAR_RECEPTOR_SIGNALING_PATHWAY	144	0.145833	0.0486111	Down	0.041	0.530032	0.2075	0.708458
c7.GSE32034_UNTREATED_VS_ROSIGLIZATONE_TREATED_LY6C_LOW_MONOCYTE_DN	136	0.139706	0.0294118	Down	0.041	0.530032	0.2794	0.708458
KEGG_NF-KAPPA_B_SIGNALING_PATHWAY	56	0.214286	0.0178571	Down	0.0412	0.530032	0.1851	0.708458
c5.GO_CARBOHYDRATE_DERIVATIVE_CATABOLIC_PROCESS	140	0.128571	0.05	Down	0.0412	0.530032	0.2696	0.708458
toll-like receptor TLR6:TLR2 signaling pathway	65	0.215385	0.0307692	Down	0.0413	0.530032	0.221	0.708458
c5.GO_PEPTIDASE_ACTIVITY	402	0.11194	0.0497512	Down	0.0413	0.530032	0.4277	0.708458
c7.GSE20366_CD103_POS_VS_NEG_TREG_KLRG1NEG_DN	164	0.0731707	0.0487805	Down	0.0413	0.530032	0.5852	0.713051
c7.GSE16522_MEMORY_VS_NAIVE_CD8_TCELL_UP	174	0.132184	0.0287356	Down	0.0414	0.530032	0.439	0.708458
c7.GSE6259_FLT3L_INDUCED_DEC205_POS_DC_VS_CD8_TCELL_DN	134	0.126866	0.0223881	Down	0.0414	0.530032	0.4125	0.708458
c7.GSE11961_GERMINAL_CENTER_BCELL_DAY7_VS_MEMORY_BCELL_DAY40_UP	160	0.125	0.0125	Down	0.0414	0.530032	0.5719	0.71018
ceramide metabolic process	54	0.111111	0.0185185	Down	0.0414	0.530032	0.3957	0.708458
c7.GSE17974_CTRL_VS_ACT_IL4_AND_ANTI_IL12_2H_CD4_TCELL_UP	159	0.0691824	0.0188679	Down	0.0414	0.530032	0.6493	0.73486
c5.GO_SENSORY_PERCEPTION_OF_CHEMICAL_STIMULUS	44	0.0909091	0.363636	Up	0.0415	0.530032	0.0132	0.708458
diencephalon development	52	0.0961538	0.230769	Up	0.0415	0.530032	0.064	0.708458
c5.GO_CYSTEINE_TYPE_ENDOPEPTIDASE_ACTIVITY	62	0.145161	0.0483871	Down	0.0415	0.530032	0.1269	0.708458
c7.GSE41867_LCMV_ARMSTRONG_VS_CLONE13_DAY15_EFFECTOR_CD8_TCELL_UP	171	0.140351	0.0467836	Down	0.0415	0.530032	0.4533	0.708458
c7.GSE17721_POLYIC_VS_CPG_12H_BMDC_UP	158	0.120253	0.0379747	Down	0.0415	0.530032	0.2918	0.708458
c5.GO_GPI_ANCHOR_METABOLIC_PROCESS	31	0.0967742	0	Down	0.0415	0.530032	0.2628	0.708458
c7.GSE27291_0H_VS_6H_STIM_GAMMADELTA_TCELL_UP	148	0.155405	0.0472973	Down	0.0416	0.530032	0.2574	0.708458
c7.GSE3982_EOSINOPHIL_VS_BASOPHIL_UP	153	0.130719	0.0522876	Down	0.0416	0.530032	0.3145	0.708458
c7.GSE29617_DAY3_VS_DAY7_TIV_FLU_VACCINE_PBMC_2008_UP	132	0.128788	0.0378788	Down	0.0416	0.530032	0.4015	0.708458
c5.GO_NEGATIVE_REGULATION_OF_JNK_CASCADE	30	0.2	0.0666667	Down	0.0417	0.530032	0.1972	0.708458
abnormal_B_cell_apoptosis	20	0.2	0	Down	0.0417	0.530032	0.4759	0.708458
c7.GSE17721_PAM3CSK4_VS_GADIQUIMOD_12H_BMDC_DN	159	0.18239	0.0503145	Down	0.0418	0.530032	0.1631	0.708458
c7.GSE41978_WT_VS_BIM_KO_KLRG1_LOW_EFFECTOR_CD8_TCELL_DN	155	0.154839	0.0322581	Down	0.0418	0.530032	0.34	0.708458
c2.CHIARETTI_ACUTE_LYMPHOBLASTIC_LEUKEMIA_ZAP70	51	0.137255	0.0392157	Down	0.0418	0.530032	0.2881	0.708458
lkb1_pathway	45	0.133333	0	Down	0.0418	0.530032	0.4954	0.708458
c7.GSE36078_WT_VS_IL1R_KO_LUNG_DC_UP	139	0.0863309	0.0431655	Down	0.0418	0.530032	0.5199	0.708458
c7.GSE17721_PAM3CSK4_VS_GADIQUIMOD_16H_BMDC_UP	145	0.131034	0.0344828	Down	0.0419	0.530032	0.3383	0.708458
c7.GSE26488_WT_VS_HDAC7_KO_DOUBLE_POSITIVE_THYMOCYTE_UP	159	0.125786	0.0440252	Down	0.0419	0.530032	0.4265	0.708458
KEGG_LEGIONELLOSIS	36	0.25	0.0277778	Down	0.0421	0.530032	0.0883	0.708458
c2.PID_HEDGEHOG_GLI_PATHWAY	47	0.148936	0.0212766	Down	0.0421	0.530032	0.3361	0.708458
neural crest cell migration	23	0.130435	0.0434783	Down	0.0421	0.530032	0.4266	0.708458
regulation of JNK cascade	106	0.141509	0.0660377	Down	0.0422	0.530032	0.2633	0.708458
c5.GO_UBIQUITIN_LIKE_PROTEIN_CONJUGATING_ENZYME_ACTIVITY	29	0.275862	0	Down	0.0423	0.530032	0.0779	0.708458
c7.GSE17721_PAM3CSK4_VS_GADIQUIMOD_0.5H_BMDC_DN	159	0.119497	0.0314465	Down	0.0423	0.530032	0.2992	0.708458
c2.WAKABAYASHI_ADIPOGENESIS_PPARG_BOUND_8D	586	0.117747	0.0341297	Down	0.0423	0.530032	0.4988	0.708458
c7.GSE3982_MAST_CELL_VS_BCELL_DN	150	0.106667	0.04	Down	0.0424	0.530032	0.5508	0.708458
c7.GSE17721_LPS_VS_PAM3CSK4_0.5H_BMDC_DN	149	0.0805369	0.0536913	Down	0.0424	0.530032	0.3228	0.708458
c7.GSE17721_4_VS_24H_GARDIQUIMOD_BMDC_DN	180	0.172222	0.0222222	Down	0.0425	0.530032	0.2646	0.708458
c5.GO_INACTIVATION_OF_MAPK_ACTIVITY	22	0.363636	0	Down	0.0426	0.530032	0.2862	0.708458
c5.GO_REGULATION_OF_INTERLEUKIN_8_PRODUCTION	31	0.193548	0.0322581	Down	0.0427	0.530032	0.1861	0.708458
c7.GSE1791_CTRL_VS_NEUROMEDINU_IN_T_CELL_LINE_6H_DN	180	0.144444	0.0388889	Down	0.0428	0.530032	0.3768	0.708458
c2.MOREAUX_B_LYMPHOCYTE_MATURATION_BY_TACI_UP	68	0.117647	0.0147059	Down	0.0428	0.530032	0.4084	0.708458
c2.FAELT_B_CLL_WITH_VH_REARRANGEMENTS_UP	45	0.0888889	0.0222222	Down	0.0428	0.530032	0.4316	0.708458
c7.GSE16385_IFNG_TNF_VS_UNSTIM_MACROPHAGE_ROSIGLITAZONE_TREATED_UP	143	0.160839	0.034965	Down	0.0429	0.530032	0.241	0.708458
Apoptosis_signaling_pathway	88	0.147727	0	Down	0.0429	0.530032	0.4277	0.708458
positive regulation of innate immune response	128	0.210938	0.0390625	Down	0.043	0.530032	0.2102	0.708458
c2.TURASHVILI_BREAST_NORMAL_DUCTAL_VS_LOBULAR_UP	58	0.206897	0.0172414	Down	0.0431	0.530032	0.3562	0.708458
c5.GO_CLATHRIN_ADAPTOR_COMPLEX	26	0.153846	0	Down	0.0431	0.530032	0.4271	0.708458
c7.GSE27786_BCELL_VS_NEUTROPHIL_DN	151	0.119205	0.0529801	Down	0.0431	0.530032	0.4945	0.708458
c7.GSE5099_MONOCYTE_VS_ALTERNATIVE_M2_MACROPHAGE_DN	157	0.11465	0.0318471	Down	0.0431	0.530032	0.5091	0.708458
c7.GSE21063_CTRL_VS_ANTI_IGM_STIM_BCELL_8H_DN	142	0.0915493	0.0422535	Down	0.0432	0.530032	0.6626	0.740996
c7.GSE12392_WT_VS_IFNB_KO_CD8A_NEG_SPLEEN_DC_UP	181	0.143646	0.0441989	Down	0.0433	0.530032	0.3195	0.708458
c7.GSE339_EX_VIVO_VS_IN_CULTURE_CD8POS_DC_UP	182	0.142857	0.010989	Down	0.0433	0.530032	0.3803	0.708458
c2.ZHOU_INFLAMMATORY_RESPONSE_LIVE_DN	314	0.130573	0.0414013	Down	0.0433	0.530032	0.3778	0.708458
KEGG_TASTE_TRANSDUCTION	30	0.1	0.433333	Up	0.0434	0.530032	0.0103	0.708458
c5.GO_ACUTE_PHASE_RESPONSE	15	0.266667	0	Down	0.0434	0.530032	0.1138	0.708458
c2.PETRETTO_HEART_MASS_QTL_CIS_DN	21	0.238095	0.047619	Down	0.0434	0.530032	0.0838	0.708458
c5.GO_MACROPHAGE_ACTIVATION	17	0.176471	0.0588235	Down	0.0434	0.530032	0.0834	0.708458
c7.GSE37533_PPARG2_FOXP3_VS_FOXP3_TRANSDUCED_CD4_TCELL_PIOGLITAZONE_TREATED_UP	152	0.125	0.0592105	Down	0.0434	0.530032	0.3367	0.708458
decreased_circulating_tumor_necrosis_factor_level	25	0.12	0	Down	0.0434	0.530032	0.4423	0.708458
c7.GSE16755_CTRL_VS_IFNA_TREATED_MAC_UP	173	0.104046	0.0404624	Down	0.0434	0.530032	0.5231	0.708458
c5.GO_PROTEIN_SELF_ASSOCIATION	36	0.138889	0	Down	0.0435	0.530032	0.4964	0.708458
c4.GCM_MYCL1	16	0.25	0.0625	Down	0.0436	0.530032	0.0582	0.708458
c5.GO_NEGATIVE_REGULATION_OF_STEROID_METABOLIC_PROCESS	18	0.222222	0	Down	0.0436	0.530032	0.2124	0.708458
c5.GO_REGULATION_OF_IMMUNE_RESPONSE	505	0.160396	0.039604	Down	0.0436	0.530032	0.2579	0.708458
c5.GO_MUSCLE_ADAPTATION	19	0.157895	0.0526316	Down	0.0436	0.530032	0.0447	0.708458
chaperone-mediated protein folding	24	0.291667	0	Down	0.0437	0.530032	0.116	0.708458
KEGG_APOPTOSIS	66	0.151515	0.030303	Down	0.0437	0.530032	0.2277	0.708458
glycerophospholipid biosynthetic process	160	0.1375	0.05	Down	0.0437	0.530032	0.2676	0.708458
c5.GO_VACUOLAR_MEMBRANE	499	0.134269	0.0280561	Down	0.0437	0.530032	0.2943	0.708458
c7.GSE17721_CTRL_VS_POLYIC_4H_BMDC_DN	156	0.108974	0.0576923	Down	0.0437	0.530032	0.2927	0.708458
c7.GSE15324_ELF4_KO_VS_WT_ACTIVATED_CD8_TCELL_DN	163	0.0736196	0.0306748	Down	0.0437	0.530032	0.6377	0.72935
c7.GSE33162_HDAC3_KO_VS_HDAC3_KO_MACROPHAGE_UP	166	0.168675	0.060241	Down	0.0438	0.530032	0.1679	0.708458
c5.GO_REGULATION_OF_NEUTROPHIL_CHEMOTAXIS	14	0.142857	0	Down	0.0438	0.530032	0.5111	0.708458
c7.GSE5589_WT_VS_IL6_KO_LPS_AND_IL10_STIM_MACROPHAGE_45MIN_DN	176	0.136364	0.0340909	Down	0.0438	0.530032	0.2289	0.708458
c7.GSE11367_CTRL_VS_IL17_TREATED_SMOOTH_MUSCLE_CELL_UP	95	0.115789	0.0315789	Down	0.0438	0.530032	0.4135	0.708458
c5.GO_MYELINATION_IN_PERIPHERAL_NERVOUS_SYSTEM	18	0.111111	0.0555556	Down	0.0438	0.530032	0.2036	0.708458
c7.GSE32986_GMCSF_VS_GMCSF_AND_CURDLAN_HIGHDOSE_STIM_DC_UP	173	0.0982659	0.0404624	Down	0.0438	0.530032	0.6055	0.718057
c5.GO_RESPONSE_TO_DSRNA	49	0.204082	0.0204082	Down	0.0439	0.530032	0.2259	0.708458
c5.GO_REGULATION_OF_LEUKOCYTE_DEGRANULATION	26	0.192308	0.0384615	Down	0.0439	0.530032	0.2803	0.708458
c7.GSE12366_GC_BCELL_VS_PLASMA_CELL_DN	151	0.172185	0.0397351	Down	0.0439	0.530032	0.2488	0.708458
c7.GSE3982_BASOPHIL_VS_CENT_MEMORY_CD4_TCELL_DN	169	0.147929	0.0118343	Down	0.0439	0.530032	0.3724	0.708458
c5.GO_PROTEIN_KINASE_C_BINDING	42	0.142857	0.0952381	Down	0.0439	0.530032	0.1704	0.708458
c2.REACTOME_SYNTHESIS_OF_PA	18	0.222222	0	Down	0.044	0.530032	0.1607	0.708458
c2.BROWNE_HCMV_INFECTION_2HR_UP	31	0.193548	0.0322581	Down	0.044	0.530032	0.3343	0.708458
c7.GSE15733_BM_VS_SPLEEN_MEMORY_CD4_TCELL_DN	178	0.140449	0.0224719	Down	0.044	0.530032	0.3603	0.708458
c2.REACTOME_RIG_I_MDA5_MEDIATED_INDUCTION_OF_IFN_ALPHA_BETA_PATHWAYS	54	0.240741	0.037037	Down	0.0441	0.530032	0.1942	0.708458
Toll_Like_Receptor_TLR1:TLR2_Cascade	79	0.189873	0.0253165	Down	0.0441	0.530032	0.3298	0.708458
c7.GSE3982_DC_VS_NEUTROPHIL_LPS_STIM_DN	148	0.162162	0.0540541	Down	0.0441	0.530032	0.2215	0.708458
c7.GSE2405_0H_VS_12H_A_PHAGOCYTOPHILUM_STIM_NEUTROPHIL_UP	150	0.153333	0.0466667	Down	0.0441	0.530032	0.3356	0.708458
hedgehog_glipathway	47	0.148936	0.0212766	Down	0.0441	0.530032	0.3371	0.708458
c7.GSE360_T_GONDII_VS_B_MALAYI_LOW_DOSE_DC_UP	154	0.12987	0.0324675	Down	0.0441	0.530032	0.3594	0.708458
c7.GSE27859_MACROPHAGE_VS_CD11C_INT_F480_INT_DC_UP	129	0.124031	0.0387597	Down	0.0442	0.530032	0.3924	0.708458
c7.GSE16385_IFNG_TNF_VS_IL4_STIM_MACROPHAGE_ROSIGLITAZONE_TREATED_DN	180	0.216667	0.0222222	Down	0.0443	0.530032	0.1508	0.708458
c7.GSE25123_IL4_VS_IL4_AND_ROSIGLITAZONE_STIM_PPARG_KO_MACROPHAGE_DAY10_UP	117	0.153846	0.034188	Down	0.0443	0.530032	0.5538	0.708479
c7.GSE8835_HEALTHY_VS_CLL_CD8_TCELL_UP	173	0.115607	0.017341	Down	0.0443	0.530032	0.394	0.708458
c4.GNF2_ITGB2	34	0.264706	0	Down	0.0444	0.530032	0.1576	0.708458
decreased_single-positive_T_cell_number	111	0.135135	0.045045	Down	0.0444	0.530032	0.4513	0.708458
c5.GO_PROTEIN_K11_LINKED_UBIQUITINATION	27	0.259259	0	Down	0.0445	0.530032	0.1499	0.708458
c2.DARWICHE_PAPILLOMA_PROGRESSION_RISK	51	0.156863	0.0588235	Down	0.0445	0.530032	0.1424	0.708458
c7.GSE26928_NAIVE_VS_CXCR5_POS_CD4_TCELL_DN	162	0.135802	0.0246914	Down	0.0445	0.530032	0.3193	0.708458
c2.TIAN_TNF_SIGNALING_VIA_NFKB	20	0.25	0	Down	0.0446	0.530032	0.119	0.708458
c7.GSE35685_CD34POS_CD38NEG_VS_CD34POS_CD10POS_BONE_MARROW_DN	174	0.16092	0.00574713	Down	0.0446	0.530032	0.3682	0.708458
c5.GO_POSITIVE_REGULATION_OF_RESPONSE_TO_CYTOKINE_STIMULUS	28	0.142857	0	Down	0.0446	0.530032	0.3888	0.708458
c7.GSE360_HIGH_VS_LOW_DOSE_B_MALAYI_MAC_DN	170	0.129412	0.0352941	Down	0.0446	0.530032	0.3191	0.708458
c7.GSE27786_LSK_VS_LIN_NEG_CELL_UP	176	0.113636	0.0397727	Down	0.0446	0.530032	0.509	0.708458
c5.GO_PERIPHERAL_NERVOUS_SYSTEM_AXON_ENSHEATHMENT	18	0.111111	0.0555556	Down	0.0446	0.530032	0.2048	0.708458
c2.BIOCARTA_RAS_PATHWAY	22	0.181818	0	Down	0.0447	0.530032	0.1971	0.708458
c7.GSE17974_CTRL_VS_ACT_IL4_AND_ANTI_IL12_6H_CD4_TCELL_UP	157	0.140127	0.0318471	Down	0.0447	0.530032	0.5256	0.708458
KEGG_MTOR_SIGNALING_PATHWAY	54	0.111111	0.0185185	Down	0.0447	0.530032	0.5446	0.708458
c5.GO_ALCOHOL_CATABOLIC_PROCESS	40	0.125	0	Down	0.0448	0.530032	0.6445	0.732622
kegg_Taste_transduction	30	0.1	0.433333	Up	0.0449	0.530032	0.0107	0.708458
regulation of androgen receptor signaling pathway	20	0.2	0.05	Down	0.0449	0.530032	0.2367	0.708458
c2.BIOCARTA_GSK3_PATHWAY	23	0.26087	0	Down	0.045	0.530032	0.1185	0.708458
c5.GO_REGULATION_OF_ENDOTHELIAL_CELL_APOPTOTIC_PROCESS	29	0.137931	0	Down	0.045	0.530032	0.4531	0.708458
c7.GSE25123_ROSIGLITAZONE_VS_IL4_AND_ROSIGLITAZONE_STIM_MACROPHAGE_DAY10_DN	85	0.129412	0.0470588	Down	0.045	0.530032	0.2837	0.708458
KEGG_GLYCOSYLPHOSPHATIDYLINOSITOL(GPI)-ANCHOR_BIOSYNTHESIS	24	0.125	0	Down	0.045	0.530032	0.276	0.708458
c7.GSE22886_NAIVE_CD4_TCELL_VS_12H_ACT_TH1_UP	182	0.115385	0.0384615	Down	0.045	0.530032	0.3914	0.708458
BIOCARTA_RAS_PATHWAY	22	0.181818	0	Down	0.0451	0.530032	0.1999	0.708458
c7.GSE2706_R848_VS_LPS_8H_STIM_DC_DN	131	0.160305	0.0152672	Down	0.0451	0.530032	0.3653	0.708458
c7.GSE24726_WT_VS_E2-2_KO_PDC_DAY4_POST_DELETION_UP	169	0.142012	0.035503	Down	0.0451	0.530032	0.3297	0.708458
kegg_mTOR_signaling_pathway	54	0.111111	0.0185185	Down	0.0451	0.530032	0.5413	0.708458
c5.GO_REGULATION_OF_ANION_TRANSMEMBRANE_TRANSPORT	20	0.25	0	Down	0.0452	0.530032	0.1834	0.708458
c2.PID_LKB1_PATHWAY	45	0.133333	0	Down	0.0452	0.530032	0.4994	0.708458
c7.GSE36392_MAC_VS_NEUTROPHIL_IL25_TREATED_LUNG_UP	163	0.116564	0.0368098	Down	0.0452	0.530032	0.4567	0.708458
c7.GSE42021_CD24LO_TREG_VS_CD24LO_TCONV_THYMUS_DN	182	0.192308	0.032967	Down	0.0453	0.530032	0.1739	0.708458
c7.GSE25123_CTRL_VS_IL4_STIM_MACROPHAGE_UP	166	0.174699	0.0060241	Down	0.0453	0.530032	0.3186	0.708458
c7.GSE3039_CD4_TCELL_VS_B1_BCELL_DN	146	0.164384	0.0410959	Down	0.0453	0.530032	0.1611	0.708458
c5.GO_ENDOSOME	648	0.141975	0.0432099	Down	0.0453	0.530032	0.2796	0.708458
c7.GSE10239_NAIVE_VS_MEMORY_CD8_TCELL_DN	139	0.115108	0.0215827	Down	0.0453	0.530032	0.4348	0.708458
c5.GO_RESPONSE_TO_OSMOTIC_STRESS	48	0.166667	0.0625	Down	0.0454	0.530032	0.1811	0.708458
abnormal_circulating_leptin_level	101	0.108911	0.029703	Down	0.0454	0.530032	0.6938	0.757356
abnormal_interleukin-12_secretion	31	0.225806	0.0322581	Down	0.0455	0.530032	0.1428	0.708458
c7.GSE2706_UNSTIM_VS_2H_LPS_AND_R848_DC_DN	137	0.145985	0.0218978	Down	0.0455	0.530032	0.4109	0.708458
c2.LEE_AGING_NEOCORTEX_DN	58	0.103448	0.0172414	Down	0.0455	0.530032	0.2785	0.708458
c7.GSE27786_CD8_TCELL_VS_NKTCELL_UP	163	0.128834	0.0245399	Down	0.0456	0.530032	0.4924	0.708458
c5.GO_POSITIVE_REGULATION_OF_PROTEIN_SERINE_THREONINE_KINASE_ACTIVITY	229	0.117904	0.0393013	Down	0.0456	0.530032	0.338	0.708458
c5.GO_RESPONSE_TO_PH	25	0.24	0.04	Down	0.0457	0.530032	0.1466	0.708458
c7.GSE32255_UNSTIM_VS_4H_LPS_STIM_DC_DN	129	0.155039	0.0465116	Down	0.0457	0.530032	0.2024	0.708458
c7.GSE4984_UNTREATED_VS_VEHICLE_CTRL_TREATED_DC_UP	125	0.144	0.048	Down	0.0457	0.530032	0.429	0.708458
c5.GO_POSITIVE_REGULATION_OF_MAP_KINASE_ACTIVITY	157	0.121019	0.044586	Down	0.0457	0.530032	0.3138	0.708458
c7.GSE15330_WT_VS_IKAROS_KO_HSC_UP	172	0.127907	0.0348837	Down	0.0458	0.530032	0.3394	0.708458
c5.GO_ORGANIC_HYDROXY_COMPOUND_CATABOLIC_PROCESS	46	0.108696	0	Down	0.0458	0.530032	0.6969	0.75942
c7.GSE26290_WT_VS_PDK1_KO_ANTI_CD3_AND_IL2_STIM_CD8_TCELL_DN	170	0.152941	0.0352941	Down	0.0459	0.530032	0.3013	0.708458
c2.RUTELLA_RESPONSE_TO_CSF2RB_AND_IL4_DN	237	0.113924	0.0337553	Down	0.0459	0.530032	0.4676	0.708458
c2.HUMMERICH_SKIN_CANCER_PROGRESSION_UP	66	0.227273	0.0151515	Down	0.046	0.530032	0.098	0.708458
abnormal_granulocyte_physiology	90	0.155556	0.0333333	Down	0.046	0.530032	0.1479	0.708458
c5.GO_NEGATIVE_REGULATION_OF_MULTI_ORGANISM_PROCESS	104	0.153846	0.0288462	Down	0.046	0.530032	0.2458	0.708458
c2.KAYO_CALORIE_RESTRICTION_MUSCLE_DN	71	0.0985915	0.0140845	Down	0.046	0.530032	0.53	0.708458
c4.GCM_BNIP1	59	0.169492	0.0338983	Down	0.0461	0.530032	0.2288	0.708458
c7.GSE22140_HEALTHY_VS_ARTHRITIC_MOUSE_CD4_TCELL_DN	180	0.144444	0.0277778	Down	0.0461	0.530032	0.4038	0.708458
c5.GO_POSITIVE_REGULATION_OF_LYMPHOCYTE_MIGRATION	9	0.111111	0	Down	0.0461	0.530032	0.3186	0.708458
c7.GSE17186_MEMORY_VS_NAIVE_BCELL_UP	168	0.0952381	0.0357143	Down	0.0464	0.530032	0.292	0.708458
c7.GSE5589_IL6_KO_VS_IL10_KO_LPS_STIM_MACROPHAGE_180MIN_DN	149	0.14094	0.0536913	Down	0.0465	0.530032	0.1982	0.708458
c7.GSE28449_WT_VS_LRF_KO_GERMINAL_CENTER_BCELL_UP	139	0.136691	0.0647482	Down	0.0465	0.530032	0.2849	0.708458
c7.GSE32034_LY6C_HIGH_VS_LOW_MONOCYTE_DN	178	0.151685	0.0224719	Down	0.0466	0.530032	0.2663	0.708458
inactivation of MAPK activity	25	0.32	0	Down	0.0467	0.530032	0.3104	0.708458
c7.GSE15330_WT_VS_IKAROS_KO_LYMPHOID_MULTIPOTENT_PROGENITOR_UP	171	0.146199	0.0350877	Down	0.0467	0.530032	0.4158	0.708458
c7.GSE24081_CONTROLLER_VS_PROGRESSOR_HIV_SPECIFIC_CD8_TCELL_UP	147	0.129252	0.0612245	Down	0.0467	0.530032	0.2521	0.708458
c7.GSE29618_MONOCYTE_VS_MDC_DAY7_FLU_VACCINE_UP	145	0.186207	0.0275862	Down	0.0468	0.530032	0.2467	0.708458
c2.XU_CREBBP_TARGETS_DN	36	0.166667	0	Down	0.0468	0.530032	0.2817	0.708458
c5.GO_SINGLE_STRANDED_RNA_BINDING	54	0.148148	0.0185185	Down	0.0468	0.530032	0.3406	0.708458
BIOCARTA_GSK3_PATHWAY	23	0.26087	0	Down	0.0469	0.530032	0.1219	0.708458
c5.GO_REGULATION_OF_STEROID_METABOLIC_PROCESS	46	0.217391	0.0652174	Down	0.0469	0.530032	0.1752	0.708458
c5.GO_PHOSPHORYLATION	1028	0.118677	0.0398833	Down	0.0469	0.530032	0.3996	0.708458
c7.GSE15324_NAIVE_VS_ACTIVATED_CD8_TCELL_DN	181	0.121547	0.0497238	Down	0.047	0.530032	0.3948	0.708458
c7.GSE22886_CD8_TCELL_VS_BCELL_NAIVE_UP	158	0.158228	0.0316456	Down	0.0471	0.530032	0.3174	0.708458
c7.GSE21546_WT_VS_SAP1A_KO_AND_ELK1_KO_DP_THYMOCYTES_UP	155	0.167742	0.0580645	Down	0.0472	0.530032	0.2438	0.708458
c7.GSE21379_WT_VS_SAP_KO_CD4_TCELL_UP	163	0.122699	0.0552147	Down	0.0472	0.530032	0.2493	0.708458
c7.GSE18281_CORTEX_VS_MEDULLA_THYMUS_UP	148	0.101351	0.0472973	Down	0.0472	0.530032	0.398	0.708458
toll-like receptor TLR1:TLR2 signaling pathway	65	0.215385	0.0307692	Down	0.0473	0.530032	0.219	0.708458
c7.GSE18281_SUBCAPSULAR_VS_PERIMEDULLARY_CORTICAL_REGION_OF_THYMUS_UP	175	0.171429	0.0514286	Down	0.0473	0.530032	0.3644	0.708458
c5.GO_PHOSPHOLIPID_BIOSYNTHETIC_PROCESS	194	0.149485	0.0515464	Down	0.0473	0.530032	0.2556	0.708458
c4.MODULE_279	125	0.128	0.064	Down	0.0473	0.530032	0.2888	0.708458
c4.GNF2_LYN	20	0.3	0.05	Down	0.0474	0.530032	0.065	0.708458
MyD88-dependent toll-like receptor signaling pathway	69	0.217391	0.0289855	Down	0.0474	0.530032	0.1994	0.708458
muscle adaptation	15	0.2	0.0666667	Down	0.0474	0.530032	0.0303	0.708458
c7.GSE360_L_DONOVANI_VS_L_MAJOR_DC_DN	159	0.132075	0.0503145	Down	0.0474	0.530032	0.3518	0.708458
c7.GSE11864_UNTREATED_VS_CSF1_IFNG_IN_MAC_UP	167	0.125749	0.0299401	Down	0.0474	0.530032	0.4071	0.708458
positive regulation of T cell mediated cytotoxicity	13	0.307692	0	Down	0.0475	0.530032	0.1017	0.708458
kegg_Autoimmune_thyroid_disease	8	0.25	0	Down	0.0475	0.530032	0.0543	0.708458
cell activation involved in immune response	53	0.226415	0.0377358	Down	0.0475	0.530032	0.1956	0.708458
positive regulation of cyclic nucleotide biosynthetic process	40	0.15	0	Down	0.0475	0.530032	0.3824	0.708458
c7.GSE5589_LPS_VS_LPS_AND_IL6_STIM_IL6_KO_MACROPHAGE_45MIN_UP	177	0.129944	0.0282486	Down	0.0475	0.530032	0.4392	0.708458
c7.GSE11924_TH1_VS_TH17_CD4_TCELL_DN	171	0.105263	0.0467836	Down	0.0475	0.530032	0.3734	0.708458
c2.BIOCARTA_EIF4_PATHWAY	23	0.130435	0.0434783	Down	0.0476	0.530032	0.2229	0.708458
c7.GSE3982_MAST_CELL_VS_MAC_DN	164	0.109756	0.0243902	Down	0.0476	0.530032	0.3956	0.708458
receptor metabolic process	44	0.204545	0.0454545	Down	0.0477	0.530032	0.2827	0.708458
c7.GSE9006_1MONTH_VS_4MONTH_POST_TYPE_1_DIABETES_DX_PBMC_DN	141	0.163121	0.0638298	Down	0.0477	0.530032	0.2203	0.708458
c7.GSE9006_HEALTHY_VS_TYPE_1_DIABETES_PBMC_AT_DX_DN	135	0.155556	0.0518519	Down	0.0477	0.530032	0.2339	0.708458
c2.REACTOME_OLFACTORY_SIGNALING_PATHWAY	2	0.5	0	Down	0.0478	0.530032	0.1008	0.708458
c7.GSE37533_PPARG1_FOXP3_VS_PPARG2_FOXP3_TRANSDUCED_CD4_TCELL_PIOGLITAZONE_TREATED_UP	164	0.134146	0.0426829	Down	0.0478	0.530032	0.2893	0.708458
abnormal_spleen_iron_level	15	0.133333	0	Down	0.0478	0.530032	0.4163	0.708458
c7.GSE40441_NRP1_POS_INDUCED_TREG_VS_NRP1_NEG_NATURAL_TREG_DN	169	0.12426	0.0473373	Down	0.0478	0.530032	0.4711	0.708458
c7.GSE5589_LPS_VS_LPS_AND_IL6_STIM_IL10_KO_MACROPHAGE_45MIN_DN	177	0.118644	0.039548	Down	0.0478	0.530032	0.3335	0.708458
c5.GO_REGULATION_OF_MAST_CELL_DEGRANULATION	18	0.222222	0	Down	0.0479	0.530032	0.5407	0.708458
c7.GSE17721_POLYIC_VS_PAM3CSK4_12H_BMDC_UP	165	0.169697	0.0242424	Down	0.0479	0.530032	0.2621	0.708458
T_cell_activation	57	0.157895	0	Down	0.048	0.530032	0.4344	0.708458
c7.GSE17721_12H_VS_24H_POLYIC_BMDC_UP	168	0.142857	0.0238095	Down	0.048	0.530032	0.4182	0.708458
c7.GSE33513_TCF7_KO_VS_HET_EARLY_THYMIC_PROGENITOR_DN	172	0.110465	0.0581395	Down	0.048	0.530032	0.2979	0.708458
c4.MODULE_343	21	0.238095	0	Down	0.0481	0.530032	0.3305	0.708458
glycosphingolipid metabolic process	50	0.12	0.04	Down	0.0481	0.530032	0.2949	0.708458
leukocyte activation involved in immune response	53	0.226415	0.0377358	Down	0.0482	0.530032	0.2016	0.708458
c7.GSE46143_CTRL_VS_LMP2A_TRANSDUCED_CD10_POS_GC_BCELL_DN	174	0.137931	0.0517241	Down	0.0482	0.530032	0.1997	0.708458
c7.GSE4748_CTRL_VS_CYANOBACTERIUM_LPSLIKE_STIM_DC_1H_DN	164	0.109756	0.0121951	Down	0.0482	0.530032	0.4575	0.708458
c7.GSE36826_WT_VS_IL1R_KO_SKIN_STAPH_AUREUS_INF_DN	168	0.107143	0.0238095	Down	0.0482	0.530032	0.4199	0.708458
decreased_cranium_height	23	0.434783	0.173913	Down	0.0483	0.530032	0.0061	0.708458
c2.KEGG_TASTE_TRANSDUCTION	29	0.103448	0.413793	Up	0.0483	0.530032	0.0081	0.708458
c7.GSE44732_UNSTIM_VS_IL27_STIM_IMATURE_DC_DN	158	0.120253	0.056962	Down	0.0483	0.530032	0.276	0.708458
c7.GSE2770_TGFB_AND_IL4_VS_IL12_TREATED_ACT_CD4_TCELL_6H_UP	169	0.118343	0.0473373	Down	0.0483	0.530032	0.4189	0.708458
c7.GSE19888_CTRL_VS_A3R_ACT_TREATED_MAST_CELL_PRETREATED_WITH_A3R_INH_DN	157	0.10828	0.0509554	Down	0.0483	0.530032	0.3333	0.708458
BIOCARTA_VIP_PATHWAY	23	0.217391	0.0434783	Down	0.0484	0.530032	0.2073	0.708458
c7.GSE12392_CD8A_POS_VS_NEG_SPLEEN_IFNB_KO_DC_DN	169	0.189349	0.0118343	Down	0.0484	0.530032	0.2878	0.708458
c5.GO_ENDOCYTIC_VESICLE_MEMBRANE	114	0.184211	0.0350877	Down	0.0484	0.530032	0.1545	0.708458
c7.GSE36476_CTRL_VS_TSST_ACT_72H_MEMORY_CD4_TCELL_OLD_UP	156	0.134615	0.0705128	Down	0.0485	0.530032	0.1912	0.708458
c2.KESHELAVA_MULTIPLE_DRUG_RESISTANCE	76	0.171053	0.0263158	Down	0.0486	0.530032	0.1282	0.708458
c2.SMID_BREAST_CANCER_RELAPSE_IN_BRAIN_UP	27	0.037037	0.296296	Up	0.0487	0.530032	0.0466	0.708458
kegg_NF-kappa_B_signaling_pathway	57	0.210526	0.0175439	Down	0.0487	0.530032	0.2165	0.708458
c7.GSE11057_NAIVE_CD4_VS_PBMC_CD4_TCELL_UP	168	0.113095	0.0416667	Down	0.0487	0.530032	0.4543	0.708458
c7.GSE1740_MCSF_VS_MCSF_AND_IFNG_DAY2_DERIVED_MACROPHAGE_DN	182	0.137363	0.021978	Down	0.0488	0.530032	0.428	0.708458
positive regulation of MAP kinase activity	145	0.131034	0.0551724	Down	0.0488	0.530032	0.2819	0.708458
KEGG_INFLUENZA_A	111	0.225225	0.027027	Down	0.0489	0.530032	0.1865	0.708458
c7.GSE5589_UNSTIM_VS_180MIN_LPS_STIM_MACROPHAGE_UP	184	0.0978261	0.0271739	Down	0.0489	0.530032	0.5367	0.708458
c2.KEGG_VIRAL_MYOCARDITIS	40	0.2	0.075	Down	0.049	0.530032	0.0849	0.708458
DARPP-32_events	23	0.173913	0	Down	0.049	0.530032	0.2611	0.708458
c7.GSE6674_ANTI_IGM_VS_PL2_3_STIM_BCELL_UP	176	0.159091	0.0170455	Down	0.049	0.530032	0.2875	0.708458
c2.REACTOME_G_ALPHA_S_SIGNALLING_EVENTS	62	0.112903	0.0483871	Down	0.049	0.530032	0.3531	0.708458
c2.LIN_MELANOMA_COPY_NUMBER_DN	40	0.25	0.025	Down	0.0492	0.530032	0.1869	0.708458
KEGG_VIRAL_MYOCARDITIS	40	0.2	0.075	Down	0.0492	0.530032	0.0878	0.708458
c7.GSE29618_BCELL_VS_MONOCYTE_DN	161	0.180124	0.0434783	Down	0.0492	0.530032	0.1975	0.708458
c7.GSE7460_CD8_TCELL_VS_TREG_ACT_UP	164	0.121951	0.054878	Down	0.0492	0.530032	0.3814	0.708458
c7.GSE360_CTRL_VS_B_MALAYI_HIGH_DOSE_DC_DN	157	0.10828	0.0382166	Down	0.0492	0.530032	0.3629	0.708458
regulation of myotube differentiation	17	0.235294	0	Down	0.0493	0.530032	0.2735	0.708458
protein maturation	96	0.166667	0.0416667	Down	0.0493	0.530032	0.246	0.708458
c7.GSE35825_IFNA_VS_IFNG_STIM_MACROPHAGE_UP	134	0.164179	0.0447761	Down	0.0493	0.530032	0.2255	0.708458
c7.GSE13306_RA_VS_UNTREATED_TREG_UP	163	0.134969	0.0552147	Down	0.0493	0.530032	0.2457	0.708458
regulation of intracellular steroid hormone receptor signaling pathway	41	0.121951	0.0487805	Down	0.0493	0.530032	0.3025	0.708458
c7.GSE37301_HEMATOPOIETIC_STEM_CELL_VS_COMMON_LYMPHOID_PROGENITOR_UP	146	0.164384	0.0273973	Down	0.0494	0.530032	0.2354	0.708458
c7.GSE17721_LPS_VS_PAM3CSK4_24H_BMDC_UP	166	0.162651	0.0361446	Down	0.0494	0.530032	0.2506	0.708458
c7.GSE45881_CXCR6HI_VS_CXCR1LO_COLONIC_LAMINA_PROPRIA_DN	159	0.157233	0.0628931	Down	0.0494	0.530032	0.1349	0.708458
c7.GSE15330_WT_VS_IKAROS_KO_GRANULOCYTE_MONOCYTE_PROGENITOR_UP	176	0.113636	0.0340909	Down	0.0494	0.530032	0.4201	0.708458
c5.GO_CARBOXY_TERMINAL_DOMAIN_PROTEIN_KINASE_COMPLEX	21	0.238095	0	Down	0.0495	0.530032	0.0888	0.708458
c2.BIOCARTA_VIP_PATHWAY	23	0.217391	0.0434783	Down	0.0495	0.530032	0.2076	0.708458
abnormal_thymus_lobule_morphology	44	0.181818	0.0454545	Down	0.0495	0.530032	0.211	0.708458
c7.GSE7852_TREG_VS_TCONV_UP	160	0.11875	0.03125	Down	0.0495	0.530032	0.4311	0.708458
c5.GO_RESPONSE_TO_ACIDIC_PH	10	0.3	0	Down	0.0496	0.530032	0.0983	0.708458
lymphocyte costimulation	32	0.15625	0.03125	Down	0.0497	0.530032	0.2469	0.708458
c7.GSE39820_CTRL_VS_TGFBETA3_IL6_CD4_TCELL_DN	173	0.138728	0.0346821	Down	0.0497	0.530032	0.3091	0.708458
c2.MIKKELSEN_ES_HCP_WITH_H3_UNMETHYLATED	28	0.0714286	0.214286	Up	0.0498	0.530032	0.1316	0.708458
c7.GSE15930_NAIVE_VS_72H_IN_VITRO_STIM_TRICHOSTATINA_CD8_TCELL_UP	170	0.135294	0.0235294	Down	0.0498	0.530032	0.5396	0.708458
abnormal_temporal_bone_morphology	30	0.133333	0.133333	Up	0.0498	0.530032	0.0593	0.708458
c7.GSE17721_4_VS_24H_GARDIQUIMOD_BMDC_UP	156	0.108974	0.0320513	Down	0.0498	0.530032	0.3053	0.708458
c2.BARRIER_CANCER_RELAPSE_NORMAL_SAMPLE_UP	23	0.173913	0	Down	0.0499	0.530032	0.6335	0.727167
c7.GSE36476_YOUNG_VS_OLD_DONOR_MEMORY_CD4_TCELL_40H_TSST_ACT_DN	185	0.172973	0.0432432	Down	0.05	0.530032	0.2711	0.708458
c7.GSE7400_CTRL_VS_CSF3_IN_VIVO_TREATED_PBMC_DN	142	0.169014	0.028169	Down	0.05	0.530032	0.2152	0.708458
decreased_double-positive_T_cell_number	66	0.166667	0.0454545	Down	0.05	0.530032	0.2408	0.708458
c5.GO_MODULATION_BY_SYMBIONT_OF_HOST_CELLULAR_PROCESS	26	0.115385	0	Down	0.05	0.530032	0.3719	0.708458
c7.GSE36527_CD69_NEG_VS_POS_TREG_CD62L_LOS_KLRG1_NEG_DN	177	0.163842	0.0282486	Down	0.0501	0.530032	0.2027	0.708458
BIOCARTA_EIF4_PATHWAY	23	0.130435	0.0434783	Down	0.0501	0.530032	0.2218	0.708458
c5.GO_SINGLE_ORGANISM_CATABOLIC_PROCESS	736	0.116848	0.0394022	Down	0.0501	0.530032	0.3559	0.708458
c7.GSE17721_0.5H_VS_24H_LPS_BMDC_DN	165	0.109091	0.030303	Down	0.0502	0.530032	0.3369	0.708458
c7.GSE14308_TH2_VS_INDUCED_TREG_DN	174	0.0977011	0.0287356	Down	0.0502	0.530032	0.5561	0.708709
Toll_receptor_signaling_pathway	33	0.30303	0.030303	Down	0.0503	0.530032	0.0885	0.708458
c7.GSE9316_CD4_TCELL_BALBC_VS_TH17_ENRI_CD4_TCELL_SKG_PMA_IONO_STIM_FR4NEG_UP	152	0.177632	0.0592105	Down	0.0503	0.530032	0.1765	0.708458
c7.GSE13411_NAIVE_VS_MEMORY_BCELL_DN	176	0.176136	0.0113636	Down	0.0503	0.530032	0.2284	0.708458
c7.GSE17721_CPG_VS_GARDIQUIMOD_0.5H_BMDC_DN	179	0.122905	0.0391061	Down	0.0503	0.530032	0.4067	0.708458
toll-like receptor 2 signaling pathway	67	0.208955	0.0298507	Down	0.0504	0.530032	0.253	0.708458
c7.GSE15659_NAIVE_VS_PTPRC_NEG_CD4_TCELL_DN	147	0.142857	0.0544218	Down	0.0504	0.530032	0.2753	0.708458
c5.GO_VACUOLAR_PART	577	0.136915	0.0311958	Down	0.0504	0.530032	0.2716	0.708458
c5.GO_REGULATION_OF_CELL_PROJECTION_ASSEMBLY	132	0.128788	0.030303	Down	0.0504	0.530032	0.4975	0.708458
c2.GOTTWEIN_TARGETS_OF_KSHV_MIR_K12_11	58	0.0862069	0.0172414	Down	0.0504	0.530032	0.373	0.708458
gws3k-8.6_Mean_corpuscular_volume	42	0.214286	0	Down	0.0505	0.530032	0.2017	0.708458
developmental pigmentation	32	0.1875	0.03125	Down	0.0505	0.530032	0.2819	0.708458
regulation of stress-activated MAPK cascade	123	0.146341	0.0650407	Down	0.0505	0.530032	0.2109	0.708458
c7.GSE17721_CTRL_VS_LPS_8H_BMDC_DN	159	0.138365	0.0628931	Down	0.0505	0.530032	0.1819	0.708458
c2.HORIUCHI_WTAP_TARGETS_UP	260	0.126923	0.0538462	Down	0.0505	0.530032	0.3034	0.708458
iron ion homeostasis	73	0.123288	0.0136986	Down	0.0505	0.530032	0.2053	0.708458
c2.LEE_AGING_CEREBELLUM_DN	64	0.171875	0.015625	Down	0.0506	0.530032	0.3023	0.708458
c7.GSE1448_ANTI_VALPHA2_VS_VBETA5_DP_THYMOCYTE_DN	152	0.164474	0.0592105	Down	0.0506	0.530032	0.2705	0.708458
abnormal_pre-B_cell_morphology	51	0.156863	0.0588235	Down	0.0506	0.530032	0.2687	0.708458
c2.HINATA_NFKB_TARGETS_FIBROBLAST_UP	67	0.19403	0.0298507	Down	0.0507	0.530032	0.2781	0.708458
c6.TBK1.DN.48HRS_UP	49	0.183673	0	Down	0.0507	0.530032	0.32	0.708458
c7.GSE17721_LPS_VS_PAM3CSK4_16H_BMDC_UP	169	0.142012	0.0236686	Down	0.0507	0.530032	0.3773	0.708458
c2.KEGG_GLYCOSYLPHOSPHATIDYLINOSITOL_GPI_ANCHOR_BIOSYNTHESIS	24	0.125	0	Down	0.0507	0.530032	0.278	0.708458
c7.GSE19888_CTRL_VS_A3R_ACTIVATION_MAST_CELL_UP	177	0.124294	0.0338983	Down	0.0507	0.530032	0.252	0.708458
c7.GSE26343_UNSTIM_VS_LPS_STIM_MACROPHAGE_DN	186	0.112903	0.0483871	Down	0.0507	0.530032	0.3484	0.708458
c5.GO_REGULATION_OF_TUMOR_NECROSIS_FACTOR_MEDIATED_SIGNALING_PATHWAY	40	0.2	0	Down	0.0508	0.530032	0.4101	0.708458
c7.GSE23568_ID3_TRANSDUCED_VS_ID3_KO_CD8_TCELL_DN	163	0.141104	0.0245399	Down	0.0508	0.530032	0.3762	0.708458
c7.GSE37301_COMMON_LYMPHOID_PROGENITOR_VS_PRO_BCELL_UP	138	0.115942	0.0507246	Down	0.0508	0.530032	0.2997	0.708458
c5.GO_NEGATIVE_REGULATION_OF_MOLECULAR_FUNCTION	840	0.113095	0.0440476	Down	0.0508	0.530032	0.3704	0.708458
c7.GSE37301_RAG2_KO_VS_RAG2_AND_ETS1_KO_NK_CELL_DN	171	0.0935673	0.0350877	Down	0.0508	0.530032	0.4022	0.708458
regulation of cellular pH	24	0.333333	0	Down	0.0509	0.530032	0.1101	0.708458
Interleukin_signaling_pathway	65	0.169231	0.0307692	Down	0.0509	0.530032	0.3305	0.708458
c7.GSE39152_CD103_NEG_VS_POS_MEMORY_CD8_TCELL_UP	168	0.154762	0.0416667	Down	0.0509	0.530032	0.2858	0.708458
c5.GO_MEMBRANE_LIPID_METABOLIC_PROCESS	157	0.146497	0.0318471	Down	0.0509	0.530032	0.2215	0.708458
c7.GSE27786_CD4_TCELL_VS_ERYTHTROBLAST_UP	183	0.10929	0.0273224	Down	0.0509	0.530032	0.5678	0.709347
protein lipidation	52	0.0961538	0	Down	0.0509	0.530032	0.3906	0.708458
positive regulation of chemokine production	19	0.210526	0	Down	0.051	0.530032	0.3257	0.708458
c7.GSE40443_INDUCED_VS_TOTAL_TREG_UP	180	0.111111	0.05	Down	0.051	0.530032	0.3725	0.708458
BIOCARTA_CXCR4_PATHWAY	23	0.217391	0	Down	0.0511	0.530032	0.2929	0.708458
inward rectifier potassium channel activity	14	0	0.214286	Up	0.0511	0.530032	0.5599	0.708981
c2.TSENG_ADIPOGENIC_POTENTIAL_DN	39	0.153846	0.025641	Down	0.0511	0.530032	0.2637	0.708458
c5.GO_POLYSACCHARIDE_METABOLIC_PROCESS	68	0.147059	0.0735294	Down	0.0511	0.530032	0.183	0.708458
c7.GSE21379_WT_VS_SAP_KO_TFH_CD4_TCELL_UP	145	0.137931	0.0551724	Down	0.0511	0.530032	0.2845	0.708458
c7.GSE2770_TGFB_AND_IL4_VS_IL12_TREATED_ACT_CD4_TCELL_48H_DN	170	0.111765	0.0176471	Down	0.0512	0.530032	0.4322	0.708458
c2.GAURNIER_PSMD4_TARGETS	25	0.24	0.04	Down	0.0513	0.530032	0.0369	0.708458
c5.GO_INTRACELLULAR_VESICLE	989	0.128413	0.0475228	Down	0.0514	0.530032	0.2786	0.708458
c5.GO_NEGATIVE_REGULATION_OF_RNA_SPLICING	24	0.416667	0	Down	0.0515	0.530032	0.0769	0.708458
c7.GSE25088_ROSIGLITAZONE_VS_IL4_AND_ROSIGLITAZONE_STIM_STAT6_KO_MACROPHAGE_DAY10_DN	161	0.21118	0.0248447	Down	0.0515	0.530032	0.158	0.708458
c7.GSE7460_CD8_TCELL_VS_CD4_TCELL_ACT_DN	169	0.112426	0.0295858	Down	0.0515	0.530032	0.4019	0.708458
c2.KEGG_AUTOIMMUNE_THYROID_DISEASE	8	0.25	0	Down	0.0516	0.530032	0.0549	0.708458
c7.GSE17721_LPS_VS_PAM3CSK4_8H_BMDC_DN	179	0.178771	0.027933	Down	0.0516	0.530032	0.2084	0.708458
c7.GSE6674_UNSTIM_VS_CPG_STIM_BCELL_DN	143	0.118881	0.027972	Down	0.0516	0.530032	0.4652	0.708458
c7.GSE13485_DAY1_VS_DAY21_YF17D_VACCINE_PBMC_UP	164	0.109756	0.0365854	Down	0.0516	0.530032	0.4936	0.708458
c7.GSE26290_WT_VS_PDK1_KO_ANTI_CD3_AND_IL2_STIM_CD8_TCELL_UP	153	0.176471	0.0588235	Down	0.0517	0.530032	0.1798	0.708458
c7.GSE42088_UNINF_VS_LEISHMANIA_INF_DC_4H_UP	173	0.17341	0.0231214	Down	0.0517	0.530032	0.2072	0.708458
c7.GSE17721_POLYIC_VS_CPG_8H_BMDC_UP	165	0.127273	0.0484848	Down	0.0517	0.530032	0.424	0.708458
c7.GSE37416_12H_VS_24H_F_TULARENSIS_LVS_NEUTROPHIL_UP	161	0.124224	0.0372671	Down	0.0517	0.530032	0.4155	0.708458
c7.GSE24492_LYVE_NEG_VS_POS_MACROPHAGE_UP	165	0.0909091	0.0424242	Down	0.0517	0.530032	0.5559	0.708709
atc.level3-new_OTHER_BETA-LACTAM_ANTIBACTERIALS	24	0	0	Down	0.0517	0.530032	0.5189	0.708458
detection of chemical stimulus involved in sensory perception of taste	12	0	0.416667	Up	0.0518	0.530032	0.044	0.708458
negative regulation of sequence-specific DNA binding transcription factor activity	94	0.148936	0.0106383	Down	0.0518	0.530032	0.3166	0.708458
c2.PID_MTOR_4PATHWAY	68	0.117647	0.0147059	Down	0.0518	0.530032	0.3132	0.708458
c2.GAZDA_DIAMOND_BLACKFAN_ANEMIA_ERYTHROID_DN	432	0.113426	0.0439815	Down	0.0518	0.530032	0.3378	0.708458
c7.GSE17721_LPS_VS_CPG_0.5H_BMDC_DN	151	0.10596	0.0596026	Down	0.0518	0.530032	0.2797	0.708458
protein K11-linked ubiquitination	26	0.269231	0	Down	0.0519	0.530032	0.1165	0.708458
abnormal_palate_bone_morphology	30	0.0333333	0.166667	Up	0.0519	0.530032	0.3399	0.708458
c7.GSE9650_EXHAUSTED_VS_MEMORY_CD8_TCELL_UP	141	0.148936	0.035461	Down	0.0519	0.530032	0.2351	0.708458
c7.GSE15330_HSC_VS_GRANULOCYTE_MONOCYTE_PROGENITOR_UP	167	0.143713	0.0299401	Down	0.0519	0.530032	0.2606	0.708458
c7.GSE37301_LYMPHOID_PRIMED_MPP_VS_COMMON_LYMPHOID_PROGENITOR_DN	166	0.13253	0.0301205	Down	0.0519	0.530032	0.2623	0.708458
c7.GSE17721_CTRL_VS_GARDIQUIMOD_1H_BMDC_UP	161	0.124224	0.0186335	Down	0.052	0.530032	0.3503	0.708458
KEGG_AUTOIMMUNE_THYROID_DISEASE	8	0.25	0	Down	0.0521	0.530032	0.0584	0.708458
c5.GO_REGULATION_OF_MAST_CELL_ACTIVATION_INVOLVED_IN_IMMUNE_RESPONSE	18	0.222222	0	Down	0.0521	0.530032	0.5316	0.708458
c2.BIOCARTA_NFAT_PATHWAY	43	0.162791	0	Down	0.0521	0.530032	0.2993	0.708458
c7.GSE27786_NKCELL_VS_NEUTROPHIL_DN	150	0.126667	0.06	Down	0.0521	0.530032	0.3691	0.708458
c7.GSE8685_IL2_ACT_IL2_STARVED_VS_IL15_ACT_IL2_STARVED_CD4_TCELL_UP	166	0.114458	0.0783133	Down	0.0521	0.530032	0.2207	0.708458
TAK1_activates_NFkB_by_phosphorylation_and_activation_of_IKKs_complex	23	0.217391	0	Down	0.0522	0.530032	0.3725	0.708458
c5.GO_NEGATIVE_REGULATION_OF_MITOCHONDRION_ORGANIZATION	35	0.171429	0.0285714	Down	0.0522	0.530032	0.1847	0.708458
regulation of steroid metabolic process	44	0.159091	0.0454545	Down	0.0523	0.530032	0.3349	0.708458
c5.GO_FERROUS_IRON_BINDING	22	0.136364	0	Down	0.0523	0.530032	0.5774	0.711473
c2.MANTOVANI_VIRAL_GPCR_SIGNALING_DN	39	0.128205	0.025641	Down	0.0523	0.530032	0.3489	0.708458
c7.GSE3982_MAC_VS_BASOPHIL_DN	154	0.11039	0.025974	Down	0.0523	0.530032	0.6598	0.740273
c7.GSE46606_IRF4HIGH_VS_WT_CD40L_IL2_IL5_DAY1_STIMULATED_BCELL_UP	191	0.109948	0.026178	Down	0.0523	0.530032	0.4529	0.708458
c7.GSE17721_LPS_VS_GARDIQUIMOD_24H_BMDC_UP	155	0.083871	0.0387097	Down	0.0523	0.530032	0.4222	0.708458
c2.STEGER_ADIPOGENESIS_UP	12	0.25	0	Down	0.0524	0.530032	0.0435	0.708458
c5.GO_POSITIVE_REGULATION_OF_TOR_SIGNALING	25	0.24	0.04	Down	0.0524	0.530032	0.1184	0.708458
IRS-related_events_triggered_by_IGF1R	66	0.151515	0.0606061	Down	0.0524	0.530032	0.1894	0.708458
c2.RIZKI_TUMOR_INVASIVENESS_3D_UP	168	0.14881	0.0535714	Down	0.0524	0.530032	0.3915	0.708458
c5.GO_CHAPERONE_BINDING	74	0.202703	0	Down	0.0525	0.530032	0.2473	0.708458
regulation of cellular ketone metabolic process	127	0.15748	0.015748	Down	0.0525	0.530032	0.3852	0.708458
c5.GO_LIPID_MODIFICATION	163	0.153374	0.0429448	Down	0.0525	0.530032	0.2663	0.708458
c7.GSE11818_WT_VS_DICER_KO_TREG_DN	130	0.130769	0.0230769	Down	0.0525	0.530032	0.3664	0.708458
production of molecular mediator of immune response	32	0.21875	0	Down	0.0526	0.530032	0.47	0.708458
c7.GSE5542_UNTREATED_VS_IFNG_TREATED_EPITHELIAL_CELLS_24H_UP	163	0.177914	0.0490798	Down	0.0526	0.530032	0.2406	0.708458
c5.GO_PIGMENT_CELL_DIFFERENTIATION	24	0.166667	0	Down	0.0526	0.530032	0.2588	0.708458
c7.GSE21379_TFH_VS_NON_TFH_SAP_KO_CD4_TCELL_DN	168	0.10119	0.047619	Down	0.0526	0.530032	0.3752	0.708458
c5.GO_REGULATION_OF_CHEMOKINE_PRODUCTION	40	0.175	0.05	Down	0.0527	0.530032	0.1403	0.708458
c5.GO_REGULATION_OF_HORMONE_METABOLIC_PROCESS	19	0.157895	0.0526316	Down	0.0527	0.530032	0.1647	0.708458
c2.ST_FAS_SIGNALING_PATHWAY	58	0.155172	0.0172414	Down	0.0527	0.530032	0.2511	0.708458
c7.GSE17721_LPS_VS_CPG_12H_BMDC_UP	155	0.103226	0.0387097	Down	0.0527	0.530032	0.4062	0.708458
c5.GO_REGULATION_OF_INTERLEUKIN_17_PRODUCTION	8	0.375	0	Down	0.0528	0.530032	0.0984	0.708458
c7.GSE46606_UNSTIM_VS_CD40L_IL2_IL5_3DAY_STIMULATED_IRF4HIGH_SORTED_BCELL_UP	177	0.141243	0.0225989	Down	0.0528	0.530032	0.3134	0.708458
single fertilization	54	0.0555556	0.0555556	Down	0.0528	0.530032	0.2729	0.708458
c5.GO_ACROSOMAL_MEMBRANE	10	0.3	0	Down	0.0529	0.530032	0.2174	0.708458
CMC-modules_yellow	423	0.0401891	0.191489	Up	0.0529	0.530032	0.1657	0.708458
c7.GSE36888_STAT5_AB_KNOCKIN_VS_WT_TCELL_IL2_TREATED_17H_DN	159	0.113208	0.0440252	Down	0.053	0.530032	0.2967	0.708458
c7.GSE34205_RSV_VS_FLU_INF_INFANT_PBMC_UP	118	0.161017	0.0677966	Down	0.0531	0.530032	0.1839	0.708458
c7.GSE8678_IL7R_LOW_VS_HIGH_EFF_CD8_TCELL_UP	170	0.135294	0.0352941	Down	0.0531	0.530032	0.3918	0.708458
c5.GO_SMALL_GTPASE_MEDIATED_SIGNAL_TRANSDUCTION	313	0.134185	0.0479233	Down	0.0531	0.530032	0.3016	0.708458
T cell costimulation	32	0.15625	0.03125	Down	0.0532	0.530032	0.2454	0.708458
c5.GO_EXECUTION_PHASE_OF_APOPTOSIS	44	0.136364	0	Down	0.0532	0.530032	0.2474	0.708458
c7.GSE19825_CD24LOW_VS_IL2RA_HIGH_DAY3_EFF_CD8_TCELL_UP	166	0.13253	0.0240964	Down	0.0532	0.530032	0.381	0.708458
c7.GSE42021_CD24INT_VS_CD24LOW_TCONV_THYMUS_DN	162	0.117284	0.0246914	Down	0.0532	0.530032	0.3614	0.708458
c2.RUTELLA_RESPONSE_TO_HGF_DN	185	0.108108	0.0378378	Down	0.0532	0.530032	0.5418	0.708458
c7.GSE43957_UNTREATED_VS_NACL_TREATED_ANTI_CD3_CD28_STIM_CD4_TCELL_UP	146	0.0890411	0.0684932	Down	0.0532	0.530032	0.4401	0.708458
c5.GO_REGULATION_OF_METANEPHROS_DEVELOPMENT	17	0.0588235	0	Down	0.0532	0.530032	0.6199	0.721699
c7.GSE19401_UNSTIM_VS_PAM2CSK4_STIM_FOLLICULAR_DC_DN	180	0.172222	0.0222222	Down	0.0533	0.530032	0.1755	0.708458
c2.WELCSH_BRCA1_TARGETS_UP	186	0.150538	0.0215054	Down	0.0533	0.530032	0.2449	0.708458
c7.GSE411_UNSTIM_VS_400MIN_IL6_STIM_SOCS3_KO_MACROPHAGE_UP	173	0.0867052	0.0404624	Down	0.0533	0.530032	0.4573	0.708458
negative regulation of multi-organism process	46	0.173913	0.0217391	Down	0.0534	0.530032	0.1531	0.708458
c7.GSE17974_0H_VS_2H_IN_VITRO_ACT_CD4_TCELL_UP	161	0.130435	0.0310559	Down	0.0534	0.530032	0.4453	0.708458
c5.GO_INFLAMMATORY_RESPONSE_TO_ANTIGENIC_STIMULUS	13	0.0769231	0.230769	Up	0.0535	0.530032	0.1591	0.708458
c5.GO_BLOOD_MICROPARTICLE	58	0.172414	0.0344828	Down	0.0535	0.530032	0.2274	0.708458
c7.GSE18791_UNSTIM_VS_NEWCATSLE_VIRUS_DC_10H_DN	137	0.153285	0.0218978	Down	0.0535	0.530032	0.3861	0.708458
c7.GSE33424_CD161_HIGH_VS_NEG_CD8_TCELL_UP	158	0.126582	0.0443038	Down	0.0535	0.530032	0.3823	0.708458
abnormal_spleen_white_pulp_morphology	140	0.107143	0.0214286	Down	0.0535	0.530032	0.363	0.708458
c7.GSE7460_CTRL_VS_FOXP3_OVEREXPR_TCONV_DN	157	0.089172	0.0254777	Down	0.0535	0.530032	0.58	0.712108
abnormal_neutrophil_physiology	63	0.206349	0.031746	Down	0.0536	0.530032	0.0432	0.708458
abnormal_lymphatic_vessel_morphology	25	0.16	0	Down	0.0536	0.530032	0.395	0.708458
c5.GO_CELLULAR_HOMEOSTASIS	477	0.111111	0.0566038	Down	0.0536	0.530032	0.384	0.708458
c2.REACTOME_G_ALPHA_Z_SIGNALLING_EVENTS	35	0.142857	0	Down	0.0537	0.530032	0.4894	0.708458
c2.KAAB_HEART_ATRIUM_VS_VENTRICLE_UP	217	0.138249	0.0691244	Down	0.0537	0.530032	0.2267	0.708458
cellular response to inorganic substance	61	0.114754	0.0327869	Down	0.0537	0.530032	0.4224	0.708458
c5.GO_KINASE_ACTIVITY	712	0.106742	0.0463483	Down	0.0537	0.530032	0.4018	0.708458
regulation of T cell mediated cytotoxicity	14	0.285714	0	Down	0.0538	0.530032	0.1261	0.708458
c7.GSE2770_UNTREATED_VS_ACT_CD4_TCELL_6H_UP	160	0.24375	0.025	Down	0.0538	0.530032	0.131	0.708458
c7.GSE27670_CTRL_VS_BLIMP1_TRANSDUCED_GC_BCELL_UP	117	0.128205	0.034188	Down	0.0538	0.530032	0.2669	0.708458
c7.GSE40277_EOS_AND_LEF1_TRANSDUCED_VS_CTRL_CD4_TCELL_DN	175	0.108571	0.04	Down	0.0538	0.530032	0.4793	0.708458
c2.REACTOME_CYTOKINE_SIGNALING_IN_IMMUNE_SYSTEM	194	0.134021	0.0206186	Down	0.0539	0.530032	0.4037	0.708458
c7.GSE2128_C57BL6_VS_NOD_THYMOCYTE_DN	157	0.133758	0.0573248	Down	0.0539	0.530032	0.3005	0.708458
c5.GO_ERAD_PATHWAY	73	0.178082	0	Down	0.054	0.530032	0.173	0.708458
GPI anchor metabolic process	31	0.0967742	0.0322581	Down	0.054	0.530032	0.2362	0.708458
c7.GSE27859_MACROPHAGE_VS_DC_UP	131	0.167939	0.0229008	Down	0.0541	0.530032	0.2542	0.708458
c2.RAGHAVACHARI_PLATELET_SPECIFIC_GENES	59	0.152542	0.0338983	Down	0.0541	0.530032	0.2082	0.708458
c7.GSE8685_IL15_ACT_IL2_STARVED_VS_IL21_ACT_IL2_STARVED_CD4_TCELL_DN	135	0.140741	0.0222222	Down	0.0541	0.530032	0.4214	0.708458
regulation of viral process	102	0.186275	0.00980392	Down	0.0542	0.530032	0.233	0.708458
c7.GSE37605_C57BL6_VS_NOD_FOXP3_IRES_GFP_TCONV_DN	135	0.155556	0.0148148	Down	0.0542	0.530032	0.5995	0.716422
c2.HOSHIDA_LIVER_CANCER_SUBCLASS_S3	201	0.149254	0.039801	Down	0.0542	0.530032	0.2999	0.708458
c7.GSE37301_LYMPHOID_PRIMED_MPP_VS_COMMON_LYMPHOID_PROGENITOR_UP	162	0.111111	0.0555556	Down	0.0542	0.530032	0.3445	0.708458
c2.ZHANG_BREAST_CANCER_PROGENITORS_DN	125	0.096	0.024	Down	0.0542	0.530032	0.424	0.708458
positive regulation of immune effector process	58	0.206897	0.0172414	Down	0.0543	0.530032	0.1609	0.708458
c5.GO_WATER_HOMEOSTASIS	37	0.189189	0.027027	Down	0.0543	0.530032	0.2032	0.708458
c7.GSE17721_0.5H_VS_4H_GARDIQUIMOD_BMDC_UP	181	0.176796	0.0276243	Down	0.0543	0.530032	0.1949	0.708458
c5.GO_NEGATIVE_REGULATION_OF_RECEPTOR_ACTIVITY	25	0.16	0.04	Down	0.0543	0.530032	0.4381	0.708458
c5.GO_VACUOLE	959	0.141814	0.0479666	Down	0.0543	0.530032	0.2334	0.708458
atc.level3-new_ALL_OTHER_THERAPEUTIC_PRODUCTS	118	0.135593	0.101695	Down	0.0543	0.530032	0.1155	0.708458
c5.GO_OUTER_MEMBRANE	163	0.134969	0.0306748	Down	0.0543	0.530032	0.2645	0.708458
c7.GSE11864_CSF1_VS_CSF1_IFNG_PAM3CYS_IN_MAC_UP	182	0.126374	0.0274725	Down	0.0543	0.530032	0.4107	0.708458
c7.GSE22611_UNSTIM_VS_2H_MDP_STIM_MUTANT_NOD2_TRANSDUCED_HEK293T_CELL_UP	172	0.168605	0.0465116	Down	0.0544	0.530032	0.2375	0.708458
c2.FONTAINE_PAPILLARY_THYROID_CARCINOMA_DN	51	0.156863	0.0392157	Down	0.0544	0.530032	0.2079	0.708458
c4.MORF_PML	120	0.133333	0.0333333	Down	0.0544	0.530032	0.3876	0.708458
c5.GO_ENDOPEPTIDASE_ACTIVITY	248	0.125	0.0524194	Down	0.0544	0.530032	0.3719	0.708458
c7.GSE15930_STIM_VS_STIM_AND_IFNAB_72H_CD8_T_CELL_UP	136	0.117647	0.0367647	Down	0.0544	0.530032	0.3186	0.708458
c2.REACTOME_PTM_GAMMA_CARBOXYLATION_HYPUSINE_FORMATION_AND_ARYLSULFATASE_ACTIVATION	18	0.333333	0.0555556	Down	0.0545	0.530032	0.0941	0.708458
c4.MODULE_174	65	0.230769	0.0615385	Down	0.0545	0.530032	0.0762	0.708458
c5.GO_CELLULAR_RESPONSE_TO_AMINO_ACID_STIMULUS	45	0.155556	0.0444444	Down	0.0545	0.530032	0.1011	0.708458
c7.GSE5589_WT_VS_IL10_KO_LPS_STIM_MACROPHAGE_45MIN_DN	174	0.143678	0.045977	Down	0.0545	0.530032	0.2756	0.708458
c7.GSE27786_LSK_VS_NEUTROPHIL_DN	155	0.135484	0.0387097	Down	0.0545	0.530032	0.3328	0.708458
mtor_4pathway	68	0.117647	0.0147059	Down	0.0545	0.530032	0.3124	0.708458
c5.GO_POSITIVE_REGULATION_OF_TYPE_I_INTERFERON_PRODUCTION	57	0.245614	0	Down	0.0546	0.530032	0.2444	0.708458
c7.GSE2770_IL12_AND_TGFB_VS_IL4_TREATED_ACT_CD4_TCELL_2H_UP	167	0.191617	0	Down	0.0546	0.530032	0.2635	0.708458
c2.KEGG_APOPTOSIS	66	0.151515	0.0454545	Down	0.0546	0.530032	0.2314	0.708458
ubiquitin ligase complex	156	0.147436	0.0128205	Down	0.0546	0.530032	0.3576	0.708458
c5.GO_ACTIN_CYTOSKELETON_REORGANIZATION	45	0.111111	0.0666667	Down	0.0546	0.530032	0.3247	0.708458
c2.BIOCARTA_CXCR4_PATHWAY	23	0.217391	0	Down	0.0547	0.530032	0.2901	0.708458
c7.GSE34156_UNTREATED_VS_6H_TLR1_TLR2_LIGAND_TREATED_MONOCYTE_DN	153	0.156863	0.0196078	Down	0.0547	0.530032	0.2355	0.708458
KEGG_LEISHMANIASIS	37	0.243243	0.027027	Down	0.0548	0.530032	0.164	0.708458
incomplete_cephalic_closure	33	0.181818	0.121212	Down	0.0548	0.530032	0.1515	0.708458
c5.GO_REGULATION_OF_JNK_CASCADE	125	0.136	0.064	Down	0.0548	0.530032	0.3342	0.708458
c7.GSE22935_WT_VS_MYD88_KO_MACROPHAGE_48H_MBOVIS_BCG_STIM_UP	164	0.134146	0.0670732	Down	0.0548	0.530032	0.2019	0.708458
c7.GSE17721_0.5H_VS_24H_POLYIC_BMDC_DN	168	0.130952	0.0357143	Down	0.0548	0.530032	0.2924	0.708458
gws3k-8.6_Tanning	20	0.25	0.05	Down	0.0549	0.530032	0.0983	0.708458
c7.GSE15330_LYMPHOID_MULTIPOTENT_VS_PRO_BCELL_DN	174	0.143678	0.0287356	Down	0.0549	0.530032	0.2894	0.708458
c2.AMUNDSON_GENOTOXIC_SIGNATURE	92	0.141304	0	Down	0.0549	0.530032	0.4714	0.708458
abnormal_primitive_streak_formation	43	0.139535	0.0465116	Down	0.0549	0.530032	0.3953	0.708458
cellular glucose homeostasis	32	0.125	0	Down	0.0549	0.530032	0.5413	0.708458
c4.GCM_BECN1	62	0.177419	0.016129	Down	0.0551	0.530032	0.2046	0.708458
c7.GSE36392_EOSINOPHIL_VS_MAC_IL25_TREATED_LUNG_DN	180	0.166667	0.0444444	Down	0.0551	0.530032	0.2498	0.708458
c5.GO_GLUTATHIONE_TRANSFERASE_ACTIVITY	19	0.157895	0	Down	0.0551	0.530032	0.4757	0.708458
c7.GSE15659_NAIVE_CD4_TCELL_VS_NONSUPPRESSIVE_TCELL_DN	154	0.12987	0.0324675	Down	0.0551	0.530032	0.3097	0.708458
c7.GSE15930_STIM_VS_STIM_AND_TRICHOSTATINA_48H_CD8_T_CELL_UP	157	0.127389	0.0382166	Down	0.0551	0.530032	0.5007	0.708458
double-stranded RNA binding	26	0.115385	0	Down	0.0551	0.530032	0.2902	0.708458
c7.GSE17721_CPG_VS_GARDIQUIMOD_4H_BMDC_DN	175	0.114286	0.0457143	Down	0.0551	0.530032	0.2794	0.708458
c2.ROYLANCE_BREAST_CANCER_16Q_COPY_NUMBER_UP	49	0.163265	0	Down	0.0552	0.530032	0.4908	0.708458
c7.GSE5679_PPARG_LIGAND_ROSIGLITAZONE_VS_ROSIGLITAZONE_AND_RARA_AGONIST_AM580_TREATED_DC_UP	163	0.159509	0.0429448	Down	0.0552	0.530032	0.2804	0.708458
c7.GSE17721_PAM3CSK4_VS_GADIQUIMOD_24H_BMDC_DN	168	0.136905	0.0416667	Down	0.0552	0.530032	0.2706	0.708458
c5.GO_PHOSPHATE_CONTAINING_COMPOUND_METABOLIC_PROCESS	1645	0.109422	0.0389058	Down	0.0552	0.530032	0.41	0.708458
BIOCARTA_CCR3_PATHWAY	18	0.222222	0	Down	0.0553	0.530032	0.2658	0.708458
thymus_hypoplasia	82	0.158537	0.0487805	Down	0.0553	0.530032	0.3106	0.708458
c7.GSE13485_PRE_VS_POST_YF17D_VACCINATION_PBMC_UP	133	0.135338	0.0526316	Down	0.0553	0.530032	0.2069	0.708458
c7.GSE9006_TYPE_1_DIABETES_AT_DX_VS_1MONTH_POST_DX_PBMC_DN	165	0.0969697	0.0363636	Down	0.0553	0.530032	0.5897	0.71367
response to dsRNA	36	0.194444	0	Down	0.0554	0.530032	0.3073	0.708458
c2.ONO_AML1_TARGETS_DN	19	0.210526	0	Down	0.0555	0.530032	0.4515	0.708458
c5.GO_POSITIVE_REGULATION_OF_VASCULATURE_DEVELOPMENT	93	0.150538	0.0537634	Down	0.0555	0.530032	0.2922	0.708458
macrophage activation	10	0.2	0	Down	0.0556	0.530032	0.1668	0.708458
response to copper ion	17	0.0588235	0	Down	0.0556	0.530032	0.6168	0.721221
c7.GSE16385_MONOCYTE_VS_12H_ROSIGLITAZONE_TREATED_MACROPHAGE_UP	155	0.129032	0.0580645	Down	0.0557	0.530032	0.3295	0.708458
c7.GSE16385_UNTREATED_VS_12H_ROSIGLITAZONE_IFNG_TNF_TREATED_MACROPHAGE_DN	163	0.0797546	0.0490798	Down	0.0557	0.530032	0.6283	0.72513
c7.GSE17721_LPS_VS_POLYIC_1H_BMDC_UP	154	0.11039	0.012987	Down	0.0558	0.530032	0.4139	0.708458
positive regulation of cAMP biosynthetic process	36	0.138889	0	Down	0.0559	0.530032	0.4544	0.708458
c7.GSE14308_TH2_VS_INDUCED_TREG_UP	179	0.134078	0.0223464	Down	0.0559	0.530032	0.5449	0.708458
c7.GSE10325_LUPUS_BCELL_VS_LUPUS_MYELOID_DN	150	0.126667	0.0266667	Down	0.0559	0.530032	0.3195	0.708458
c7.GSE36078_UNTREATED_VS_AD5_INF_IL1R_KO_MOUSE_LUNG_DC_UP	161	0.167702	0.0496894	Down	0.056	0.530032	0.3315	0.708458
BIOCARTA_PPARA_PATHWAY	47	0.191489	0.0212766	Down	0.0561	0.530032	0.3056	0.708458
c7.GSE37301_PRO_BCELL_VS_RAG2_KO_NK_CELL_UP	159	0.138365	0.0503145	Down	0.0561	0.530032	0.3201	0.708458
reduced_nerve_conduction_velocity	20	0.1	0	Down	0.0561	0.530032	0.588	0.71367
c5.GO_PROTEIN_K63_LINKED_DEUBIQUITINATION	23	0.173913	0.0434783	Down	0.0562	0.530032	0.216	0.708458
c7.GSE16755_CTRL_VS_IFNA_TREATED_MAC_DN	155	0.141935	0.0129032	Down	0.0562	0.530032	0.5181	0.708458
Golgi-associated vesicle membrane	36	0.138889	0	Down	0.0562	0.530032	0.4401	0.708458
c7.GSE17721_PAM3CSK4_VS_GADIQUIMOD_4H_BMDC_UP	161	0.130435	0.0434783	Down	0.0562	0.530032	0.3428	0.708458
hyaluronan metabolic process	16	0.25	0.125	Down	0.0563	0.530032	0.0491	0.708458
abnormal_circulating_interferon_level	37	0.216216	0.027027	Down	0.0563	0.530032	0.1687	0.708458
KEGG_PERTUSSIS	42	0.190476	0	Down	0.0563	0.530032	0.5123	0.708458
c7.GSE37301_COMMON_LYMPHOID_PROGENITOR_VS_GRAN_MONO_PROGENITOR_DN	142	0.15493	0.0422535	Down	0.0563	0.530032	0.3561	0.708458
c2.KEGG_ASTHMA	3	0.333333	0	Down	0.0564	0.530032	0.1397	0.708458
c4.GCM_DDX11	40	0.1	0.025	Down	0.0564	0.530032	0.5867	0.713628
c2.PID_FAK_PATHWAY	55	0.218182	0.0181818	Down	0.0565	0.530032	0.1962	0.708458
c5.GO_AMIDE_BINDING	190	0.126316	0.0684211	Down	0.0565	0.530032	0.2061	0.708458
c5.GO_POSITIVE_CHEMOTAXIS	25	0.12	0	Down	0.0565	0.530032	0.6671	0.743296
c7.GSE2770_TGFB_AND_IL4_ACT_VS_ACT_CD4_TCELL_6H_UP	160	0.1	0.04375	Down	0.0565	0.530032	0.4694	0.708458
c7.GSE9650_NAIVE_VS_EXHAUSTED_CD8_TCELL_UP	177	0.175141	0	Down	0.0566	0.530032	0.3792	0.708458
peptide binding	110	0.163636	0.0545455	Down	0.0566	0.530032	0.1268	0.708458
BIOCARTA_NFAT_PATHWAY	43	0.162791	0	Down	0.0566	0.530032	0.3088	0.708458
c7.GSE26928_EFF_MEMORY_VS_CXCR5_POS_CD4_TCELL_UP	127	0.141732	0.023622	Down	0.0566	0.530032	0.3653	0.708458
c7.KAECH_NAIVE_VS_MEMORY_CD8_TCELL_DN	153	0.20915	0.0261438	Down	0.0567	0.530032	0.3056	0.708458
AP-type membrane coat adaptor complex	37	0.162162	0	Down	0.0567	0.530032	0.5943	0.714909
decreased_IgM_level	52	0.134615	0.0192308	Down	0.0567	0.530032	0.4951	0.708458
c5.GO_TRANSFERASE_ACTIVITY_TRANSFERRING_PHOSPHORUS_CONTAINING_GROUPS	845	0.107692	0.0426036	Down	0.0567	0.530032	0.4425	0.708458
c2.BREDEMEYER_RAG_SIGNALING_NOT_VIA_ATM_UP	49	0.102041	0.0408163	Down	0.0567	0.530032	0.6663	0.743043
c7.GSE22140_GERMFREE_VS_SPF_MOUSE_CD4_TCELL_DN	170	0.182353	0.0235294	Down	0.0568	0.530032	0.1638	0.708458
Cytokine_Signaling_in_Immune_system	204	0.132353	0.0196078	Down	0.0568	0.530032	0.3916	0.708458
c5.GO_REGULATION_OF_INTRACELLULAR_TRANSPORT	511	0.131115	0.0469667	Down	0.0568	0.530032	0.3601	0.708458
KEGG_INSULIN_SIGNALING_PATHWAY	120	0.116667	0.0333333	Down	0.0568	0.530032	0.3735	0.708458
c4.MORF_ARAF1	72	0.180556	0.0138889	Down	0.0569	0.530032	0.2031	0.708458
c7.GSE13411_PLASMA_CELL_VS_MEMORY_BCELL_DN	163	0.104294	0.0368098	Down	0.0569	0.530032	0.4061	0.708458
negative regulation of tumor necrosis factor production	19	0.210526	0	Down	0.057	0.530032	0.0555	0.708458
c7.GSE17301_CTRL_VS_48H_ACD3_ACD28_STIM_CD8_TCELL_DN	152	0.144737	0.0460526	Down	0.057	0.530032	0.2332	0.708458
c5.GO_REGULATION_OF_MITOCHONDRION_ORGANIZATION	184	0.141304	0.0217391	Down	0.057	0.530032	0.244	0.708458
c2.BILBAN_B_CLL_LPL_UP	51	0.137255	0.0392157	Down	0.057	0.530032	0.2483	0.708458
c7.GSE26669_CD4_VS_CD8_TCELL_IN_MLR_COSTIM_BLOCK_DN	161	0.124224	0.0310559	Down	0.057	0.530032	0.4881	0.708458
c5.GO_REGULATION_OF_B_CELL_MEDIATED_IMMUNITY	20	0.25	0	Down	0.0571	0.530032	0.216	0.708458
c4.GCM_DPF2	26	0.230769	0.0769231	Down	0.0571	0.530032	0.0718	0.708458
c2.BIOCARTA_PPARA_PATHWAY	47	0.191489	0.0212766	Down	0.0571	0.530032	0.3049	0.708458
c7.GSE12845_IGD_NEG_BLOOD_VS_DARKZONE_GC_TONSIL_BCELL_UP	160	0.1625	0	Down	0.0571	0.530032	0.2639	0.708458
c7.GSE19512_NAUTRAL_VS_INDUCED_TREG_DN	152	0.157895	0.0723684	Down	0.0571	0.530032	0.206	0.708458
c7.GSE36826_NORMAL_VS_STAPH_AUREUS_INF_IL1R_KO_SKIN_UP	180	0.133333	0.0333333	Down	0.0571	0.530032	0.4233	0.708458
c7.GSE29949_MICROGLIA_BRAIN_VS_CD8_POS_DC_SPLEEN_UP	179	0.145251	0.0502793	Down	0.0572	0.530032	0.4581	0.708458
c2.DER_IFN_BETA_RESPONSE_UP	94	0.138298	0.0212766	Down	0.0572	0.530032	0.2699	0.708458
c7.GSE29618_BCELL_VS_MONOCYTE_DAY7_FLU_VACCINE_DN	165	0.181818	0.0484848	Down	0.0573	0.530032	0.1879	0.708458
regulation of stress-activated protein kinase signaling cascade	124	0.145161	0.0645161	Down	0.0573	0.530032	0.229	0.708458
c7.GSE5589_IL6_KO_VS_IL10_KO_LPS_AND_IL6_STIM_MACROPHAGE_45MIN_DN	173	0.127168	0.0346821	Down	0.0573	0.530032	0.3271	0.708458
c5.GO_PROTEOLYSIS	883	0.120045	0.0339751	Down	0.0573	0.530032	0.3851	0.708458
c5.GO_REGULATION_OF_INNATE_IMMUNE_RESPONSE	250	0.2	0.04	Down	0.0574	0.530032	0.1813	0.708458
c2.MARTINEZ_TP53_TARGETS_UP	485	0.123711	0.0329897	Down	0.0574	0.530032	0.3684	0.708458
cnv-intol_LOW	1689	0.0852575	0.0521018	Down	0.0574	0.530032	0.5198	0.708458
regulation of symbiosis	106	0.179245	0.00943396	Down	0.0575	0.530032	0.2558	0.708458
c7.GSE37416_0H_VS_3H_F_TULARENSIS_LVS_NEUTROPHIL_DN	170	0.164706	0.00588235	Down	0.0575	0.530032	0.241	0.708458
PI3K_Cascade	52	0.153846	0.0769231	Down	0.0575	0.530032	0.1607	0.708458
c7.GSE15330_LYMPHOID_MULTIPOTENT_VS_MEGAKARYOCYTE_ERYTHROID_PROGENITOR_UP	175	0.125714	0.0342857	Down	0.0576	0.530032	0.3375	0.708458
c7.GSE17721_CTRL_VS_CPG_0.5H_BMDC_DN	141	0.0921986	0.0425532	Down	0.0576	0.530032	0.2746	0.708458
c7.GSE11924_TFH_VS_TH1_CD4_TCELL_UP	177	0.0903955	0.0338983	Down	0.0576	0.530032	0.4526	0.708458
c5.GO_PROTEIN_SERINE_THREONINE_KINASE_ACTIVITY	403	0.111663	0.0471464	Down	0.0577	0.530032	0.3348	0.708458
c7.GSE11961_FOLLICULAR_BCELL_VS_PLASMA_CELL_DAY7_DN	164	0.109756	0.0365854	Down	0.0577	0.530032	0.4187	0.708458
c7.GSE37416_CTRL_VS_12H_F_TULARENSIS_LVS_NEUTROPHIL_UP	170	0.129412	0.0352941	Down	0.0578	0.530032	0.4246	0.708458
c7.GSE12003_MIR223_KO_VS_WT_BM_PROGENITOR_4D_CULTURE_DN	142	0.105634	0.0704225	Down	0.0578	0.530032	0.4201	0.708458
macroautophagy	30	0.133333	0.0333333	Down	0.0579	0.530032	0.2824	0.708458
abnormal_B_cell_number	219	0.109589	0.0502283	Down	0.0579	0.530032	0.4274	0.708458
c7.GSE23321_CD8_STEM_CELL_MEMORY_VS_NAIVE_CD8_TCELL_DN	181	0.171271	0.038674	Down	0.058	0.530032	0.2669	0.708458
c7.GSE22886_NAIVE_CD4_TCELL_VS_MONOCYTE_DN	150	0.146667	0.0333333	Down	0.058	0.530032	0.2731	0.708458
c7.GSE13522_CTRL_VS_T_CRUZI_Y_STRAIN_INF_SKIN_IFNAR_KO_UP	135	0.133333	0.0296296	Down	0.058	0.530032	0.4473	0.708458
c7.GSE7460_CD8_TCELL_VS_CD4_TCELL_ACT_UP	140	0.121429	0.05	Down	0.058	0.530032	0.4188	0.708458
c5.GO_PERINUCLEAR_REGION_OF_CYTOPLASM	550	0.116364	0.0236364	Down	0.058	0.530032	0.3941	0.708458
c7.GSE5589_IL6_KO_VS_IL10_KO_LPS_STIM_MACROPHAGE_45MIN_UP	175	0.114286	0.0228571	Down	0.058	0.530032	0.4021	0.708458
c2.AUNG_GASTRIC_CANCER	39	0.102564	0.025641	Down	0.058	0.530032	0.4142	0.708458
c2.KEGG_LEISHMANIA_INFECTION	37	0.243243	0.027027	Down	0.0581	0.530032	0.1717	0.708458
c2.REACTOME_NFKB_AND_MAP_KINASES_ACTIVATION_MEDIATED_BY_TLR4_SIGNALING_REPERTOIRE	64	0.203125	0.015625	Down	0.0581	0.530032	0.3924	0.708458
abnormal_respiratory_electron_transport_chain	38	0.157895	0.0263158	Down	0.0581	0.530032	0.29	0.708458
negative regulation of oxidoreductase activity	13	0.153846	0	Down	0.0581	0.530032	0.1856	0.708458
c7.GSE36888_UNTREATED_VS_IL2_TREATED_STAT5_AB_KNOCKIN_TCELL_17H_DN	175	0.137143	0.0457143	Down	0.0581	0.530032	0.2983	0.708458
c2.REACTOME_IMMUNE_SYSTEM	652	0.127301	0.0260736	Down	0.0581	0.530032	0.4139	0.708458
c5.GO_MYD88_INDEPENDENT_TOLL_LIKE_RECEPTOR_SIGNALING_PATHWAY	25	0.28	0.04	Down	0.0582	0.530032	0.0882	0.708458
decreased_circulating_interleukin-6_level	26	0.230769	0.0384615	Down	0.0582	0.530032	0.1712	0.708458
increased_T_cell_apoptosis	32	0.1875	0	Down	0.0582	0.530032	0.3801	0.708458
c7.GSE14000_UNSTIM_VS_16H_LPS_DC_TRANSLATED_RNA_DN	157	0.133758	0.0191083	Down	0.0582	0.530032	0.4707	0.708458
abnormal_B_cell_differentiation	204	0.132353	0.0539216	Down	0.0582	0.530032	0.3198	0.708458
c2.MULLIGHAN_NPM1_SIGNATURE_3_DN	137	0.131387	0.0218978	Down	0.0582	0.530032	0.3552	0.708458
c4.MODULE_355	26	0.346154	0	Down	0.0583	0.530032	0.0886	0.708458
nucleotide-binding domain	39	0.179487	0.025641	Down	0.0583	0.530032	0.3154	0.708458
c7.GSE37416_0H_VS_24H_F_TULARENSIS_LVS_NEUTROPHIL_UP	164	0.152439	0.0304878	Down	0.0583	0.530032	0.3438	0.708458
c7.GSE12198_CTRL_VS_HIGH_IL2_STIM_NK_CELL_UP	149	0.127517	0.0402685	Down	0.0583	0.530032	0.3482	0.708458
c7.GSE3982_DC_VS_TH1_UP	158	0.14557	0.0506329	Down	0.0584	0.530032	0.2671	0.708458
c7.GSE22103_UNSTIM_VS_GMCSF_AND_IFNG_STIM_NEUTROPHIL_UP	182	0.137363	0.0384615	Down	0.0584	0.530032	0.4052	0.708458
regulation of protein stability	95	0.0842105	0.0315789	Down	0.0584	0.530032	0.4094	0.708458
endocytic vesicle membrane	89	0.202247	0.0224719	Down	0.0585	0.530032	0.185	0.708458
c2.REACTOME_ACTIVATED_TLR4_SIGNALLING	81	0.197531	0.0246914	Down	0.0585	0.530032	0.3828	0.708458
G_alpha_(z)_signalling_events	35	0.142857	0	Down	0.0585	0.530032	0.4773	0.708458
c7.GSE25085_FETAL_BM_VS_ADULT_BM_SP4_THYMIC_IMPLANT_UP	166	0.138554	0.0301205	Down	0.0585	0.530032	0.3427	0.708458
c5.GO_CYSTEINE_TYPE_PEPTIDASE_ACTIVITY	133	0.135338	0.037594	Down	0.0585	0.530032	0.2386	0.708458
c7.GSE3982_BCELL_VS_NKCELL_UP	160	0.13125	0.04375	Down	0.0585	0.530032	0.3951	0.708458
c5.GO_ER_TO_GOLGI_VESICLE_MEDIATED_TRANSPORT	149	0.114094	0.0201342	Down	0.0585	0.530032	0.5004	0.708458
c2.PID_MYC_PATHWAY	25	0.28	0	Down	0.0586	0.530032	0.1632	0.708458
c2.KEGG_TOLL_LIKE_RECEPTOR_SIGNALING_PATHWAY	60	0.216667	0.05	Down	0.0586	0.530032	0.2425	0.708458
c2.REACTOME_PI3K_CASCADE	52	0.153846	0.0769231	Down	0.0586	0.530032	0.1441	0.708458
c2.LIU_COMMON_CANCER_GENES	68	0.147059	0.0294118	Down	0.0586	0.530032	0.4514	0.708458
c7.GSE20715_WT_VS_TLR4_KO_24H_OZONE_LUNG_DN	174	0.126437	0.0229885	Down	0.0586	0.530032	0.4942	0.708458
c5.GO_CELLULAR_IRON_ION_HOMEOSTASIS	33	0.121212	0.0606061	Down	0.0586	0.530032	0.2295	0.708458
c2.BIOCARTA_CCR3_PATHWAY	18	0.222222	0	Down	0.0588	0.530032	0.2717	0.708458
cd40_pathway	24	0.208333	0.0416667	Down	0.0588	0.530032	0.17	0.708458
c7.GSE25088_IL4_VS_IL4_AND_ROSIGLITAZONE_STIM_STAT6_KO_MACROPHAGE_DAY10_UP	160	0.15	0.0375	Down	0.0588	0.530032	0.2767	0.708458
viral assembly	29	0.137931	0	Down	0.0588	0.530032	0.3107	0.708458
c7.GSE23505_UNTREATED_VS_4DAY_IL6_IL1_IL23_TREATED_CD4_TCELL_DN	151	0.112583	0.0794702	Down	0.0588	0.530032	0.286	0.708458
c2.KEGG_GLYCOSAMINOGLYCAN_DEGRADATION	17	0.294118	0	Down	0.0589	0.530032	0.3094	0.708458
c2.PID_CD40_PATHWAY	24	0.208333	0.0416667	Down	0.0589	0.530032	0.1699	0.708458
c5.GO_KERATIN_FILAMENT	5	0.2	0	Down	0.0589	0.530032	0.3168	0.708458
gws3k-8.6_Ulcerative_colitis	54	0.185185	0.037037	Down	0.0589	0.530032	0.3001	0.708458
c5.GO_RECEPTOR_MEDIATED_ENDOCYTOSIS	144	0.173611	0.0486111	Down	0.0589	0.530032	0.2287	0.708458
small conjugating protein ligase binding	141	0.156028	0.0212766	Down	0.0589	0.530032	0.2688	0.708458
cellular response to dsRNA	20	0.15	0	Down	0.0589	0.530032	0.48	0.708458
c7.GSE26669_CTRL_VS_COSTIM_BLOCK_MLR_CD4_TCELL_DN	171	0.116959	0.0350877	Down	0.0589	0.530032	0.3791	0.708458
c7.GSE6259_BCELL_VS_CD4_TCELL_UP	155	0.154839	0.0322581	Down	0.059	0.530032	0.3173	0.708458
c7.GSE5589_LPS_VS_LPS_AND_IL10_STIM_MACROPHAGE_45MIN_UP	161	0.136646	0.0621118	Down	0.059	0.530032	0.2755	0.708458
c7.GSE21670_STAT3_KO_VS_WT_CD4_TCELL_IL6_TREATED_UP	162	0.123457	0.0493827	Down	0.059	0.530032	0.2792	0.708458
c7.GSE17721_0.5H_VS_12H_CPG_BMDC_DN	170	0.111765	0.0117647	Down	0.059	0.530032	0.5568	0.708866
lipid particle	39	0.179487	0	Down	0.0591	0.530032	0.1976	0.708458
c7.GSE17721_ALL_VS_24H_PAM3CSK4_BMDC_UP	159	0.163522	0.0188679	Down	0.0591	0.530032	0.3308	0.708458
c7.GSE2585_CD80_HIGH_VS_LOW_MTEC_DN	140	0.15	0.0642857	Down	0.0591	0.530032	0.1808	0.708458
c2.GRABARCZYK_BCL11B_TARGETS_UP	64	0.140625	0.0625	Down	0.0591	0.530032	0.2238	0.708458
c5.GO_LYMPHOCYTE_ACTIVATION_INVOLVED_IN_IMMUNE_RESPONSE	50	0.14	0.08	Down	0.0591	0.530032	0.3119	0.708458
c7.GSE20366_CD103_POS_VS_CD103_KLRG1_DP_TREG_DN	151	0.13245	0.0529801	Down	0.0591	0.530032	0.2395	0.708458
c2.KOYAMA_SEMA3B_TARGETS_DN	347	0.0806916	0.037464	Down	0.0591	0.530032	0.6038	0.717527
c7.GSE33425_CD161_INT_VS_NEG_CD8_TCELL_UP	182	0.17033	0.032967	Down	0.0592	0.530032	0.2304	0.708458
c7.GSE4590_SMALL_VS_LARGE_PRE_BCELL_UP	118	0.169492	0.0677966	Down	0.0592	0.530032	0.4039	0.708458
c7.GSE17721_PAM3CSK4_VS_CPG_16H_BMDC_DN	158	0.139241	0.0316456	Down	0.0592	0.530032	0.3365	0.708458
c2.KRIEG_KDM3A_TARGETS_NOT_HYPOXIA	170	0.117647	0.0176471	Down	0.0593	0.530032	0.5645	0.709258
c5.GO_POSITIVE_REGULATION_OF_MOLECULAR_FUNCTION	1420	0.110563	0.05	Down	0.0593	0.530032	0.3935	0.708458
c7.GSE25123_WT_VS_PPARG_KO_MACROPHAGE_IL4_AND_ROSIGLITAZONE_STIM_UP	152	0.151316	0.0657895	Down	0.0594	0.530032	0.2039	0.708458
c7.GSE17721_LPS_VS_POLYIC_12H_BMDC_DN	161	0.149068	0.0186335	Down	0.0594	0.530032	0.3823	0.708458
c7.GSE36009_WT_VS_NLRP10_KO_DC_LPS_STIM_UP	171	0.128655	0.0116959	Down	0.0594	0.530032	0.4944	0.708458
c5.GO_POSITIVE_REGULATION_OF_INTRACELLULAR_TRANSPORT	294	0.156463	0.0544218	Down	0.0595	0.530032	0.2713	0.708458
c2.MARTENS_BOUND_BY_PML_RARA_FUSION	377	0.122016	0.0397878	Down	0.0595	0.530032	0.3967	0.708458
c5.GO_REGULATION_OF_OXIDOREDUCTASE_ACTIVITY	63	0.0952381	0.015873	Down	0.0595	0.530032	0.5277	0.708458
c5.GO_REGULATION_OF_MYOTUBE_DIFFERENTIATION	36	0.25	0.0833333	Down	0.0596	0.530032	0.0983	0.708458
c5.GO_NEGATIVE_REGULATION_OF_IMMUNE_EFFECTOR_PROCESS	67	0.179104	0.0447761	Down	0.0596	0.530032	0.1493	0.708458
kegg_TNF_signaling_pathway	84	0.154762	0.0238095	Down	0.0596	0.530032	0.4152	0.708458
c5.GO_EARLY_ENDOSOME_MEMBRANE	94	0.12766	0.0319149	Down	0.0596	0.530032	0.4333	0.708458
c7.GSE3982_DC_VS_NEUTROPHIL_DN	154	0.116883	0.0454545	Down	0.0596	0.530032	0.4989	0.708458
c7.GSE19772_CTRL_VS_HCMV_INF_MONOCYTES_UP	167	0.107784	0.0359281	Down	0.0596	0.530032	0.4023	0.708458
regulation of fatty acid metabolic process	49	0.163265	0	Down	0.0597	0.530032	0.5173	0.708458
glycolipid binding	13	0.230769	0	Down	0.0598	0.530032	0.5098	0.708458
Post-translational_modification:_synthesis_of_GPI-anchored_proteins	25	0.12	0	Down	0.0598	0.530032	0.225	0.708458
c2.GEISS_RESPONSE_TO_DSRNA_UP	31	0.193548	0	Down	0.0599	0.530032	0.3845	0.708458
c7.GSE11973_MIR223_KOVS_WT_BONE_MARROW_NEUTROPHIL_UP	165	0.145455	0.0181818	Down	0.0599	0.530032	0.3527	0.708458
c5.GO_POSITIVE_REGULATION_OF_IMMUNE_EFFECTOR_PROCESS	84	0.178571	0.0357143	Down	0.06	0.530032	0.1848	0.708458
c7.GSE12845_IGD_NEG_BLOOD_VS_PRE_GC_TONSIL_BCELL_UP	177	0.135593	0.0169492	Down	0.06	0.530032	0.4227	0.708458
negative regulation of neuron apoptotic process	87	0.126437	0.045977	Down	0.06	0.530032	0.261	0.708458
c7.GSE17721_POLYIC_VS_GARDIQUIMOD_1H_BMDC_UP	163	0.122699	0.0490798	Down	0.06	0.530032	0.515	0.708458
KEGG_TOLL-LIKE_RECEPTOR_SIGNALING_PATHWAY	60	0.216667	0.05	Down	0.0601	0.530032	0.239	0.708458
c2.THEILGAARD_NEUTROPHIL_AT_SKIN_WOUND_DN	204	0.176471	0.0245098	Down	0.0601	0.530032	0.2984	0.708458
c5.GO_MULTI_ORGANISM_ORGANELLE_ORGANIZATION	22	0.136364	0	Down	0.0601	0.530032	0.2856	0.708458
c5.GO_NEGATIVE_REGULATION_OF_MRNA_METABOLIC_PROCESS	34	0.352941	0.0294118	Down	0.0602	0.530032	0.0673	0.708458
TRAF6_Mediated_Induction_of_proinflammatory_cytokines	65	0.2	0.0153846	Down	0.0602	0.530032	0.3648	0.708458
ubiquitin protein ligase binding	141	0.156028	0.0212766	Down	0.0602	0.530032	0.2718	0.708458
c7.GSE2770_IL4_ACT_VS_ACT_CD4_TCELL_48H_DN	161	0.130435	0.0621118	Down	0.0603	0.530032	0.2165	0.708458
c7.GSE42088_UNINF_VS_LEISHMANIA_INF_DC_24H_UP	180	0.122222	0.0388889	Down	0.0603	0.530032	0.3854	0.708458
c7.GSE17974_0.5H_VS_72H_UNTREATED_IN_VITRO_CD4_TCELL_UP	166	0.186747	0.0240964	Down	0.0604	0.530032	0.3079	0.708458
c7.GSE6269_FLU_VS_E_COLI_INF_PBMC_UP	141	0.141844	0.0212766	Down	0.0604	0.530032	0.2461	0.708458
c7.GSE42724_MEMORY_BCELL_VS_PLASMABLAST_UP	171	0.140351	0.0292398	Down	0.0604	0.530032	0.2606	0.708458
c7.GSE20198_IL12_VS_IL12_IL18_TREATED_ACT_CD4_TCELL_DN	178	0.129213	0.0337079	Down	0.0604	0.530032	0.2901	0.708458
C-terminal protein lipidation	25	0.12	0	Down	0.0604	0.530032	0.2233	0.708458
c7.GSE18791_UNSTIM_VS_NEWCATSLE_VIRUS_DC_18H_UP	178	0.134831	0.0224719	Down	0.0605	0.530032	0.338	0.708458
c2.DER_IFN_GAMMA_RESPONSE_UP	65	0.215385	0.0307692	Down	0.0606	0.530032	0.1215	0.708458
c2.ZHU_CMV_8_HR_UP	38	0.157895	0	Down	0.0606	0.530032	0.5263	0.708458
KEGG_ASTHMA	3	0.333333	0	Down	0.0607	0.530032	0.1501	0.708458
chaperone binding	40	0.25	0	Down	0.0607	0.530032	0.196	0.708458
c5.GO_PROTEIN_SECRETION	78	0.153846	0.0384615	Down	0.0607	0.530032	0.2742	0.708458
c5.GO_ENDOSOME_TO_LYSOSOME_TRANSPORT	38	0.131579	0	Down	0.0607	0.530032	0.223	0.708458
c5.GO_ENDOMEMBRANE_SYSTEM_ORGANIZATION	416	0.110577	0.0384615	Down	0.0607	0.530032	0.3917	0.708458
cellular transition metal ion homeostasis	74	0.108108	0.0135135	Down	0.0607	0.530032	0.2972	0.708458
regulation of proteolysis	144	0.0833333	0.0347222	Down	0.0607	0.530032	0.3993	0.708458
ubiquitin binding	62	0.0806452	0	Down	0.0607	0.530032	0.5391	0.708458
c5.GO_NUCLEOTIDE_BINDING_DOMAIN_LEUCINE_RICH_REPEAT_CONTAINING_RECEPTOR_SIGNALING_PATHWAY	27	0.259259	0.037037	Down	0.0608	0.530032	0.1896	0.708458
negative regulation of stress-activated MAPK cascade	25	0.24	0.04	Down	0.0608	0.530032	0.1979	0.708458
c5.GO_T_HELPER_1_TYPE_IMMUNE_RESPONSE	11	0.181818	0	Down	0.0608	0.530032	0.1706	0.708458
c7.GSE27786_CD8_TCELL_VS_ERYTHROBLAST_UP	182	0.126374	0.010989	Down	0.0608	0.530032	0.3835	0.708458
c5.GO_ESTABLISHMENT_OF_PROTEIN_LOCALIZATION	1262	0.119651	0.0277338	Down	0.0609	0.530032	0.4219	0.708458
p75_NTR_receptor-mediated_signalling	79	0.113924	0.0506329	Down	0.0609	0.530032	0.3188	0.708458
c7.GSE10239_NAIVE_VS_DAY4.5_EFF_CD8_TCELL_UP	169	0.0887574	0.0118343	Down	0.0609	0.530032	0.5552	0.708709
c7.GSE29618_MONOCYTE_VS_PDC_UP	137	0.182482	0.0437956	Down	0.061	0.530032	0.2087	0.708458
c7.GSE7509_DC_VS_MONOCYTE_UP	176	0.164773	0.0284091	Down	0.061	0.530032	0.1614	0.708458
c7.GSE21360_NAIVE_VS_TERTIARY_MEMORY_CD8_TCELL_DN	166	0.138554	0.0361446	Down	0.061	0.530032	0.3662	0.708458
c7.GSE46606_UNSTIM_VS_CD40L_IL2_IL5_3DAY_STIMULATED_IRF4MID_SORTED_BCELL_UP	180	0.122222	0.0166667	Down	0.061	0.530032	0.603	0.717208
c7.GSE22611_NOD2_TRANSD_VS_CTRL_TRANSD_HEK293_MDP_STIM_6H_UP	160	0.1	0.08125	Down	0.061	0.530032	0.3615	0.708458
c7.GSE21360_NAIVE_VS_TERTIARY_MEMORY_CD8_TCELL_UP	148	0.162162	0.00675676	Down	0.0611	0.530032	0.4194	0.708458
c7.GSE15735_CTRL_VS_HDAC_INHIBITOR_TREATED_CD4_TCELL_12H_UP	165	0.127273	0.0484848	Down	0.0611	0.530032	0.3933	0.708458
c2.REACTOME_DARPP_32_EVENTS	23	0.173913	0	Down	0.0612	0.530032	0.2944	0.708458
c5.GO_REGULATION_OF_STEROID_BIOSYNTHETIC_PROCESS	34	0.176471	0.0294118	Down	0.0613	0.530032	0.2933	0.708458
c7.GSE35685_CD34POS_CD10NEG_CD62LPOS_VS_CD34POS_CD10POS_BONE_MARROW_DN	170	0.170588	0.0352941	Down	0.0613	0.530032	0.3213	0.708458
c7.GSE25088_IL4_VS_IL4_AND_ROSIGLITAZONE_STIM_STAT6_KO_MACROPHAGE_DAY10_DN	160	0.13125	0.03125	Down	0.0613	0.530032	0.3456	0.708458
c2.EHLERS_ANEUPLOIDY_UP	38	0.105263	0	Down	0.0613	0.530032	0.5227	0.708458
c7.GSE17721_CTRL_VS_PAM3CSK4_2H_BMDC_UP	176	0.136364	0.0284091	Down	0.0614	0.530032	0.3422	0.708458
c7.GSE16451_IMMATURE_VS_MATURE_NEURON_CELL_LINE_WEST_EQUINE_ENC_VIRUS_UP	174	0.132184	0.045977	Down	0.0614	0.530032	0.274	0.708458
gws3k-8.6_White_blood_cell_count	8	0.375	0	Down	0.0615	0.530032	0.2085	0.708458
c5.GO_NEGATIVE_REGULATION_OF_TOLL_LIKE_RECEPTOR_SIGNALING_PATHWAY	18	0.333333	0	Down	0.0615	0.530032	0.2005	0.708458
c5.GO_MLL1_2_COMPLEX	25	0.2	0.04	Down	0.0615	0.530032	0.1881	0.708458
c5.GO_POSITIVE_REGULATION_OF_SEQUENCE_SPECIFIC_DNA_BINDING_TRANSCRIPTION_FACTOR_ACTIVITY	178	0.140449	0.0617978	Down	0.0615	0.530032	0.2203	0.708458
c7.GSE27786_LIN_NEG_VS_NEUTROPHIL_DN	171	0.122807	0.0350877	Down	0.0615	0.530032	0.3878	0.708458
c5.GO_CELLULAR_RESPONSE_TO_INORGANIC_SUBSTANCE	121	0.107438	0.0330579	Down	0.0616	0.530032	0.3411	0.708458
regulation of NF-kappaB import into nucleus	23	0.26087	0.0434783	Down	0.0617	0.530032	0.1634	0.708458
c2.YAGI_AML_WITH_11Q23_REARRANGED	293	0.129693	0.0511945	Down	0.0617	0.530032	0.3244	0.708458
c5.GO_PROTEIN_HOMODIMERIZATION_ACTIVITY	545	0.126606	0.0440367	Down	0.0617	0.530032	0.4066	0.708458
c7.GSE42021_CD24HI_VS_CD24LOW_TREG_THYMUS_DN	154	0.116883	0.0324675	Down	0.0617	0.530032	0.2632	0.708458
c5.GO_CELLULAR_CHEMICAL_HOMEOSTASIS	390	0.110256	0.0615385	Down	0.0617	0.530032	0.3851	0.708458
beta-tubulin binding	27	0.148148	0	Down	0.0618	0.530032	0.3019	0.708458
c5.GO_COATED_MEMBRANE	80	0.1375	0.025	Down	0.0619	0.530032	0.4706	0.708458
c7.GSE17721_LPS_VS_GARDIQUIMOD_8H_BMDC_UP	168	0.130952	0.0297619	Down	0.0619	0.530032	0.3462	0.708458
c7.GSE3982_MAC_VS_BCELL_DN	163	0.116564	0.0490798	Down	0.0619	0.530032	0.367	0.708458
c5.GO_REGULATION_OF_ATP_METABOLIC_PROCESS	40	0.075	0.025	Down	0.0619	0.530032	0.4828	0.708458
c7.GSE27786_CD4_TCELL_VS_NKTCELL_UP	180	0.138889	0.0777778	Down	0.062	0.530032	0.1753	0.708458
c7.GSE43955_TH0_VS_TGFB_IL6_TH17_ACT_CD4_TCELL_30H_UP	137	0.138686	0.0437956	Down	0.062	0.530032	0.3561	0.708458
c5.GO_REGULATION_OF_RNA_SPLICING	88	0.227273	0.0113636	Down	0.0621	0.530032	0.1549	0.708458
c2.REACTOME_POST_TRANSLATIONAL_MODIFICATION_SYNTHESIS_OF_GPI_ANCHORED_PROTEINS	26	0.115385	0	Down	0.0621	0.530032	0.2482	0.708458
c5.GO_POSITIVE_REGULATION_OF_CHEMOKINE_PRODUCTION	28	0.214286	0.0714286	Down	0.0622	0.530032	0.0644	0.708458
c7.GSE17721_0.5H_VS_4H_GARDIQUIMOD_BMDC_DN	175	0.148571	0.0514286	Down	0.0622	0.530032	0.2423	0.708458
c7.GSE15659_CD45RA_NEG_CD4_TCELL_VS_NONSUPPRESSIVE_TCELL_DN	168	0.0833333	0.0238095	Down	0.0622	0.530032	0.589	0.71367
c2.REACTOME_FORMATION_OF_THE_HIV1_EARLY_ELONGATION_COMPLEX	29	0.310345	0	Down	0.0623	0.530032	0.1076	0.708458
c2.IVANOVA_HEMATOPOIESIS_MATURE_CELL	244	0.147541	0.0409836	Down	0.0623	0.530032	0.3526	0.708458
c7.GSE360_L_MAJOR_VS_B_MALAYI_HIGH_DOSE_MAC_UP	142	0.126761	0.0352113	Down	0.0623	0.530032	0.2745	0.708458
sperm-egg recognition	24	0.125	0.0416667	Down	0.0623	0.530032	0.1987	0.708458
c7.GSE36888_STAT5_AB_KNOCKIN_VS_WT_TCELL_IL2_TREATED_2H_DN	155	0.122581	0.0516129	Down	0.0623	0.530032	0.4273	0.708458
KEGG_ALANINE	27	0.111111	0	Down	0.0623	0.530032	0.5969	0.715587
IRS-mediated_signalling	63	0.15873	0.0634921	Down	0.0624	0.530032	0.1582	0.708458
c7.GSE6875_TCONV_VS_FOXP3_KO_TREG_DN	180	0.144444	0.0444444	Down	0.0624	0.530032	0.4257	0.708458
c7.GSE2770_UNTREATED_VS_IL4_TREATED_ACT_CD4_TCELL_6H_UP	160	0.1375	0.03125	Down	0.0624	0.530032	0.3845	0.708458
c7.GSE15930_STIM_VS_STIM_AND_IL-12_72H_CD8_T_CELL_UP	167	0.131737	0.0239521	Down	0.0624	0.530032	0.384	0.708458
c7.GSE34156_UNTREATED_VS_24H_NOD2_AND_TLR1_TLR2_LIGAND_TREATED_MONOCYTE_DN	113	0.123894	0.0530973	Down	0.0624	0.530032	0.2639	0.708458
c7.GSE33424_CD161_HIGH_VS_INT_CD8_TCELL_UP	166	0.120482	0.0481928	Down	0.0624	0.530032	0.3146	0.708458
c7.GSE3982_MAST_CELL_VS_DC_UP	167	0.0958084	0.0299401	Down	0.0624	0.530032	0.4801	0.708458
c2.REACTOME_SIGNALING_BY_ILS	78	0.205128	0.025641	Down	0.0625	0.530032	0.3357	0.708458
thiamine-containing compound metabolic process	58	0.189655	0.0862069	Down	0.0625	0.530032	0.1603	0.708458
c5.GO_REGULATION_OF_PROTEIN_TARGETING_TO_MITOCHONDRION	80	0.1625	0.05	Down	0.0625	0.530032	0.1787	0.708458
c7.GSE7852_THYMUS_VS_FAT_TCONV_DN	168	0.154762	0.047619	Down	0.0625	0.530032	0.228	0.708458
c2.FERREIRA_EWINGS_SARCOMA_UNSTABLE_VS_STABLE_DN	76	0.144737	0.0657895	Down	0.0625	0.530032	0.1482	0.708458
c5.GO_POSITIVE_REGULATION_OF_RESPONSE_TO_STIMULUS	1366	0.120791	0.0622255	Down	0.0626	0.530032	0.2673	0.708458
c7.GSE45365_HEALTHY_VS_MCMV_INFECTION_CD11B_DC_IFNAR_KO_UP	159	0.0943396	0.0377358	Down	0.0626	0.530032	0.4351	0.708458
thiamine biosynthetic process	54	0.185185	0.0740741	Down	0.0627	0.530032	0.1953	0.708458
c7.GSE29618_MONOCYTE_VS_PDC_DAY7_FLU_VACCINE_UP	153	0.169935	0.0522876	Down	0.0627	0.530032	0.2993	0.708458
c7.GSE3982_EOSINOPHIL_VS_NEUTROPHIL_UP	171	0.134503	0.0233918	Down	0.0627	0.530032	0.4225	0.708458
c7.GSE17812_WT_VS_THPOK_KO_MEMORY_CD8_TCELL_UP	163	0.0858896	0.0122699	Down	0.0627	0.530032	0.687	0.753354
c2.REACTOME_MYD88_MAL_CASCADE_INITIATED_ON_PLASMA_MEMBRANE	73	0.191781	0.0273973	Down	0.0628	0.530032	0.3788	0.708458
c5.GO_O_ACYLTRANSFERASE_ACTIVITY	37	0.135135	0.0540541	Down	0.0628	0.530032	0.1148	0.708458
c5.GO_LUMENAL_SIDE_OF_MEMBRANE	20	0.1	0.05	Down	0.0628	0.530032	0.1841	0.708458
c5.GO_POSITIVE_REGULATION_OF_INTERLEUKIN_8_PRODUCTION	22	0.181818	0.0454545	Down	0.0629	0.530032	0.1909	0.708458
clathrin adaptor complex	29	0.137931	0	Down	0.0629	0.530032	0.5438	0.708458
c7.GSE27092_WT_VS_HDAC7_PHOSPHO_DEFICIENT_CD8_TCELL_UP	140	0.1	0.05	Down	0.0629	0.530032	0.3844	0.708458
regulation of fibroblast proliferation	53	0.207547	0.0377358	Down	0.063	0.530032	0.1903	0.708458
increased_susceptibility_to_viral_infection_induced_morbiditymortality	12	0.25	0	Down	0.0631	0.530032	0.2487	0.708458
negative regulation of stress-activated protein kinase signaling cascade	25	0.24	0.04	Down	0.0631	0.530032	0.2063	0.708458
c7.GSE46025_WT_VS_FOXO1_KO_KLRG1_LOW_CD8_EFFECTOR_TCELL_UP	144	0.138889	0.0208333	Down	0.0631	0.530032	0.4753	0.708458
c7.GSE30083_SP2_VS_SP3_THYMOCYTE_DN	155	0.129032	0.0516129	Down	0.0631	0.530032	0.2862	0.708458
c7.GSE40685_NAIVE_CD4_TCELL_VS_TREG_UP	161	0.118012	0.0372671	Down	0.0631	0.530032	0.5438	0.708458
c5.GO_PROTEIN_LOCALIZATION	1591	0.116908	0.0345695	Down	0.0631	0.530032	0.4275	0.708458
c5.GO_NEGATIVE_REGULATION_OF_LIPID_BIOSYNTHETIC_PROCESS	35	0.2	0	Down	0.0632	0.530032	0.3109	0.708458
c5.GO_REGULATION_OF_REACTIVE_OXYGEN_SPECIES_METABOLIC_PROCESS	115	0.121739	0.026087	Down	0.0632	0.530032	0.3904	0.708458
RIP-mediated_NFkB_activation_via_ZBP1	17	0.294118	0	Down	0.0633	0.530032	0.3419	0.708458
c5.GO_NEGATIVE_REGULATION_OF_STRIATED_MUSCLE_CELL_DIFFERENTIATION	18	0.222222	0	Down	0.0633	0.530032	0.2104	0.708458
c7.GSE1448_CTRL_VS_ANTI_VBETA5_DP_THYMOCYTE_DN	163	0.153374	0.0306748	Down	0.0633	0.530032	0.3876	0.708458
abnormal_thymus_size	178	0.151685	0.0449438	Down	0.0633	0.530032	0.3365	0.708458
c5.GO_REGULATION_OF_PRODUCTION_OF_MOLECULAR_MEDIATOR_OF_IMMUNE_RESPONSE	62	0.193548	0.0322581	Down	0.0634	0.530032	0.1033	0.708458
c7.GSE17721_0.5H_VS_24H_GARDIQUIMOD_BMDC_DN	175	0.177143	0.0342857	Down	0.0634	0.530032	0.2351	0.708458
c7.GSE22432_MULTIPOTENT_PROGENITOR_VS_CDC_UP	154	0.136364	0.038961	Down	0.0634	0.530032	0.2788	0.708458
c2.RAY_TUMORIGENESIS_BY_ERBB2_CDC25A_DN	133	0.135338	0.0526316	Down	0.0634	0.530032	0.3456	0.708458
ZBP1(DAI)_mediated_induction_of_type_I_IFNs	20	0.3	0	Down	0.0635	0.530032	0.3556	0.708458
kegg_Toll-like_receptor_signaling_pathway	60	0.216667	0.05	Down	0.0635	0.530032	0.2367	0.708458
regulation of defense response to virus	48	0.166667	0.0208333	Down	0.0635	0.530032	0.2944	0.708458
regulation of mitochondrion organization	71	0.140845	0	Down	0.0635	0.530032	0.3578	0.708458
c7.GSE16385_ROSIGLITAZONE_VS_UNTREATED_IFNG_TNF_STIM_MACROPHAGE_UP	146	0.10274	0.0410959	Down	0.0635	0.530032	0.4489	0.708458
c2.RASHI_RESPONSE_TO_IONIZING_RADIATION_4	51	0.176471	0.0588235	Down	0.0636	0.530032	0.1962	0.708458
c5.GO_POSITIVE_REGULATION_OF_JUN_KINASE_ACTIVITY	48	0.125	0.0416667	Down	0.0636	0.530032	0.3003	0.708458
c7.GSE43955_1H_VS_60H_ACT_CD4_TCELL_WITH_TGFB_IL6_UP	169	0.118343	0.0177515	Down	0.0636	0.530032	0.4413	0.708458
atc.level3-new_ANTITREMATODALS	115	0.0869565	0.0521739	Down	0.0636	0.530032	0.5709	0.709571
c7.GSE41176_WT_VS_TAK1_KO_ANTI_IGM_STIM_BCELL_3H_UP	147	0.0748299	0.0612245	Down	0.0636	0.530032	0.3886	0.708458
myc_pathway	25	0.28	0	Down	0.0637	0.530032	0.1615	0.708458
c2.YANG_BREAST_CANCER_ESR1_DN	23	0	0.26087	Up	0.0637	0.530032	0.1529	0.708458
c4.GNF2_S100A4	24	0.208333	0.0416667	Down	0.0637	0.530032	0.1517	0.708458
c5.GO_REGULATION_OF_PROTEIN_MODIFICATION_BY_SMALL_PROTEIN_CONJUGATION_OR_REMOVAL	257	0.14786	0.0077821	Down	0.0637	0.530032	0.3684	0.708458
c7.GSE15324_NAIVE_VS_ACTIVATED_ELF4_KO_CD8_TCELL_DN	175	0.142857	0.0514286	Down	0.0637	0.530032	0.3321	0.708458
c5.GO_NEGATIVE_REGULATION_OF_NEURON_APOPTOTIC_PROCESS	119	0.117647	0.0504202	Down	0.0637	0.530032	0.3558	0.708458
c7.GSE17721_CTRL_VS_PAM3CSK4_6H_BMDC_UP	173	0.17341	0.0289017	Down	0.0638	0.530032	0.2898	0.708458
c7.GSE3982_CTRL_VS_IGE_STIM_MAST_CELL_DN	164	0.128049	0.0365854	Down	0.0638	0.530032	0.4191	0.708458
c7.GSE3400_UNTREATED_VS_IFNB_TREATED_MEF_DN	114	0.122807	0.0701754	Down	0.0638	0.530032	0.3809	0.708458
c7.GSE16385_UNTREATED_VS_12H_ROSIGLITAZONE_IL4_TREATED_MACROPHAGE_UP	182	0.131868	0.0274725	Down	0.0639	0.530032	0.3598	0.708458
c7.GSE3982_MAC_VS_EFF_MEMORY_CD4_TCELL_UP	179	0.0837989	0.0223464	Down	0.0639	0.530032	0.4609	0.708458
abnormal_grip_strength	78	0.166667	0.025641	Down	0.064	0.530032	0.3722	0.708458
c5.GO_AUTOPHAGOSOME_ORGANIZATION	39	0.128205	0.025641	Down	0.064	0.530032	0.2663	0.708458
c7.GSE27786_NKCELL_VS_MONO_MAC_DN	148	0.0878378	0.0405405	Down	0.064	0.530032	0.6936	0.757222
KEGG_HERPES_SIMPLEX_INFECTION	130	0.176923	0.0230769	Down	0.0641	0.530032	0.3868	0.708458
c2.MARTINEZ_RB1_AND_TP53_TARGETS_UP	479	0.125261	0.0313152	Down	0.0641	0.530032	0.375	0.708458
c2.MATZUK_CENTRAL_FOR_FEMALE_FERTILITY	16	0	0.125	Up	0.0641	0.530032	0.2553	0.708458
c2.VALK_AML_CLUSTER_4	21	0.238095	0	Down	0.0643	0.530032	0.1192	0.708458
c5.GO_IDENTICAL_PROTEIN_BINDING	954	0.116352	0.0429769	Down	0.0643	0.530032	0.413	0.708458
c7.GSE27786_CD4_TCELL_VS_NKTCELL_DN	166	0.108434	0.0662651	Down	0.0643	0.530032	0.2359	0.708458
lipoprotein biosynthetic process	54	0.0925926	0	Down	0.0643	0.530032	0.4336	0.708458
c2.REACTOME_TRANSPORT_OF_VITAMINS_NUCLEOSIDES_AND_RELATED_MOLECULES	22	0.181818	0.0454545	Down	0.0644	0.530032	0.1428	0.708458
c5.GO_LIPOPROTEIN_BIOSYNTHETIC_PROCESS	74	0.135135	0.0135135	Down	0.0645	0.530032	0.3874	0.708458
c7.GSE42724_MEMORY_BCELL_VS_PLASMABLAST_DN	189	0.132275	0.0582011	Down	0.0645	0.530032	0.2232	0.708458
c7.GSE22886_IGA_VS_IGM_MEMORY_BCELL_DN	152	0.118421	0.0460526	Down	0.0645	0.530032	0.364	0.708458
c7.GSE22935_UNSTIM_VS_12H_MBOVIS_BCG_STIM_MACROPHAGE_UP	192	0.114583	0.0208333	Down	0.0645	0.530032	0.3735	0.708458
c5.GO_REGULATION_OF_NUCLEOSIDE_METABOLIC_PROCESS	40	0.075	0.025	Down	0.0645	0.530032	0.487	0.708458
positive regulation of T cell mediated immunity	21	0.238095	0	Down	0.0646	0.530032	0.1651	0.708458
thiamine-containing compound biosynthetic process	54	0.185185	0.0740741	Down	0.0646	0.530032	0.195	0.708458
c5.GO_REGULATION_OF_RESPONSE_TO_CYTOKINE_STIMULUS	105	0.171429	0.0190476	Down	0.0646	0.530032	0.3241	0.708458
c7.GSE22589_HEALTHY_VS_HIV_AND_SIV_INFECTED_DC_DN	180	0.161111	0.0388889	Down	0.0646	0.530032	0.3192	0.708458
c7.GSE42724_NAIVE_VS_MEMORY_BCELL_UP	153	0.143791	0.0588235	Down	0.0646	0.530032	0.2017	0.708458
thiamine metabolic process	57	0.192982	0.0877193	Down	0.0647	0.530032	0.1459	0.708458
abnormal_B_cell_morphology	283	0.123675	0.0530035	Down	0.0647	0.530032	0.3694	0.708458
c7.GSE43955_TH0_VS_TGFB_IL6_TH17_ACT_CD4_TCELL_4H_DN	160	0.11875	0.01875	Down	0.0647	0.530032	0.4307	0.708458
c2.KEGG_ALANINE_ASPARTATE_AND_GLUTAMATE_METABOLISM	27	0.111111	0	Down	0.0647	0.530032	0.597	0.715587
c7.GSE39556_UNTREATED_VS_3H_POLYIC_INJ_MOUSE_CD8A_DC_UP	149	0.0872483	0.0469799	Down	0.0647	0.530032	0.632	0.726429
c5.GO_REGULATION_OF_MRNA_METABOLIC_PROCESS	109	0.220183	0.0183486	Down	0.0648	0.530032	0.171	0.708458
c7.GSE15139_GMCSF_TREATED_VS_UNTREATED_NEUTROPHILS_UP	172	0.133721	0.0406977	Down	0.0648	0.530032	0.306	0.708458
c7.GSE17186_CD21LOW_VS_CD21HIGH_TRANSITIONAL_BCELL_CORD_BLOOD_DN	170	0.117647	0.0411765	Down	0.0648	0.530032	0.3698	0.708458
c7.GSE32533_MIR17_KO_VS_MIR17_OVEREXPRESS_ACT_CD4_TCELL_DN	138	0.115942	0.0434783	Down	0.0648	0.530032	0.5644	0.709258
c2.LIM_MAMMARY_LUMINAL_PROGENITOR_UP	26	0.115385	0.0384615	Down	0.0648	0.530032	0.6815	0.750706
maternal placenta development	23	0.0869565	0	Down	0.0648	0.530032	0.2729	0.708458
c5.GO_TOLL_LIKE_RECEPTOR_SIGNALING_PATHWAY	61	0.229508	0.0655738	Down	0.0649	0.530032	0.0943	0.708458
c4.MODULE_154	33	0.151515	0.030303	Down	0.0649	0.530032	0.3793	0.708458
c7.GSE2128_CTRL_VS_MIMETOPE_NEGATIVE_SELECTION_DP_THYMOCYTE_C57BL6_DN	175	0.142857	0.0457143	Down	0.0649	0.530032	0.318	0.708458
c7.GSE16522_MEMORY_VS_NAIVE_ANTI_CD3CD28_STIM_CD8_TCELL_UP	174	0.109195	0.0402299	Down	0.0649	0.530032	0.3381	0.708458
c2.MAGRANGEAS_MULTIPLE_MYELOMA_IGLL_VS_IGLK_UP	33	0.0606061	0.0606061	Down	0.0649	0.530032	0.6497	0.735042
c2.SANA_TNF_SIGNALING_DN	71	0.169014	0.028169	Down	0.065	0.530032	0.3072	0.708458
c7.GSE17721_0.5H_VS_24H_PAM3CSK4_BMDC_UP	171	0.163743	0.0175439	Down	0.065	0.530032	0.2019	0.708458
c4.GCM_SMARCD1	71	0.140845	0.028169	Down	0.065	0.530032	0.4822	0.708458
c7.GSE17721_CTRL_VS_POLYIC_6H_BMDC_DN	153	0.137255	0.0588235	Down	0.065	0.530032	0.2379	0.708458
c4.MODULE_491	69	0.0869565	0.0289855	Down	0.065	0.530032	0.4646	0.708458
c5.GO_PATTERN_RECOGNITION_RECEPTOR_SIGNALING_PATHWAY	75	0.226667	0.0666667	Down	0.0651	0.530032	0.1188	0.708458
c2.REACTOME_NOD1_2_SIGNALING_PATHWAY	25	0.2	0.04	Down	0.0651	0.530032	0.3233	0.708458
c7.GSE2405_HEAT_KILLED_LYSATE_VS_LIVE_A_PHAGOCYTOPHILUM_STIM_NEUTROPHIL_9H_DN	153	0.176471	0.0392157	Down	0.0651	0.530032	0.3127	0.708458
KEGG_TNF_SIGNALING_PATHWAY	84	0.154762	0.0238095	Down	0.0651	0.530032	0.4176	0.708458
c7.GSE29949_CD8_NEG_DC_SPLEEN_VS_CD8_POS_DC_SPLEEN_DN	148	0.182432	0.0608108	Down	0.0652	0.530032	0.1568	0.708458
c7.GSE5455_HEALTHY_VS_TUMOR_BEARING_MOUSE_SPLEEN_MONOCYTE_UP	149	0.147651	0.0469799	Down	0.0652	0.530032	0.3603	0.708458
c5.GO_POSITIVE_REGULATION_OF_CATABOLIC_PROCESS	354	0.138418	0.0141243	Down	0.0652	0.530032	0.4212	0.708458
c5.GO_ALPHA_TUBULIN_BINDING	23	0.130435	0	Down	0.0652	0.530032	0.3144	0.708458
il2_pi3kpathway	29	0.103448	0	Down	0.0652	0.530032	0.3882	0.708458
c5.GO_REGULATION_OF_FEEDING_BEHAVIOR	15	0.2	0.0666667	Down	0.0653	0.530032	0.171	0.708458
c5.GO_REGULATION_OF_VIRAL_GENOME_REPLICATION	61	0.131148	0.0163934	Down	0.0653	0.530032	0.3265	0.708458
c7.GSE45365_NK_CELL_VS_CD8_TCELL_MCMV_INFECTION_DN	156	0.128205	0.0576923	Down	0.0653	0.530032	0.2091	0.708458
c7.GSE37301_HEMATOPOIETIC_STEM_CELL_VS_LYMPHOID_PRIMED_MPP_UP	161	0.111801	0.0372671	Down	0.0653	0.530032	0.5404	0.708458
c5.GO_POSITIVE_REGULATION_OF_NF_KAPPAB_TRANSCRIPTION_FACTOR_ACTIVITY	102	0.186275	0.0392157	Down	0.0654	0.530032	0.1682	0.708458
c5.GO_POSITIVE_REGULATION_OF_INTRACELLULAR_PROTEIN_TRANSPORT	206	0.150485	0.0533981	Down	0.0654	0.530032	0.2417	0.708458
c7.GSE3982_EOSINOPHIL_VS_NKCELL_DN	162	0.135802	0.0185185	Down	0.0654	0.530032	0.4393	0.708458
regulation of organ formation	21	0.333333	0.047619	Down	0.0655	0.530032	0.046	0.708458
c7.GSE3982_BCELL_VS_TH2_UP	147	0.122449	0.0544218	Down	0.0655	0.530032	0.4764	0.708458
c7.GSE21546_WT_VS_ELK1_KO_DP_THYMOCYTES_UP	169	0.118343	0.0591716	Down	0.0655	0.530032	0.3291	0.708458
c7.GSE3982_NEUTROPHIL_VS_CENT_MEMORY_CD4_TCELL_UP	160	0.175	0.0375	Down	0.0656	0.530032	0.2619	0.708458
c7.GSE411_UNSTIM_VS_100MIN_IL6_STIM_MACROPHAGE_UP	160	0.1625	0.0375	Down	0.0656	0.530032	0.2681	0.708458
KEGG_HEPATITIS_B	121	0.157025	0.00826446	Down	0.0657	0.530032	0.4363	0.708458
c7.GSE17721_LPS_VS_CPG_16H_BMDC_DN	161	0.130435	0.0310559	Down	0.0657	0.530032	0.3452	0.708458
c2.YAGI_AML_RELAPSE_PROGNOSIS	33	0.212121	0	Down	0.0658	0.530032	0.25	0.708458
binding	110	0.154545	0.0454545	Down	0.0658	0.530032	0.3694	0.708458
c7.GSE6674_PL2_3_VS_ANTI_IGM_AND_CPG_STIM_BCELL_DN	174	0.137931	0.0344828	Down	0.0658	0.530032	0.2332	0.708458
fatty acid transport	32	0.125	0.0625	Down	0.0658	0.530032	0.3402	0.708458
c5.GO_MOLECULAR_FUNCTION_REGULATOR	1046	0.0994264	0.0544933	Down	0.0658	0.530032	0.3847	0.708458
c5.GO_SCHWANN_CELL_DEVELOPMENT	22	0.0909091	0.0454545	Down	0.0658	0.530032	0.2299	0.708458
c5.GO_POSITIVE_REGULATION_OF_COLLAGEN_METABOLIC_PROCESS	14	0	0.214286	Up	0.0659	0.530032	0.3221	0.708458
c7.GSE32901_NAIVE_VS_TH17_ENRICHED_CD4_TCELL_DN	151	0.119205	0.0397351	Down	0.0659	0.530032	0.4351	0.708458
c4.GNF2_ICAM3	26	0.192308	0	Down	0.066	0.530032	0.2757	0.708458
c7.GSE46606_IRF4_KO_VS_WT_CD40L_IL2_IL5_3DAY_STIMULATED_BCELL_DN	154	0.162338	0.0519481	Down	0.066	0.530032	0.2188	0.708458
c2.LEE_CALORIE_RESTRICTION_MUSCLE_UP	32	0.15625	0.03125	Down	0.066	0.530032	0.205	0.708458
c5.GO_VIRAL_BUDDING	22	0.136364	0	Down	0.066	0.530032	0.2884	0.708458
c7.GSE22140_HEALTHY_VS_ARTHRITIC_GERMFREE_MOUSE_CD4_TCELL_UP	171	0.181287	0.0175439	Down	0.0661	0.530032	0.3185	0.708458
c7.GSE43955_TH0_VS_TGFB_IL6_TH17_ACT_CD4_TCELL_42H_UP	174	0.137931	0.00574713	Down	0.0661	0.530032	0.5827	0.712555
decreased_IgA_level	22	0.136364	0.0454545	Down	0.0661	0.530032	0.3451	0.708458
decreased_CD4-positive_T_cell_number	71	0.126761	0.056338	Down	0.0661	0.530032	0.3728	0.708458
c5.GO_REGULATION_OF_GLIAL_CELL_PROLIFERATION	18	0.111111	0.0555556	Down	0.0661	0.530032	0.4806	0.708458
c4.GNF2_CD48	20	0.2	0.05	Down	0.0662	0.530032	0.0658	0.708458
c5.GO_MULTI_ORGANISM_MEMBRANE_BUDDING	22	0.136364	0	Down	0.0662	0.530032	0.2785	0.708458
c7.GSE37533_UNTREATED_VS_PIOGLIZATONE_TREATED_CD4_TCELL_PPARG1_AND_FOXP3_TRASDUCED_DN	171	0.116959	0.0175439	Down	0.0662	0.530032	0.5107	0.708458
KEGG_TOXOPLASMOSIS	82	0.158537	0.0243902	Down	0.0663	0.530032	0.237	0.708458
c7.GSE17721_CTRL_VS_GARDIQUIMOD_6H_BMDC_DN	167	0.149701	0.0419162	Down	0.0663	0.530032	0.2586	0.708458
c5.GO_VESICLE_MEMBRANE	417	0.127098	0.0455635	Down	0.0663	0.530032	0.3404	0.708458
c7.GSE22886_NAIVE_CD8_TCELL_VS_NKCELL_UP	154	0.123377	0.038961	Down	0.0663	0.530032	0.3781	0.708458
c7.GSE33425_CD8_ALPHAALPHA_VS_ALPHABETA_CD161_HIGH_TCELL_UP	158	0.107595	0.0253165	Down	0.0663	0.530032	0.5336	0.708458
c7.GSE9946_IMMATURE_VS_LISTERIA_INF_MATURE_DC_UP	92	0.0978261	0.076087	Down	0.0663	0.530032	0.2672	0.708458
formation of primary germ layer	55	0.181818	0.0545455	Down	0.0664	0.530032	0.1356	0.708458
sulfurtransferase activity	61	0.180328	0.0655738	Down	0.0664	0.530032	0.2045	0.708458
c7.GSE7348_UNSTIM_VS_TOLERIZED_AND_LPS_STIM_MACROPHAGE_UP	155	0.116129	0.0387097	Down	0.0665	0.530032	0.4257	0.708458
c7.GSE1448_ANTI_VALPHA2_VS_VBETA5_DP_THYMOCYTE_UP	176	0.136364	0.0511364	Down	0.0666	0.530032	0.4065	0.708458
G-protein beta/gamma-subunit complex binding	16	0.125	0.0625	Down	0.0666	0.530032	0.2192	0.708458
c7.GSE21927_SPLEEN_MONOCYTE_VS_GMCSF_GCSF_BONE_MARROW_DN	157	0.0955414	0.0382166	Down	0.0666	0.530032	0.4005	0.708458
regulation of ATPase activity	20	0.25	0	Down	0.0667	0.530032	0.4048	0.708458
c7.GSE18893_TCONV_VS_TREG_24H_TNF_STIM_DN	172	0.145349	0.0465116	Down	0.0667	0.530032	0.2839	0.708458
c2.GAUSSMANN_MLL_AF4_FUSION_TARGETS_A_DN	74	0.121622	0.0540541	Down	0.0667	0.530032	0.459	0.708458
c2.YOSHIOKA_LIVER_CANCER_EARLY_RECURRENCE_DN	45	0.0888889	0.0222222	Down	0.0667	0.530032	0.2795	0.708458
c2.REACTOME_MRNA_CAPPING	29	0.275862	0	Down	0.0668	0.530032	0.1293	0.708458
BIOCARTA_CSK_PATHWAY	11	0.181818	0	Down	0.0668	0.530032	0.1293	0.708458
c2.GRADE_COLON_AND_RECTAL_CANCER_DN	82	0.134146	0.0487805	Down	0.0668	0.530032	0.3636	0.708458
transition metal ion homeostasis	96	0.114583	0.0104167	Down	0.0668	0.530032	0.27	0.708458
c5.GO_REGULATION_OF_MEIOTIC_NUCLEAR_DIVISION	20	0.2	0	Down	0.0669	0.530032	0.1551	0.708458
c7.GSE17721_POLYIC_VS_GARDIQUIMOD_2H_BMDC_UP	174	0.132184	0.0517241	Down	0.0669	0.530032	0.3364	0.708458
c7.GSE16385_UNTREATED_VS_12H_IL4_TREATED_MACROPHAGE_UP	149	0.100671	0.0604027	Down	0.0669	0.530032	0.4614	0.708458
MyD88_cascade_initiated_on_plasma_membrane	73	0.191781	0.0273973	Down	0.067	0.530032	0.3521	0.708458
abnormal_follicular_B_cell_morphology	28	0.178571	0	Down	0.067	0.530032	0.4056	0.708458
c4.MODULE_521	23	0.173913	0	Down	0.067	0.530032	0.3364	0.708458
c7.GSE41867_LCMV_ARMSTRONG_VS_CLONE13_DAY8_EFFECTOR_CD8_TCELL_DN	178	0.162921	0.0280899	Down	0.067	0.530032	0.3071	0.708458
c7.GSE19772_HCMV_INFL_VS_HCMV_INF_MONOCYTES_AND_PI3K_INHIBITION_DN	171	0.146199	0.0292398	Down	0.067	0.530032	0.4392	0.708458
c7.GSE17721_4_VS_24H_CPG_BMDC_DN	180	0.144444	0.0166667	Down	0.0672	0.530032	0.4605	0.708458
pyrimidine-containing compound metabolic process	116	0.12931	0.0603448	Down	0.0672	0.530032	0.3502	0.708458
c5.GO_LIPID_PARTICLE	49	0.163265	0	Down	0.0673	0.530032	0.2499	0.708458
c7.GSE11884_WT_VS_FURIN_KO_NAIVE_CD4_TCELL_DN	91	0.0989011	0.021978	Down	0.0673	0.530032	0.692	0.756112
c5.GO_PEPTIDE_ANTIGEN_BINDING	16	0.25	0.0625	Down	0.0674	0.530032	0.0267	0.708458
Association_of_TriC	29	0.172414	0	Down	0.0674	0.530032	0.2193	0.708458
c7.GSE13484_12H_UNSTIM_VS_YF17D_VACCINE_STIM_PBMC_UP	171	0.146199	0.0292398	Down	0.0674	0.530032	0.3863	0.708458
c5.GO_REGULATION_OF_GLUCONEOGENESIS	26	0.0384615	0	Down	0.0674	0.530032	0.774	0.809589
positive regulation of leukocyte differentiation	54	0.185185	0.0740741	Down	0.0675	0.530032	0.1942	0.708458
c7.GSE360_L_MAJOR_VS_B_MALAYI_LOW_DOSE_DC_UP	155	0.129032	0.0322581	Down	0.0675	0.530032	0.4956	0.708458
c5.GO_NEGATIVE_REGULATION_OF_PROTEIN_MODIFICATION_PROCESS	551	0.117967	0.0290381	Down	0.0675	0.530032	0.4391	0.708458
Toll_Like_Receptor_5_(TLR5)_Cascade	73	0.191781	0.0273973	Down	0.0676	0.530032	0.3518	0.708458
protein processing	83	0.156627	0.0361446	Down	0.0676	0.530032	0.3288	0.708458
c7.GSE7460_TREG_VS_TCONV_ACT_UP	162	0.123457	0.0493827	Down	0.0676	0.530032	0.3712	0.708458
c2.BRUINS_UVC_RESPONSE_LATE	991	0.118063	0.0292634	Down	0.0676	0.530032	0.4088	0.708458
c7.GSE360_CTRL_VS_L_MAJOR_MAC_DN	162	0.0864198	0.037037	Down	0.0676	0.530032	0.5556	0.708709
c7.GSE24634_TREG_VS_TCONV_POST_DAY3_IL4_CONVERSION_DN	158	0.164557	0.0506329	Down	0.0677	0.530032	0.0932	0.708458
c5.GO_POSITIVE_REGULATION_OF_PROTEIN_CATABOLIC_PROCESS	240	0.158333	0.0125	Down	0.0677	0.530032	0.3751	0.708458
c7.GSE12963_UNINF_VS_ENV_AND_NEF_DEFICIENT_HIV1_INF_CD4_TCELL_UP	108	0.157407	0.0277778	Down	0.0677	0.530032	0.2759	0.708458
c7.GSE17974_0H_VS_6H_IN_VITRO_ACT_CD4_TCELL_UP	147	0.115646	0.0340136	Down	0.0677	0.530032	0.5974	0.715587
c2.JIANG_AGING_CEREBRAL_CORTEX_UP	35	0.171429	0.0571429	Down	0.0678	0.530032	0.2076	0.708458
c7.GSE17721_PAM3CSK4_VS_CPG_6H_BMDC_DN	161	0.130435	0.0248447	Down	0.0678	0.530032	0.4159	0.708458
c7.GSE4142_GC_BCELL_VS_MEMORY_BCELL_DN	170	0.1	0.0529412	Down	0.0678	0.530032	0.3796	0.708458
c7.GSE3982_BCELL_VS_EFF_MEMORY_CD4_TCELL_UP	169	0.0946746	0.035503	Down	0.0678	0.530032	0.4776	0.708458
c2.BONOME_OVARIAN_CANCER_POOR_SURVIVAL_DN	19	0.263158	0.0526316	Down	0.0679	0.530032	0.1653	0.708458
kegg_Inflammatory_bowel_disease_(IBD)	23	0.217391	0.0434783	Down	0.0679	0.530032	0.1709	0.708458
c5.GO_UBIQUITIN_LIKE_PROTEIN_LIGASE_BINDING	246	0.154472	0.0162602	Down	0.0679	0.530032	0.241	0.708458
TRAF6_mediated_induction_of_NFkB_and_MAP_kinases_upon_TLR7	73	0.191781	0.0273973	Down	0.068	0.530032	0.3564	0.708458
c7.GSE19374_UNINF_VS_LISTERIA_INFECTED_MACROPHAGE_DN	153	0.130719	0.0457516	Down	0.068	0.530032	0.1883	0.708458
c7.GSE36888_UNTREATED_VS_IL2_TREATED_TCELL_17H_DN	136	0.0808824	0.0294118	Down	0.068	0.530032	0.6777	0.748366
c2.KOHOUTEK_CCNT1_TARGETS	36	0.166667	0	Down	0.0681	0.530032	0.4476	0.708458
c7.GSE40274_HELIOS_VS_FOXP3_AND_HELIOS_TRANSDUCED_ACTIVATED_CD4_TCELL_UP	162	0.160494	0.0679012	Down	0.0681	0.530032	0.225	0.708458
c7.GSE360_T_GONDII_VS_B_MALAYI_HIGH_DOSE_MAC_DN	165	0.151515	0.0666667	Down	0.0681	0.530032	0.4086	0.708458
c5.GO_REGULATION_OF_LIPID_METABOLIC_PROCESS	197	0.126904	0.0406091	Down	0.0681	0.530032	0.4032	0.708458
c7.GSE27786_LSK_VS_NKTCELL_DN	163	0.110429	0.0245399	Down	0.0681	0.530032	0.4306	0.708458
Signaling_by_Interleukins	81	0.197531	0.0246914	Down	0.0682	0.530032	0.3262	0.708458
c2.GRAHAM_CML_QUIESCENT_VS_CML_DIVIDING_UP	13	0.153846	0	Down	0.0682	0.530032	0.3818	0.708458
c2.PID_IL2_PI3K_PATHWAY	28	0.107143	0	Down	0.0682	0.530032	0.3571	0.708458
atc.level3-new_IMMUNOSUPPRESSANTS	152	0.0986842	0.0460526	Down	0.0682	0.530032	0.4329	0.708458
phosphatidylinositol biosynthetic process	83	0.0963855	0.0361446	Down	0.0682	0.530032	0.4856	0.708458
regulation of intracellular pH	23	0.304348	0	Down	0.0683	0.530032	0.1268	0.708458
c5.GO_CELL_ACTIVATION_INVOLVED_IN_IMMUNE_RESPONSE	74	0.162162	0.0810811	Down	0.0683	0.530032	0.2259	0.708458
T cell receptor signaling pathway	53	0.150943	0	Down	0.0683	0.530032	0.417	0.708458
c2.LASTOWSKA_NEUROBLASTOMA_COPY_NUMBER_DN	741	0.122807	0.0418354	Down	0.0683	0.530032	0.4449	0.708458
c7.GSE2585_THYMIC_DC_VS_THYMIC_MACROPHAGE_DN	157	0.089172	0.0254777	Down	0.0683	0.530032	0.4067	0.708458
c7.GSE39382_IL3_VS_IL3_IL33_TREATED_MAST_CELL_DN	166	0.0662651	0.0301205	Down	0.0683	0.530032	0.5157	0.708458
c2.NIKOLSKY_BREAST_CANCER_8P12_P11_AMPLICON	41	0.146341	0.0731707	Down	0.0684	0.530032	0.3429	0.708458
c2.LINSLEY_MIR16_TARGETS	195	0.14359	0.025641	Down	0.0684	0.530032	0.3264	0.708458
intracellular receptor signaling pathway	151	0.13245	0.0529801	Down	0.0684	0.530032	0.2772	0.708458
c7.GSE4984_UNTREATED_VS_LPS_TREATED_DC_UP	124	0.112903	0.0403226	Down	0.0684	0.530032	0.4762	0.708458
c7.GSE360_CTRL_VS_M_TUBERCULOSIS_DC_DN	140	0.164286	0.0785714	Down	0.0685	0.530032	0.1865	0.708458
c2.SHEDDEN_LUNG_CANCER_GOOD_SURVIVAL_A5	59	0.118644	0.0169492	Down	0.0685	0.530032	0.2912	0.708458
membrane lipid catabolic process	17	0.235294	0	Down	0.0686	0.530032	0.209	0.708458
c7.GSE339_CD8POS_VS_CD4CD8DN_DC_IN_CULTURE_UP	168	0.196429	0.0178571	Down	0.0686	0.530032	0.2748	0.708458
c7.GSE9650_EXHAUSTED_VS_MEMORY_CD8_TCELL_DN	175	0.188571	0	Down	0.0686	0.530032	0.2295	0.708458
c7.GSE21546_WT_VS_SAP1A_KO_ANTI_CD3_STIM_DP_THYMOCYTES_UP	150	0.18	0.0466667	Down	0.0686	0.530032	0.167	0.708458
c7.GSE3982_NEUTROPHIL_VS_NKCELL_DN	170	0.129412	0.0352941	Down	0.0686	0.530032	0.3949	0.708458
c2.NUYTTEN_NIPP1_TARGETS_UP	660	0.110606	0.0484848	Down	0.0686	0.530032	0.5403	0.708458
c5.GO_REGULATION_OF_FATTY_ACID_METABOLIC_PROCESS	58	0.155172	0.0172414	Down	0.0687	0.530032	0.6099	0.719462
kegg_Tight_junction	104	0.144231	0.0673077	Down	0.0687	0.530032	0.2247	0.708458
c2.LI_CISPLATIN_RESISTANCE_DN	22	0	0.136364	Up	0.0687	0.530032	0.4831	0.708458
c7.GSE33425_CD161_INT_VS_NEG_CD8_TCELL_DN	167	0.113772	0.0299401	Down	0.0687	0.530032	0.3396	0.708458
c7.GSE17721_LPS_VS_GARDIQUIMOD_16H_BMDC_DN	166	0.108434	0.0301205	Down	0.0687	0.530032	0.4171	0.708458
c5.GO_EPITHELIAL_STRUCTURE_MAINTENANCE	14	0.214286	0	Down	0.0688	0.530032	0.3079	0.708458
c7.GSE37301_PRO_BCELL_VS_GRANULOCYTE_MONOCYTE_PROGENITOR_DN	153	0.156863	0.0718954	Down	0.0688	0.530032	0.2132	0.708458
c7.GSE37605_C57BL6_VS_NOD_FOXP3_FUSION_GFP_TCONV_DN	166	0.150602	0.0301205	Down	0.0688	0.530032	0.344	0.708458
c2.BAELDE_DIABETIC_NEPHROPATHY_DN	400	0.125	0.0475	Down	0.0688	0.530032	0.3437	0.708458
c7.GSE28737_WT_VS_BCL6_HET_MARGINAL_ZONE_BCELL_DN	157	0.121019	0.0573248	Down	0.0688	0.530032	0.3157	0.708458
c7.GSE16385_UNTREATED_VS_12H_IL4_TREATED_MACROPHAGE_DN	153	0.111111	0.0261438	Down	0.0688	0.530032	0.386	0.708458
phosphatidylinositol metabolic process	109	0.110092	0.0733945	Down	0.0688	0.530032	0.2848	0.708458
c7.GSE15930_STIM_VS_STIM_AND_TRICHOSTATINA_24H_CD8_T_CELL_DN	176	0.119318	0.0340909	Down	0.0689	0.530032	0.2982	0.708458
c7.GSE14308_TH2_VS_NATURAL_TREG_DN	164	0.109756	0.0487805	Down	0.0689	0.530032	0.3248	0.708458
c2.PEDRIOLI_MIR31_TARGETS_DN	306	0.101307	0.0620915	Down	0.0689	0.530032	0.3371	0.708458
c7.GSE26343_WT_VS_NFAT5_KO_MACROPHAGE_DN	158	0.101266	0.0316456	Down	0.0689	0.530032	0.3196	0.708458
c7.GSE17721_CPG_VS_GARDIQUIMOD_8H_BMDC_DN	172	0.156977	0.0697674	Down	0.069	0.530032	0.2897	0.708458
c7.GSE36888_STAT5_AB_KNOCKIN_VS_WT_TCELL_IL2_TREATED_17H_UP	171	0.152047	0.0409357	Down	0.069	0.530032	0.3117	0.708458
c7.GSE37301_COMMON_LYMPHOID_PROGENITOR_VS_CD4_TCELL_UP	162	0.148148	0.00617284	Down	0.069	0.530032	0.3621	0.708458
c7.GSE13411_IGM_VS_SWITCHED_MEMORY_BCELL_DN	168	0.142857	0.0654762	Down	0.069	0.530032	0.2013	0.708458
c7.GSE24142_DN2_VS_DN3_THYMOCYTE_FETAL_DN	157	0.089172	0.044586	Down	0.069	0.530032	0.4081	0.708458
c2.MARKS_HDAC_TARGETS_UP	20	0.2	0	Down	0.0691	0.530032	0.265	0.708458
c5.GO_PURINE_CONTAINING_COMPOUND_CATABOLIC_PROCESS	44	0.113636	0.0681818	Down	0.0691	0.530032	0.215	0.708458
c7.GSE21927_GMCSF_IL6_VS_GMCSF_GCSF_TREATED_BONE_MARROW_UP	121	0.0991736	0.0495868	Down	0.0691	0.530032	0.3918	0.708458
atc.level3-new_OTHER_ANTINEOPLASTIC_AGENTS	479	0.0960334	0.0626305	Down	0.0691	0.530032	0.4451	0.708458
KEGG_FC_GAMMA_R-MEDIATED_PHAGOCYTOSIS	70	0.2	0	Down	0.0692	0.530032	0.4005	0.708458
c2.MUNSHI_MULTIPLE_MYELOMA_UP	71	0.169014	0.028169	Down	0.0692	0.530032	0.2096	0.708458
c7.GSE43955_TH0_VS_TGFB_IL6_TH17_ACT_CD4_TCELL_60H_UP	151	0.13245	0.0331126	Down	0.0692	0.530032	0.5292	0.708458
c7.GSE23695_CD57_POS_VS_NEG_NK_CELL_UP	178	0.129213	0.0168539	Down	0.0692	0.530032	0.4247	0.708458
Class_I_MHC_mediated_antigen_processing_&_presentation	229	0.135371	0.0174672	Down	0.0693	0.530032	0.3641	0.708458
c7.GSE9650_NAIVE_VS_EFF_CD8_TCELL_UP	178	0.123596	0.0224719	Down	0.0693	0.530032	0.6234	0.723033
c7.GSE15330_LYMPHOID_MULTIPOTENT_VS_GRANULOCYTE_MONOCYTE_PROGENITOR_IKAROS_KO_UP	177	0.118644	0.0338983	Down	0.0693	0.530032	0.3929	0.708458
gws3k-8.6_Mean_corpuscular_hemoglobin_concentration	28	0.321429	0.0357143	Down	0.0694	0.530032	0.1761	0.708458
tissue_exp_adipose.tissue	37	0.027027	0.108108	Up	0.0694	0.530032	0.3374	0.708458
c2.KEGG_BASAL_TRANSCRIPTION_FACTORS	31	0.193548	0.0645161	Down	0.0695	0.530032	0.2294	0.708458
c7.GSE22886_IGG_IGA_MEMORY_BCELL_VS_BM_PLASMA_CELL_DN	169	0.189349	0.035503	Down	0.0695	0.530032	0.1681	0.708458
c7.GSE42021_CD24HI_TREG_VS_CD24HI_TCONV_THYMUS_UP	176	0.176136	0.0397727	Down	0.0695	0.530032	0.2082	0.708458
c5.GO_POSITIVE_REGULATION_OF_MITOCHONDRION_ORGANIZATION	138	0.144928	0.0217391	Down	0.0695	0.530032	0.2394	0.708458
c7.GSE16385_IL4_VS_ROSIGLITAZONE_STIM_MACROPHAGE_DN	133	0.12782	0.0225564	Down	0.0695	0.530032	0.4104	0.708458
c7.GSE16451_CTRL_VS_WEST_EQUINE_ENC_VIRUS_MATURE_NEURON_CELL_LINE_DN	165	0.115152	0.030303	Down	0.0695	0.530032	0.4461	0.708458
Toll_Like_Receptor_10_(TLR10)_Cascade	73	0.191781	0.0273973	Down	0.0696	0.530032	0.3475	0.708458
c2.HOLLMANN_APOPTOSIS_VIA_CD40_UP	173	0.150289	0.0231214	Down	0.0696	0.530032	0.4375	0.708458
c7.GSE17721_POLYIC_VS_GARDIQUIMOD_12H_BMDC_UP	155	0.0709677	0.0451613	Down	0.0696	0.530032	0.3949	0.708458
c2.PID_AP1_PATHWAY	57	0.245614	0	Down	0.0697	0.530032	0.3321	0.708458
c5.GO_REGULATION_OF_TRANSCRIPTION_ELONGATION_FROM_RNA_POLYMERASE_II_PROMOTER	21	0.238095	0	Down	0.0697	0.530032	0.1132	0.708458
c2.ST_GAQ_PATHWAY	26	0.192308	0.0769231	Down	0.0697	0.530032	0.1747	0.708458
c2.REACTOME_G_BETA_GAMMA_SIGNALLING_THROUGH_PI3KGAMMA	17	0.235294	0	Down	0.0698	0.530032	0.2505	0.708458
IGF1R_signaling_cascade	69	0.144928	0.057971	Down	0.0698	0.530032	0.2078	0.708458
negative regulation of neuron death	90	0.122222	0.0444444	Down	0.0698	0.530032	0.2831	0.708458
c7.GSE22886_NAIVE_CD4_TCELL_VS_DC_DN	180	0.255556	0.0166667	Down	0.0699	0.530032	0.1311	0.708458
ap1_pathway	57	0.245614	0	Down	0.0699	0.530032	0.3248	0.708458
abnormal_cranium_size	55	0.272727	0.145455	Down	0.07	0.530032	0.0325	0.708458
c2.BIOCARTA_MCALPAIN_PATHWAY	20	0.2	0	Down	0.07	0.530032	0.1557	0.708458
c2.DER_IFN_ALPHA_RESPONSE_UP	66	0.181818	0.030303	Down	0.07	0.530032	0.1857	0.708458
c7.GSE45365_NK_CELL_VS_CD11B_DC_MCMV_INFECTION_DN	152	0.177632	0.0394737	Down	0.07	0.530032	0.2364	0.708458
c7.GSE37301_HEMATOPOIETIC_STEM_CELL_VS_PRO_BCELL_UP	149	0.127517	0.0536913	Down	0.07	0.530032	0.2525	0.708458
altered_susceptibility_to_infection_induced_morbiditymortality	55	0.127273	0	Down	0.07	0.530032	0.4736	0.708458
c7.GSE1460_DP_THYMOCYTE_VS_THYMIC_STROMAL_CELL_UP	164	0.0853659	0.0304878	Down	0.07	0.530032	0.711	0.76761
c2.BAE_BRCA1_TARGETS_DN	30	0.133333	0	Down	0.0701	0.530032	0.2704	0.708458
c5.GO_PROTEIN_PHOSPHORYLATION	778	0.116967	0.0475578	Down	0.0701	0.530032	0.3794	0.708458
c7.GSE37532_VISCERAL_ADIPOSE_TISSUE_VS_LN_DERIVED_TREG_CD4_TCELL_DN	129	0.108527	0.0465116	Down	0.0701	0.530032	0.3806	0.708458
c7.GSE17721_CTRL_VS_LPS_0.5H_BMDC_UP	149	0.100671	0.033557	Down	0.0701	0.530032	0.5371	0.708458
c2.KEGG_RENAL_CELL_CARCINOMA	65	0.184615	0	Down	0.0702	0.530032	0.3822	0.708458
c7.GSE3982_DC_VS_BCELL_DN	155	0.141935	0.0516129	Down	0.0702	0.530032	0.2949	0.708458
c7.GSE41978_WT_VS_ID2_KO_KLRG1_LOW_EFFECTOR_CD8_TCELL_DN	163	0.134969	0.0674847	Down	0.0702	0.530032	0.2058	0.708458
Glycerophospholipid_biosynthesis	72	0.166667	0.0694444	Down	0.0703	0.530032	0.1488	0.708458
gws3k-8.6_Tumor_biomarkers	18	0.166667	0	Down	0.0703	0.530032	0.5596	0.708866
c7.GSE3982_NEUTROPHIL_VS_BCELL_DN	180	0.133333	0.0222222	Down	0.0703	0.530032	0.4134	0.708458
c5.GO_POSITIVE_REGULATION_OF_CELL_COMMUNICATION	1162	0.11704	0.0636833	Down	0.0703	0.530032	0.2826	0.708458
transcription elongation factor complex	31	0.258065	0.0322581	Down	0.0704	0.530032	0.0924	0.708458
c7.GSE16385_ROSIGLITAZONE_VS_UNTREATED_IFNG_TNF_STIM_MACROPHAGE_DN	174	0.172414	0.0172414	Down	0.0704	0.530032	0.3218	0.708458
c7.GSE21360_NAIVE_VS_SECONDARY_MEMORY_CD8_TCELL_UP	138	0.152174	0.0362319	Down	0.0704	0.530032	0.2345	0.708458
c5.GO_POSITIVE_REGULATION_OF_SMOOTH_MUSCLE_CELL_PROLIFERATION	46	0.152174	0.0652174	Down	0.0704	0.530032	0.3325	0.708458
c5.GO_CELLULAR_RESPONSE_TO_GLUCAGON_STIMULUS	30	0.2	0	Down	0.0705	0.530032	0.1904	0.708458
c2.GENTILE_UV_RESPONSE_CLUSTER_D7	38	0.157895	0	Down	0.0705	0.530032	0.5056	0.708458
c7.GSE7831_UNSTIM_VS_INFLUENZA_STIM_PDC_4H_DN	154	0.155844	0.025974	Down	0.0705	0.530032	0.2592	0.708458
c5.GO_ANION_HOMEOSTASIS	29	0.137931	0.0344828	Down	0.0705	0.530032	0.4235	0.708458
pyrimidine-containing compound biosynthetic process	90	0.133333	0.0666667	Down	0.0705	0.530032	0.2967	0.708458
c2.BIOCARTA_EDG1_PATHWAY	25	0.12	0	Down	0.0705	0.530032	0.3569	0.708458
c5.GO_SECRETORY_GRANULE_MEMBRANE	51	0.117647	0.0196078	Down	0.0705	0.530032	0.3766	0.708458
c2.LU_EZH2_TARGETS_UP	241	0.157676	0.0373444	Down	0.0706	0.530032	0.2	0.708458
c7.GSE8921_UNSTIM_VS_TLR1_2_STIM_MONOCYTE_24H_UP	153	0.130719	0.0718954	Down	0.0706	0.530032	0.2514	0.708458
Adaptive_Immune_System	478	0.127615	0.0376569	Down	0.0706	0.530032	0.3353	0.708458
c2.WAKABAYASHI_ADIPOGENESIS_PPARG_RXRA_BOUND_8D	761	0.12615	0.022339	Down	0.0706	0.530032	0.379	0.708458
c5.GO_VESICLE_MEDIATED_TRANSPORT	976	0.121926	0.0430328	Down	0.0706	0.530032	0.4141	0.708458
cellular response to metal ion	58	0.12069	0.0344828	Down	0.0706	0.530032	0.4206	0.708458
c7.GSE17721_LPS_VS_POLYIC_6H_BMDC_DN	180	0.127778	0.0277778	Down	0.0707	0.530032	0.3576	0.708458
c7.GSE13522_WT_VS_IFNAR_KO_SKIN_UP	151	0.125828	0.0264901	Down	0.0707	0.530032	0.3268	0.708458
c7.GSE24634_IL4_VS_CTRL_TREATED_NAIVE_CD4_TCELL_DAY3_DN	138	0.123188	0.0144928	Down	0.0707	0.530032	0.6453	0.733103
gws3k-8.6_Coronary_heart_disease	82	0.109756	0.0487805	Down	0.0707	0.530032	0.5616	0.709258
c5.GO_POSITIVE_REGULATION_OF_IMMUNE_SYSTEM_PROCESS	532	0.144737	0.0432331	Down	0.0708	0.530032	0.2682	0.708458
c2.KEGG_INSULIN_SIGNALING_PATHWAY	118	0.118644	0.0423729	Down	0.0708	0.530032	0.3327	0.708458
c7.GSE39820_CTRL_VS_TGFBETA1_IL6_CD4_TCELL_DN	181	0.116022	0.0276243	Down	0.0708	0.530032	0.3288	0.708458
c7.GSE15330_LYMPHOID_MULTIPOTENT_VS_PRO_BCELL_UP	161	0.111801	0.0434783	Down	0.0708	0.530032	0.3952	0.708458
c2.MIKKELSEN_IPS_HCP_WITH_H3_UNMETHYLATED	41	0.0487805	0.243902	Up	0.0709	0.530032	0.1375	0.708458
c4.MORF_BECN1	99	0.222222	0.010101	Down	0.0709	0.530032	0.2019	0.708458
abnormal_interleukin_level	106	0.198113	0.0283019	Down	0.0709	0.530032	0.1806	0.708458
c5.GO_COFACTOR_TRANSPORT	21	0.190476	0.047619	Down	0.0709	0.530032	0.3413	0.708458
c7.GSE22103_UNSTIM_VS_LPS_STIM_NEUTROPHIL_DN	169	0.159763	0.0118343	Down	0.0709	0.530032	0.2447	0.708458
c7.GSE9988_LPS_VS_CTRL_TREATED_MONOCYTE_DN	181	0.149171	0.038674	Down	0.0709	0.530032	0.2557	0.708458
c5.GO_NEGATIVE_REGULATION_OF_PHOSPHORYLATION	367	0.122616	0.0408719	Down	0.0709	0.530032	0.4016	0.708458
c5.GO_POSITIVE_REGULATION_OF_CATALYTIC_ACTIVITY	1197	0.107769	0.0501253	Down	0.0709	0.530032	0.3945	0.708458
protein kinase regulator activity	104	0.0576923	0.0192308	Down	0.0709	0.530032	0.6162	0.721083
c5.GO_NEGATIVE_REGULATION_OF_PROTEIN_MODIFICATION_BY_SMALL_PROTEIN_CONJUGATION_OR_REMOVAL	132	0.166667	0	Down	0.071	0.530032	0.311	0.708458
c2.SASSON_RESPONSE_TO_FORSKOLIN_UP	81	0.135802	0.0123457	Down	0.071	0.530032	0.2875	0.708458
BIOCARTA_EDG1_PATHWAY	25	0.12	0	Down	0.071	0.530032	0.3547	0.708458
c5.GO_POSITIVE_REGULATION_OF_MULTICELLULAR_ORGANISMAL_METABOLIC_PROCESS	14	0	0.214286	Up	0.0711	0.530032	0.3181	0.708458
gws3k-8.6_Mean_corpuscular_hemoglobin	46	0.195652	0	Down	0.0711	0.530032	0.165	0.708458
c2.REACTOME_GLYCOSPHINGOLIPID_METABOLISM	30	0.166667	0.0333333	Down	0.0711	0.530032	0.1706	0.708458
c7.GSE37532_TREG_VS_TCONV_PPARG_KO_CD4_TCELL_FROM_VISCERAL_ADIPOSE_TISSUE_DN	170	0.135294	0.0588235	Down	0.0711	0.530032	0.2022	0.708458
c7.GSE13411_NAIVE_BCELL_VS_PLASMA_CELL_DN	152	0.0986842	0.0131579	Down	0.0711	0.530032	0.5726	0.710482
c5.GO_LIPOPROTEIN_PARTICLE_RECEPTOR_BINDING	15	0.466667	0.0666667	Down	0.0712	0.530032	0.0332	0.708458
abnormal_double-positive_T_cell_morphology	82	0.182927	0.0609756	Down	0.0712	0.530032	0.2202	0.708458
c7.GSE25088_CTRL_VS_IL4_STIM_STAT6_KO_MACROPHAGE_UP	125	0.112	0.056	Down	0.0712	0.530032	0.506	0.708458
c7.GSE26495_NAIVE_VS_PD1LOW_CD8_TCELL_DN	155	0.103226	0.0516129	Down	0.0712	0.530032	0.4017	0.708458
c4.MODULE_295	18	0.222222	0	Down	0.0713	0.530032	0.3594	0.708458
atf2_pathway	50	0.2	0	Down	0.0713	0.530032	0.5657	0.709347
c7.GSE1925_3H_VS_24H_IFNG_STIM_IFNG_PRIMED_MACROPHAGE_DN	180	0.183333	0.0333333	Down	0.0713	0.530032	0.3205	0.708458
c5.GO_NUCLEOSIDE_TRIPHOSPHATASE_REGULATOR_ACTIVITY	293	0.122867	0.0511945	Down	0.0713	0.530032	0.3566	0.708458
c7.GSE360_CTRL_VS_L_DONOVANI_MAC_DN	173	0.115607	0.0404624	Down	0.0713	0.530032	0.353	0.708458
c7.GSE16697_CD4_TCELL_VS_TFH_CD4_TCELL_UP	169	0.100592	0.0828402	Down	0.0713	0.530032	0.2237	0.708458
c7.GSE3982_CENT_MEMORY_CD4_TCELL_VS_TH2_UP	158	0.0822785	0.0443038	Down	0.0713	0.530032	0.4438	0.708458
c5.GO_NEGATIVE_REGULATION_OF_CELLULAR_RESPONSE_TO_INSULIN_STIMULUS	27	0.037037	0	Down	0.0713	0.530032	0.7293	0.779714
c7.GSE7852_TREG_VS_TCONV_THYMUS_DN	154	0.136364	0.0584416	Down	0.0714	0.530032	0.2949	0.708458
c5.GO_GLYCEROLIPID_METABOLIC_PROCESS	270	0.12963	0.0666667	Down	0.0714	0.530032	0.2322	0.708458
c7.GSE16385_IFNG_TNF_VS_IL4_STIM_MACROPHAGE_UP	160	0.14375	0.05	Down	0.0715	0.530032	0.3799	0.708458
transport vesicle	118	0.127119	0.0338983	Down	0.0715	0.530032	0.3365	0.708458
c5.GO_NEGATIVE_REGULATION_OF_CATALYTIC_ACTIVITY	633	0.105845	0.0379147	Down	0.0715	0.530032	0.3979	0.708458
c7.GSE42021_CD24HI_TREG_VS_CD24HI_TCONV_THYMUS_DN	167	0.209581	0.0179641	Down	0.0716	0.530032	0.2346	0.708458
c7.GSE15330_HSC_VS_MEGAKARYOCYTE_ERYTHROID_PROGENITOR_IKAROS_KO_UP	178	0.151685	0.0224719	Down	0.0716	0.530032	0.2895	0.708458
c7.GSE24292_WT_VS_PPARG_KO_MACROPHAGE_DN	172	0.116279	0.0639535	Down	0.0716	0.530032	0.2658	0.708458
c5.GO_REGULATION_OF_RETINOIC_ACID_RECEPTOR_SIGNALING_PATHWAY	12	0.0833333	0	Down	0.0716	0.530032	0.3258	0.708458
c5.GO_ATPASE_REGULATOR_ACTIVITY	29	0.310345	0	Down	0.0717	0.530032	0.1252	0.708458
response to exogenous dsRNA	18	0.277778	0	Down	0.0717	0.530032	0.1384	0.708458
c7.GSE20715_WT_VS_TLR4_KO_48H_OZONE_LUNG_UP	166	0.144578	0.0240964	Down	0.0717	0.530032	0.4962	0.708458
c7.GSE17721_POLYIC_VS_GARDIQUIMOD_6H_BMDC_UP	164	0.128049	0.0243902	Down	0.0717	0.530032	0.3762	0.708458
c7.GSE16385_MONOCYTE_VS_12H_ROSIGLITAZONE_IFNG_TNF_TREATED_MACROPHAGE_UP	170	0.111765	0.0294118	Down	0.0717	0.530032	0.3763	0.708458
c5.GO_GLUTATHIONE_DERIVATIVE_BIOSYNTHETIC_PROCESS	15	0.2	0	Down	0.0718	0.530032	0.3175	0.708458
c2.BIOCARTA_CSK_PATHWAY	11	0.181818	0	Down	0.0718	0.530032	0.1332	0.708458
c7.GSE1925_CTRL_VS_24H_IFNG_STIM_IFNG_PRIMED_MACROPHAGE_UP	166	0.156627	0.0481928	Down	0.0718	0.530032	0.271	0.708458
c7.GSE10240_IL17_VS_IL17_AND_IL22_STIM_PRIMARY_BRONCHIAL_EPITHELIAL_CELLS_UP	172	0.122093	0.0348837	Down	0.0718	0.530032	0.461	0.708458
BIOCARTA_BAD_PATHWAY	21	0.190476	0	Down	0.0719	0.530032	0.3522	0.708458
c7.GSE35685_CD34POS_CD38NEG_VS_CD34POS_CD10NEG_CD62LPOS_BONE_MARROW_DN	160	0.1625	0.05	Down	0.0719	0.530032	0.3499	0.708458
c7.GSE39864_WT_VS_GATA3_KO_TREG_UP	154	0.142857	0.038961	Down	0.0719	0.530032	0.3754	0.708458
c7.GSE12392_WT_VS_IFNAR_KO_CD8A_NEG_SPLEEN_DC_DN	158	0.132911	0.0886076	Down	0.0719	0.530032	0.2083	0.708458
c7.GSE5542_IFNA_VS_IFNA_AND_IFNG_TREATED_EPITHELIAL_CELLS_6H_DN	160	0.10625	0.03125	Down	0.0719	0.530032	0.5338	0.708458
c2.BIOCARTA_NTHI_PATHWAY	20	0.25	0.05	Down	0.072	0.530032	0.0899	0.708458
c7.GSE24634_TEFF_VS_TCONV_DAY7_IN_CULTURE_DN	151	0.13245	0.0264901	Down	0.072	0.530032	0.3672	0.708458
c7.GSE27859_CD11C_INT_F480_HI_MACROPHAGE_VS_CD11C_ING_F480_INT_DC_UP	155	0.109677	0.0322581	Down	0.072	0.530032	0.5239	0.708458
c5.GO_GLUTATHIONE_DERIVATIVE_METABOLIC_PROCESS	15	0.2	0	Down	0.0721	0.530032	0.3138	0.708458
h.HALLMARK_PROTEIN_SECRETION	95	0.157895	0.0105263	Down	0.0721	0.530032	0.2997	0.708458
IRS-related_events	64	0.15625	0.0625	Down	0.0721	0.530032	0.1672	0.708458
c5.GO_REGULATION_OF_CYTOKINE_PRODUCTION	358	0.148045	0.0446927	Down	0.0721	0.530032	0.2292	0.708458
c4.MODULE_235	68	0.147059	0.0441176	Down	0.0721	0.530032	0.3757	0.708458
c5.GO_CYTOPLASMIC_VESICLE_PART	459	0.132898	0.0522876	Down	0.0721	0.530032	0.3201	0.708458
c7.GSE17721_POLYIC_VS_GARDIQUIMOD_2H_BMDC_DN	158	0.120253	0.0443038	Down	0.0721	0.530032	0.3234	0.708458
c7.GSE3720_VD1_VS_VD2_GAMMADELTA_TCELL_WITH_LPS_STIM_UP	179	0.111732	0.027933	Down	0.0721	0.530032	0.3435	0.708458
carboxylesterase activity	19	0.0526316	0.0526316	Down	0.0721	0.530032	0.5648	0.709347
calcium ion transport into cytosol	27	0	0.259259	Up	0.0722	0.530032	0.2551	0.708458
c5.GO_INTERMEDIATE_FILAMENT_BASED_PROCESS	27	0.222222	0.037037	Down	0.0722	0.530032	0.1798	0.708458
c7.GSE7831_UNSTIM_VS_CPG_STIM_PDC_4H_UP	172	0.139535	0.0116279	Down	0.0722	0.530032	0.4014	0.708458
c7.GSE42021_TREG_PLN_VS_CD24HI_TREG_THYMUS_DN	184	0.119565	0.0326087	Down	0.0722	0.530032	0.2543	0.708458
c7.GSE39382_IL3_VS_IL3_IL33_TREATED_MAST_CELL_UP	183	0.103825	0.0273224	Down	0.0722	0.530032	0.4237	0.708458
c2.REACTOME_RNA_POL_I_TRANSCRIPTION_INITIATION	24	0.0833333	0	Down	0.0722	0.530032	0.1899	0.708458
c2.RICKMAN_TUMOR_DIFFERENTIATED_WELL_VS_POORLY_DN	294	0.183673	0.0238095	Down	0.0723	0.530032	0.2133	0.708458
c7.GSE26488_WT_VS_HDAC7_KO_DOUBLE_POSITIVE_THYMOCYTE_DN	127	0.141732	0.0472441	Down	0.0723	0.530032	0.2872	0.708458
c7.GSE25088_CTRL_VS_IL4_STIM_STAT6_KO_MACROPHAGE_DN	130	0.123077	0.0384615	Down	0.0723	0.530032	0.3653	0.708458
regulation of mRNA stability	33	0.121212	0	Down	0.0723	0.530032	0.5754	0.711219
extrinsic to internal side of plasma membrane	37	0.216216	0.027027	Down	0.0724	0.530032	0.2366	0.708458
c5.GO_ACTIVATION_OF_INNATE_IMMUNE_RESPONSE	150	0.193333	0.0333333	Down	0.0724	0.530032	0.2173	0.708458
c2.LEE_LIVER_CANCER_ACOX1_UP	44	0.136364	0.0454545	Down	0.0724	0.530032	0.2209	0.708458
c7.GSE17721_ALL_VS_24H_PAM3CSK4_BMDC_DN	162	0.12963	0.0308642	Down	0.0724	0.530032	0.3233	0.708458
hexose metabolic process	166	0.114458	0.0240964	Down	0.0724	0.530032	0.417	0.708458
c7.GSE22342_CD11C_HIGH_VS_LOW_DECIDUAL_MACROPHAGES_UP	144	0.111111	0.0625	Down	0.0724	0.530032	0.3441	0.708458
c2.PURBEY_TARGETS_OF_CTBP1_AND_SATB1_DN	154	0.11039	0.0454545	Down	0.0724	0.530032	0.3409	0.708458
c7.GSE2770_TGFB_AND_IL4_ACT_VS_ACT_CD4_TCELL_6H_DN	180	0.138889	0.0277778	Down	0.0725	0.530032	0.3275	0.708458
c7.GSE25677_R848_VS_MPL_AND_R848_STIM_BCELL_DN	140	0.121429	0.0357143	Down	0.0725	0.530032	0.3817	0.708458
c5.GO_TRANS_GOLGI_NETWORK_MEMBRANE	68	0.117647	0.0294118	Down	0.0725	0.530032	0.4309	0.708458
c2.HOEGERKORP_CD44_TARGETS_TEMPORAL_DN	19	0.105263	0.0526316	Down	0.0725	0.530032	0.4114	0.708458
c2.OUYANG_PROSTATE_CANCER_PROGRESSION_DN	19	0.210526	0	Down	0.0726	0.530032	0.3706	0.708458
c7.GSE360_LOW_DOSE_B_MALAYI_VS_M_TUBERCULOSIS_DC_UP	168	0.125	0.0238095	Down	0.0726	0.530032	0.3772	0.708458
positive regulation of growth	117	0.119658	0.102564	Down	0.0726	0.530032	0.199	0.708458
c5.GO_PROTEIN_STABILIZATION	117	0.111111	0.00854701	Down	0.0726	0.530032	0.4406	0.708458
c5.GO_FERTILIZATION	80	0.0625	0.075	Down	0.0726	0.530032	0.2094	0.708458
KEGG_RHEUMATOID_ARTHRITIS	41	0.170732	0.0243902	Down	0.0727	0.530032	0.1882	0.708458
amide binding	114	0.157895	0.0526316	Down	0.0727	0.530032	0.1393	0.708458
c7.GSE36009_UNSTIM_VS_LPS_STIM_DC_DN	179	0.139665	0.0223464	Down	0.0727	0.530032	0.3753	0.708458
c2.MARIADASON_REGULATED_BY_HISTONE_ACETYLATION_UP	68	0.132353	0.0147059	Down	0.0727	0.530032	0.4269	0.708458
c7.GSE1925_3H_VS_24H_IFNG_STIM_IFNG_PRIMED_MACROPHAGE_UP	170	0.117647	0.0411765	Down	0.0727	0.530032	0.4907	0.708458
c5.GO_INTRACELLULAR_SIGNAL_TRANSDUCTION	1296	0.111883	0.0509259	Down	0.0727	0.530032	0.3754	0.708458
c5.GO_RIBONUCLEOTIDE_BINDING	1585	0.109148	0.0397476	Down	0.0727	0.530032	0.4863	0.708458
c4.MORF_RBBP8	169	0.100592	0.0473373	Down	0.0727	0.530032	0.4814	0.708458
BIOCARTA_NTHI_PATHWAY	20	0.25	0.05	Down	0.0728	0.530032	0.0868	0.708458
c5.GO_REGULATION_OF_PHOSPHORUS_METABOLIC_PROCESS	1223	0.11202	0.050695	Down	0.0728	0.530032	0.3741	0.708458
small conjugating protein binding	74	0.0810811	0	Down	0.0728	0.530032	0.5005	0.708458
c7.GSE17721_12H_VS_24H_GARDIQUIMOD_BMDC_DN	177	0.175141	0.0112994	Down	0.0729	0.530032	0.3061	0.708458
c5.GO_CLATHRIN_VESICLE_COAT	23	0.173913	0	Down	0.0729	0.530032	0.4752	0.708458
negative regulation of lipid biosynthetic process	26	0.153846	0	Down	0.0729	0.530032	0.3907	0.708458
KEGG_TIGHT_JUNCTION	105	0.142857	0.0666667	Down	0.0729	0.530032	0.2349	0.708458
KEGG_ADIPOCYTOKINE_SIGNALING_PATHWAY	60	0.1	0.0166667	Down	0.0729	0.530032	0.439	0.708458
cullin-RING ubiquitin ligase complex	95	0.168421	0.0105263	Down	0.073	0.530032	0.3741	0.708458
c5.GO_LATE_ENDOSOME_MEMBRANE	83	0.156627	0.0240964	Down	0.073	0.530032	0.2193	0.708458
c7.GSE14415_INDUCED_TREG_VS_FAILED_INDUCED_TREG_DN	138	0.144928	0.0362319	Down	0.073	0.530032	0.394	0.708458
c7.GSE3982_DC_VS_BASOPHIL_UP	166	0.120482	0.0180723	Down	0.073	0.530032	0.5965	0.715587
c5.GO_AP_TYPE_MEMBRANE_COAT_ADAPTOR_COMPLEX	35	0.114286	0	Down	0.073	0.530032	0.6265	0.72447
c7.GSE7568_CTRL_VS_24H_TGFB_TREATED_MACROPHAGES_WITH_IL4_AND_DEXAMETHASONE_UP	167	0.0838323	0.0299401	Down	0.0731	0.530032	0.5623	0.709258
c7.GSE42021_TREG_PLN_VS_CD24INT_TREG_THYMUS_DN	166	0.174699	0.0240964	Down	0.0732	0.530032	0.2311	0.708458
c2.SHEPARD_BMYB_MORPHOLINO_UP	186	0.166667	0.0483871	Down	0.0732	0.530032	0.1785	0.708458
c7.GSE7768_OVA_WITH_LPS_VS_OVA_WITH_MPL_IMMUNIZED_MOUSE_WHOLE_SPLEEN_6H_DN	144	0.104167	0.0347222	Down	0.0732	0.530032	0.4783	0.708458
c2.KEGG_TIGHT_JUNCTION	104	0.144231	0.0673077	Down	0.0733	0.530032	0.2317	0.708458
c5.GO_CELLULAR_RESPONSE_TO_OXYGEN_CONTAINING_COMPOUND	602	0.131229	0.0598007	Down	0.0733	0.530032	0.2416	0.708458
c5.GO_REGULATION_OF_TOR_SIGNALING	61	0.114754	0.0655738	Down	0.0733	0.530032	0.2273	0.708458
c7.GSE22886_NAIVE_CD4_TCELL_VS_48H_ACT_TH1_UP	178	0.0955056	0.0449438	Down	0.0733	0.530032	0.5219	0.708458
c2.BIOCARTA_GCR_PATHWAY	14	0.214286	0	Down	0.0734	0.530032	0.2234	0.708458
c7.GSE17721_LPS_VS_GARDIQUIMOD_2H_BMDC_DN	173	0.190751	0.017341	Down	0.0734	0.530032	0.1923	0.708458
antigen processing and presentation of peptide antigen	150	0.186667	0.0333333	Down	0.0734	0.530032	0.2297	0.708458
c7.GSE2585_THYMIC_DC_VS_MTEC_DN	156	0.108974	0.0512821	Down	0.0734	0.530032	0.3274	0.708458
c2.RUAN_RESPONSE_TO_TNF_DN	69	0.188406	0.0144928	Down	0.0735	0.530032	0.1404	0.708458
c7.GSE17721_CTRL_VS_GARDIQUIMOD_4H_BMDC_UP	184	0.146739	0.0326087	Down	0.0735	0.530032	0.4383	0.708458
c7.GSE21670_UNTREATED_VS_TGFB_IL6_TREATED_STAT3_KO_CD4_TCELL_DN	172	0.0872093	0.0174419	Down	0.0735	0.530032	0.4205	0.708458
c2.PARK_TRETINOIN_RESPONSE_AND_RARA_PLZF_FUSION	12	0.166667	0	Down	0.0736	0.530032	0.2991	0.708458
c7.GSE13522_CTRL_VS_T_CRUZI_Y_STRAIN_INF_SKIN_129_MOUSE_DN	161	0.10559	0.0559006	Down	0.0736	0.530032	0.3611	0.708458
c7.GSE360_DC_VS_MAC_L_DONOVANI_UP	160	0.15625	0.04375	Down	0.0737	0.530032	0.1981	0.708458
c7.GSE29618_PRE_VS_DAY7_FLU_VACCINE_MONOCYTE_DN	168	0.125	0.0357143	Down	0.0737	0.530032	0.4955	0.708458
c5.GO_PROTEIN_MODIFICATION_BY_SMALL_PROTEIN_REMOVAL	107	0.121495	0.0280374	Down	0.0737	0.530032	0.2928	0.708458
c7.GSE18893_CTRL_VS_TNF_TREATED_TREG_2H_DN	149	0.100671	0.0268456	Down	0.0737	0.530032	0.7314	0.781316
c2.RUAN_RESPONSE_TO_TNF_TROGLITAZONE_DN	33	0.181818	0.030303	Down	0.0738	0.530032	0.1261	0.708458
c7.GSE5589_WT_VS_IL6_KO_LPS_STIM_MACROPHAGE_45MIN_UP	172	0.156977	0.0813953	Down	0.0738	0.530032	0.1751	0.708458
c2.PHONG_TNF_RESPONSE_NOT_VIA_P38	301	0.149502	0.0431894	Down	0.0738	0.530032	0.2877	0.708458
c7.GSE13484_12H_VS_3H_YF17D_VACCINE_STIM_PBMC_DN	168	0.130952	0.0416667	Down	0.0738	0.530032	0.3872	0.708458
c2.REACTOME_CLASS_I_MHC_MEDIATED_ANTIGEN_PROCESSING_PRESENTATION	214	0.130841	0.00934579	Down	0.0738	0.530032	0.399	0.708458
c5.GO_HORMONE_RECEPTOR_BINDING	127	0.0944882	0.0393701	Down	0.0738	0.530032	0.3425	0.708458
KEGG_GLYCEROLIPID_METABOLISM	41	0.170732	0.0487805	Down	0.0739	0.530032	0.2026	0.708458
c7.GSE2405_0H_VS_1.5H_A_PHAGOCYTOPHILUM_STIM_NEUTROPHIL_DN	175	0.165714	0.0342857	Down	0.0739	0.530032	0.2587	0.708458
c7.GSE5589_IL6_KO_VS_IL10_KO_LPS_AND_IL10_STIM_MACROPHAGE_45MIN_DN	166	0.138554	0.060241	Down	0.0739	0.530032	0.2575	0.708458
antigen receptor-mediated signaling pathway	73	0.136986	0	Down	0.0739	0.530032	0.4057	0.708458
regulation of tumor necrosis factor production	42	0.119048	0	Down	0.0739	0.530032	0.2386	0.708458
c2.KEGG_ADIPOCYTOKINE_SIGNALING_PATHWAY	57	0.105263	0.0175439	Down	0.0739	0.530032	0.4448	0.708458
c7.GSE2826_XID_VS_BTK_KO_BCELL_UP	149	0.134228	0.0469799	Down	0.074	0.530032	0.2423	0.708458
c5.GO_PHOSPHATIDYLINOSITOL_BIOSYNTHETIC_PROCESS	99	0.121212	0.0606061	Down	0.074	0.530032	0.3208	0.708458
c7.GSE16385_MONOCYTE_VS_12H_IL4_TREATED_MACROPHAGE_DN	182	0.142857	0.021978	Down	0.0741	0.530032	0.399	0.708458
c7.GSE32034_LY6C_HIGH_VS_LOW_ROSIGLIZATONE_TREATED_MONOCYTE_DN	155	0.135484	0.0258065	Down	0.0741	0.530032	0.3565	0.708458
c7.GSE13738_RESTING_VS_TCR_ACTIVATED_CD4_TCELL_DN	175	0.108571	0.0342857	Down	0.0741	0.530032	0.3717	0.708458
Signaling_by_Type_1_Insulin-like_Growth_Factor_1_Receptor_(IGF1R)	69	0.144928	0.057971	Down	0.0742	0.530032	0.2105	0.708458
c4.MORF_XPC	61	0.213115	0	Down	0.0743	0.530032	0.2289	0.708458
c2.PID_ATF2_PATHWAY	50	0.2	0	Down	0.0743	0.530032	0.5669	0.709347
c2.JIANG_HYPOXIA_CANCER	75	0.173333	0.0133333	Down	0.0743	0.530032	0.2541	0.708458
organelle fusion	35	0.171429	0	Down	0.0743	0.530032	0.1773	0.708458
c7.GSE9037_CTRL_VS_LPS_1H_STIM_IRAK4_KO_BMDM_DN	166	0.144578	0.0421687	Down	0.0743	0.530032	0.2749	0.708458
c7.GSE22886_NAIVE_VS_IGM_MEMORY_BCELL_DN	169	0.136095	0.035503	Down	0.0743	0.530032	0.2788	0.708458
c7.GSE18281_CORTICAL_VS_MEDULLARY_THYMOCYTE_DN	118	0.110169	0.0423729	Down	0.0743	0.530032	0.2049	0.708458
BIOCARTA_MCALPAIN_PATHWAY	20	0.2	0	Down	0.0744	0.530032	0.1663	0.708458
c7.GSE34156_UNTREATED_VS_6H_NOD2_AND_TLR1_TLR2_LIGAND_TREATED_MONOCYTE_UP	127	0.149606	0.0629921	Down	0.0744	0.530032	0.1652	0.708458
c7.GSE15215_CD2_POS_VS_NEG_PDC_UP	143	0.125874	0.034965	Down	0.0744	0.530032	0.5339	0.708458
c7.GSE6269_HEALTHY_VS_STAPH_PNEUMO_INF_PBMC_UP	163	0.0981595	0.0368098	Down	0.0744	0.530032	0.5046	0.708458
vacuole organization	61	0.114754	0.0327869	Down	0.0745	0.530032	0.3023	0.708458
c5.GO_REGULATION_OF_MRNA_3_END_PROCESSING	26	0.192308	0	Down	0.0746	0.530032	0.3089	0.708458
c7.GSE22886_NAIVE_CD4_TCELL_VS_NEUTROPHIL_UP	178	0.157303	0.011236	Down	0.0746	0.530032	0.2958	0.708458
c4.MORF_CD8A	73	0.0547945	0.150685	Up	0.0746	0.530032	0.2449	0.708458
c7.GSE15330_MEGAKARYOCYTE_ERYTHROID_VS_GRANULOCYTE_MONOCYTE_PROGENITOR_UP	136	0.139706	0.0294118	Down	0.0746	0.530032	0.2726	0.708458
c7.GSE22935_UNSTIM_VS_12H_MBOVIS_BCG_STIM_MYD88_KO_MACROPHAGE_UP	144	0.131944	0.0763889	Down	0.0746	0.530032	0.2645	0.708458
c5.GO_NEGATIVE_REGULATION_OF_VIRAL_PROCESS	68	0.147059	0.0147059	Down	0.0747	0.530032	0.2604	0.708458
c7.GSE39110_UNTREATED_VS_IL2_TREATED_CD8_TCELL_DAY3_POST_IMMUNIZATION_UP	164	0.134146	0.0365854	Down	0.0747	0.530032	0.2441	0.708458
c7.GSE7348_UNSTIM_VS_LPS_STIM_MACROPHAGE_DN	128	0.117188	0.0546875	Down	0.0747	0.530032	0.2887	0.708458
c7.GSE34515_CD16_POS_MONOCYTE_VS_DC_UP	182	0.104396	0.032967	Down	0.0747	0.530032	0.5437	0.708458
c2.ABE_VEGFA_TARGETS_30MIN	23	0.173913	0	Down	0.0748	0.530032	0.4241	0.708458
spleen development	22	0.136364	0.0909091	Down	0.0748	0.530032	0.1383	0.708458
c7.GSE46606_DAY1_VS_DAY3_CD40L_IL2_IL5_STIMULATED_IRF4_KO_BCELL_DN	171	0.134503	0.0233918	Down	0.0748	0.530032	0.6015	0.71675
c7.GSE27786_LIN_NEG_VS_ERYTHROBLAST_UP	183	0.10929	0.0218579	Down	0.0748	0.530032	0.4032	0.708458
c5.GO_LIPOPOLYSACCHARIDE_MEDIATED_SIGNALING_PATHWAY	18	0.333333	0	Down	0.0749	0.530032	0.0597	0.708458
c5.GO_POSITIVE_REGULATION_OF_PROTEIN_MODIFICATION_PROCESS	849	0.120141	0.0518257	Down	0.0749	0.530032	0.336	0.708458
c7.GSE22886_CTRL_VS_LPS_24H_DC_DN	159	0.119497	0.0188679	Down	0.0749	0.530032	0.3355	0.708458
c7.GSE42021_TREG_PLN_VS_CD24HI_TREG_THYMUS_UP	176	0.198864	0.0227273	Down	0.075	0.530032	0.2228	0.708458
c2.REACTOME_TOLL_RECEPTOR_CASCADES	93	0.193548	0.0322581	Down	0.075	0.530032	0.3611	0.708458
[truncated: 17,469 more rows]
[truncated: 1 more columns]

## Sheet: Neuron - romer
NGenes	Up	Down	Mixed
c2.KEGG_GLYCOLYSIS_GLUCONEOGENESIS	44	0.801952	0.198056	0.756666
c2.KEGG_CITRATE_CYCLE_TCA_CYCLE	29	0.774735	0.225271	0.247578
c2.KEGG_PENTOSE_PHOSPHATE_PATHWAY	23	0.912018	0.08799	0.702683
c2.KEGG_PENTOSE_AND_GLUCURONATE_INTERCONVERSIONS	8	0.862164	0.137849	0.268507
c2.KEGG_FRUCTOSE_AND_MANNOSE_METABOLISM	30	0.731812	0.268195	0.942484
c2.KEGG_GALACTOSE_METABOLISM	21	0.666337	0.333675	0.620248
c2.KEGG_ASCORBATE_AND_ALDARATE_METABOLISM	6	0.813307	0.18672	0.420966
c2.KEGG_FATTY_ACID_METABOLISM	35	0.723154	0.276854	0.740396
c2.KEGG_STEROID_HORMONE_BIOSYNTHESIS	18	0.086752	0.913257	0.593226
c2.KEGG_OXIDATIVE_PHOSPHORYLATION	105	0.842448	0.157555	0.25389
c2.KEGG_PURINE_METABOLISM	137	0.905223	0.094781	0.4439
c2.KEGG_PYRIMIDINE_METABOLISM	89	0.777562	0.222441	0.605946
c2.KEGG_ALANINE_ASPARTATE_AND_GLUTAMATE_METABOLISM	27	0.916452	0.083554	0.730448
c2.KEGG_GLYCINE_SERINE_AND_THREONINE_METABOLISM	26	0.913632	0.086377	0.899683
c2.KEGG_CYSTEINE_AND_METHIONINE_METABOLISM	28	0.528038	0.471978	0.628354
c2.KEGG_VALINE_LEUCINE_AND_ISOLEUCINE_DEGRADATION	39	0.672072	0.327937	0.482661
c2.KEGG_LYSINE_DEGRADATION	44	0.202096	0.797922	0.825859
c2.KEGG_ARGININE_AND_PROLINE_METABOLISM	46	0.660382	0.339628	0.987255
c2.KEGG_HISTIDINE_METABOLISM	19	0.476895	0.523131	0.777593
c2.KEGG_TYROSINE_METABOLISM	27	0.713306	0.286713	0.817236
c2.KEGG_TRYPTOPHAN_METABOLISM	27	0.401899	0.59811	0.800915
c2.KEGG_BETA_ALANINE_METABOLISM	21	0.211802	0.788214	0.869602
c2.KEGG_SELENOAMINO_ACID_METABOLISM	23	0.50235	0.497669	0.808047
c2.KEGG_GLUTATHIONE_METABOLISM	37	0.800325	0.199686	0.889397
c2.KEGG_STARCH_AND_SUCROSE_METABOLISM	24	0.652714	0.347303	0.614146
c2.KEGG_N_GLYCAN_BIOSYNTHESIS	46	0.711	0.289008	0.094047
c2.KEGG_O_GLYCAN_BIOSYNTHESIS	19	0.081585	0.918421	0.424644
c2.KEGG_AMINO_SUGAR_AND_NUCLEOTIDE_SUGAR_METABOLISM	40	0.829359	0.170649	0.673869
c2.KEGG_GLYCOSAMINOGLYCAN_DEGRADATION	17	0.961623	0.038382	0.413221
c2.KEGG_GLYCOSAMINOGLYCAN_BIOSYNTHESIS_CHONDROITIN_SULFATE	21	0.322752	0.677259	0.046815
c2.KEGG_GLYCOSAMINOGLYCAN_BIOSYNTHESIS_HEPARAN_SULFATE	25	0.16439	0.835618	0.684739
c2.KEGG_GLYCEROLIPID_METABOLISM	38	0.642075	0.357946	0.175045
c2.KEGG_INOSITOL_PHOSPHATE_METABOLISM	50	0.630509	0.369502	0.815212
c2.KEGG_GLYCOSYLPHOSPHATIDYLINOSITOL_GPI_ANCHOR_BIOSYNTHESIS	24	0.973078	0.026927	0.130166
c2.KEGG_GLYCEROPHOSPHOLIPID_METABOLISM	62	0.955618	0.044385	0.117184
c2.KEGG_ETHER_LIPID_METABOLISM	20	0.920862	0.079151	0.60719
c2.KEGG_ARACHIDONIC_ACID_METABOLISM	22	0.256973	0.743041	0.999131
c2.KEGG_LINOLEIC_ACID_METABOLISM	10	0.126422	0.873595	0.117598
c2.KEGG_SPHINGOLIPID_METABOLISM	34	0.919393	0.080611	0.130956
c2.KEGG_GLYCOSPHINGOLIPID_BIOSYNTHESIS_LACTO_AND_NEOLACTO_SERIES	21	0.60386	0.396152	0.400366
c2.KEGG_PYRUVATE_METABOLISM	35	0.611215	0.388792	0.75659
c2.KEGG_PROPANOATE_METABOLISM	31	0.359495	0.640513	0.511141
c2.KEGG_BUTANOATE_METABOLISM	26	0.265306	0.734708	0.746138
c2.KEGG_NICOTINATE_AND_NICOTINAMIDE_METABOLISM	19	0.37264	0.627376	0.244155
c2.KEGG_RETINOL_METABOLISM	23	0.157843	0.842168	0.051598
c2.KEGG_PORPHYRIN_AND_CHLOROPHYLL_METABOLISM	21	0.881947	0.118064	0.314246
c2.KEGG_NITROGEN_METABOLISM	17	0.584287	0.415737	0.879575
c2.KEGG_AMINOACYL_TRNA_BIOSYNTHESIS	41	0.446853	0.553151	0.968894
c2.KEGG_METABOLISM_OF_XENOBIOTICS_BY_CYTOCHROME_P450	25	0.407079	0.592936	0.528309
c2.KEGG_DRUG_METABOLISM_CYTOCHROME_P450	27	0.260784	0.739226	0.456751
c2.KEGG_DRUG_METABOLISM_OTHER_ENZYMES	24	0.718691	0.281326	0.080177
c2.KEGG_BIOSYNTHESIS_OF_UNSATURATED_FATTY_ACIDS	18	0.181746	0.818262	0.326476
c2.KEGG_ABC_TRANSPORTERS	35	0.123196	0.876811	0.997711
c2.KEGG_RIBOSOME	84	0.660418	0.339587	0.614584
c2.KEGG_RNA_DEGRADATION	57	0.674494	0.325509	0.701814
c2.KEGG_RNA_POLYMERASE	28	0.899574	0.100431	0.276979
c2.KEGG_BASAL_TRANSCRIPTION_FACTORS	31	0.962804	0.037201	0.288551
c2.KEGG_DNA_REPLICATION	35	0.550261	0.449741	0.644977
c2.KEGG_SPLICEOSOME	122	0.910343	0.08966	0.190672
c2.KEGG_PROTEASOME	41	0.842348	0.157656	0.358066
c2.KEGG_PROTEIN_EXPORT	24	0.772334	0.227675	0.445873
c2.KEGG_PPAR_SIGNALING_PATHWAY	45	0.555048	0.444959	0.336332
c2.KEGG_BASE_EXCISION_REPAIR	33	0.637531	0.362474	0.92263
c2.KEGG_NUCLEOTIDE_EXCISION_REPAIR	42	0.687433	0.312572	0.273301
c2.KEGG_MISMATCH_REPAIR	22	0.688199	0.311808	0.507778
c2.KEGG_HOMOLOGOUS_RECOMBINATION	27	0.550394	0.449617	0.747812
c2.KEGG_MAPK_SIGNALING_PATHWAY	216	0.682439	0.317567	0.19384
c2.KEGG_ERBB_SIGNALING_PATHWAY	78	0.58707	0.412937	0.234902
c2.KEGG_CALCIUM_SIGNALING_PATHWAY	128	0.353819	0.646183	0.621788
c2.KEGG_CYTOKINE_CYTOKINE_RECEPTOR_INTERACTION	95	0.503637	0.49637	0.319085
c2.KEGG_CHEMOKINE_SIGNALING_PATHWAY	115	0.821113	0.178892	0.623754
c2.KEGG_PHOSPHATIDYLINOSITOL_SIGNALING_SYSTEM	67	0.376374	0.623634	0.623264
c2.KEGG_NEUROACTIVE_LIGAND_RECEPTOR_INTERACTION	131	0.123018	0.876984	0.559809
c2.KEGG_CELL_CYCLE	122	0.689385	0.310621	0.715487
c2.KEGG_OOCYTE_MEIOSIS	98	0.661448	0.338556	0.806783
c2.KEGG_P53_SIGNALING_PATHWAY	65	0.39312	0.606888	0.988762
c2.KEGG_UBIQUITIN_MEDIATED_PROTEOLYSIS	128	0.870181	0.129823	0.51294
c2.KEGG_SNARE_INTERACTIONS_IN_VESICULAR_TRANSPORT	35	0.878249	0.12176	0.375999
c2.KEGG_REGULATION_OF_AUTOPHAGY	19	0.963527	0.036477	0.512685
c2.KEGG_LYSOSOME	105	0.930041	0.069961	0.164771
c2.KEGG_ENDOCYTOSIS	159	0.952961	0.047041	0.647018
c2.KEGG_PEROXISOME	69	0.74623	0.253776	0.330932
c2.KEGG_MTOR_SIGNALING_PATHWAY	46	0.851741	0.148265	0.748742
c2.KEGG_APOPTOSIS	66	0.947436	0.052569	0.367682
c2.KEGG_CARDIAC_MUSCLE_CONTRACTION	56	0.771377	0.228631	0.379645
c2.KEGG_VASCULAR_SMOOTH_MUSCLE_CONTRACTION	86	0.567425	0.432583	0.868841
c2.KEGG_WNT_SIGNALING_PATHWAY	129	0.644896	0.355107	0.434056
c2.KEGG_DORSO_VENTRAL_AXIS_FORMATION	21	0.603492	0.396529	0.212735
c2.KEGG_NOTCH_SIGNALING_PATHWAY	45	0.45624	0.543766	0.482262
c2.KEGG_HEDGEHOG_SIGNALING_PATHWAY	43	0.482284	0.517733	0.305372
c2.KEGG_TGF_BETA_SIGNALING_PATHWAY	72	0.222679	0.777326	0.483555
c2.KEGG_AXON_GUIDANCE	120	0.194982	0.805025	0.576644
c2.KEGG_VEGF_SIGNALING_PATHWAY	55	0.769171	0.230836	0.664025
c2.KEGG_FOCAL_ADHESION	172	0.754489	0.245515	0.337604
c2.KEGG_ECM_RECEPTOR_INTERACTION	70	0.493442	0.506563	0.272388
c2.KEGG_CELL_ADHESION_MOLECULES_CAMS	79	0.410756	0.589252	0.047858
c2.KEGG_ADHERENS_JUNCTION	69	0.608419	0.391584	0.833996
c2.KEGG_TIGHT_JUNCTION	104	0.862044	0.137959	0.138687
c2.KEGG_GAP_JUNCTION	77	0.276917	0.723087	0.233235
c2.KEGG_COMPLEMENT_AND_COAGULATION_CASCADES	30	0.685319	0.314689	0.724986
c2.KEGG_ANTIGEN_PROCESSING_AND_PRESENTATION	37	0.990701	0.009302	0.007057
c2.KEGG_TOLL_LIKE_RECEPTOR_SIGNALING_PATHWAY	60	0.881503	0.118505	0.253417
c2.KEGG_NOD_LIKE_RECEPTOR_SIGNALING_PATHWAY	42	0.853646	0.146361	0.422299
c2.KEGG_RIG_I_LIKE_RECEPTOR_SIGNALING_PATHWAY	46	0.908786	0.09122	0.081558
c2.KEGG_CYTOSOLIC_DNA_SENSING_PATHWAY	30	0.880227	0.119777	0.501962
c2.KEGG_JAK_STAT_SIGNALING_PATHWAY	77	0.741824	0.25818	0.745069
c2.KEGG_HEMATOPOIETIC_CELL_LINEAGE	34	0.644475	0.355533	0.093517
c2.KEGG_NATURAL_KILLER_CELL_MEDIATED_CYTOTOXICITY	62	0.669279	0.330731	0.949216
c2.KEGG_T_CELL_RECEPTOR_SIGNALING_PATHWAY	73	0.742748	0.257257	0.635157
c2.KEGG_B_CELL_RECEPTOR_SIGNALING_PATHWAY	53	0.865603	0.134404	0.418315
c2.KEGG_FC_EPSILON_RI_SIGNALING_PATHWAY	50	0.646805	0.353209	0.414675
c2.KEGG_FC_GAMMA_R_MEDIATED_PHAGOCYTOSIS	75	0.883414	0.11659	0.447964
c2.KEGG_LEUKOCYTE_TRANSENDOTHELIAL_MIGRATION	79	0.596625	0.403381	0.13414
c2.KEGG_INTESTINAL_IMMUNE_NETWORK_FOR_IGA_PRODUCTION	13	0.943347	0.056659	0.224985
c2.KEGG_LONG_TERM_POTENTIATION	63	0.449147	0.550857	0.60152
c2.KEGG_NEUROTROPHIN_SIGNALING_PATHWAY	112	0.671618	0.328385	0.55226
c2.KEGG_LONG_TERM_DEPRESSION	57	0.716691	0.283318	0.569382
c2.KEGG_OLFACTORY_TRANSDUCTION	22	0.472072	0.52794	0.461843
c2.KEGG_TASTE_TRANSDUCTION	29	0.036432	0.963574	0.005552
c2.KEGG_REGULATION_OF_ACTIN_CYTOSKELETON	171	0.77366	0.226344	0.244258
c2.KEGG_INSULIN_SIGNALING_PATHWAY	118	0.941549	0.058453	0.282712
c2.KEGG_GNRH_SIGNALING_PATHWAY	80	0.647163	0.352848	0.110528
c2.KEGG_PROGESTERONE_MEDIATED_OOCYTE_MATURATION	76	0.669231	0.330775	0.849509
c2.KEGG_MELANOGENESIS	85	0.735427	0.264581	0.555335
c2.KEGG_ADIPOCYTOKINE_SIGNALING_PATHWAY	57	0.923951	0.076055	0.459134
c2.KEGG_TYPE_II_DIABETES_MELLITUS	35	0.594376	0.405641	0.986156
c2.KEGG_TYPE_I_DIABETES_MELLITUS	14	0.9825	0.017503	0.046236
c2.KEGG_MATURITY_ONSET_DIABETES_OF_THE_YOUNG	12	0.474695	0.525323	0.367509
c2.KEGG_ALDOSTERONE_REGULATED_SODIUM_REABSORPTION	28	0.475189	0.524831	0.665852
c2.KEGG_VASOPRESSIN_REGULATED_WATER_REABSORPTION	38	0.882785	0.117222	0.977224
c2.KEGG_PROXIMAL_TUBULE_BICARBONATE_RECLAMATION	20	0.699882	0.300131	0.509734
c2.KEGG_ALZHEIMERS_DISEASE	141	0.823874	0.176131	0.367237
c2.KEGG_PARKINSONS_DISEASE	106	0.857409	0.142595	0.234653
c2.KEGG_AMYOTROPHIC_LATERAL_SCLEROSIS_ALS	46	0.330727	0.669279	0.706773
c2.KEGG_HUNTINGTONS_DISEASE	160	0.851773	0.148229	0.337278
c2.KEGG_PRION_DISEASES	21	0.834389	0.16562	0.170281
c2.KEGG_VIBRIO_CHOLERAE_INFECTION	47	0.822755	0.177255	0.461636
c2.KEGG_EPITHELIAL_CELL_SIGNALING_IN_HELICOBACTER_PYLORI_INFECTION	59	0.912693	0.087314	0.230691
c2.KEGG_PATHOGENIC_ESCHERICHIA_COLI_INFECTION	44	0.503102	0.496904	0.28465
c2.KEGG_LEISHMANIA_INFECTION	37	0.922286	0.077721	0.147484
c2.KEGG_PATHWAYS_IN_CANCER	274	0.807185	0.19282	0.114862
c2.KEGG_COLORECTAL_CANCER	58	0.594564	0.405447	0.798872
c2.KEGG_RENAL_CELL_CARCINOMA	65	0.947741	0.052263	0.314179
c2.KEGG_PANCREATIC_CANCER	64	0.880424	0.119583	0.501148
c2.KEGG_ENDOMETRIAL_CANCER	49	0.711504	0.288504	0.174502
c2.KEGG_GLIOMA	57	0.562909	0.4371	0.757481
c2.KEGG_PROSTATE_CANCER	79	0.867353	0.132651	0.437786
c2.KEGG_THYROID_CANCER	27	0.881326	0.11869	0.503238
c2.KEGG_BASAL_CELL_CARCINOMA	47	0.25106	0.748946	0.26347
c2.KEGG_MELANOMA	55	0.659815	0.340196	0.467693
c2.KEGG_BLADDER_CANCER	38	0.683277	0.316733	0.044366
c2.KEGG_CHRONIC_MYELOID_LEUKEMIA	69	0.821125	0.178879	0.394699
c2.KEGG_ACUTE_MYELOID_LEUKEMIA	51	0.905375	0.094632	0.531247
c2.KEGG_SMALL_CELL_LUNG_CANCER	73	0.588025	0.411984	0.338057
c2.KEGG_NON_SMALL_CELL_LUNG_CANCER	49	0.721582	0.27843	0.36779
c2.KEGG_ASTHMA	3	0.917521	0.082511	0.229707
c2.KEGG_AUTOIMMUNE_THYROID_DISEASE	8	0.964319	0.03569	0.035617
c2.KEGG_SYSTEMIC_LUPUS_ERYTHEMATOSUS	80	0.317485	0.682518	0.737584
c2.KEGG_ALLOGRAFT_REJECTION	7	0.987557	0.012446	0.027826
c2.KEGG_GRAFT_VERSUS_HOST_DISEASE	7	0.987557	0.012446	0.027826
c2.KEGG_PRIMARY_IMMUNODEFICIENCY	15	0.236363	0.763648	0.52512
c2.KEGG_HYPERTROPHIC_CARDIOMYOPATHY_HCM	64	0.414898	0.585111	0.62213
c2.KEGG_ARRHYTHMOGENIC_RIGHT_VENTRICULAR_CARDIOMYOPATHY_ARVC	64	0.168787	0.831216	0.520425
c2.KEGG_DILATED_CARDIOMYOPATHY	71	0.315333	0.684675	0.583765
c2.KEGG_VIRAL_MYOCARDITIS	40	0.934514	0.065491	0.15622
c2.BIOCARTA_NO1_PATHWAY	21	0.589436	0.410581	0.411463
c2.BIOCARTA_CSK_PATHWAY	11	0.876264	0.123748	0.247483
c2.BIOCARTA_AGR_PATHWAY	31	0.766745	0.233265	0.302086
c2.BIOCARTA_AKT_PATHWAY	18	0.997118	0.002884	0.039624
c2.BIOCARTA_ALK_PATHWAY	31	0.151733	0.848279	0.247895
c2.BIOCARTA_AT1R_PATHWAY	31	0.907898	0.092111	0.127372
c2.BIOCARTA_CHEMICAL_PATHWAY	22	0.70638	0.29363	0.437676
c2.BIOCARTA_SPPA_PATHWAY	17	0.718542	0.28148	0.379213
c2.BIOCARTA_BCR_PATHWAY	28	0.650413	0.349597	0.758481
c2.BIOCARTA_BIOPEPTIDES_PATHWAY	38	0.831436	0.168576	0.610698
c2.BIOCARTA_CARM_ER_PATHWAY	34	0.710698	0.289315	0.264747
c2.BIOCARTA_CASPASE_PATHWAY	16	0.927245	0.072761	0.260444
c2.BIOCARTA_CCR3_PATHWAY	18	0.945687	0.054319	0.415314
c2.BIOCARTA_G1_PATHWAY	28	0.628034	0.371973	0.30533
c2.BIOCARTA_G2_PATHWAY	24	0.51304	0.486971	0.908084
c2.BIOCARTA_CERAMIDE_PATHWAY	22	0.897994	0.102012	0.152704
c2.BIOCARTA_HDAC_PATHWAY	25	0.22978	0.77023	0.863563
c2.BIOCARTA_GCR_PATHWAY	14	0.958663	0.041347	0.164288
c2.BIOCARTA_CTCF_PATHWAY	20	0.608301	0.391711	0.365858
c2.BIOCARTA_CXCR4_PATHWAY	23	0.959072	0.040933	0.293913
c2.BIOCARTA_CELLCYCLE_PATHWAY	23	0.746823	0.253188	0.602448
c2.BIOCARTA_CYTOKINE_PATHWAY	2	0.46128	0.53876	0.75837
c2.BIOCARTA_INFLAM_PATHWAY	8	0.425486	0.574551	0.697084
c2.BIOCARTA_DC_PATHWAY	2	0.493295	0.506809	0.001221
c2.BIOCARTA_CALCINEURIN_PATHWAY	18	0.324372	0.675646	0.982973
c2.BIOCARTA_EGF_PATHWAY	31	0.826574	0.17344	0.166164
c2.BIOCARTA_NDKDYNAMIN_PATHWAY	18	0.577535	0.422478	0.967649
c2.BIOCARTA_ECM_PATHWAY	22	0.847256	0.152753	0.27141
c2.BIOCARTA_ERK_PATHWAY	26	0.981416	0.01859	0.162335
c2.BIOCARTA_FAS_PATHWAY	27	0.976357	0.023646	0.052684
c2.BIOCARTA_FCER1_PATHWAY	32	0.821044	0.178965	0.498448
c2.BIOCARTA_FMLP_PATHWAY	32	0.89383	0.106176	0.206529
c2.BIOCARTA_GH_PATHWAY	23	0.697788	0.302235	0.406475
c2.BIOCARTA_HIVNEF_PATHWAY	53	0.942121	0.057881	0.134359
c2.BIOCARTA_MPR_PATHWAY	30	0.849157	0.150849	0.782305
c2.BIOCARTA_P53HYPOXIA_PATHWAY	22	0.688974	0.311033	0.388077
c2.BIOCARTA_IGF1_PATHWAY	20	0.731686	0.26833	0.536889
c2.BIOCARTA_IL2_PATHWAY	16	0.832097	0.167914	0.5347
c2.BIOCARTA_IL6_PATHWAY	21	0.921892	0.078113	0.247589
c2.BIOCARTA_IL12_PATHWAY	9	0.370627	0.629412	0.212698
c2.BIOCARTA_IL2RB_PATHWAY	29	0.968878	0.031125	0.278896
c2.BIOCARTA_GSK3_PATHWAY	23	0.921287	0.078719	0.083222
c2.BIOCARTA_DEATH_PATHWAY	29	0.993824	0.006178	0.064071
c2.BIOCARTA_RACCYCD_PATHWAY	26	0.893699	0.106307	0.295965
c2.BIOCARTA_GLEEVEC_PATHWAY	22	0.686834	0.313178	0.129708
c2.BIOCARTA_INSULIN_PATHWAY	20	0.735555	0.26446	0.257413
c2.BIOCARTA_INTEGRIN_PATHWAY	35	0.799865	0.200141	0.098298
c2.BIOCARTA_INTRINSIC_PATHWAY	12	0.524565	0.475452	0.250679
c2.BIOCARTA_KERATINOCYTE_PATHWAY	42	0.923528	0.076477	0.010583
c2.BIOCARTA_PYK2_PATHWAY	28	0.933514	0.066496	0.115062
c2.BIOCARTA_MAPK_PATHWAY	84	0.779813	0.220193	0.490828
c2.BIOCARTA_MCALPAIN_PATHWAY	20	0.920253	0.079755	0.186461
c2.BIOCARTA_PPARA_PATHWAY	47	0.898963	0.101041	0.442683
c2.BIOCARTA_MTOR_PATHWAY	23	0.990409	0.009595	0.095135
c2.BIOCARTA_IGF1R_PATHWAY	22	0.876082	0.123931	0.347987
c2.BIOCARTA_VIP_PATHWAY	23	0.929443	0.070564	0.346234
c2.BIOCARTA_NFAT_PATHWAY	43	0.892733	0.107275	0.384027
c2.BIOCARTA_NTHI_PATHWAY	20	0.928625	0.071386	0.012881
c2.BIOCARTA_NFKB_PATHWAY	21	0.910208	0.089796	0.086563
c2.BIOCARTA_NOS1_PATHWAY	19	0.520494	0.479521	0.623827
c2.BIOCARTA_P38MAPK_PATHWAY	38	0.613021	0.386997	0.336785
c2.BIOCARTA_PDGF_PATHWAY	31	0.861488	0.138522	0.291173
c2.BIOCARTA_PTDINS_PATHWAY	22	0.763156	0.236855	0.56791
c2.BIOCARTA_EDG1_PATHWAY	25	0.923501	0.076506	0.357684
c2.BIOCARTA_MYOSIN_PATHWAY	26	0.307181	0.69283	0.317437
c2.BIOCARTA_PROTEASOME_PATHWAY	28	0.817158	0.182848	0.419747
c2.BIOCARTA_RAC1_PATHWAY	20	0.475657	0.524359	0.484439
c2.BIOCARTA_RAS_PATHWAY	22	0.994014	0.005989	0.071568
c2.BIOCARTA_CHREBP2_PATHWAY	38	0.732532	0.267475	0.569406
c2.BIOCARTA_BAD_PATHWAY	21	0.855018	0.144991	0.571243
c2.BIOCARTA_EIF4_PATHWAY	23	0.974415	0.02559	0.075456
c2.BIOCARTA_PGC1A_PATHWAY	22	0.473398	0.526615	0.835851
c2.BIOCARTA_RHO_PATHWAY	30	0.872863	0.127141	0.533877
c2.BIOCARTA_ATRBRCA_PATHWAY	21	0.396956	0.603054	0.799361
c2.BIOCARTA_HER2_PATHWAY	20	0.920358	0.079652	0.410577
c2.BIOCARTA_MEF2D_PATHWAY	17	0.779007	0.221014	0.591629
c2.BIOCARTA_MITOCHONDRIA_PATHWAY	20	0.960225	0.039782	0.633211
c2.BIOCARTA_TOB1_PATHWAY	10	0.714498	0.285517	0.169515
c2.BIOCARTA_NKT_PATHWAY	8	0.732285	0.267736	0.844528
c2.BIOCARTA_IL1R_PATHWAY	26	0.720989	0.279022	0.04084
c2.BIOCARTA_MET_PATHWAY	34	0.864946	0.135063	0.104186
c2.BIOCARTA_GPCR_PATHWAY	32	0.869911	0.130096	0.830556
c2.BIOCARTA_TCR_PATHWAY	35	0.796384	0.203623	0.513275
c2.BIOCARTA_CTLA4_PATHWAY	5	0.490791	0.509246	0.77008
c2.BIOCARTA_PAR1_PATHWAY	31	0.138669	0.86134	0.422533
c2.BIOCARTA_STRESS_PATHWAY	23	0.858211	0.141798	0.055386
c2.BIOCARTA_TNFR1_PATHWAY	27	0.900413	0.099594	0.359166
c2.BIOCARTA_TOLL_PATHWAY	29	0.962422	0.037581	0.049014
c2.BIOCARTA_TPO_PATHWAY	21	0.478093	0.521926	0.790511
c2.BIOCARTA_CREB_PATHWAY	26	0.529152	0.470858	0.348024
c2.BIOCARTA_TFF_PATHWAY	18	0.77302	0.226995	0.437587
c2.BIOCARTA_VEGF_PATHWAY	26	0.617152	0.382858	0.826293
c2.BIOCARTA_WNT_PATHWAY	24	0.8997	0.100311	0.212877
c2.ST_DIFFERENTIATION_PATHWAY_IN_PC12_CELLS	40	0.96877	0.031233	0.803023
c2.ST_TUMOR_NECROSIS_FACTOR_PATHWAY	27	0.990575	0.009428	0.013958
c2.SA_B_CELL_RECEPTOR_COMPLEXES	21	0.569871	0.430142	0.683172
c2.ST_ERK1_ERK2_MAPK_PATHWAY	30	0.957853	0.042151	0.532497
c2.SIG_CD40PATHWAYMAP	33	0.694228	0.305783	0.493986
c2.SIG_PIP3_SIGNALING_IN_CARDIAC_MYOCTES	63	0.803117	0.196894	0.653351
c2.ST_GA12_PATHWAY	18	0.622667	0.377357	0.015233
c2.ST_G_ALPHA_I_PATHWAY	31	0.723273	0.276742	0.305615
c2.SIG_CHEMOTAXIS	39	0.428676	0.571339	0.760347
c2.ST_P38_MAPK_PATHWAY	37	0.805353	0.194653	0.009681
c2.SIG_IL4RECEPTOR_IN_B_LYPHOCYTES	26	0.962424	0.037582	0.085553
c2.WNT_SIGNALING	74	0.926068	0.073936	0.050433
c2.SIG_REGULATION_OF_THE_ACTIN_CYTOSKELETON_BY_RHO_GTPASES	32	0.75968	0.240327	0.775239
c2.ST_GRANULE_CELL_SURVIVAL_PATHWAY	24	0.894161	0.105852	0.859448
c2.ST_ADRENERGIC	27	0.559008	0.441005	0.505106
c2.ST_INTEGRIN_SIGNALING_PATHWAY	77	0.795885	0.204122	0.464319
c2.ST_GAQ_PATHWAY	26	0.940921	0.059085	0.095015
c2.ST_GA13_PATHWAY	33	0.94345	0.056554	0.001164
c2.SIG_INSULIN_RECEPTOR_PATHWAY_IN_CARDIAC_MYOCYTES	47	0.874666	0.125339	0.530116
c2.ST_T_CELL_SIGNAL_TRANSDUCTION	33	0.896617	0.103387	0.160771
c2.SIG_PIP3_SIGNALING_IN_B_LYMPHOCYTES	25	0.342646	0.657372	0.198528
c2.SIG_BCR_SIGNALING_PATHWAY	35	0.425281	0.574733	0.413078
c2.ST_B_CELL_ANTIGEN_RECEPTOR	31	0.955784	0.044218	0.085713
c2.ST_INTERLEUKIN_4_PATHWAY	21	0.89822	0.101792	0.046009
c2.ST_WNT_BETA_CATENIN_PATHWAY	30	0.775647	0.22437	0.056111
c2.ST_JNK_MAPK_PATHWAY	39	0.299578	0.700432	0.958716
c2.ST_FAS_SIGNALING_PATHWAY	58	0.985962	0.014042	0.146288
c2.ST_MYOCYTE_AD_PATHWAY	20	0.381961	0.618057	0.331386
c2.ST_PHOSPHOINOSITIDE_3_KINASE_PATHWAY	33	0.805536	0.194474	0.261571
c2.PID_FANCONI_PATHWAY	47	0.527726	0.47228	0.81763
c2.PID_SMAD2_3NUCLEAR_PATHWAY	70	0.848756	0.15125	0.191699
c2.PID_FCER1_PATHWAY	49	0.896405	0.103598	0.05394
c2.PID_ENDOTHELIN_PATHWAY	53	0.946591	0.053413	0.291505
c2.PID_BCR_5PATHWAY	50	0.610983	0.389028	0.206613
c2.PID_PRL_SIGNALING_EVENTS_PATHWAY	23	0.655728	0.344282	0.333105
c2.PID_RHOA_PATHWAY	43	0.980573	0.019431	0.123384
c2.PID_ERBB4_PATHWAY	34	0.100606	0.899404	0.965944
c2.PID_AURORA_B_PATHWAY	38	0.658539	0.341464	0.709349
c2.PID_LYSOPHOSPHOLIPID_PATHWAY	58	0.792403	0.207605	0.46246
c2.PID_INSULIN_PATHWAY	44	0.533422	0.466598	0.038445
c2.PID_NOTCH_PATHWAY	56	0.345354	0.654651	0.772593
c2.PID_INTEGRIN1_PATHWAY	56	0.483895	0.516108	0.194757
c2.PID_P73PATHWAY	67	0.620774	0.379234	0.318493
c2.PID_P38_MKK3_6PATHWAY	26	0.145389	0.854619	0.194138
c2.PID_GMCSF_PATHWAY	30	0.685851	0.314159	0.685506
c2.PID_WNT_NONCANONICAL_PATHWAY	31	0.527893	0.472124	0.227225
c2.PID_IL4_2PATHWAY	41	0.739283	0.260726	0.37095
c2.PID_HDAC_CLASSII_PATHWAY	33	0.645206	0.354805	0.495477
c2.PID_HDAC_CLASSIII_PATHWAY	24	0.353348	0.646667	0.592159
c2.PID_GLYPICAN_1PATHWAY	19	0.482938	0.517079	0.680653
c2.PID_TCR_PATHWAY	44	0.671803	0.328207	0.257927
c2.PID_IL27_PATHWAY	13	0.674313	0.325709	0.819362
c2.PID_NFKAPPAB_CANONICAL_PATHWAY	21	0.885498	0.114509	0.117607
c2.PID_E2F_PATHWAY	69	0.610553	0.389451	0.75773
c2.PID_ER_NONGENOMIC_PATHWAY	37	0.81021	0.189797	0.712015
c2.PID_HIF2PATHWAY	29	0.786644	0.213367	0.991881
c2.PID_CD40_PATHWAY	24	0.941419	0.058584	0.129975
c2.PID_ATR_PATHWAY	39	0.682256	0.317752	0.875447
c2.PID_INTEGRIN_CS_PATHWAY	19	0.431226	0.568784	0.356297
c2.PID_MET_PATHWAY	80	0.856345	0.143658	0.027315
c2.PID_PTP1B_PATHWAY	41	0.72865	0.271355	0.624515
c2.PID_INTEGRIN3_PATHWAY	37	0.511038	0.488968	0.613026
c2.PID_IL12_2PATHWAY	32	0.981684	0.01832	0.134008
c2.PID_S1P_S1P3_PATHWAY	26	0.789614	0.210397	0.776637
c2.PID_AR_PATHWAY	56	0.596837	0.403174	0.197654
c2.PID_NFAT_TFPATHWAY	28	0.623863	0.37615	0.940761
c2.PID_EPHB_FWD_PATHWAY	39	0.841832	0.158176	0.062927
c2.PID_AVB3_OPN_PATHWAY	29	0.846172	0.153834	0.172573
c2.PID_FRA_PATHWAY	27	0.657381	0.342626	0.622331
c2.PID_MYC_ACTIV_PATHWAY	75	0.973968	0.026035	0.358095
c2.PID_ARF6_TRAFFICKING_PATHWAY	43	0.57975	0.420258	0.214479
c2.PID_RHOA_REG_PATHWAY	39	0.243382	0.756625	0.563257
c2.PID_REELIN_PATHWAY	29	0.232062	0.767949	0.360883
c2.PID_PS1_PATHWAY	44	0.539815	0.460201	0.658674
c2.PID_ILK_PATHWAY	43	0.747418	0.25259	0.343416
c2.PID_NECTIN_PATHWAY	30	0.676361	0.323645	0.271522
c2.PID_P38_ALPHA_BETA_PATHWAY	27	0.583914	0.416104	0.799297
c2.PID_WNT_SIGNALING_PATHWAY	23	0.314913	0.685097	0.028817
c2.PID_TRAIL_PATHWAY	23	0.871321	0.12869	0.60277
c2.PID_CDC42_PATHWAY	68	0.74779	0.252212	0.187169
c2.PID_RET_PATHWAY	37	0.770236	0.229775	0.091856
c2.PID_CDC42_REG_PATHWAY	30	0.179067	0.820946	0.559325
c2.PID_ATM_PATHWAY	34	0.599419	0.400592	0.733145
c2.PID_ARF6_PATHWAY	31	0.629106	0.370904	0.54093
c2.PID_LKB1_PATHWAY	45	0.968749	0.031254	0.599111
c2.PID_CD8_TCR_PATHWAY	34	0.809826	0.19018	0.153459
c2.PID_TCPTP_PATHWAY	41	0.463957	0.536057	0.951329
c2.PID_ANGIOPOIETIN_RECEPTOR_PATHWAY	40	0.744391	0.255619	0.156892
c2.PID_FAS_PATHWAY	32	0.739561	0.26045	0.719978
c2.PID_TXA2PATHWAY	40	0.69811	0.301898	0.382692
c2.PID_SHP2_PATHWAY	46	0.757042	0.242964	0.700569
c2.PID_HDAC_CLASSI_PATHWAY	62	0.833698	0.166313	0.459818
c2.PID_S1P_S1P1_PATHWAY	20	0.805478	0.194531	0.831362
c2.PID_TELOMERASE_PATHWAY	64	0.962258	0.037745	0.115122
c2.PID_HNF3B_PATHWAY	25	0.944018	0.05599	0.399963
c2.PID_NETRIN_PATHWAY	32	0.391768	0.608243	0.205043
c2.PID_IL1_PATHWAY	28	0.620149	0.379869	0.462197
c2.PID_NFAT_3PATHWAY	51	0.736034	0.263976	0.780954
c2.PID_REG_GR_PATHWAY	56	0.556867	0.443146	0.827807
c2.PID_CONE_PATHWAY	13	0.004585	0.995417	0.352504
c2.PID_INTEGRIN_A9B1_PATHWAY	17	0.648992	0.351018	0.190562
c2.PID_MTOR_4PATHWAY	68	0.981163	0.018839	0.113399
c2.PID_IL2_1PATHWAY	46	0.88274	0.117267	0.480584
c2.PID_CXCR4_PATHWAY	82	0.798355	0.201651	0.658671
c2.PID_IGF1_PATHWAY	30	0.745334	0.254675	0.321121
c2.PID_ERBB1_RECEPTOR_PROXIMAL_PATHWAY	33	0.448684	0.551335	0.65881
c2.PID_TNF_PATHWAY	42	0.9439	0.056105	0.171472
c2.PID_PLK1_PATHWAY	46	0.610162	0.389842	0.906007
c2.PID_FOXO_PATHWAY	46	0.913043	0.086965	0.432566
c2.PID_MYC_PATHWAY	25	0.973162	0.026841	0.045037
c2.PID_PI3KCI_PATHWAY	33	0.803408	0.196602	0.351811
c2.PID_AJDISS_2PATHWAY	44	0.661977	0.338031	0.58191
c2.PID_IL2_PI3K_PATHWAY	28	0.954685	0.045325	0.221654
c2.PID_CERAMIDE_PATHWAY	46	0.941074	0.058931	0.220144
c2.PID_P53_DOWNSTREAM_PATHWAY	118	0.489136	0.510867	0.663052
c2.PID_AR_TF_PATHWAY	45	0.139642	0.860371	0.209287
c2.PID_P75_NTR_PATHWAY	60	0.8957	0.104305	0.890074
c2.PID_S1P_META_PATHWAY	17	0.911256	0.088755	0.715217
c2.PID_ECADHERIN_NASCENT_AJ_PATHWAY	39	0.834053	0.165952	0.198191
c2.PID_AMB2_NEUTROPHILS_PATHWAY	25	0.941779	0.058226	0.324909
c2.PID_AVB3_INTEGRIN_PATHWAY	73	0.593971	0.406035	0.204584
c2.PID_IFNG_PATHWAY	37	0.707318	0.292695	0.389132
c2.PID_RXR_VDR_PATHWAY	22	0.306525	0.693494	0.491395
c2.PID_LIS1_PATHWAY	27	0.764254	0.235754	0.439303
c2.PID_ERBB1_DOWNSTREAM_PATHWAY	101	0.88454	0.115463	0.577119
c2.PID_SYNDECAN_4_PATHWAY	25	0.840477	0.159533	0.124916
c2.PID_ATF2_PATHWAY	50	0.884508	0.115499	0.806542
c2.PID_AP1_PATHWAY	57	0.927724	0.072283	0.480729
c2.PID_INTEGRIN2_PATHWAY	14	0.606665	0.393348	0.08697
c2.PID_UPA_UPAR_PATHWAY	25	0.840201	0.159808	0.123512
c2.PID_ERBB2_ERBB3_PATHWAY	42	0.810031	0.189977	0.752909
c2.PID_FOXM1_PATHWAY	38	0.708661	0.291342	0.720161
c2.PID_EPHA_FWDPATHWAY	25	0.184602	0.81541	0.607651
c2.PID_BMP_PATHWAY	39	0.088636	0.91137	0.037551
c2.PID_IL3_PATHWAY	22	0.753273	0.24674	0.692717
c2.PID_IL6_7_PATHWAY	40	0.849401	0.150609	0.298857
c2.PID_ECADHERIN_KERATINOCYTE_PATHWAY	19	0.472875	0.527137	0.393799
c2.PID_ALK1_PATHWAY	23	0.633485	0.366532	0.161262
c2.PID_PDGFRB_PATHWAY	118	0.871858	0.128145	0.763745
c2.PID_TRKR_PATHWAY	56	0.817303	0.182699	0.215843
c2.PID_NEPHRIN_NEPH1_PATHWAY	27	0.728499	0.271517	0.858809
c2.PID_CMYB_PATHWAY	66	0.97468	0.025322	0.46825
c2.PID_IL23_PATHWAY	16	0.683648	0.316374	0.797691
c2.PID_HIV_NEF_PATHWAY	30	0.993538	0.006465	0.083743
c2.PID_SYNDECAN_1_PATHWAY	40	0.53451	0.465496	0.108449
c2.PID_P38_MK2_PATHWAY	19	0.914935	0.085073	0.139321
c2.PID_ERA_GENOMIC_PATHWAY	56	0.464426	0.535596	0.557453
c2.PID_RHODOPSIN_PATHWAY	11	0.219647	0.780384	0.603364
c2.PID_PDGFRA_PATHWAY	20	0.864615	0.1354	0.180223
c2.PID_RETINOIC_ACID_PATHWAY	29	0.252109	0.747903	0.166757
c2.PID_IL8_CXCR2_PATHWAY	25	0.896788	0.10322	0.533988
c2.PID_HEDGEHOG_2PATHWAY	20	0.068486	0.93152	0.4437
c2.PID_AR_NONGENOMIC_PATHWAY	29	0.843223	0.156783	0.59026
c2.PID_ERBB1_INTERNALIZATION_PATHWAY	40	0.686837	0.313175	0.533371
c2.PID_HEDGEHOG_GLI_PATHWAY	47	0.938895	0.06111	0.269649
c2.PID_CASPASE_PATHWAY	42	0.807928	0.192078	0.676309
c2.PID_CXCR3_PATHWAY	33	0.826735	0.173273	0.190947
c2.PID_BETA_CATENIN_NUC_PATHWAY	65	0.81286	0.187153	0.596635
c2.PID_VEGFR1_PATHWAY	24	0.803334	0.196678	0.488678
c2.PID_P38_ALPHA_BETA_DOWNSTREAM_PATHWAY	34	0.508409	0.491604	0.685687
c2.PID_KIT_PATHWAY	44	0.526306	0.473701	0.50647
c2.PID_ECADHERIN_STABILIZATION_PATHWAY	40	0.599783	0.400229	0.503104
c2.PID_EPO_PATHWAY	28	0.375016	0.624993	0.867896
c2.PID_IL2_STAT5_PATHWAY	20	0.773758	0.226254	0.782731
c2.PID_TCR_CALCIUM_PATHWAY	19	0.621011	0.379006	0.808796
c2.PID_DELTA_NP63_PATHWAY	36	0.416893	0.58312	0.71219
c2.PID_VEGFR1_2_PATHWAY	62	0.82792	0.172084	0.230125
c2.PID_THROMBIN_PAR1_PATHWAY	37	0.82086	0.17915	0.665045
c2.PID_A6B1_A6B4_INTEGRIN_PATHWAY	40	0.659418	0.340588	0.427793
c2.PID_SYNDECAN_2_PATHWAY	28	0.653198	0.346811	0.380897
c2.PID_RAC1_REG_PATHWAY	34	0.272265	0.727748	0.133697
c2.PID_AURORA_A_PATHWAY	30	0.80942	0.190587	0.195946
c2.PID_INSULIN_GLUCOSE_PATHWAY	23	0.902123	0.097886	0.525191
c2.PID_PI3KCI_AKT_PATHWAY	34	0.929362	0.070645	0.055074
c2.PID_IL8_CXCR1_PATHWAY	20	0.861718	0.138296	0.648716
c2.PID_MYC_REPRESS_PATHWAY	54	0.822743	0.177267	0.413797
c2.PID_HIF1_TFPATHWAY	55	0.870506	0.129499	0.868989
c2.PID_TAP63_PATHWAY	48	0.464788	0.53522	0.98204
c2.PID_EPHRINB_REV_PATHWAY	23	0.772146	0.227872	0.659924
c2.PID_BARD1_PATHWAY	29	0.555106	0.444901	0.480999
c2.PID_P53_REGULATION_PATHWAY	58	0.781546	0.218458	0.624101
c2.PID_TOLL_ENDOGENOUS_PATHWAY	17	0.986046	0.013958	0.116912
c2.PID_NCADHERIN_PATHWAY	32	0.642292	0.357717	0.200828
c2.PID_S1P_S1P2_PATHWAY	21	0.927544	0.07246	0.417788
c2.PID_RAS_PATHWAY	28	0.278066	0.721946	0.142417
c2.PID_MAPK_TRK_PATHWAY	33	0.810296	0.189712	0.139719
c2.PID_PI3K_PLC_TRK_PATHWAY	33	0.396936	0.603073	0.623275
c2.PID_CD8_TCR_DOWNSTREAM_PATHWAY	34	0.891483	0.108522	0.443787
c2.PID_LYMPH_ANGIOGENESIS_PATHWAY	24	0.800121	0.199887	0.06204
c2.PID_ALPHA_SYNUCLEIN_PATHWAY	26	0.97652	0.023484	0.508208
c2.PID_FGF_PATHWAY	47	0.564508	0.435503	0.175132
c2.PID_INTEGRIN_A4B1_PATHWAY	29	0.976043	0.023962	0.046396
c2.PID_RAC1_PATHWAY	50	0.806237	0.193772	0.361579
c2.PID_RB_1PATHWAY	57	0.842362	0.157647	0.564925
c2.PID_FAK_PATHWAY	55	0.944391	0.055611	0.094279
c2.PID_HNF3A_PATHWAY	27	0.70292	0.297091	0.859772
c2.PID_TGFBR_PATHWAY	55	0.885578	0.114429	0.156997
c2.PID_HES_HEY_PATHWAY	40	0.187853	0.812151	0.657799
c2.PID_IL12_STAT4_PATHWAY	16	0.770667	0.229351	0.852681
c2.REACTOME_TRANSLATION	144	0.72464	0.275362	0.585104
c2.REACTOME_RNA_POL_III_TRANSCRIPTION_INITIATION_FROM_TYPE_2_PROMOTER	23	0.822903	0.177107	0.654697
c2.REACTOME_INHIBITION_OF_THE_PROTEOLYTIC_ACTIVITY_OF_APC_C_REQUIRED_FOR_THE_ONSET_OF_ANAPHASE_BY_MITOTIC_SPINDLE_CHECKPOINT_COMPONENTS	18	0.89135	0.108657	0.474447
c2.REACTOME_PYRUVATE_METABOLISM_AND_CITRIC_ACID_TCA_CYCLE	40	0.89265	0.107356	0.190125
c2.REACTOME_PTM_GAMMA_CARBOXYLATION_HYPUSINE_FORMATION_AND_ARYLSULFATASE_ACTIVATION	18	0.98714	0.012863	0.013785
c2.REACTOME_APOPTOTIC_CLEAVAGE_OF_CELLULAR_PROTEINS	33	0.466946	0.533064	0.016736
c2.REACTOME_RNA_POL_I_TRANSCRIPTION_TERMINATION	21	0.978177	0.021825	0.198285
c2.REACTOME_FORMATION_OF_THE_TERNARY_COMPLEX_AND_SUBSEQUENTLY_THE_43S_COMPLEX	47	0.684579	0.315424	0.715553
c2.REACTOME_ACTIVATION_OF_THE_PRE_REPLICATIVE_COMPLEX	29	0.413763	0.586243	0.722698
c2.REACTOME_BILE_ACID_AND_BILE_SALT_METABOLISM	15	0.82152	0.178491	0.608905
c2.REACTOME_SIGNALING_BY_RHO_GTPASES	97	0.464998	0.53501	0.621714
c2.REACTOME_SIGNALING_BY_WNT	61	0.901086	0.098918	0.327267
c2.REACTOME_METABOLISM_OF_NON_CODING_RNA	48	0.860412	0.139596	0.332725
c2.REACTOME_METABOLISM_OF_STEROID_HORMONES_AND_VITAMINS_A_AND_D	18	0.098613	0.901399	0.628653
c2.REACTOME_SIGNALLING_BY_NGF	203	0.742774	0.25723	0.415272
c2.REACTOME_INSULIN_RECEPTOR_RECYCLING	19	0.902777	0.097232	0.119436
c2.REACTOME_SIGNALING_BY_SCF_KIT	64	0.732774	0.267231	0.621002
c2.REACTOME_DEVELOPMENTAL_BIOLOGY	337	0.327157	0.672847	0.27004
c2.REACTOME_CROSS_PRESENTATION_OF_SOLUBLE_EXOGENOUS_ANTIGENS_ENDOSOMES	42	0.866029	0.133975	0.314715
c2.REACTOME_DAG_AND_IP3_SIGNALING	29	0.326582	0.673429	0.937619
c2.REACTOME_TCA_CYCLE_AND_RESPIRATORY_ELECTRON_TRANSPORT	114	0.851361	0.148642	0.246954
c2.REACTOME_BMAL1_CLOCK_NPAS2_ACTIVATES_CIRCADIAN_EXPRESSION	33	0.536173	0.463839	0.805539
c2.REACTOME_ANTIGEN_PROCESSING_CROSS_PRESENTATION	62	0.921631	0.078373	0.279684
c2.REACTOME_GROWTH_HORMONE_RECEPTOR_SIGNALING	18	0.681563	0.318449	0.987064
c2.REACTOME_TRIF_MEDIATED_TLR3_SIGNALING	67	0.87497	0.125036	0.6589
c2.REACTOME_CELL_CELL_COMMUNICATION	92	0.121062	0.878942	0.335715
c2.REACTOME_ER_PHAGOSOME_PATHWAY	55	0.916457	0.083546	0.299276
c2.REACTOME_MEIOSIS	95	0.33369	0.666312	0.621872
c2.REACTOME_NEGATIVE_REGULATION_OF_FGFR_SIGNALING	24	0.859811	0.140205	0.0512
c2.REACTOME_G0_AND_EARLY_G1	24	0.553907	0.446103	0.699614
c2.REACTOME_MEMBRANE_TRAFFICKING	107	0.865723	0.13428	0.2718
c2.REACTOME_NEF_MEDIATES_DOWN_MODULATION_OF_CELL_SURFACE_RECEPTORS_BY_RECRUITING_THEM_TO_CLATHRIN_ADAPTERS	16	0.919789	0.08022	0.195729
c2.REACTOME_IMMUNOREGULATORY_INTERACTIONS_BETWEEN_A_LYMPHOID_AND_A_NON_LYMPHOID_CELL	21	0.700386	0.299629	0.159366
c2.REACTOME_METABOLISM_OF_VITAMINS_AND_COFACTORS	50	0.642399	0.35761	0.623199
c2.REACTOME_TRANS_GOLGI_NETWORK_VESICLE_BUDDING	55	0.836053	0.163953	0.144438
c2.REACTOME_CELL_CYCLE	384	0.624885	0.375117	0.734982
c2.REACTOME_SIGNALING_BY_ERBB4	78	0.817434	0.182579	0.510278
c2.REACTOME_ORC1_REMOVAL_FROM_CHROMATIN	64	0.772317	0.227686	0.456213
c2.REACTOME_O_LINKED_GLYCOSYLATION_OF_MUCINS	35	0.086849	0.913158	0.196966
c2.REACTOME_SULFUR_AMINO_ACID_METABOLISM	21	0.782067	0.217943	0.423773
c2.REACTOME_ANTIVIRAL_MECHANISM_BY_IFN_STIMULATED_GENES	64	0.91863	0.081373	0.421229
c2.REACTOME_SIGNALING_BY_ERBB2	91	0.786733	0.213274	0.388897
c2.REACTOME_SPHINGOLIPID_DE_NOVO_BIOSYNTHESIS	27	0.813881	0.186129	0.337568
c2.REACTOME_TERMINATION_OF_O_GLYCAN_BIOSYNTHESIS	11	0.13485	0.865158	0.26545
c2.REACTOME_DEFENSINS	2	0.512004	0.488046	0.811189
c2.REACTOME_GRB2_EVENTS_IN_ERBB2_SIGNALING	20	0.876983	0.123027	0.066388
c2.REACTOME_SIGNALING_BY_EGFR_IN_CANCER	103	0.796002	0.204003	0.350878
c2.REACTOME_BETA_DEFENSINS	1	0.350349	0.649717	0.815009
c2.REACTOME_SRP_DEPENDENT_COTRANSLATIONAL_PROTEIN_TARGETING_TO_MEMBRANE	108	0.697054	0.302948	0.571491
c2.REACTOME_PI3K_EVENTS_IN_ERBB4_SIGNALING	34	0.677871	0.322148	0.16263
c2.REACTOME_PI3K_EVENTS_IN_ERBB2_SIGNALING	40	0.689434	0.31058	0.183211
c2.REACTOME_NUCLEAR_SIGNALING_BY_ERBB4	29	0.586354	0.413656	0.88557
c2.REACTOME_GLYCOSPHINGOLIPID_METABOLISM	30	0.959434	0.04057	0.106106
c2.REACTOME_PPARA_ACTIVATES_GENE_EXPRESSION	90	0.436814	0.563198	0.465324
c2.REACTOME_PRE_NOTCH_TRANSCRIPTION_AND_TRANSLATION	23	0.272662	0.727352	0.458185
c2.REACTOME_DEGRADATION_OF_THE_EXTRACELLULAR_MATRIX	11	0.824525	0.175491	0.519024
c2.REACTOME_MITOCHONDRIAL_PROTEIN_IMPORT	49	0.914517	0.085487	0.347658
c2.REACTOME_SIGNALING_BY_HIPPO	20	0.888691	0.111316	0.422883
c2.REACTOME_ACTIVATED_NOTCH1_TRANSMITS_SIGNAL_TO_THE_NUCLEUS	26	0.511568	0.488451	0.980803
c2.REACTOME_DOWNSTREAM_SIGNALING_EVENTS_OF_B_CELL_RECEPTOR_BCR	90	0.883178	0.116825	0.221426
c2.REACTOME_ACTIVATION_OF_NF_KAPPAB_IN_B_CELLS	59	0.905802	0.094201	0.301672
c2.REACTOME_RORA_ACTIVATES_CIRCADIAN_EXPRESSION	23	0.341097	0.658913	0.708458
c2.REACTOME_ANTIGEN_ACTIVATES_B_CELL_RECEPTOR_LEADING_TO_GENERATION_OF_SECOND_MESSENGERS	20	0.44435	0.555662	0.875891
c2.REACTOME_YAP1_AND_WWTR1_TAZ_STIMULATED_GENE_EXPRESSION	22	0.673169	0.326844	0.582064
c2.REACTOME_PRE_NOTCH_EXPRESSION_AND_PROCESSING	38	0.349868	0.650139	0.172773
c2.REACTOME_SIGNALING_BY_THE_B_CELL_RECEPTOR_BCR	110	0.871315	0.128688	0.281572
c2.REACTOME_EXTRACELLULAR_MATRIX_ORGANIZATION	64	0.735653	0.264352	0.058027
c2.REACTOME_NOTCH1_INTRACELLULAR_DOMAIN_REGULATES_TRANSCRIPTION	44	0.320543	0.67947	0.180907
c2.REACTOME_CIRCADIAN_REPRESSION_OF_EXPRESSION_BY_REV_ERBA	21	0.319271	0.680736	0.563233
c2.REACTOME_SIGNALING_BY_NOTCH1	68	0.354054	0.645957	0.629425
c2.REACTOME_TRIGLYCERIDE_BIOSYNTHESIS	34	0.403444	0.596569	0.355658
c2.REACTOME_INSULIN_RECEPTOR_SIGNALLING_CASCADE	68	0.938261	0.061743	0.003659
c2.REACTOME_SIGNALLING_TO_RAS	25	0.715606	0.284405	0.25746
c2.REACTOME_SIGNALING_BY_BMP	21	0.196072	0.803943	0.407455
c2.REACTOME_CELL_SURFACE_INTERACTIONS_AT_THE_VASCULAR_WALL	56	0.771335	0.228674	0.641457
c2.REACTOME_NGF_SIGNALLING_VIA_TRKA_FROM_THE_PLASMA_MEMBRANE	129	0.710181	0.289825	0.549106
c2.REACTOME_SIGNALLING_TO_ERKS	34	0.783496	0.216512	0.14579
c2.REACTOME_DOWNREGULATION_OF_TGF_BETA_RECEPTOR_SIGNALING	21	0.626716	0.3733	0.962502
c2.REACTOME_COLLAGEN_FORMATION	53	0.699047	0.300957	0.038186
c2.REACTOME_SMAD2_SMAD3_SMAD4_HETEROTRIMER_REGULATES_TRANSCRIPTION	25	0.905152	0.094854	0.555883
c2.REACTOME_SIGNALING_BY_FGFR_IN_DISEASE	108	0.481465	0.518541	0.33611
c2.REACTOME_P53_INDEPENDENT_G1_S_DNA_DAMAGE_CHECKPOINT	47	0.852161	0.147843	0.345513
c2.REACTOME_REGULATION_OF_HYPOXIA_INDUCIBLE_FACTOR_HIF_BY_OXYGEN	21	0.86429	0.135721	0.749866
c2.REACTOME_ACYL_CHAIN_REMODELLING_OF_PC	13	0.306402	0.693619	0.36676
c2.REACTOME_TGF_BETA_RECEPTOR_SIGNALING_ACTIVATES_SMADS	24	0.65807	0.341944	0.934138
c2.REACTOME_PHOSPHOLIPID_METABOLISM	167	0.893607	0.106396	0.27543
c2.REACTOME_SYNTHESIS_OF_PA	18	0.928331	0.071673	0.092941
c2.REACTOME_GASTRIN_CREB_SIGNALLING_PATHWAY_VIA_PKC_AND_MAPK	109	0.37401	0.625995	0.383402
c2.REACTOME_CHONDROITIN_SULFATE_BIOSYNTHESIS	18	0.110838	0.889174	0.192332
c2.REACTOME_SIGNALING_BY_FGFR1_MUTANTS	23	0.029924	0.970078	0.504571
c2.REACTOME_SYNTHESIS_OF_PIPS_AT_THE_PLASMA_MEMBRANE	26	0.358886	0.641133	0.906785
c2.REACTOME_TRANSCRIPTIONAL_ACTIVITY_OF_SMAD2_SMAD3_SMAD4_HETEROTRIMER	36	0.765782	0.234228	0.611362
c2.REACTOME_KERATAN_SULFATE_BIOSYNTHESIS	20	0.52682	0.473193	0.648245
c2.REACTOME_PI_METABOLISM	43	0.505925	0.494089	0.943672
c2.REACTOME_CHONDROITIN_SULFATE_DERMATAN_SULFATE_METABOLISM	46	0.268052	0.731951	0.02042
c2.REACTOME_LATENT_INFECTION_OF_HOMO_SAPIENS_WITH_MYCOBACTERIUM_TUBERCULOSIS	20	0.932241	0.067768	0.06552
c2.REACTOME_HS_GAG_BIOSYNTHESIS	29	0.143966	0.856043	0.669615
c2.REACTOME_KERATAN_SULFATE_KERATIN_METABOLISM	24	0.731925	0.268093	0.391083
c2.REACTOME_HEPARAN_SULFATE_HEPARIN_HS_GAG_METABOLISM	48	0.149482	0.850523	0.440427
c2.REACTOME_GLYCOSAMINOGLYCAN_METABOLISM	95	0.39177	0.608234	0.173805
c2.REACTOME_ACYL_CHAIN_REMODELLING_OF_PE	12	0.19205	0.807972	0.579658
c2.REACTOME_SIGNALING_BY_FGFR_MUTANTS	33	0.06882	0.931186	0.090702
c2.REACTOME_MHC_CLASS_II_ANTIGEN_PRESENTATION	75	0.835426	0.164577	0.654545
c2.REACTOME_GLYCEROPHOSPHOLIPID_BIOSYNTHESIS	68	0.820197	0.179812	0.130383
c2.REACTOME_A_TETRASACCHARIDE_LINKER_SEQUENCE_IS_REQUIRED_FOR_GAG_SYNTHESIS	25	0.0958	0.904207	0.036747
c2.REACTOME_CDK_MEDIATED_PHOSPHORYLATION_AND_REMOVAL_OF_CDC6	45	0.876288	0.123717	0.338619
c2.REACTOME_MICRORNA_MIRNA_BIOGENESIS	18	0.893165	0.106841	0.234497
c2.REACTOME_NUCLEAR_EVENTS_KINASE_AND_TRANSCRIPTION_FACTOR_ACTIVATION	24	0.513148	0.486867	0.855591
c2.REACTOME_PI3K_AKT_ACTIVATION	33	0.756942	0.243069	0.347498
c2.REACTOME_REGULATORY_RNA_PATHWAYS	21	0.892839	0.107168	0.314148
c2.REACTOME_EGFR_DOWNREGULATION	24	0.866606	0.133401	0.190902
c2.REACTOME_PROCESSING_OF_CAPPED_INTRON_CONTAINING_PRE_MRNA	134	0.906333	0.093669	0.206907
c2.REACTOME_TCR_SIGNALING	30	0.769284	0.230729	0.720588
c2.REACTOME_DOWNSTREAM_TCR_SIGNALING	20	0.787465	0.212549	0.412819
c2.REACTOME_BASIGIN_INTERACTIONS	22	0.717135	0.282871	0.781288
c2.REACTOME_GAB1_SIGNALOSOME	36	0.648767	0.351246	0.239201
c2.REACTOME_ACTIVATION_OF_THE_MRNA_UPON_BINDING_OF_THE_CAP_BINDING_COMPLEX_AND_EIFS_AND_SUBSEQUENT_BINDING_TO_43S	55	0.690459	0.309547	0.690014
c2.REACTOME_ERK_MAPK_TARGETS	21	0.392477	0.607539	0.880492
c2.REACTOME_GENERATION_OF_SECOND_MESSENGER_MOLECULES	10	0.798898	0.201126	0.822395
c2.REACTOME_GENERIC_TRANSCRIPTION_PATHWAY	317	0.180583	0.819419	0.772676
c2.REACTOME_RESPONSE_TO_ELEVATED_PLATELET_CYTOSOLIC_CA2_	59	0.897688	0.10232	0.422839
c2.REACTOME_TRANSPORT_OF_MATURE_TRANSCRIPT_TO_CYTOPLASM	52	0.928974	0.071029	0.15704
c2.REACTOME_METABOLISM_OF_AMINO_ACIDS_AND_DERIVATIVES	158	0.917695	0.082308	0.504318
c2.REACTOME_RNA_POL_I_TRANSCRIPTION	78	0.37745	0.622554	0.673712
c2.REACTOME_BIOLOGICAL_OXIDATIONS	60	0.311173	0.688841	0.521702
c2.REACTOME_TRANSMISSION_ACROSS_CHEMICAL_SYNAPSES	159	0.170017	0.829988	0.903045
c2.REACTOME_INTEGRIN_CELL_SURFACE_INTERACTIONS	61	0.704813	0.295192	0.046392
c2.REACTOME_REGULATION_OF_ORNITHINE_DECARBOXYLASE_ODC	47	0.907787	0.09222	0.29817
c2.REACTOME_CYTOCHROME_P450_ARRANGED_BY_SUBSTRATE_TYPE	19	0.199668	0.800344	0.361886
c2.REACTOME_NRAGE_SIGNALS_DEATH_THROUGH_JNK	39	0.12947	0.870536	0.582266
c2.REACTOME_REGULATION_OF_APOPTOSIS	55	0.835567	0.164438	0.327286
c2.REACTOME_RNA_POL_II_TRANSCRIPTION	97	0.940372	0.05963	0.130713
c2.REACTOME_NEURONAL_SYSTEM	225	0.146751	0.853251	0.891603
c2.REACTOME_REGULATION_OF_BETA_CELL_DEVELOPMENT	18	0.476691	0.523324	0.149783
c2.REACTOME_PHASE1_FUNCTIONALIZATION_OF_COMPOUNDS	28	0.105042	0.894966	0.68024
c2.REACTOME_RNA_POL_III_TRANSCRIPTION	33	0.89232	0.107686	0.720774
c2.REACTOME_CELL_DEATH_SIGNALLING_VIA_NRAGE_NRIF_AND_NADE	54	0.211704	0.78831	0.727937
c2.REACTOME_NEUROTRANSMITTER_RELEASE_CYCLE	32	0.167461	0.832546	0.876789
c2.REACTOME_P75_NTR_RECEPTOR_MEDIATED_SIGNALLING	74	0.69277	0.30724	0.416409
c2.REACTOME_AMINO_ACID_TRANSPORT_ACROSS_THE_PLASMA_MEMBRANE	24	0.155307	0.844703	0.9233
c2.REACTOME_GLYCOLYSIS	24	0.764902	0.235106	0.854836
c2.REACTOME_PEPTIDE_CHAIN_ELONGATION	84	0.649517	0.350485	0.606402
c2.REACTOME_MRNA_CAPPING	29	0.963615	0.036388	0.134724
c2.REACTOME_SIGNALING_BY_GPCR	317	0.473223	0.52678	0.424926
c2.REACTOME_PEPTIDE_LIGAND_BINDING_RECEPTORS	49	0.674004	0.326005	0.482128
c2.REACTOME_CLASS_A1_RHODOPSIN_LIKE_RECEPTORS	92	0.337739	0.662265	0.851767
c2.REACTOME_INTEGRATION_OF_ENERGY_METABOLISM	91	0.620826	0.37918	0.60522
c2.REACTOME_CELL_CYCLE_MITOTIC	305	0.697623	0.30238	0.739831
c2.REACTOME_GLUCONEOGENESIS	28	0.819887	0.180116	0.464976
c2.REACTOME_OPIOID_SIGNALLING	67	0.760992	0.239017	0.76095
c2.REACTOME_RECRUITMENT_OF_MITOTIC_CENTROSOME_PROTEINS_AND_COMPLEXES	63	0.544402	0.455602	0.531155
c2.REACTOME_MITOCHONDRIAL_TRNA_AMINOACYLATION	21	0.392838	0.607173	0.975236
c2.REACTOME_CYTOSOLIC_TRNA_AMINOACYLATION	24	0.585341	0.414669	0.76935
c2.REACTOME_CA_DEPENDENT_EVENTS	27	0.420314	0.579696	0.957974
c2.REACTOME_DARPP_32_EVENTS	23	0.942679	0.057323	0.417966
c2.REACTOME_CHEMOKINE_RECEPTORS_BIND_CHEMOKINES	9	0.733799	0.266219	0.728079
c2.REACTOME_LOSS_OF_NLP_FROM_MITOTIC_CENTROSOMES	56	0.509952	0.490053	0.529278
c2.REACTOME_NEUROTRANSMITTER_RECEPTOR_BINDING_AND_DOWNSTREAM_TRANSMISSION_IN_THE_POSTSYNAPTIC_CELL	113	0.208666	0.791337	0.920973
c2.REACTOME_CELL_CYCLE_CHECKPOINTS	110	0.760486	0.239518	0.57367
c2.REACTOME_DIABETES_PATHWAYS	114	0.797699	0.202304	0.356097
c2.REACTOME_PLC_BETA_MEDIATED_EVENTS	39	0.412159	0.587846	0.926991
c2.REACTOME_G_PROTEIN_ACTIVATION	19	0.826046	0.173962	0.50417
c2.REACTOME_ABC_FAMILY_PROTEINS_MEDIATED_TRANSPORT	25	0.38784	0.612177	0.99238
c2.REACTOME_TRNA_AMINOACYLATION	42	0.533146	0.466858	0.933133
c2.REACTOME_OLFACTORY_SIGNALING_PATHWAY	2	0.963927	0.036089	0.111124
c2.REACTOME_STEROID_HORMONES	14	0.428959	0.571065	0.8206
c2.REACTOME_TRANSMEMBRANE_TRANSPORT_OF_SMALL_MOLECULES	305	0.457388	0.542616	0.95159
c2.REACTOME_INTEGRIN_ALPHAIIB_BETA3_SIGNALING	21	0.864149	0.135859	0.073813
c2.REACTOME_NUCLEAR_RECEPTOR_TRANSCRIPTION_PATHWAY	37	0.390799	0.609219	0.145915
c2.REACTOME_INSULIN_SYNTHESIS_AND_PROCESSING	19	0.318111	0.681904	0.894515
c2.REACTOME_CYCLIN_E_ASSOCIATED_EVENTS_DURING_G1_S_TRANSITION_	62	0.869509	0.130496	0.259202
c2.REACTOME_G1_PHASE	35	0.770135	0.229871	0.579848
c2.REACTOME_P53_DEPENDENT_G1_DNA_DAMAGE_RESPONSE	52	0.792865	0.207137	0.345114
c2.REACTOME_TRANSCRIPTION_COUPLED_NER_TC_NER	44	0.824989	0.175016	0.276512
c2.REACTOME_RNA_POL_II_TRANSCRIPTION_PRE_INITIATION_AND_PROMOTER_OPENING	40	0.951263	0.048742	0.150541
c2.REACTOME_GLUCAGON_SIGNALING_IN_METABOLIC_REGULATION	26	0.816678	0.183329	0.443108
c2.REACTOME_MRNA_PROCESSING	152	0.922541	0.077461	0.193813
c2.REACTOME_SIGNALING_BY_PDGF	113	0.792577	0.207433	0.115508
c2.REACTOME_ASSOCIATION_OF_TRIC_CCT_WITH_TARGET_PROTEINS_DURING_BIOSYNTHESIS	26	0.93633	0.063678	0.255182
c2.REACTOME_PREFOLDIN_MEDIATED_TRANSFER_OF_SUBSTRATE_TO_CCT_TRIC	25	0.650961	0.349045	0.294302
c2.REACTOME_GPVI_MEDIATED_ACTIVATION_CASCADE	19	0.644692	0.35532	0.542851
c2.REACTOME_PROTEIN_FOLDING	49	0.81683	0.183176	0.260875
c2.REACTOME_FORMATION_OF_TUBULIN_FOLDING_INTERMEDIATES_BY_CCT_TRIC	19	0.582581	0.417428	0.292273
c2.REACTOME_PEROXISOMAL_LIPID_METABOLISM	19	0.679818	0.320193	0.361418
c2.REACTOME_STRIATED_MUSCLE_CONTRACTION	13	0.898296	0.101721	0.261561
c2.REACTOME_METABOLISM_OF_NUCLEOTIDES	61	0.802529	0.197476	0.66449
c2.REACTOME_AMINE_LIGAND_BINDING_RECEPTORS	12	0.145362	0.854647	0.347153
c2.REACTOME_METABOLISM_OF_PROTEINS	391	0.830124	0.169878	0.375711
c2.REACTOME_DOWNSTREAM_SIGNAL_TRANSDUCTION	87	0.747331	0.252677	0.323146
c2.REACTOME_MUSCLE_CONTRACTION	32	0.866878	0.133128	0.614436
c2.REACTOME_M_G1_TRANSITION	76	0.685771	0.314233	0.536061
c2.REACTOME_MRNA_SPLICING	105	0.909583	0.09042	0.200269
c2.REACTOME_MRNA_SPLICING_MINOR_PATHWAY	41	0.877449	0.122554	0.25712
c2.REACTOME_3_UTR_MEDIATED_TRANSLATIONAL_REGULATION	104	0.673055	0.326948	0.634641
c2.REACTOME_PROCESSING_OF_CAPPED_INTRONLESS_PRE_MRNA	23	0.796225	0.203784	0.445882
c2.REACTOME_G1_S_TRANSITION	106	0.74129	0.258712	0.469035
c2.REACTOME_CITRIC_ACID_CYCLE_TCA_CYCLE	19	0.843198	0.156812	0.106509
c2.REACTOME_TRANSCRIPTION	192	0.74559	0.254413	0.446789
c2.REACTOME_NUCLEOTIDE_EXCISION_REPAIR	49	0.782495	0.217508	0.266746
c2.REACTOME_AXON_GUIDANCE	225	0.293573	0.70643	0.3814
c2.REACTOME_ACTIVATION_OF_CHAPERONE_GENES_BY_XBP1S	44	0.838165	0.16184	0.251955
c2.REACTOME_REGULATION_OF_INSULIN_SECRETION_BY_GLUCAGON_LIKE_PEPTIDE1	34	0.692893	0.307118	0.1654
c2.REACTOME_PERK_REGULATED_GENE_EXPRESSION	26	0.660218	0.339794	0.530824
c2.REACTOME_G_ALPHA_Q_SIGNALLING_EVENTS	89	0.250155	0.749853	0.441667
c2.REACTOME_TRAFFICKING_OF_AMPA_RECEPTORS	25	0.30134	0.698675	0.897058
c2.REACTOME_NCAM1_INTERACTIONS	35	0.291563	0.708449	0.111768
c2.REACTOME_REGULATION_OF_INSULIN_SECRETION	68	0.729925	0.27008	0.447988
c2.REACTOME_NCAM_SIGNALING_FOR_NEURITE_OUT_GROWTH	59	0.378567	0.621442	0.108442
c2.REACTOME_INHIBITION_OF_INSULIN_SECRETION_BY_ADRENALINE_NORADRENALINE	19	0.70234	0.297674	0.582145
c2.REACTOME_TRANSPORT_OF_MATURE_MRNA_DERIVED_FROM_AN_INTRONLESS_TRANSCRIPT	32	0.851551	0.148455	0.419937
c2.REACTOME_ACTIVATION_OF_GENES_BY_ATF4	23	0.582905	0.417102	0.65056
c2.REACTOME_UNFOLDED_PROTEIN_RESPONSE	75	0.822901	0.177105	0.292122
c2.REACTOME_CLASS_B_2_SECRETIN_FAMILY_RECEPTORS	53	0.756707	0.243301	0.112842
c2.REACTOME_GLUCAGON_TYPE_LIGAND_RECEPTORS	19	0.776913	0.223104	0.328599
c2.REACTOME_G_ALPHA1213_SIGNALLING_EVENTS	62	0.282631	0.717376	0.660086
c2.REACTOME_FANCONI_ANEMIA_PATHWAY	21	0.377964	0.622053	0.873746
c2.REACTOME_FORMATION_OF_RNA_POL_II_ELONGATION_COMPLEX_	39	0.958355	0.041649	0.099564
c2.REACTOME_MRNA_3_END_PROCESSING	33	0.929722	0.07028	0.099083
c2.REACTOME_POST_TRANSLATIONAL_MODIFICATION_SYNTHESIS_OF_GPI_ANCHORED_PROTEINS	26	0.971781	0.028222	0.075164
c2.REACTOME_ELONGATION_ARREST_AND_RECOVERY	27	0.935606	0.064398	0.115763
c2.REACTOME_SLC_MEDIATED_TRANSMEMBRANE_TRANSPORT	178	0.406609	0.593397	0.922945
c2.REACTOME_ADP_SIGNALLING_THROUGH_P2RY1	18	0.75885	0.241168	0.585992
c2.REACTOME_CD28_CO_STIMULATION	24	0.915642	0.084367	0.36319
c2.REACTOME_GPCR_DOWNSTREAM_SIGNALING	238	0.407987	0.592016	0.470209
c2.REACTOME_ADHERENS_JUNCTIONS_INTERACTIONS	23	0.050544	0.949461	0.171987
c2.REACTOME_G_ALPHA_I_SIGNALLING_EVENTS	82	0.66848	0.331525	0.625947
c2.REACTOME_SEMA4D_IN_SEMAPHORIN_SIGNALING	28	0.581239	0.418769	0.658731
c2.REACTOME_SEMAPHORIN_INTERACTIONS	60	0.517108	0.482901	0.851174
c2.REACTOME_SEMA4D_INDUCED_CELL_MIGRATION_AND_GROWTH_CONE_COLLAPSE	24	0.472477	0.527533	0.622579
c2.REACTOME_LYSOSOME_VESICLE_BIOGENESIS	21	0.835734	0.164273	0.208613
c2.REACTOME_G_BETA_GAMMA_SIGNALLING_THROUGH_PI3KGAMMA	17	0.932351	0.067659	0.257217
c2.REACTOME_TRANSPORT_OF_GLUCOSE_AND_OTHER_SUGARS_BILE_SALTS_AND_ORGANIC_ACIDS_METAL_IONS_AND_AMINE_COMPOUNDS	55	0.417212	0.582797	0.963197
c2.REACTOME_SPHINGOLIPID_METABOLISM	57	0.956171	0.043835	0.121835
c2.REACTOME_G_ALPHA_S_SIGNALLING_EVENTS	62	0.823398	0.176607	0.550229
c2.REACTOME_CELL_CELL_JUNCTION_ORGANIZATION	40	0.131051	0.868958	0.170758
c2.REACTOME_G_ALPHA_Z_SIGNALLING_EVENTS	35	0.878052	0.121959	0.704635
c2.REACTOME_COSTIMULATION_BY_THE_CD28_FAMILY	39	0.880674	0.119333	0.602196
c2.REACTOME_SIGNALING_BY_ROBO_RECEPTOR	29	0.719389	0.280625	0.317553
c2.REACTOME_CD28_DEPENDENT_PI3K_AKT_SIGNALING	16	0.834351	0.165665	0.396114
c2.REACTOME_TIGHT_JUNCTION_INTERACTIONS	17	0.492795	0.50722	0.351275
c2.REACTOME_G_PROTEIN_BETA_GAMMA_SIGNALLING	20	0.924939	0.075066	0.34056
c2.REACTOME_TRANSPORT_OF_INORGANIC_CATIONS_ANIONS_AND_AMINO_ACIDS_OLIGOPEPTIDES	73	0.02917	0.970832	0.844474
c2.REACTOME_GOLGI_ASSOCIATED_VESICLE_BIOGENESIS	48	0.806324	0.193682	0.191562
c2.REACTOME_CTLA4_INHIBITORY_SIGNALING	17	0.817562	0.182455	0.516644
c2.REACTOME_FORMATION_OF_TRANSCRIPTION_COUPLED_NER_TC_NER_REPAIR_COMPLEX	29	0.924737	0.075268	0.105514
c2.REACTOME_AMINO_ACID_AND_OLIGOPEPTIDE_SLC_TRANSPORTERS	38	0.017196	0.982806	0.913445
c2.REACTOME_CDT1_ASSOCIATION_WITH_THE_CDC6_ORC_ORIGIN_COMPLEX	53	0.810446	0.189557	0.377971
c2.REACTOME_SYNTHESIS_OF_DNA	89	0.699107	0.300896	0.616546
c2.REACTOME_FORMATION_OF_FIBRIN_CLOT_CLOTTING_CASCADE	11	0.778772	0.22125	0.508957
c2.REACTOME_DEADENYLATION_OF_MRNA	18	0.737691	0.262318	0.356952
c2.REACTOME_SIGNAL_AMPLIFICATION	22	0.842176	0.157838	0.528899
c2.REACTOME_DOUBLE_STRAND_BREAK_REPAIR	22	0.695387	0.304621	0.338676
c2.REACTOME_METAL_ION_SLC_TRANSPORTERS	18	0.532639	0.467384	0.974535
c2.REACTOME_AUTODEGRADATION_OF_THE_E3_UBIQUITIN_LIGASE_COP1	46	0.834516	0.165487	0.315896
c2.REACTOME_SMOOTH_MUSCLE_CONTRACTION	23	0.824117	0.175895	0.731086
c2.REACTOME_ACTIVATION_OF_NMDA_RECEPTOR_UPON_GLUTAMATE_BINDING_AND_POSTSYNAPTIC_EVENTS	36	0.263389	0.736618	0.69403
c2.REACTOME_CREB_PHOSPHORYLATION_THROUGH_THE_ACTIVATION_OF_RAS	26	0.383229	0.616781	0.640702
c2.REACTOME_POST_NMDA_RECEPTOR_ACTIVATION_EVENTS	32	0.276223	0.723783	0.761375
c2.REACTOME_METABOLISM_OF_MRNA	206	0.78941	0.210593	0.550915
c2.REACTOME_DEADENYLATION_DEPENDENT_MRNA_DECAY	43	0.737866	0.26214	0.588137
c2.REACTOME_THROMBOXANE_SIGNALLING_THROUGH_TP_RECEPTOR	15	0.903459	0.096552	0.566086
c2.REACTOME_ADP_SIGNALLING_THROUGH_P2RY12	15	0.926758	0.073255	0.4196
c2.REACTOME_CELL_JUNCTION_ORGANIZATION	58	0.395321	0.604688	0.239764
c2.REACTOME_AMINE_COMPOUND_SLC_TRANSPORTERS	14	0.076978	0.923033	0.764145
c2.REACTOME_GLUCOSE_TRANSPORT	34	0.850309	0.1497	0.627499
c2.REACTOME_FRS2_MEDIATED_CASCADE	24	0.871439	0.128572	0.000463
c2.REACTOME_METABOLISM_OF_RNA	251	0.824113	0.17589	0.526713
c2.REACTOME_MITOTIC_G1_G1_S_PHASES	131	0.729511	0.270492	0.506177
c2.REACTOME_PI_3K_CASCADE	42	0.743118	0.256895	0.00589
c2.REACTOME_DOWNSTREAM_SIGNALING_OF_ACTIVATED_FGFR	83	0.649603	0.350403	0.111499
c2.REACTOME_REGULATION_OF_MITOTIC_CELL_CYCLE	76	0.915337	0.084665	0.388215
c2.REACTOME_TAK1_ACTIVATES_NFKB_BY_PHOSPHORYLATION_AND_ACTIVATION_OF_IKKS_COMPLEX	20	0.901662	0.098345	0.683436
c2.REACTOME_MITOTIC_M_M_G1_PHASES	163	0.68645	0.313554	0.802646
c2.REACTOME_MYOGENESIS	22	0.271582	0.728432	0.147499
c2.REACTOME_MAP_KINASE_ACTIVATION_IN_TLR_CASCADE	48	0.765983	0.234024	0.662646
c2.REACTOME_PHOSPHOLIPASE_C_MEDIATED_CASCADE	39	0.306586	0.693421	0.446891
c2.REACTOME_ACTIVATION_OF_KAINATE_RECEPTORS_UPON_GLUTAMATE_BINDING	26	0.675585	0.324433	0.958557
c2.REACTOME_MAPK_TARGETS_NUCLEAR_EVENTS_MEDIATED_BY_MAP_KINASES	30	0.505094	0.494919	0.933652
c2.REACTOME_GPCR_LIGAND_BINDING	155	0.401772	0.598234	0.562559
c2.REACTOME_RNA_POL_I_RNA_POL_III_AND_MITOCHONDRIAL_TRANSCRIPTION	111	0.488418	0.511586	0.720002
c2.REACTOME_SHC_MEDIATED_CASCADE	16	0.455283	0.544741	0.002589
c2.REACTOME_THROMBIN_SIGNALLING_THROUGH_PROTEINASE_ACTIVATED_RECEPTORS_PARS	23	0.819125	0.180883	0.38353
c2.REACTOME_MITOTIC_G2_G2_M_PHASES	78	0.50015	0.499857	0.563216
c2.REACTOME_DNA_REPAIR	104	0.620208	0.379798	0.519667
c2.REACTOME_EFFECTS_OF_PIP2_HYDROLYSIS	18	0.092989	0.907022	0.069113
c2.REACTOME_RNA_POL_II_PRE_TRANSCRIPTION_EVENTS	55	0.939695	0.060308	0.155824
c2.REACTOME_POST_TRANSLATIONAL_PROTEIN_MODIFICATION	152	0.861587	0.138415	0.031974
c2.REACTOME_CHROMOSOME_MAINTENANCE	107	0.454865	0.545137	0.672141
c2.REACTOME_DEPOSITION_OF_NEW_CENPA_CONTAINING_NUCLEOSOMES_AT_THE_CENTROMERE	57	0.393527	0.606478	0.764381
c2.REACTOME_L1CAM_INTERACTIONS	79	0.440006	0.560003	0.440701
c2.REACTOME_SIGNALING_BY_ILS	78	0.924993	0.07501	0.448875
c2.REACTOME_NETRIN1_SIGNALING	35	0.076827	0.923177	0.310168
c2.REACTOME_METABOLISM_OF_LIPIDS_AND_LIPOPROTEINS	384	0.634236	0.365767	0.263517
c2.REACTOME_INTERACTION_BETWEEN_L1_AND_ANKYRINS	18	0.14924	0.850772	0.580098
c2.REACTOME_SIGNAL_TRANSDUCTION_BY_L1	34	0.843611	0.1564	0.299324
c2.REACTOME_FATTY_ACID_TRIACYLGLYCEROL_AND_KETONE_BODY_METABOLISM	149	0.53776	0.462248	0.297728
c2.REACTOME_TRANSPORT_OF_VITAMINS_NUCLEOSIDES_AND_RELATED_MOLECULES	22	0.893988	0.106029	0.093468
c2.REACTOME_RNA_POL_I_PROMOTER_OPENING	53	0.28324	0.716764	0.763629
c2.REACTOME_RECYCLING_PATHWAY_OF_L1	26	0.678292	0.321717	0.697635
c2.REACTOME_RESPIRATORY_ELECTRON_TRANSPORT	63	0.825724	0.174278	0.283584
c2.REACTOME_ASPARAGINE_N_LINKED_GLYCOSYLATION	78	0.779699	0.220305	0.139383
c2.REACTOME_ASSEMBLY_OF_THE_PRE_REPLICATIVE_COMPLEX	62	0.742773	0.257231	0.433901
c2.REACTOME_BIOSYNTHESIS_OF_THE_N_GLYCAN_PRECURSOR_DOLICHOL_LIPID_LINKED_OLIGOSACCHARIDE_LLO_AND_TRANSFER_TO_A_NASCENT_PROTEIN	27	0.801753	0.198254	0.228625
c2.REACTOME_IL1_SIGNALING	33	0.964679	0.035327	0.203231
c2.REACTOME_GLOBAL_GENOMIC_NER_GG_NER	33	0.701197	0.298808	0.405576
c2.REACTOME_IL_3_5_AND_GM_CSF_SIGNALING	25	0.686487	0.31353	0.941399
c2.REACTOME_NITRIC_OXIDE_STIMULATES_GUANYLATE_CYCLASE	18	0.254487	0.74552	0.737856
c2.REACTOME_PLATELET_HOMEOSTASIS	56	0.338337	0.66167	0.578233
c2.REACTOME_AQUAPORIN_MEDIATED_TRANSPORT	33	0.825393	0.174614	0.70025
c2.REACTOME_IL_RECEPTOR_SHC_SIGNALING	14	0.45027	0.549745	0.908708
c2.REACTOME_INCRETIN_SYNTHESIS_SECRETION_AND_INACTIVATION	10	0.580687	0.419344	0.648139
c2.REACTOME_REGULATION_OF_WATER_BALANCE_BY_RENAL_AQUAPORINS	33	0.825393	0.174614	0.70025
c2.REACTOME_TRAF6_MEDIATED_IRF7_ACTIVATION	17	0.843759	0.156249	0.170311
c2.REACTOME_CIRCADIAN_CLOCK	48	0.747018	0.25299	0.872895
c2.REACTOME_TRAF6_MEDIATED_NFKB_ACTIVATION	19	0.926211	0.073794	0.267108
c2.REACTOME_FACTORS_INVOLVED_IN_MEGAKARYOCYTE_DEVELOPMENT_AND_PLATELET_PRODUCTION	101	0.531072	0.468932	0.770902
c2.REACTOME_REGULATION_OF_MRNA_STABILITY_BY_PROTEINS_THAT_BIND_AU_RICH_ELEMENTS	79	0.855774	0.14423	0.445137
c2.REACTOME_INHIBITION_OF_VOLTAGE_GATED_CA2_CHANNELS_VIA_GBETA_GAMMA_SUBUNITS	18	0.313183	0.686833	0.767512
c2.REACTOME_TRAF6_MEDIATED_INDUCTION_OF_NFKB_AND_MAP_KINASES_UPON_TLR7_8_OR_9_ACTIVATION	68	0.899843	0.100161	0.575089
c2.REACTOME_GABA_B_RECEPTOR_ACTIVATION	30	0.344515	0.655494	0.807115
c2.REACTOME_TRANSPORT_TO_THE_GOLGI_AND_SUBSEQUENT_MODIFICATION	32	0.618	0.382011	0.133822
c2.REACTOME_IRON_UPTAKE_AND_TRANSPORT	32	0.952219	0.047787	0.232702
c2.REACTOME_INTERFERON_GAMMA_SIGNALING	37	0.869751	0.130255	0.305976
c2.REACTOME_ION_TRANSPORT_BY_P_TYPE_ATPASES	28	0.137128	0.862879	0.957087
c2.REACTOME_INTERFERON_ALPHA_BETA_SIGNALING	38	0.850893	0.14911	0.478809
c2.REACTOME_GABA_RECEPTOR_ACTIVATION	38	0.185211	0.814794	0.653929
c2.REACTOME_KINESINS	21	0.316519	0.683493	0.979721
c2.REACTOME_REGULATION_OF_IFNA_SIGNALING	10	0.721317	0.278707	0.462899
c2.REACTOME_INTERFERON_SIGNALING	116	0.943582	0.05642	0.452113
c2.REACTOME_NEGATIVE_REGULATORS_OF_RIG_I_MDA5_SIGNALING	29	0.999095	0.000907	0.086179
c2.REACTOME_NFKB_AND_MAP_KINASES_ACTIVATION_MEDIATED_BY_TLR4_SIGNALING_REPERTOIRE	64	0.929073	0.070931	0.606516
c2.REACTOME_TRANSFERRIN_ENDOCYTOSIS_AND_RECYCLING	22	0.923982	0.076029	0.194547
c2.REACTOME_ION_CHANNEL_TRANSPORT	40	0.060842	0.939162	0.797121
c2.REACTOME_DESTABILIZATION_OF_MRNA_BY_AUF1_HNRNP_D0	49	0.891635	0.108371	0.326481
c2.REACTOME_RIG_I_MDA5_MEDIATED_INDUCTION_OF_IFN_ALPHA_BETA_PATHWAYS	54	0.993324	0.006679	0.085358
c2.REACTOME_LIGAND_GATED_ION_CHANNEL_TRANSPORT	12	0.037091	0.962917	0.255638
c2.REACTOME_FORMATION_OF_INCISION_COMPLEX_IN_GG_NER	21	0.844455	0.155557	0.082366
c2.REACTOME_TRANSCRIPTIONAL_REGULATION_OF_WHITE_ADIPOCYTE_DIFFERENTIATION	64	0.796552	0.203457	0.566983
c2.REACTOME_ENDOSOMAL_SORTING_COMPLEX_REQUIRED_FOR_TRANSPORT_ESCRT	25	0.879941	0.120061	0.349663
c2.REACTOME_MEIOTIC_RECOMBINATION	71	0.324526	0.675478	0.691282
c2.REACTOME_IL_2_SIGNALING	26	0.803815	0.196193	0.74688
c2.REACTOME_PLATELET_AGGREGATION_PLUG_FORMATION	22	0.799065	0.200946	0.050452
c2.REACTOME_SIGNALING_BY_NOTCH	96	0.356943	0.643065	0.417201
c2.REACTOME_DNA_REPLICATION	183	0.670203	0.329799	0.830355
c2.REACTOME_CLEAVAGE_OF_GROWING_TRANSCRIPT_IN_THE_TERMINATION_REGION_	42	0.919015	0.080989	0.138347
c2.REACTOME_PKB_MEDIATED_EVENTS	27	0.991291	0.008712	0.075678
c2.REACTOME_E2F_MEDIATED_REGULATION_OF_DNA_REPLICATION	34	0.597628	0.402377	0.785344
c2.REACTOME_METABOLISM_OF_CARBOHYDRATES	203	0.777055	0.222949	0.28881
c2.REACTOME_SIGNALING_BY_INSULIN_RECEPTOR	86	0.953552	0.046451	0.006905
c2.REACTOME_PURINE_METABOLISM	28	0.843447	0.156567	0.497566
c2.REACTOME_RNA_POL_III_TRANSCRIPTION_INITIATION_FROM_TYPE_3_PROMOTER	26	0.86753	0.132479	0.648146
c2.REACTOME_APOPTOSIS	131	0.787005	0.212999	0.20988
c2.REACTOME_LIPID_DIGESTION_MOBILIZATION_AND_TRANSPORT	27	0.730593	0.269418	0.420889
c2.REACTOME_HEMOSTASIS	328	0.754293	0.245712	0.540972
c2.REACTOME_INFLUENZA_LIFE_CYCLE	134	0.766584	0.233418	0.511449
c2.REACTOME_INFLUENZA_VIRAL_RNA_TRANSCRIPTION_AND_REPLICATION	100	0.71647	0.283532	0.529173
c2.REACTOME_NEP_NS2_INTERACTS_WITH_THE_CELLULAR_EXPORT_MACHINERY	27	0.801063	0.19894	0.4051
c2.REACTOME_HIV_INFECTION	182	0.907507	0.092495	0.304261
c2.REACTOME_TRANSPORT_OF_RIBONUCLEOPROTEINS_INTO_THE_HOST_NUCLEUS	27	0.797052	0.202954	0.413448
c2.REACTOME_HIV_LIFE_CYCLE	110	0.902049	0.097954	0.355162
c2.REACTOME_ABORTIVE_ELONGATION_OF_HIV1_TRANSCRIPT_IN_THE_ABSENCE_OF_TAT	19	0.930859	0.069148	0.154222
c2.REACTOME_EARLY_PHASE_OF_HIV_LIFE_CYCLE	13	0.811555	0.18845	0.450964
c2.REACTOME_HOST_INTERACTIONS_OF_HIV_FACTORS	114	0.892304	0.107698	0.270535
c2.REACTOME_RESPIRATORY_ELECTRON_TRANSPORT_ATP_SYNTHESIS_BY_CHEMIOSMOTIC_COUPLING_AND_HEAT_PRODUCTION_BY_UNCOUPLING_PROTEINS_	78	0.830949	0.169055	0.268237
c2.REACTOME_FORMATION_OF_THE_HIV1_EARLY_ELONGATION_COMPLEX	29	0.968845	0.031161	0.097142
c2.REACTOME_LATE_PHASE_OF_HIV_LIFE_CYCLE	97	0.906536	0.093467	0.343078
c2.REACTOME_INTERACTIONS_OF_VPR_WITH_HOST_CELLULAR_PROTEINS	32	0.800433	0.19957	0.367235
c2.REACTOME_APC_C_CDH1_MEDIATED_DEGRADATION_OF_CDC20_AND_OTHER_APC_C_CDH1_TARGETED_PROTEINS_IN_LATE_MITOSIS_EARLY_G1	63	0.90149	0.098512	0.36786
c2.REACTOME_ACTIVATION_OF_ATR_IN_RESPONSE_TO_REPLICATION_STRESS	35	0.520323	0.479683	0.789837
c2.REACTOME_APC_C_CDC20_MEDIATED_DEGRADATION_OF_MITOTIC_PROTEINS	64	0.911538	0.088465	0.351649
c2.REACTOME_AUTODEGRADATION_OF_CDH1_BY_CDH1_APC_C	56	0.90677	0.093232	0.32539
c2.REACTOME_MYD88_MAL_CASCADE_INITIATED_ON_PLASMA_MEMBRANE	73	0.913795	0.086208	0.55375
c2.REACTOME_INNATE_IMMUNE_SYSTEM	161	0.984061	0.015941	0.458218
c2.REACTOME_REGULATION_OF_GLUCOKINASE_BY_GLUCOKINASE_REGULATORY_PROTEIN	27	0.838821	0.161183	0.493384
c2.REACTOME_MITOTIC_PROMETAPHASE	83	0.667591	0.332413	0.887822
c2.REACTOME_APC_C_CDC20_MEDIATED_DEGRADATION_OF_CYCLIN_B	19	0.900428	0.099578	0.506368
c2.REACTOME_SCF_BETA_TRCP_MEDIATED_DEGRADATION_OF_EMI1	48	0.890048	0.109956	0.35572
c2.REACTOME_LIPOPROTEIN_METABOLISM	18	0.700709	0.299302	0.644096
c2.REACTOME_THE_ROLE_OF_NEF_IN_HIV1_REPLICATION_AND_DISEASE_PATHOGENESIS	21	0.894618	0.105386	0.277983
c2.REACTOME_SIGNALING_BY_TGF_BETA_RECEPTOR_COMPLEX	60	0.789585	0.210423	0.812283
c2.REACTOME_CONVERSION_FROM_APC_C_CDC20_TO_APC_C_CDH1_IN_LATE_ANAPHASE	16	0.945578	0.054429	0.363899
c2.REACTOME_ACTIVATED_TLR4_SIGNALLING	81	0.92374	0.076265	0.542015
c2.REACTOME_IMMUNE_SYSTEM	652	0.972298	0.027704	0.517133
c2.REACTOME_PHOSPHORYLATION_OF_THE_APC_C	17	0.921612	0.0784	0.399513
c2.REACTOME_GLUTATHIONE_CONJUGATION	16	0.907105	0.092906	0.739949
c2.REACTOME_COMPLEMENT_CASCADE	12	0.39966	0.600359	0.993008
c2.REACTOME_PHASE_II_CONJUGATION	32	0.801446	0.198566	0.35698
c2.REACTOME_TOLL_RECEPTOR_CASCADES	93	0.924467	0.075538	0.449504
c2.REACTOME_GLUCOSE_METABOLISM	58	0.882792	0.117212	0.420567
c2.REACTOME_VOLTAGE_GATED_POTASSIUM_CHANNELS	32	0.129432	0.870574	0.524941
c2.REACTOME_ADAPTIVE_IMMUNE_SYSTEM	408	0.946562	0.05344	0.511495
c2.REACTOME_NOD1_2_SIGNALING_PATHWAY	25	0.862307	0.137706	0.435636
c2.REACTOME_CYTOKINE_SIGNALING_IN_IMMUNE_SYSTEM	194	0.965264	0.034738	0.430059
c2.REACTOME_MEIOTIC_SYNAPSIS	60	0.344284	0.655721	0.670896
c2.REACTOME_ANTIGEN_PRESENTATION_FOLDING_ASSEMBLY_AND_PEPTIDE_LOADING_OF_CLASS_I_MHC	18	0.893499	0.10651	0.245547
c2.REACTOME_CLASS_I_MHC_MEDIATED_ANTIGEN_PROCESSING_PRESENTATION	214	0.974778	0.025224	0.424053
c2.REACTOME_NONSENSE_MEDIATED_DECAY_ENHANCED_BY_THE_EXON_JUNCTION_COMPLEX	105	0.717536	0.282468	0.537956
c2.REACTOME_PIP3_ACTIVATES_AKT_SIGNALING	27	0.800444	0.199566	0.171434
c2.REACTOME_ANTIGEN_PROCESSING_UBIQUITINATION_PROTEASOME_DEGRADATION	186	0.962871	0.037131	0.489987
c2.REACTOME_POTASSIUM_CHANNELS	68	0.119173	0.880829	0.868078
c2.REACTOME_NUCLEOTIDE_BINDING_DOMAIN_LEUCINE_RICH_REPEAT_CONTAINING_RECEPTOR_NLR_SIGNALING_PATHWAYS	37	0.709285	0.290731	0.656909
c2.REACTOME_INWARDLY_RECTIFYING_K_CHANNELS	23	0.305261	0.694755	0.942228
c2.REACTOME_AMYLOIDS	61	0.343891	0.656112	0.640084
c2.REACTOME_PACKAGING_OF_TELOMERE_ENDS	41	0.344061	0.655944	0.786192
c2.REACTOME_TELOMERE_MAINTENANCE	67	0.441883	0.558119	0.755266
c2.REACTOME_PLATELET_ACTIVATION_SIGNALING_AND_AGGREGATION	140	0.825187	0.174819	0.210062
c2.REACTOME_APC_CDC20_MEDIATED_DEGRADATION_OF_NEK2A	21	0.884384	0.115622	0.531778
c2.REACTOME_EXTENSION_OF_TELOMERES	26	0.602423	0.397582	0.632208
c2.REACTOME_G2_M_CHECKPOINTS	41	0.548832	0.451172	0.731272
c2.REACTOME_S_PHASE	105	0.714928	0.285075	0.548643
c2.REACTOME_SCFSKP2_MEDIATED_DEGRADATION_OF_P27_P21	53	0.850356	0.149647	0.333077
c2.REACTOME_DNA_STRAND_ELONGATION	30	0.539663	0.46034	0.823032
c2.REACTOME_FGFR_LIGAND_BINDING_AND_ACTIVATION	10	0.358605	0.641422	0.001214
c2.REACTOME_CHOLESTEROL_BIOSYNTHESIS	20	0.152178	0.847828	0.339684
c2.REACTOME_GAP_JUNCTION_TRAFFICKING	13	0.874585	0.125432	0.090935
c2.REACTOME_VIF_MEDIATED_DEGRADATION_OF_APOBEC3G	48	0.854825	0.145179	0.343201
c2.REACTOME_SIGNALING_BY_FGFR	94	0.698059	0.301951	0.277109
c2.REACTOME_RNA_POL_I_TRANSCRIPTION_INITIATION	24	0.92274	0.077268	0.196988
c2.REACTOME_PYRIMIDINE_METABOLISM	18	0.68597	0.314051	0.241075
c2.REACTOME_INTRINSIC_PATHWAY_FOR_APOPTOSIS	28	0.806466	0.193548	0.517395
c2.REACTOME_PI3K_CASCADE	52	0.952485	0.047525	0.007213
c2.REACTOME_APOPTOTIC_EXECUTION_PHASE	46	0.405735	0.594276	0.102461
c2.NAKAMURA_CANCER_MICROENVIRONMENT_UP	13	0.258407	0.741607	0.238617
c2.NAKAMURA_CANCER_MICROENVIRONMENT_DN	43	0.733844	0.26616	0.917324
c2.WEST_ADRENOCORTICAL_TUMOR_MARKERS_UP	20	0.518476	0.481533	0.717485
c2.WINTER_HYPOXIA_UP	82	0.828214	0.171791	0.638255
c2.WINTER_HYPOXIA_DN	34	0.29399	0.706023	0.709497
c2.PARENT_MTOR_SIGNALING_UP	503	0.82743	0.172572	0.46729
c2.PARENT_MTOR_SIGNALING_DN	32	0.837151	0.162859	0.518489
c2.PYEON_HPV_POSITIVE_TUMORS_UP	85	0.195562	0.80444	0.941
c2.NAKAMURA_TUMOR_ZONE_PERIPHERAL_VS_CENTRAL_UP	253	0.820183	0.179819	0.471089
c2.NAKAMURA_TUMOR_ZONE_PERIPHERAL_VS_CENTRAL_DN	534	0.707804	0.292199	0.284544
c2.PICCALUGA_ANGIOIMMUNOBLASTIC_LYMPHOMA_UP	170	0.521935	0.478068	0.305017
c2.PICCALUGA_ANGIOIMMUNOBLASTIC_LYMPHOMA_DN	121	0.782985	0.217018	0.472101
c2.LU_TUMOR_VASCULATURE_UP	20	0.405211	0.594803	0.092581
c2.KORKOLA_EMBRYONAL_CARCINOMA_UP	33	0.231398	0.768607	0.99147
c2.KORKOLA_SEMINOMA_UP	36	0.315059	0.684948	0.779857
c2.WATANABE_RECTAL_CANCER_RADIOTHERAPY_RESPONSIVE_UP	100	0.925143	0.074861	0.281605
c2.WATANABE_RECTAL_CANCER_RADIOTHERAPY_RESPONSIVE_DN	85	0.875316	0.124686	0.381308
c2.HOLLMANN_APOPTOSIS_VIA_CD40_UP	173	0.962654	0.037348	0.586075
c2.HOLLMANN_APOPTOSIS_VIA_CD40_DN	222	0.918258	0.081744	0.213858
c2.LIU_PROSTATE_CANCER_UP	79	0.14893	0.851074	0.90506
c2.LIU_PROSTATE_CANCER_DN	400	0.46345	0.536554	0.564087
c2.LIU_SOX4_TARGETS_UP	123	0.982257	0.017745	0.203136
c2.LIU_SOX4_TARGETS_DN	281	0.92054	0.079462	0.564795
c2.ONKEN_UVEAL_MELANOMA_UP	724	0.857799	0.142204	0.362832
c2.ONKEN_UVEAL_MELANOMA_DN	493	0.913192	0.08681	0.285275
c2.BERTUCCI_MEDULLARY_VS_DUCTAL_BREAST_CANCER_UP	164	0.918272	0.081731	0.774768
c2.BERTUCCI_MEDULLARY_VS_DUCTAL_BREAST_CANCER_DN	154	0.403495	0.596508	0.660219
c2.SCHUETZ_BREAST_CANCER_DUCTAL_INVASIVE_UP	266	0.462189	0.537814	0.107351
c2.SCHUETZ_BREAST_CANCER_DUCTAL_INVASIVE_DN	62	0.295133	0.704877	0.831216
c2.DAVICIONI_PAX_FOXO1_SIGNATURE_IN_ARMS_UP	55	0.567028	0.43298	0.65212
c2.FOURNIER_ACINAR_DEVELOPMENT_EARLY_UP	21	0.814255	0.185758	0.706598
c2.FOURNIER_ACINAR_DEVELOPMENT_LATE_DN	20	0.42863	0.571382	0.939607
c2.FRASOR_TAMOXIFEN_RESPONSE_UP	47	0.277294	0.722714	0.859224
c2.KIM_RESPONSE_TO_TSA_AND_DECITABINE_UP	76	0.415593	0.584414	0.739752
c2.SENGUPTA_NASOPHARYNGEAL_CARCINOMA_UP	256	0.307022	0.692981	0.779624
c2.SENGUPTA_NASOPHARYNGEAL_CARCINOMA_DN	223	0.590745	0.409258	0.662491
c2.WATANABE_COLON_CANCER_MSI_VS_MSS_UP	22	0.049208	0.950799	0.761562
c2.WATANABE_COLON_CANCER_MSI_VS_MSS_DN	51	0.094362	0.905642	0.54178
c2.SOTIRIOU_BREAST_CANCER_GRADE_1_VS_3_UP	147	0.5698	0.430203	0.832277
c2.SOTIRIOU_BREAST_CANCER_GRADE_1_VS_3_DN	49	0.555831	0.444175	0.897904
c2.GAZDA_DIAMOND_BLACKFAN_ANEMIA_ERYTHROID_UP	22	0.583766	0.416248	0.781966
c2.GAZDA_DIAMOND_BLACKFAN_ANEMIA_ERYTHROID_DN	432	0.942777	0.057226	0.08728
c2.GAZDA_DIAMOND_BLACKFAN_ANEMIA_MYELOID_UP	27	0.79128	0.208734	0.536991
c2.GAZDA_DIAMOND_BLACKFAN_ANEMIA_MYELOID_DN	35	0.894255	0.105755	0.0581
c2.GAZDA_DIAMOND_BLACKFAN_ANEMIA_PROGENITOR_UP	34	0.998186	0.001817	0.317911
c2.GAZDA_DIAMOND_BLACKFAN_ANEMIA_PROGENITOR_DN	61	0.84904	0.150967	0.132125
c2.CHEMNITZ_RESPONSE_TO_PROSTAGLANDIN_E2_UP	138	0.485722	0.514281	0.979611
c2.CHEMNITZ_RESPONSE_TO_PROSTAGLANDIN_E2_DN	299	0.601532	0.39847	0.748168
c2.IGARASHI_ATF4_TARGETS_DN	78	0.239108	0.760902	0.920612
c2.ZHONG_RESPONSE_TO_AZACITIDINE_AND_TSA_UP	151	0.865124	0.134878	0.428613
c2.ZHONG_RESPONSE_TO_AZACITIDINE_AND_TSA_DN	66	0.726791	0.273212	0.552566
c2.DAVICIONI_MOLECULAR_ARMS_VS_ERMS_UP	302	0.403315	0.596687	0.575314
c2.DAVICIONI_MOLECULAR_ARMS_VS_ERMS_DN	159	0.571769	0.428234	0.125859
c2.DAVICIONI_TARGETS_OF_PAX_FOXO1_FUSIONS_UP	239	0.816979	0.183025	0.143762
c2.DAVICIONI_TARGETS_OF_PAX_FOXO1_FUSIONS_DN	58	0.626481	0.373526	0.647576
c2.DAVICIONI_RHABDOMYOSARCOMA_PAX_FOXO1_FUSION_UP	58	0.427821	0.572186	0.207664
c2.SENGUPTA_NASOPHARYNGEAL_CARCINOMA_WITH_LMP1_UP	338	0.165678	0.834326	0.991007
c2.SENGUPTA_NASOPHARYNGEAL_CARCINOMA_WITH_LMP1_DN	81	0.166163	0.833841	0.424079
c2.TURASHVILI_BREAST_NORMAL_DUCTAL_VS_LOBULAR_UP	58	0.641912	0.358107	0.382968
c2.TURASHVILI_BREAST_DUCTAL_CARCINOMA_VS_DUCTAL_NORMAL_UP	41	0.621448	0.378562	0.038913
c2.TURASHVILI_BREAST_DUCTAL_CARCINOMA_VS_DUCTAL_NORMAL_DN	134	0.49684	0.503164	0.833022
c2.TURASHVILI_BREAST_DUCTAL_CARCINOMA_VS_LOBULAR_NORMAL_UP	70	0.652425	0.347583	0.036908
c2.TURASHVILI_BREAST_DUCTAL_CARCINOMA_VS_LOBULAR_NORMAL_DN	47	0.430245	0.569761	0.631645
c2.TURASHVILI_BREAST_CARCINOMA_DUCTAL_VS_LOBULAR_UP	16	0.25853	0.741495	0.311431
c2.TURASHVILI_BREAST_LOBULAR_CARCINOMA_VS_DUCTAL_NORMAL_UP	58	0.497654	0.502354	0.290531
c2.TURASHVILI_BREAST_LOBULAR_CARCINOMA_VS_DUCTAL_NORMAL_DN	57	0.24197	0.758037	0.851756
c2.TURASHVILI_BREAST_LOBULAR_CARCINOMA_VS_LOBULAR_NORMAL_UP	68	0.297455	0.702551	0.690279
c2.TURASHVILI_BREAST_LOBULAR_CARCINOMA_VS_LOBULAR_NORMAL_DN	66	0.468337	0.531666	0.268476
c2.CHANDRAN_METASTASIS_TOP50_UP	35	0.870985	0.129024	0.461806
c2.CHANDRAN_METASTASIS_TOP50_DN	44	0.654004	0.346001	0.795531
c2.WILCOX_RESPONSE_TO_PROGESTERONE_UP	131	0.25903	0.740977	0.739747
c2.WILCOX_RESPONSE_TO_PROGESTERONE_DN	54	0.376819	0.62319	0.674525
c2.FULCHER_INFLAMMATORY_RESPONSE_LECTIN_VS_LPS_UP	453	0.86482	0.135182	0.664078
c2.FULCHER_INFLAMMATORY_RESPONSE_LECTIN_VS_LPS_DN	358	0.84354	0.156464	0.306594
c2.GARY_CD5_TARGETS_UP	421	0.613946	0.386056	0.853856
c2.GARY_CD5_TARGETS_DN	407	0.857412	0.14259	0.352067
c2.ZHOU_INFLAMMATORY_RESPONSE_LIVE_UP	340	0.496599	0.503404	0.68997
c2.ZHOU_INFLAMMATORY_RESPONSE_LIVE_DN	314	0.945387	0.054617	0.410021
c2.SAMOLS_TARGETS_OF_KHSV_MIRNAS_DN	54	0.425127	0.57488	0.887977
c2.HOOI_ST7_TARGETS_UP	69	0.243001	0.757006	0.952686
c2.HOOI_ST7_TARGETS_DN	96	0.103975	0.89603	0.412959
c2.PRAMOONJAGO_SOX4_TARGETS_UP	50	0.750465	0.249544	0.470103
c2.PRAMOONJAGO_SOX4_TARGETS_DN	49	0.893359	0.106643	0.085906
c2.PUIFFE_INVASION_INHIBITED_BY_ASCITES_UP	73	0.953493	0.046514	0.441422
c2.PUIFFE_INVASION_INHIBITED_BY_ASCITES_DN	136	0.785904	0.214099	0.530286
c2.THUM_SYSTOLIC_HEART_FAILURE_UP	319	0.727143	0.27286	0.324875
c2.THUM_SYSTOLIC_HEART_FAILURE_DN	210	0.174227	0.825775	0.651253
c2.CASORELLI_ACUTE_PROMYELOCYTIC_LEUKEMIA_UP	140	0.786195	0.213812	0.475817
c2.CASORELLI_ACUTE_PROMYELOCYTIC_LEUKEMIA_DN	618	0.774337	0.225665	0.500618
c2.CORRE_MULTIPLE_MYELOMA_UP	51	0.300369	0.699642	0.341876
c2.CORRE_MULTIPLE_MYELOMA_DN	52	0.076278	0.923728	0.532628
c2.HUTTMANN_B_CLL_POOR_SURVIVAL_UP	229	0.899289	0.100714	0.231416
c2.HUTTMANN_B_CLL_POOR_SURVIVAL_DN	48	0.010486	0.989517	0.367595
c2.DIAZ_CHRONIC_MEYLOGENOUS_LEUKEMIA_UP	1312	0.911091	0.088911	0.276765
c2.DIAZ_CHRONIC_MEYLOGENOUS_LEUKEMIA_DN	79	0.492653	0.507354	0.614485
c2.CASORELLI_APL_SECONDARY_VS_DE_NOVO_UP	34	0.674858	0.325151	0.019187
c2.DEURIG_T_CELL_PROLYMPHOCYTIC_LEUKEMIA_UP	304	0.744725	0.255277	0.256443
c2.DEURIG_T_CELL_PROLYMPHOCYTIC_LEUKEMIA_DN	251	0.694319	0.305687	0.711103
c2.LIU_CMYB_TARGETS_UP	144	0.553695	0.44631	0.952407
c2.LIU_VMYB_TARGETS_UP	111	0.371913	0.628096	0.770925
c2.LIU_TARGETS_OF_VMYB_VS_CMYB_DN	31	0.941981	0.058028	0.175264
c2.CHARAFE_BREAST_CANCER_LUMINAL_VS_BASAL_UP	330	0.23209	0.767913	0.72286
c2.CHARAFE_BREAST_CANCER_LUMINAL_VS_BASAL_DN	374	0.870097	0.129905	0.171271
c2.CHARAFE_BREAST_CANCER_LUMINAL_VS_MESENCHYMAL_UP	349	0.270331	0.729674	0.801233
c2.CHARAFE_BREAST_CANCER_LUMINAL_VS_MESENCHYMAL_DN	430	0.79109	0.208912	0.557895
c2.CHARAFE_BREAST_CANCER_BASAL_VS_MESENCHYMAL_UP	58	0.501644	0.498369	0.873025
c2.CHARAFE_BREAST_CANCER_BASAL_VS_MESENCHYMAL_DN	50	0.4707	0.529318	0.548906
c2.DOANE_BREAST_CANCER_CLASSES_UP	48	0.498727	0.501284	0.820848
c2.DOANE_BREAST_CANCER_CLASSES_DN	30	0.730534	0.269477	0.377338
c2.DOANE_RESPONSE_TO_ANDROGEN_UP	148	0.544078	0.455928	0.424521
c2.DOANE_RESPONSE_TO_ANDROGEN_DN	217	0.393585	0.606418	0.712292
c2.DOANE_BREAST_CANCER_ESR1_UP	82	0.399592	0.600416	0.767221
c2.DOANE_BREAST_CANCER_ESR1_DN	32	0.005304	0.9947	0.028195
c2.WANG_RESPONSE_TO_ANDROGEN_UP	26	0.6723	0.327718	0.059866
c2.WANG_RESPONSE_TO_FORSKOLIN_UP	20	0.880358	0.119657	0.014821
c2.LAIHO_COLORECTAL_CANCER_SERRATED_UP	102	0.920617	0.079387	0.136226
c2.LAIHO_COLORECTAL_CANCER_SERRATED_DN	77	0.414443	0.58557	0.909723
c2.BORCZUK_MALIGNANT_MESOTHELIOMA_UP	297	0.889362	0.11064	0.22386
c2.BORCZUK_MALIGNANT_MESOTHELIOMA_DN	66	0.431809	0.568197	0.330785
c2.ROY_WOUND_BLOOD_VESSEL_UP	45	0.627637	0.372373	0.590517
c2.ROY_WOUND_BLOOD_VESSEL_DN	11	0.084753	0.915258	0.52396
c2.GRABARCZYK_BCL11B_TARGETS_UP	64	0.849005	0.151006	0.092381
c2.GRABARCZYK_BCL11B_TARGETS_DN	43	0.56768	0.432334	0.460128
c2.NEWMAN_ERCC6_TARGETS_UP	16	0.076996	0.923019	0.837875
c2.NEWMAN_ERCC6_TARGETS_DN	28	0.083603	0.916405	0.444872
c2.HORIUCHI_WTAP_TARGETS_UP	260	0.69477	0.305234	0.357274
c2.HORIUCHI_WTAP_TARGETS_DN	292	0.701106	0.298896	0.872899
c2.GAL_LEUKEMIC_STEM_CELL_UP	113	0.175831	0.824178	0.908435
c2.GAL_LEUKEMIC_STEM_CELL_DN	156	0.523442	0.476562	0.534525
c2.BASAKI_YBX1_TARGETS_UP	258	0.714683	0.28532	0.874137
c2.BASAKI_YBX1_TARGETS_DN	334	0.102717	0.897285	0.527706
c2.NOJIMA_SFRP2_TARGETS_UP	24	0.917756	0.082249	0.523018
c2.NOJIMA_SFRP2_TARGETS_DN	19	0.664259	0.335756	0.950336
c2.WIKMAN_ASBESTOS_LUNG_CANCER_DN	21	0.999437	0.000565	0.211465
c2.RODRIGUES_DCC_TARGETS_DN	117	0.281447	0.718561	0.533393
c2.RODRIGUES_NTN1_TARGETS_DN	116	0.532876	0.467129	0.82482
c2.WANG_LMO4_TARGETS_UP	333	0.877534	0.122469	0.766302
c2.WANG_LMO4_TARGETS_DN	321	0.905618	0.094384	0.165962
c2.WANG_CLIM2_TARGETS_UP	219	0.568904	0.431102	0.437805
c2.WANG_CLIM2_TARGETS_DN	173	0.877926	0.122078	0.236867
c2.VECCHI_GASTRIC_CANCER_ADVANCED_VS_EARLY_UP	139	0.455015	0.544989	0.231571
c2.VECCHI_GASTRIC_CANCER_ADVANCED_VS_EARLY_DN	75	0.912157	0.087846	0.47498
c2.VECCHI_GASTRIC_CANCER_EARLY_UP	358	0.692453	0.307551	0.763383
c2.VECCHI_GASTRIC_CANCER_EARLY_DN	248	0.196502	0.803501	0.509725
c2.BARRIER_COLON_CANCER_RECURRENCE_UP	37	0.907063	0.092942	0.568332
c2.SMIRNOV_CIRCULATING_ENDOTHELIOCYTES_IN_CANCER_UP	114	0.727476	0.27253	0.669212
c2.SLEBOS_HEAD_AND_NECK_CANCER_WITH_HPV_UP	76	0.695508	0.304497	0.577717
c2.JAEGER_METASTASIS_UP	39	0.670161	0.329849	0.353765
c2.JAEGER_METASTASIS_DN	139	0.151747	0.848258	0.128943
c2.OSMAN_BLADDER_CANCER_UP	362	0.861301	0.138701	0.206046
c2.OSMAN_BLADDER_CANCER_DN	344	0.879796	0.120207	0.424887
c2.GINESTIER_BREAST_CANCER_ZNF217_AMPLIFIED_UP	71	0.573789	0.426218	0.920056
c2.GINESTIER_BREAST_CANCER_ZNF217_AMPLIFIED_DN	308	0.854522	0.14548	0.495702
c2.GINESTIER_BREAST_CANCER_20Q13_AMPLIFICATION_UP	109	0.719655	0.280351	0.434059
c2.GINESTIER_BREAST_CANCER_20Q13_AMPLIFICATION_DN	157	0.869495	0.13051	0.280012
c2.OSWALD_HEMATOPOIETIC_STEM_CELL_IN_COLLAGEN_GEL_UP	178	0.918696	0.081307	0.394317
c2.OSWALD_HEMATOPOIETIC_STEM_CELL_IN_COLLAGEN_GEL_DN	233	0.465476	0.534529	0.373779
c2.GARGALOVIC_RESPONSE_TO_OXIDIZED_PHOSPHOLIPIDS_YELLOW_UP	32	0.622153	0.37786	0.476542
c2.GARGALOVIC_RESPONSE_TO_OXIDIZED_PHOSPHOLIPIDS_YELLOW_DN	18	0.549766	0.450256	0.801067
c2.GARGALOVIC_RESPONSE_TO_OXIDIZED_PHOSPHOLIPIDS_TURQUOISE_UP	72	0.628922	0.371085	0.117761
c2.GARGALOVIC_RESPONSE_TO_OXIDIZED_PHOSPHOLIPIDS_TURQUOISE_DN	51	0.572816	0.427189	0.901662
c2.GARGALOVIC_RESPONSE_TO_OXIDIZED_PHOSPHOLIPIDS_RED_DN	20	0.499418	0.500599	0.093923
c2.GARGALOVIC_RESPONSE_TO_OXIDIZED_PHOSPHOLIPIDS_MAGENTA_UP	25	0.853331	0.146675	0.0996
c2.GARGALOVIC_RESPONSE_TO_OXIDIZED_PHOSPHOLIPIDS_GREEN_UP	20	0.654272	0.345741	0.486778
c2.GARGALOVIC_RESPONSE_TO_OXIDIZED_PHOSPHOLIPIDS_GREEN_DN	24	0.021256	0.978748	0.613729
c2.GARGALOVIC_RESPONSE_TO_OXIDIZED_PHOSPHOLIPIDS_BLUE_UP	117	0.789211	0.210794	0.203813
c2.GARGALOVIC_RESPONSE_TO_OXIDIZED_PHOSPHOLIPIDS_BLUE_DN	54	0.202046	0.797962	0.348734
c2.GARGALOVIC_RESPONSE_TO_OXIDIZED_PHOSPHOLIPIDS_BLACK_UP	32	0.48102	0.518987	0.819858
c2.GARGALOVIC_RESPONSE_TO_OXIDIZED_PHOSPHOLIPIDS_GREY_DN	61	0.1464	0.853607	0.48195
c2.TAKEDA_TARGETS_OF_NUP98_HOXA9_FUSION_6HR_UP	63	0.040768	0.959235	0.550059
c2.TAKEDA_TARGETS_OF_NUP98_HOXA9_FUSION_6HR_DN	30	0.317383	0.682632	0.323137
c2.TAKEDA_TARGETS_OF_NUP98_HOXA9_FUSION_3D_UP	133	0.48545	0.514556	0.163009
c2.TAKEDA_TARGETS_OF_NUP98_HOXA9_FUSION_3D_DN	14	0.215612	0.784404	0.189656
c2.TAKEDA_TARGETS_OF_NUP98_HOXA9_FUSION_8D_UP	103	0.027993	0.97201	0.247952
c2.TAKEDA_TARGETS_OF_NUP98_HOXA9_FUSION_8D_DN	112	0.348944	0.651063	0.240911
c2.TAKEDA_TARGETS_OF_NUP98_HOXA9_FUSION_10D_UP	126	0.164795	0.835211	0.126957
c2.TAKEDA_TARGETS_OF_NUP98_HOXA9_FUSION_10D_DN	77	0.21223	0.787773	0.496177
c2.TAKEDA_TARGETS_OF_NUP98_HOXA9_FUSION_16D_UP	108	0.10893	0.891074	0.463685
c2.TAKEDA_TARGETS_OF_NUP98_HOXA9_FUSION_16D_DN	95	0.082593	0.917409	0.553651
c2.BOGNI_TREATMENT_RELATED_MYELOID_LEUKEMIA_UP	25	0.908568	0.091441	0.699601
c2.BOGNI_TREATMENT_RELATED_MYELOID_LEUKEMIA_DN	30	0.748985	0.251033	0.97075
c2.BILBAN_B_CLL_LPL_UP	51	0.885788	0.114217	0.172434
c2.BILBAN_B_CLL_LPL_DN	36	0.671778	0.328231	0.661307
c2.HOEBEKE_LYMPHOID_STEM_CELL_UP	77	0.372686	0.627324	0.954082
c2.HOEBEKE_LYMPHOID_STEM_CELL_DN	74	0.595217	0.40479	0.259566
c2.PEPPER_CHRONIC_LYMPHOCYTIC_LEUKEMIA_UP	22	0.412363	0.587657	0.117581
c2.PEPPER_CHRONIC_LYMPHOCYTIC_LEUKEMIA_DN	14	0.386825	0.613204	0.719767
c2.AKL_HTLV1_INFECTION_UP	23	0.808375	0.191639	0.251515
c2.AKL_HTLV1_INFECTION_DN	54	0.08853	0.911474	0.03275
c2.RHEIN_ALL_GLUCOCORTICOID_THERAPY_UP	50	0.701402	0.298605	0.67235
c2.RHEIN_ALL_GLUCOCORTICOID_THERAPY_DN	346	0.751689	0.248313	0.639841
c2.MULLIGHAN_NPM1_MUTATED_SIGNATURE_1_UP	233	0.160499	0.839506	0.230963
c2.MULLIGHAN_NPM1_MUTATED_SIGNATURE_1_DN	107	0.854984	0.14502	0.141099
c2.MULLIGHAN_NPM1_MUTATED_SIGNATURE_2_UP	121	0.679945	0.320061	0.220321
c2.MULLIGHAN_NPM1_MUTATED_SIGNATURE_2_DN	67	0.878943	0.121061	0.619783
c2.MULLIGHAN_MLL_SIGNATURE_1_UP	309	0.948449	0.051554	0.026016
c2.MULLIGHAN_MLL_SIGNATURE_1_DN	197	0.289166	0.710839	0.727871
c2.MULLIGHAN_MLL_SIGNATURE_2_UP	334	0.917322	0.08268	0.118231
c2.MULLIGHAN_MLL_SIGNATURE_2_DN	233	0.435605	0.5644	0.851787
c2.MULLIGHAN_NPM1_SIGNATURE_3_UP	289	0.466972	0.533033	0.216994
c2.MULLIGHAN_NPM1_SIGNATURE_3_DN	137	0.902751	0.097254	0.230999
c2.TONKS_TARGETS_OF_RUNX1_RUNX1T1_FUSION_HSC_UP	160	0.636399	0.363607	0.352598
c2.TONKS_TARGETS_OF_RUNX1_RUNX1T1_FUSION_HSC_DN	113	0.381006	0.619001	0.855075
c2.TONKS_TARGETS_OF_RUNX1_RUNX1T1_FUSION_GRANULOCYTE_UP	46	0.699298	0.300716	0.121391
c2.TONKS_TARGETS_OF_RUNX1_RUNX1T1_FUSION_MONOCYTE_UP	178	0.865766	0.134239	0.269818
c2.TONKS_TARGETS_OF_RUNX1_RUNX1T1_FUSION_MONOCYTE_DN	38	0.192563	0.807445	0.399363
c2.TONKS_TARGETS_OF_RUNX1_RUNX1T1_FUSION_ERYTHROCYTE_UP	117	0.61355	0.386453	0.554857
c2.TONKS_TARGETS_OF_RUNX1_RUNX1T1_FUSION_SUSTAINED_IN_MONOCYTE_UP	17	0.487012	0.513008	0.165907
c2.TONKS_TARGETS_OF_RUNX1_RUNX1T1_FUSION_SUSTAINDED_IN_ERYTHROCYTE_UP	36	0.793282	0.206728	0.564236
c2.PAPASPYRIDONOS_UNSTABLE_ATEROSCLEROTIC_PLAQUE_UP	38	0.762337	0.237669	0.154677
c2.PAPASPYRIDONOS_UNSTABLE_ATEROSCLEROTIC_PLAQUE_DN	38	0.574407	0.425603	0.385431
c2.DITTMER_PTHLH_TARGETS_UP	108	0.912452	0.087552	0.170957
c2.DITTMER_PTHLH_TARGETS_DN	62	0.856899	0.14311	0.26616
c2.UDAYAKUMAR_MED1_TARGETS_UP	130	0.809824	0.19018	0.65127
c2.UDAYAKUMAR_MED1_TARGETS_DN	223	0.60252	0.397486	0.767538
c2.ODONNELL_TFRC_TARGETS_UP	303	0.514907	0.485096	0.915586
c2.ODONNELL_TFRC_TARGETS_DN	113	0.472017	0.527987	0.840328
c2.ODONNELL_TARGETS_OF_MYC_AND_TFRC_UP	54	0.335855	0.664151	0.274371
c2.ODONNELL_TARGETS_OF_MYC_AND_TFRC_DN	44	0.497681	0.502323	0.66761
c2.SENESE_HDAC1_TARGETS_UP	384	0.873553	0.126451	0.495551
c2.SENESE_HDAC1_TARGETS_DN	222	0.43924	0.560765	0.323004
c2.SENESE_HDAC1_AND_HDAC2_TARGETS_UP	184	0.882305	0.117697	0.424277
c2.SENESE_HDAC1_AND_HDAC2_TARGETS_DN	187	0.308171	0.691831	0.596173
c2.SENESE_HDAC2_TARGETS_UP	97	0.849282	0.150721	0.671435
c2.SENESE_HDAC2_TARGETS_DN	98	0.154474	0.845531	0.873947
c2.SENESE_HDAC3_TARGETS_UP	442	0.621126	0.378878	0.915497
c2.SENESE_HDAC3_TARGETS_DN	466	0.803447	0.196556	0.770771
c2.LEE_NEURAL_CREST_STEM_CELL_UP	130	0.112502	0.887503	0.620942
c2.LEE_NEURAL_CREST_STEM_CELL_DN	103	0.069591	0.930413	0.266593
c2.HUMMEL_BURKITTS_LYMPHOMA_UP	37	0.010042	0.989961	0.660401
c2.TIEN_INTESTINE_PROBIOTICS_2HR_UP	26	0.854453	0.145553	0.17855
c2.TIEN_INTESTINE_PROBIOTICS_2HR_DN	85	0.630422	0.369584	0.529957
c2.TIEN_INTESTINE_PROBIOTICS_6HR_UP	53	0.809878	0.190125	0.664045
c2.TIEN_INTESTINE_PROBIOTICS_6HR_DN	156	0.937407	0.062596	0.360341
c2.TIEN_INTESTINE_PROBIOTICS_24HR_UP	531	0.846742	0.153261	0.346844
c2.TIEN_INTESTINE_PROBIOTICS_24HR_DN	199	0.728207	0.271796	0.462476
c2.ZHOU_INFLAMMATORY_RESPONSE_FIMA_UP	374	0.201266	0.798737	0.785522
c2.ZHOU_INFLAMMATORY_RESPONSE_FIMA_DN	225	0.170922	0.829082	0.736105
c2.ZHOU_INFLAMMATORY_RESPONSE_LPS_UP	268	0.460065	0.539942	0.889698
c2.KINSEY_TARGETS_OF_EWSR1_FLII_FUSION_UP	1176	0.703938	0.296064	0.720716
c2.KINSEY_TARGETS_OF_EWSR1_FLII_FUSION_DN	295	0.765198	0.234805	0.240187
c2.SABATES_COLORECTAL_ADENOMA_SIZE_UP	16	0.453148	0.546876	0.733464
c2.SABATES_COLORECTAL_ADENOMA_UP	60	0.097484	0.902519	0.864888
c2.SABATES_COLORECTAL_ADENOMA_DN	162	0.246672	0.753333	0.181736
c2.SCIBETTA_KDM5B_TARGETS_DN	75	0.699535	0.300468	0.358092
c2.NAGASHIMA_NRG1_SIGNALING_UP	158	0.888369	0.111634	0.265641
c2.NAGASHIMA_NRG1_SIGNALING_DN	49	0.088585	0.911424	0.352516
c2.NAGASHIMA_EGF_SIGNALING_UP	54	0.864134	0.135868	0.234517
c2.KIM_WT1_TARGETS_UP	194	0.809796	0.190208	0.217189
c2.KIM_WT1_TARGETS_DN	427	0.740003	0.26	0.440466
c2.KIM_WT1_TARGETS_8HR_UP	148	0.786403	0.213601	0.560766
c2.KIM_WT1_TARGETS_8HR_DN	102	0.619357	0.380648	0.421344
c2.KIM_WT1_TARGETS_12HR_UP	146	0.471901	0.528102	0.824525
c2.KIM_WT1_TARGETS_12HR_DN	186	0.791435	0.208567	0.319842
c2.ELVIDGE_HYPOXIA_UP	152	0.539679	0.460329	0.541758
c2.ELVIDGE_HYPOXIA_DN	137	0.883407	0.116596	0.177217
c2.ELVIDGE_HYPOXIA_BY_DMOG_UP	117	0.58923	0.410777	0.594593
c2.ELVIDGE_HYPOXIA_BY_DMOG_DN	54	0.754895	0.24511	0.29281
c2.ELVIDGE_HIF1A_TARGETS_UP	63	0.820185	0.179822	0.260334
c2.ELVIDGE_HIF1A_TARGETS_DN	80	0.623508	0.376495	0.369223
c2.ELVIDGE_HIF1A_AND_HIF2A_TARGETS_UP	38	0.87155	0.128459	0.187771
c2.ELVIDGE_HIF1A_AND_HIF2A_TARGETS_DN	92	0.527866	0.47214	0.720991
c2.JAATINEN_HEMATOPOIETIC_STEM_CELL_UP	274	0.096353	0.903652	0.394572
c2.JAATINEN_HEMATOPOIETIC_STEM_CELL_DN	107	0.440836	0.559166	0.005799
c2.GRAHAM_CML_QUIESCENT_VS_CML_DIVIDING_UP	13	0.949623	0.050385	0.363252
c2.GRAHAM_CML_QUIESCENT_VS_NORMAL_QUIESCENT_UP	66	0.511074	0.48893	0.902977
c2.GRAHAM_CML_QUIESCENT_VS_NORMAL_QUIESCENT_DN	27	0.625597	0.374412	0.737676
c2.GRAHAM_CML_QUIESCENT_VS_NORMAL_DIVIDING_UP	33	0.493942	0.506067	0.769613
c2.GRAHAM_CML_DIVIDING_VS_NORMAL_QUIESCENT_UP	158	0.564956	0.435047	0.901349
c2.GRAHAM_CML_DIVIDING_VS_NORMAL_QUIESCENT_DN	60	0.522664	0.477344	0.341079
c2.GRAHAM_NORMAL_QUIESCENT_VS_NORMAL_DIVIDING_UP	43	0.604797	0.395212	0.368416
c2.GRAHAM_NORMAL_QUIESCENT_VS_NORMAL_DIVIDING_DN	80	0.544682	0.455321	0.927801
c2.BIDUS_METASTASIS_UP	209	0.698431	0.301572	0.700694
c2.BIDUS_METASTASIS_DN	129	0.780722	0.219283	0.100654
c2.WAMUNYOKOLI_OVARIAN_CANCER_LMP_UP	215	0.918683	0.081319	0.209307
c2.WAMUNYOKOLI_OVARIAN_CANCER_LMP_DN	180	0.35721	0.642795	0.319654
c2.WAMUNYOKOLI_OVARIAN_CANCER_GRADES_1_2_UP	115	0.576904	0.423101	0.633959
c2.WAMUNYOKOLI_OVARIAN_CANCER_GRADES_1_2_DN	56	0.630488	0.369525	0.209942
c2.MAYBURD_RESPONSE_TO_L663536_UP	28	0.694438	0.305574	0.546529
c2.MAYBURD_RESPONSE_TO_L663536_DN	50	0.674955	0.32505	0.229064
c2.DODD_NASOPHARYNGEAL_CARCINOMA_UP	1225	0.597123	0.402879	0.594786
c2.DODD_NASOPHARYNGEAL_CARCINOMA_DN	1224	0.63414	0.365862	0.733575
c2.RODRIGUES_THYROID_CARCINOMA_POORLY_DIFFERENTIATED_UP	604	0.713984	0.286019	0.716401
c2.RODRIGUES_THYROID_CARCINOMA_POORLY_DIFFERENTIATED_DN	710	0.547516	0.452486	0.448874
c2.RODRIGUES_THYROID_CARCINOMA_ANAPLASTIC_UP	666	0.683422	0.31658	0.848297
c2.RODRIGUES_THYROID_CARCINOMA_ANAPLASTIC_DN	461	0.496882	0.50312	0.19178
c2.RODRIGUES_THYROID_CARCINOMA_DN	69	0.484958	0.515046	0.89087
c2.GOZGIT_ESR1_TARGETS_UP	106	0.55438	0.44563	0.836995
c2.GOZGIT_ESR1_TARGETS_DN	594	0.19403	0.805972	0.428288
c2.HAHTOLA_SEZARY_SYNDROM_UP	71	0.77893	0.221075	0.632671
c2.HAHTOLA_SEZARY_SYNDROM_DN	21	0.003027	0.996976	0.228912
c2.HAHTOLA_MYCOSIS_FUNGOIDES_SKIN_UP	160	0.808256	0.191747	0.341895
c2.HAHTOLA_MYCOSIS_FUNGOIDES_SKIN_DN	21	0.838009	0.162003	0.156376
c2.HAHTOLA_MYCOSIS_FUNGOIDES_CD4_UP	48	0.772699	0.227305	0.339001
c2.HAHTOLA_MYCOSIS_FUNGOIDES_CD4_DN	108	0.677239	0.322772	0.731079
c2.PROVENZANI_METASTASIS_UP	173	0.858843	0.141161	0.289004
c2.PROVENZANI_METASTASIS_DN	114	0.938636	0.061367	0.094384
c2.PACHER_TARGETS_OF_IGF1_AND_IGF2_UP	33	0.553162	0.446848	0.87511
c2.LIU_CDX2_TARGETS_UP	17	0.048307	0.951699	0.102187
c2.COLDREN_GEFITINIB_RESISTANCE_UP	77	0.72939	0.270616	0.866748
c2.COLDREN_GEFITINIB_RESISTANCE_DN	149	0.137419	0.862583	0.416049
c2.KOKKINAKIS_METHIONINE_DEPRIVATION_48HR_UP	111	0.561638	0.438366	0.516071
c2.KOKKINAKIS_METHIONINE_DEPRIVATION_48HR_DN	59	0.856964	0.143039	0.273598
c2.KOKKINAKIS_METHIONINE_DEPRIVATION_96HR_UP	102	0.528043	0.471962	0.237131
c2.KOKKINAKIS_METHIONINE_DEPRIVATION_96HR_DN	68	0.804698	0.195307	0.651569
c2.CHOW_RASSF1_TARGETS_UP	26	0.889601	0.110406	0.623135
c2.CHOW_RASSF1_TARGETS_DN	28	0.851992	0.148015	0.042504
c2.ENK_UV_RESPONSE_EPIDERMIS_UP	244	0.811068	0.188936	0.367298
c2.ENK_UV_RESPONSE_EPIDERMIS_DN	436	0.791235	0.20877	0.648559
c2.ENK_UV_RESPONSE_KERATINOCYTE_UP	440	0.942409	0.057593	0.115519
c2.ENK_UV_RESPONSE_KERATINOCYTE_DN	471	0.810791	0.189212	0.469586
c2.LANDIS_BREAST_CANCER_PROGRESSION_UP	35	0.73338	0.266631	0.463854
c2.LANDIS_BREAST_CANCER_PROGRESSION_DN	55	0.5016	0.498408	0.24469
c2.GESERICK_TERT_TARGETS_DN	21	0.785169	0.214835	0.416515
c2.LAU_APOPTOSIS_CDKN2A_UP	54	0.897991	0.102013	0.371831
c2.DELYS_THYROID_CANCER_UP	331	0.286438	0.713566	0.635065
c2.DELYS_THYROID_CANCER_DN	183	0.28286	0.717144	0.70977
c2.CHIARADONNA_NEOPLASTIC_TRANSFORMATION_KRAS_CDC25_UP	50	0.467374	0.532636	0.131428
c2.CHIARADONNA_NEOPLASTIC_TRANSFORMATION_KRAS_CDC25_DN	36	0.569576	0.430436	0.533204
c2.CHIARADONNA_NEOPLASTIC_TRANSFORMATION_KRAS_UP	116	0.592247	0.40776	0.479928
c2.CHIARADONNA_NEOPLASTIC_TRANSFORMATION_KRAS_DN	129	0.692677	0.307327	0.768746
c2.CHIARADONNA_NEOPLASTIC_TRANSFORMATION_CDC25_UP	100	0.864178	0.135826	0.304559
c2.CHIARADONNA_NEOPLASTIC_TRANSFORMATION_CDC25_DN	136	0.731627	0.268379	0.57676
c2.CASTELLANO_NRAS_TARGETS_UP	56	0.621372	0.378638	0.697056
c2.CHEBOTAEV_GR_TARGETS_UP	62	0.271921	0.728089	0.701545
c2.CHEBOTAEV_GR_TARGETS_DN	96	0.294293	0.705713	0.473826
c2.BERENJENO_ROCK_SIGNALING_NOT_VIA_RHOA_UP	21	0.828994	0.171019	0.361581
c2.BERENJENO_ROCK_SIGNALING_NOT_VIA_RHOA_DN	45	0.539053	0.460954	0.815365
c2.BERENJENO_TRANSFORMED_BY_RHOA_REVERSIBLY_DN	26	0.792344	0.207664	0.757238
c2.LINDGREN_BLADDER_CANCER_CLUSTER_1_UP	105	0.430231	0.569781	0.389442
c2.LINDGREN_BLADDER_CANCER_CLUSTER_1_DN	327	0.67658	0.323422	0.879342
c2.LINDGREN_BLADDER_CANCER_CLUSTER_2A_DN	125	0.797644	0.202362	0.863505
c2.LINDGREN_BLADDER_CANCER_CLUSTER_3_UP	299	0.677572	0.322432	0.851818
c2.LINDGREN_BLADDER_CANCER_CLUSTER_3_DN	200	0.719795	0.280208	0.660597
c2.CREIGHTON_AKT1_SIGNALING_VIA_MTOR_UP	32	0.877334	0.122676	0.369884
c2.CREIGHTON_AKT1_SIGNALING_VIA_MTOR_DN	21	0.909444	0.090561	0.190807
c2.NADERI_BREAST_CANCER_PROGNOSIS_UP	37	0.403523	0.596484	0.555893
c2.MARKEY_RB1_CHRONIC_LOF_UP	105	0.332209	0.6678	0.414261
c2.MARKEY_RB1_CHRONIC_LOF_DN	76	0.473488	0.526523	0.64658
c2.MARKEY_RB1_ACUTE_LOF_UP	220	0.643073	0.356929	0.803682
c2.MARKEY_RB1_ACUTE_LOF_DN	158	0.891538	0.108466	0.563346
c2.CHIN_BREAST_CANCER_COPY_NUMBER_UP	20	0.599937	0.400078	0.862937
c2.GRAESSMANN_APOPTOSIS_BY_SERUM_DEPRIVATION_UP	463	0.879501	0.120501	0.338943
c2.GRAESSMANN_APOPTOSIS_BY_SERUM_DEPRIVATION_DN	196	0.837592	0.162412	0.444505
c2.VANHARANTA_UTERINE_FIBROID_UP	44	0.359718	0.640286	0.518914
c2.VANHARANTA_UTERINE_FIBROID_DN	55	0.622365	0.377641	0.728499
c2.VANHARANTA_UTERINE_FIBROID_WITH_7Q_DELETION_UP	65	0.578327	0.421679	0.931209
c2.VANHARANTA_UTERINE_FIBROID_WITH_7Q_DELETION_DN	36	0.861764	0.138244	0.759806
c2.LANDIS_ERBB2_BREAST_TUMORS_65_UP	21	0.572015	0.428001	0.593389
c2.LANDIS_ERBB2_BREAST_TUMORS_65_DN	31	0.856725	0.14328	0.435607
c2.LANDIS_ERBB2_BREAST_PRENEOPLASTIC_DN	49	0.872172	0.12783	0.170751
c2.CONCANNON_APOPTOSIS_BY_EPOXOMICIN_UP	222	0.839184	0.160821	0.31928
c2.CONCANNON_APOPTOSIS_BY_EPOXOMICIN_DN	151	0.350984	0.649019	0.755351
c2.ODONNELL_METASTASIS_UP	61	0.230147	0.769867	0.418271
c2.ODONNELL_METASTASIS_DN	19	0.460228	0.539791	0.554683
c2.GRAESSMANN_RESPONSE_TO_MC_AND_SERUM_DEPRIVATION_UP	174	0.56073	0.439273	0.429554
c2.GRAESSMANN_RESPONSE_TO_MC_AND_SERUM_DEPRIVATION_DN	67	0.98412	0.015883	0.811824
c2.GRAESSMANN_APOPTOSIS_BY_DOXORUBICIN_UP	986	0.941816	0.058186	0.388351
c2.GRAESSMANN_APOPTOSIS_BY_DOXORUBICIN_DN	1666	0.759499	0.240503	0.778592
c2.GRAESSMANN_RESPONSE_TO_MC_AND_DOXORUBICIN_UP	533	0.893926	0.106077	0.647553
c2.GRAESSMANN_RESPONSE_TO_MC_AND_DOXORUBICIN_DN	727	0.867854	0.132148	0.665582
c2.GAUSSMANN_MLL_AF4_FUSION_TARGETS_A_UP	163	0.522683	0.477325	0.832888
c2.GAUSSMANN_MLL_AF4_FUSION_TARGETS_A_DN	74	0.765077	0.234934	0.699797
c2.GAUSSMANN_MLL_AF4_FUSION_TARGETS_B_UP	20	0.099843	0.900169	0.664465
c2.GAUSSMANN_MLL_AF4_FUSION_TARGETS_C_UP	150	0.681651	0.318354	0.143983
c2.GAUSSMANN_MLL_AF4_FUSION_TARGETS_D_UP	28	0.303686	0.696321	0.242202
c2.GAUSSMANN_MLL_AF4_FUSION_TARGETS_E_UP	83	0.039591	0.960414	0.479773
c2.GAUSSMANN_MLL_AF4_FUSION_TARGETS_E_DN	15	0.23474	0.765271	0.772445
c2.GAUSSMANN_MLL_AF4_FUSION_TARGETS_F_UP	160	0.473738	0.526266	0.619667
c2.GAUSSMANN_MLL_AF4_FUSION_TARGETS_F_DN	25	0.573511	0.42651	0.811235
c2.GAUSSMANN_MLL_AF4_FUSION_TARGETS_G_UP	173	0.135627	0.864377	0.650594
c2.GAUSSMANN_MLL_AF4_FUSION_TARGETS_G_DN	31	0.237864	0.762151	0.55818
c2.BERENJENO_TRANSFORMED_BY_RHOA_FOREVER_DN	26	0.594713	0.405301	0.045681
c2.CAIRO_PML_TARGETS_BOUND_BY_MYC_UP	23	0.763814	0.236197	0.964894
c2.OUELLET_OVARIAN_CANCER_INVASIVE_VS_LMP_UP	110	0.836419	0.163583	0.643218
c2.LANDIS_ERBB2_BREAST_TUMORS_324_UP	133	0.792568	0.207435	0.621211
c2.LANDIS_ERBB2_BREAST_TUMORS_324_DN	120	0.782703	0.217304	0.098449
c2.BARRIER_CANCER_RELAPSE_NORMAL_SAMPLE_UP	23	0.93347	0.066536	0.930624
c2.BARRIER_CANCER_RELAPSE_NORMAL_SAMPLE_DN	28	0.837864	0.162145	0.245303
c2.BARIS_THYROID_CANCER_UP	23	0.696692	0.303315	0.534353
c2.BARIS_THYROID_CANCER_DN	52	0.895481	0.104525	0.23023
c2.BERENJENO_TRANSFORMED_BY_RHOA_UP	500	0.775587	0.224415	0.675574
c2.BERENJENO_TRANSFORMED_BY_RHOA_DN	365	0.770404	0.229599	0.219444
c2.TAKADA_GASTRIC_CANCER_COPY_NUMBER_DN	22	0.137605	0.862404	0.323163
c2.WANG_BARRETTS_ESOPHAGUS_AND_ESOPHAGUS_CANCER_UP	16	0.669274	0.33075	0.054567
c2.WANG_BARRETTS_ESOPHAGUS_AND_ESOPHAGUS_CANCER_DN	20	0.808256	0.191756	0.74724
c2.KERLEY_RESPONSE_TO_CISPLATIN_UP	40	0.608647	0.391361	0.504601
c2.MISSIAGLIA_REGULATED_BY_METHYLATION_UP	99	0.808614	0.191389	0.081373
c2.MISSIAGLIA_REGULATED_BY_METHYLATION_DN	117	0.550919	0.449085	0.841023
c2.TANG_SENESCENCE_TP53_TARGETS_UP	26	0.017338	0.982667	0.218019
c2.TANG_SENESCENCE_TP53_TARGETS_DN	52	0.597492	0.402512	0.756238
c2.WANG_BARRETTS_ESOPHAGUS_UP	35	0.928809	0.071196	0.831163
c2.WANG_BARRETTS_ESOPHAGUS_DN	18	0.88008	0.119936	0.736907
c2.WANG_ESOPHAGUS_CANCER_VS_NORMAL_UP	89	0.889175	0.110829	0.306945
c2.WANG_ESOPHAGUS_CANCER_VS_NORMAL_DN	89	0.852698	0.147305	0.664224
c2.ROYLANCE_BREAST_CANCER_16Q_COPY_NUMBER_UP	49	0.944876	0.055131	0.610957
c2.ROYLANCE_BREAST_CANCER_16Q_COPY_NUMBER_DN	18	0.527522	0.472503	0.776189
c2.JOHANSSON_GLIOMAGENESIS_BY_PDGFB_UP	55	0.581248	0.418759	0.86902
c2.JOHANSSON_GLIOMAGENESIS_BY_PDGFB_DN	20	0.339033	0.660983	0.455747
c2.MCBRYAN_PUBERTAL_BREAST_3_4WK_UP	164	0.287536	0.712466	0.8921
c2.MCBRYAN_PUBERTAL_BREAST_3_4WK_DN	34	0.204195	0.795814	0.899184
c2.MCBRYAN_PUBERTAL_BREAST_4_5WK_UP	197	0.49267	0.507338	0.632286
c2.MCBRYAN_PUBERTAL_BREAST_4_5WK_DN	168	0.884203	0.115802	0.964954
c2.MCBRYAN_PUBERTAL_BREAST_5_6WK_UP	96	0.732981	0.267028	0.616112
c2.MCBRYAN_PUBERTAL_BREAST_5_6WK_DN	126	0.465342	0.534666	0.940781
c2.MCBRYAN_PUBERTAL_BREAST_6_7WK_UP	174	0.598881	0.401123	0.922437
c2.MCBRYAN_PUBERTAL_BREAST_6_7WK_DN	63	0.590253	0.409753	0.494127
c2.DUNNE_TARGETS_OF_AML1_MTG8_FUSION_UP	26	0.315915	0.68411	0.305053
c2.LUI_THYROID_CANCER_PAX8_PPARG_UP	41	0.732442	0.267569	0.63329
c2.LUI_THYROID_CANCER_PAX8_PPARG_DN	43	0.921625	0.078377	0.272335
c2.HAMAI_APOPTOSIS_VIA_TRAIL_UP	545	0.43961	0.560395	0.899405
c2.HAMAI_APOPTOSIS_VIA_TRAIL_DN	137	0.565915	0.43409	0.79913
c2.OUELLET_CULTURED_OVARIAN_CANCER_INVASIVE_VS_LMP_UP	61	0.800045	0.199964	0.686534
c2.OUELLET_CULTURED_OVARIAN_CANCER_INVASIVE_VS_LMP_DN	24	0.862479	0.137534	0.519475
c2.MCBRYAN_PUBERTAL_TGFB1_TARGETS_UP	156	0.752969	0.247034	0.509884
c2.MCBRYAN_PUBERTAL_TGFB1_TARGETS_DN	46	0.496781	0.503227	0.730919
c2.LUCAS_HNF4A_TARGETS_UP	50	0.4651	0.534911	0.446413
c2.ZIRN_TRETINOIN_RESPONSE_WT1_UP	20	0.302237	0.697786	0.413723
c2.ZIRN_TRETINOIN_RESPONSE_UP	19	0.768239	0.231774	0.288395
c2.STREICHER_LSM1_TARGETS_UP	38	0.067965	0.932045	0.545089
c2.KAN_RESPONSE_TO_ARSENIC_TRIOXIDE	105	0.694858	0.305144	0.53221
c2.LANG_MYB_FAMILY_TARGETS	26	0.724083	0.27593	0.421362
c2.NUNODA_RESPONSE_TO_DASATINIB_IMATINIB_UP	29	0.860758	0.139248	0.405117
c2.DARWICHE_SKIN_TUMOR_PROMOTER_UP	111	0.885365	0.11464	0.839022
c2.DARWICHE_SKIN_TUMOR_PROMOTER_DN	139	0.830259	0.169745	0.952971
c2.DARWICHE_PAPILLOMA_RISK_LOW_UP	117	0.865649	0.134356	0.795511
c2.DARWICHE_PAPILLOMA_RISK_LOW_DN	133	0.771703	0.228305	0.965301
c2.DARWICHE_PAPILLOMA_RISK_HIGH_UP	108	0.906134	0.09387	0.695919
c2.DARWICHE_PAPILLOMA_RISK_HIGH_DN	142	0.73351	0.266501	0.983074
c2.DARWICHE_SQUAMOUS_CELL_CARCINOMA_UP	113	0.869545	0.130457	0.74291
c2.DARWICHE_SQUAMOUS_CELL_CARCINOMA_DN	137	0.842735	0.157273	0.977415
c2.MAHADEVAN_IMATINIB_RESISTANCE_UP	12	0.069232	0.930777	0.336413
c2.TOMIDA_METASTASIS_UP	24	0.824532	0.175478	0.654689
c2.HWANG_PROSTATE_CANCER_MARKERS	24	0.947804	0.052204	0.100401
c2.HU_ANGIOGENESIS_UP	20	0.778806	0.221213	0.612273
c2.HU_ANGIOGENESIS_DN	34	0.868103	0.131902	0.438472
c2.BEGUM_TARGETS_OF_PAX3_FOXO1_FUSION_UP	55	0.51729	0.482716	0.492084
c2.BEGUM_TARGETS_OF_PAX3_FOXO1_FUSION_DN	42	0.748877	0.251132	0.107758
c2.DARWICHE_PAPILLOMA_PROGRESSION_RISK	51	0.80704	0.192976	0.101991
c2.OLSSON_E2F3_TARGETS_UP	21	0.739301	0.26072	0.099888
c2.OLSSON_E2F3_TARGETS_DN	42	0.374419	0.625585	0.551509
c2.MARKS_HDAC_TARGETS_UP	20	0.956266	0.043748	0.271986
c2.CHOI_ATL_STAGE_PREDICTOR	38	0.965799	0.034203	0.136549
c2.WONG_ENDMETRIUM_CANCER_UP	11	0.198507	0.801514	0.394168
c2.WONG_ENDMETRIUM_CANCER_DN	63	0.267991	0.732015	0.509132
c2.KONG_E2F3_TARGETS	89	0.486826	0.513177	0.909445
c2.TANAKA_METHYLATED_IN_ESOPHAGEAL_CARCINOMA	66	0.534474	0.465538	0.966972
c2.EGUCHI_CELL_CYCLE_RB1_TARGETS	23	0.492237	0.507768	0.82903
c2.RIZ_ERYTHROID_DIFFERENTIATION	69	0.653354	0.346651	0.957571
c2.RIZ_ERYTHROID_DIFFERENTIATION_CCNE1	35	0.891324	0.108683	0.650847
c2.RIZ_ERYTHROID_DIFFERENTIATION_HBZ	29	0.218683	0.781325	0.907493
c2.LASTOWSKA_NEUROBLASTOMA_COPY_NUMBER_UP	163	0.989598	0.010404	0.166474
c2.LASTOWSKA_NEUROBLASTOMA_COPY_NUMBER_DN	741	0.94292	0.057082	0.554594
c2.MUELLER_METHYLATED_IN_GLIOBLASTOMA	17	0.244712	0.755296	0.376823
c2.RIZ_ERYTHROID_DIFFERENTIATION_HEMGN	21	0.206462	0.793553	0.488113
c2.RIZ_ERYTHROID_DIFFERENTIATION_APOBEC2	19	0.120386	0.879626	0.015067
c2.RIZ_ERYTHROID_DIFFERENTIATION_6HR	27	0.103256	0.896753	0.136923
c2.RIZ_ERYTHROID_DIFFERENTIATION_12HR	34	0.256116	0.743895	0.877649
c2.EBAUER_TARGETS_OF_PAX3_FOXO1_FUSION_UP	159	0.508031	0.491972	0.300256
c2.PEREZ_TP53_TARGETS	919	0.267626	0.732377	0.748428
c2.PEREZ_TP63_TARGETS	286	0.210239	0.789765	0.786905
c2.PEREZ_TP53_AND_TP63_TARGETS	174	0.23543	0.764573	0.852328
c2.WAKASUGI_HAVE_ZNF143_BINDING_SITES	56	0.356704	0.643302	0.96634
c2.RODRIGUES_NTN1_AND_DCC_TARGETS	30	0.339336	0.660675	0.149039
c2.DACOSTA_UV_RESPONSE_VIA_ERCC3_XPCS_UP	25	0.735931	0.264083	0.360338
c2.DACOSTA_UV_RESPONSE_VIA_ERCC3_XPCS_DN	84	0.206818	0.793192	0.258935
c2.DACOSTA_UV_RESPONSE_VIA_ERCC3_TTD_UP	60	0.896731	0.103274	0.456962
c2.DACOSTA_UV_RESPONSE_VIA_ERCC3_TTD_DN	81	0.191372	0.808633	0.369997
c2.APPIERTO_RESPONSE_TO_FENRETINIDE_UP	32	0.934252	0.065758	0.0413
c2.APPIERTO_RESPONSE_TO_FENRETINIDE_DN	48	0.896435	0.103568	0.149697
c2.AUNG_GASTRIC_CANCER	39	0.970399	0.029603	0.382855
c2.BREUHAHN_GROWTH_FACTOR_SIGNALING_IN_LIVER_CANCER	21	0.491898	0.50812	0.737251
c2.GALLUZZI_PERMEABILIZE_MITOCHONDRIA	39	0.81816	0.181847	0.270438
c2.MIDORIKAWA_AMPLIFIED_IN_LIVER_CANCER	45	0.308143	0.69187	0.531636
c2.DUTTA_APOPTOSIS_VIA_NFKB	23	0.923229	0.07678	0.161427
c2.DEBOSSCHER_NFKB_TARGETS_REPRESSED_BY_GLUCOCORTICOIDS	6	0.598905	0.401123	0.643541
c2.ROVERSI_GLIOMA_COPY_NUMBER_DN	43	0.393336	0.606682	0.02706
c2.SEIDEN_ONCOGENESIS_BY_MET	83	0.809043	0.190961	0.273802
c2.HUMMERICH_SKIN_CANCER_PROGRESSION_UP	66	0.959845	0.040159	0.023281
c2.HUMMERICH_SKIN_CANCER_PROGRESSION_DN	84	0.822804	0.177202	0.761213
c2.CAVARD_LIVER_CANCER_MALIGNANT_VS_BENIGN	19	0.620033	0.379983	0.724748
c2.KLEIN_TARGETS_OF_BCR_ABL1_FUSION	21	0.503083	0.496938	0.912659
c2.ROVERSI_GLIOMA_LOH_REGIONS	35	0.027471	0.972532	0.894496
c2.ROVERSI_GLIOMA_COPY_NUMBER_UP	79	0.737311	0.262704	0.539077
c2.RASHI_RESPONSE_TO_IONIZING_RADIATION_1	33	0.959384	0.040619	0.110656
c2.RASHI_RESPONSE_TO_IONIZING_RADIATION_2	110	0.82937	0.170633	0.693409
c2.RASHI_RESPONSE_TO_IONIZING_RADIATION_3	45	0.992607	0.007395	0.172691
c2.RASHI_RESPONSE_TO_IONIZING_RADIATION_4	51	0.958871	0.041132	0.150123
c2.RASHI_RESPONSE_TO_IONIZING_RADIATION_5	128	0.840667	0.159339	0.112245
c2.RASHI_RESPONSE_TO_IONIZING_RADIATION_6	55	0.757735	0.242275	0.7544
c2.IWANAGA_E2F1_TARGETS_INDUCED_BY_SERUM	30	0.126666	0.873339	0.982608
c2.AIGNER_ZEB1_TARGETS	21	0.035947	0.964057	0.717186
c2.MARTIN_INTERACT_WITH_HDAC	40	0.875831	0.124176	0.653204
c2.LASTOWSKA_COAMPLIFIED_WITH_MYCN	38	0.669669	0.330339	0.216522
c2.LI_LUNG_CANCER	30	0.881987	0.118016	0.395754
c2.LI_AMPLIFIED_IN_LUNG_CANCER	149	0.806815	0.193189	0.511483
c2.LINDGREN_BLADDER_CANCER_CLUSTER_2B	303	0.755798	0.244206	0.238389
c2.LINDGREN_BLADDER_CANCER_HIGH_RECURRENCE	43	0.788649	0.211357	0.079302
c2.LINDGREN_BLADDER_CANCER_WITH_LOH_IN_CHR9Q	107	0.972345	0.027658	0.181287
c2.GALLUZZI_PREVENT_MITOCHONDIAL_PERMEABILIZATION	22	0.875617	0.124388	0.300097
c2.MYLLYKANGAS_AMPLIFICATION_HOT_SPOT_17	16	0.862353	0.137665	0.558391
c2.EBAUER_TARGETS_OF_PAX3_FOXO1_FUSION_DN	42	0.307985	0.692026	0.815676
c2.EBAUER_MYOGENIC_TARGETS_OF_PAX3_FOXO1_FUSION	33	0.288704	0.711307	0.523394
c2.MYLLYKANGAS_AMPLIFICATION_HOT_SPOT_23	16	0.203163	0.796847	0.840987
c2.MATTIOLI_MGUS_VS_PCL	88	0.797682	0.202323	0.662107
c2.FARMER_BREAST_CANCER_APOCRINE_VS_LUMINAL	268	0.354373	0.645631	0.39072
c2.FARMER_BREAST_CANCER_APOCRINE_VS_BASAL	274	0.507164	0.492844	0.42801
c2.FARMER_BREAST_CANCER_BASAL_VS_LULMINAL	278	0.56541	0.434593	0.697432
c2.LUI_THYROID_CANCER_CLUSTER_1	49	0.894479	0.105527	0.574409
c2.LUI_THYROID_CANCER_CLUSTER_2	38	0.41456	0.585454	0.854403
c2.LUI_THYROID_CANCER_CLUSTER_3	27	0.834949	0.165055	0.421956
c2.LUI_TARGETS_OF_PAX8_PPARG_FUSION	32	0.924	0.076004	0.219188
c2.SCHLOSSER_SERUM_RESPONSE_UP	114	0.79311	0.206894	0.81735
c2.SCHLOSSER_SERUM_RESPONSE_AUGMENTED_BY_MYC	93	0.76751	0.232494	0.269791
c2.SCHLOSSER_MYC_AND_SERUM_RESPONSE_SYNERGY	32	0.925879	0.074129	0.436592
c2.SCHLOSSER_MYC_TARGETS_REPRESSED_BY_SERUM	154	0.796595	0.203408	0.322566
c2.SCHLOSSER_MYC_TARGETS_AND_SERUM_RESPONSE_DN	46	0.947733	0.052271	0.366752
c2.SCHLOSSER_MYC_TARGETS_AND_SERUM_RESPONSE_UP	46	0.837635	0.162371	0.251139
c2.SCHLOSSER_SERUM_RESPONSE_DN	650	0.845256	0.154746	0.180603
c2.MATTIOLI_MULTIPLE_MYELOMA_WITH_14Q32_TRANSLOCATIONS	31	0.174035	0.825973	0.5207
c2.FARMER_BREAST_CANCER_CLUSTER_1	18	0.403939	0.59607	0.422371
c2.FARMER_BREAST_CANCER_CLUSTER_2	32	0.561668	0.438336	0.886475
c2.ROSTY_CERVICAL_CANCER_PROLIFERATION_CLUSTER	137	0.497054	0.502948	0.833572
c2.SCHEIDEREIT_IKK_INTERACTING_PROTEINS	51	0.752559	0.247445	0.107775
c2.JAERVINEN_AMPLIFIED_IN_LARYNGEAL_CANCER	36	0.754319	0.245689	0.721949
c2.LA_MEN1_TARGETS	22	0.226748	0.773261	0.315127
c2.PATTERSON_DOCETAXEL_RESISTANCE	22	0.741792	0.258218	0.150172
c2.AIYAR_COBRA1_TARGETS_UP	31	0.852599	0.147412	0.601641
c2.AIYAR_COBRA1_TARGETS_DN	28	0.711187	0.288835	0.057942
c2.LI_CISPLATIN_RESISTANCE_DN	22	0.010432	0.98957	0.706605
c2.LI_CISPLATIN_RESISTANCE_UP	21	0.597103	0.40291	0.246648
c2.HERNANDEZ_ABERRANT_MITOSIS_BY_DOCETACEL_4NM_UP	16	0.09216	0.907853	0.262055
c2.HERNANDEZ_MITOTIC_ARREST_BY_DOCETAXEL_1_UP	26	0.52569	0.47433	0.006244
c2.HERNANDEZ_MITOTIC_ARREST_BY_DOCETAXEL_1_DN	34	0.595145	0.404862	0.403371
c2.HERNANDEZ_ABERRANT_MITOSIS_BY_DOCETACEL_2NM_UP	65	0.210961	0.78905	0.410244
c2.HERNANDEZ_ABERRANT_MITOSIS_BY_DOCETACEL_2NM_DN	17	0.391344	0.608682	0.14726
c2.HERNANDEZ_MITOTIC_ARREST_BY_DOCETAXEL_2_UP	50	0.773577	0.226431	0.768152
c2.XU_HGF_SIGNALING_NOT_VIA_AKT1_6HR	24	0.923368	0.076636	0.138836
c2.XU_HGF_SIGNALING_NOT_VIA_AKT1_48HR_UP	31	0.820058	0.17995	0.595932
c2.XU_HGF_TARGETS_INDUCED_BY_AKT1_48HR_DN	23	0.770377	0.229629	0.693159
c2.XU_HGF_TARGETS_REPRESSED_BY_AKT1_DN	55	0.245814	0.754198	0.759272
c2.XU_AKT1_TARGETS_6HR	25	0.959648	0.040356	0.267012
c2.SHI_SPARC_TARGETS_UP	21	0.842141	0.157872	0.170702
c2.DIRMEIER_LMP1_RESPONSE_EARLY	47	0.823181	0.176823	0.410894
c2.EINAV_INTERFERON_SIGNATURE_IN_CANCER	23	0.305006	0.695	0.255084
c2.SNIJDERS_AMPLIFIED_IN_HEAD_AND_NECK_TUMORS	31	0.266282	0.733731	0.067657
c2.WHITE_NEUROBLASTOMA_WITH_1P36.3_DELETION	20	0.97595	0.024054	0.291491
c2.SILIGAN_BOUND_BY_EWS_FLT1_FUSION	39	0.336584	0.663429	0.936259
c2.DAUER_STAT3_TARGETS_UP	39	0.68046	0.319543	0.55551
c2.DAUER_STAT3_TARGETS_DN	43	0.903835	0.096171	0.474737
c2.PATIL_LIVER_CANCER	685	0.661943	0.338059	0.881052
c2.KORKOLA_TERATOMA	30	0.782205	0.217803	0.589088
c2.KORKOLA_YOLK_SAC_TUMOR	43	0.13366	0.866343	0.576787
c2.WANG_METHYLATED_IN_BREAST_CANCER	32	0.732613	0.267395	0.460914
c2.HEIDENBLAD_AMPLIFIED_IN_PANCREATIC_CANCER	28	0.758965	0.241047	0.06777
c2.TERAMOTO_OPN_TARGETS_CLUSTER_6	24	0.641985	0.358029	0.084762
c2.SCHRAMM_INHBA_TARGETS_DN	22	0.378091	0.621922	0.528871
c2.SEITZ_NEOPLASTIC_TRANSFORMATION_BY_8P_DELETION_UP	52	0.753717	0.24629	0.317407
c2.SEITZ_NEOPLASTIC_TRANSFORMATION_BY_8P_DELETION_DN	25	0.31958	0.680429	0.607836
c2.YORDY_RECIPROCAL_REGULATION_BY_ETS1_AND_SP100_DN	61	0.949712	0.050295	0.211446
c2.YORDY_RECIPROCAL_REGULATION_BY_ETS1_AND_SP100_UP	18	0.266184	0.733836	0.876864
c2.KANG_GIST_WITH_PDGFRA_UP	36	0.804075	0.195936	0.611213
c2.DACOSTA_ERCC3_ALLELE_XPCS_VS_TTD_UP	23	0.387859	0.612158	0.919116
c2.DACOSTA_ERCC3_ALLELE_XPCS_VS_TTD_DN	33	0.079739	0.920274	0.393394
c2.DACOSTA_UV_RESPONSE_VIA_ERCC3_UP	291	0.900713	0.099289	0.1046
c2.DACOSTA_UV_RESPONSE_VIA_ERCC3_DN	830	0.362374	0.637629	0.806073
c2.DACOSTA_UV_RESPONSE_VIA_ERCC3_COMMON_DN	472	0.287497	0.712506	0.885752
c2.DIRMEIER_LMP1_RESPONSE_LATE_UP	50	0.85078	0.149224	0.199398
c2.DIRMEIER_LMP1_RESPONSE_LATE_DN	25	0.907128	0.092879	0.371194
c2.HEIDENBLAD_AMPLICON_8Q24_UP	31	0.83085	0.169157	0.753937
c2.HEIDENBLAD_AMPLICON_8Q24_DN	39	0.358941	0.641071	0.81678
c2.HEIDENBLAD_AMPLICON_12P11_12_UP	27	0.946353	0.053652	0.125633
c2.HEIDENBLAD_AMPLICON_12P11_12_DN	19	0.636277	0.363749	0.244832
c2.AMUNDSON_GENOTOXIC_SIGNATURE	92	0.956565	0.043438	0.760199
c2.AMUNDSON_RESPONSE_TO_ARSENITE	197	0.834134	0.16587	0.444274
c2.YANAGIHARA_ESX1_TARGETS	28	0.423273	0.576748	0.849332
c2.WEINMANN_ADAPTATION_TO_HYPOXIA_UP	24	0.085754	0.914258	0.401913
c2.WEINMANN_ADAPTATION_TO_HYPOXIA_DN	31	0.588758	0.41125	0.197673
c2.TSUNODA_CISPLATIN_RESISTANCE_DN	35	0.767194	0.232812	0.345989
c2.MARTORIATI_MDM4_TARGETS_NEUROEPITHELIUM_UP	159	0.654448	0.345556	0.899194
c2.MARTORIATI_MDM4_TARGETS_NEUROEPITHELIUM_DN	134	0.11637	0.883632	0.634266
c2.MARTORIATI_MDM4_TARGETS_FETAL_LIVER_UP	201	0.700093	0.299912	0.836908
c2.MARTORIATI_MDM4_TARGETS_FETAL_LIVER_DN	458	0.784895	0.215107	0.898756
c2.BORLAK_LIVER_CANCER_EGF_UP	43	0.777497	0.222508	0.820606
c2.YAN_ESCAPE_FROM_ANOIKIS	16	0.776236	0.223778	0.298609
c2.DARWICHE_PAPILLOMA_RISK_HIGH_VS_LOW_DN	25	0.378019	0.621994	0.872366
c2.OXFORD_RALA_OR_RALB_TARGETS_UP	47	0.58455	0.415457	0.443731
c2.OXFORD_RALA_OR_RALB_TARGETS_DN	22	0.681878	0.318134	0.837941
c2.LIEN_BREAST_CARCINOMA_METAPLASTIC_VS_DUCTAL_UP	61	0.908741	0.091264	0.108114
c2.LIEN_BREAST_CARCINOMA_METAPLASTIC_VS_DUCTAL_DN	66	0.191953	0.808052	0.588453
c2.WOOD_EBV_EBNA1_TARGETS_UP	100	0.944907	0.055095	0.081247
c2.WOOD_EBV_EBNA1_TARGETS_DN	39	0.908532	0.091476	0.644947
c2.MOHANKUMAR_TLX1_TARGETS_UP	380	0.882444	0.117558	0.144301
c2.MOHANKUMAR_TLX1_TARGETS_DN	127	0.120656	0.879349	0.394337
c2.DAIRKEE_TERT_TARGETS_UP	329	0.891565	0.108437	0.155256
c2.DAIRKEE_TERT_TARGETS_DN	105	0.051336	0.948667	0.671909
c2.DAWSON_METHYLATED_IN_LYMPHOMA_TCL1	48	0.29223	0.707778	0.642189
c2.MURATA_VIRULENCE_OF_H_PILORI	16	0.352692	0.647325	0.459072
c2.WANG_HCP_PROSTATE_CANCER	96	0.679986	0.32002	0.040842
c2.JOHANSSON_BRAIN_CANCER_EARLY_VS_LATE_DN	43	0.837917	0.162089	0.255549
c2.GRUETZMANN_PANCREATIC_CANCER_UP	299	0.860942	0.139061	0.327141
c2.GRUETZMANN_PANCREATIC_CANCER_DN	173	0.861622	0.138385	0.790518
c2.JAZAG_TGFB1_SIGNALING_UP	88	0.723032	0.276973	0.989492
c2.JAZAG_TGFB1_SIGNALING_DN	26	0.868022	0.131989	0.378016
c2.JAZAG_TGFB1_SIGNALING_VIA_SMAD4_UP	89	0.915033	0.08497	0.083401
c2.JAZAG_TGFB1_SIGNALING_VIA_SMAD4_DN	51	0.239836	0.760176	0.494263
c2.LI_WILMS_TUMOR_VS_FETAL_KIDNEY_2_UP	28	0.413303	0.586712	0.237583
c2.LI_WILMS_TUMOR_VS_FETAL_KIDNEY_2_DN	47	0.469497	0.53051	0.160765
c2.SIMBULAN_UV_RESPONSE_NORMAL_DN	30	0.460956	0.53906	0.444662
c2.SIMBULAN_UV_RESPONSE_IMMORTALIZED_DN	28	0.785758	0.214255	0.141627
c2.CEBALLOS_TARGETS_OF_TP53_AND_MYC_UP	19	0.839156	0.160853	0.169697
c2.CEBALLOS_TARGETS_OF_TP53_AND_MYC_DN	31	0.685355	0.314658	0.485106
c2.WATTEL_AUTONOMOUS_THYROID_ADENOMA_UP	59	0.403015	0.596998	0.448939
c2.WATTEL_AUTONOMOUS_THYROID_ADENOMA_DN	40	0.980948	0.019056	0.242328
c2.SASAI_RESISTANCE_TO_NEOPLASTIC_TRANSFROMATION	46	0.570532	0.429475	0.61841
c2.KIM_MYC_AMPLIFICATION_TARGETS_UP	181	0.780384	0.219618	0.384481
c2.KIM_MYC_AMPLIFICATION_TARGETS_DN	86	0.587541	0.412466	0.407727
c2.KIM_MYCN_AMPLIFICATION_TARGETS_UP	79	0.263723	0.736291	0.670009
c2.KIM_MYCN_AMPLIFICATION_TARGETS_DN	94	0.758292	0.241714	0.047684
c2.TSAI_RESPONSE_TO_IONIZING_RADIATION	117	0.873335	0.126667	0.094911
c2.YANG_BREAST_CANCER_ESR1_UP	28	0.396324	0.603694	0.484293
c2.YANG_BREAST_CANCER_ESR1_DN	23	0.038563	0.961445	0.149531
c2.YANG_BREAST_CANCER_ESR1_LASER_UP	29	0.664619	0.335397	0.820734
c2.YANG_BREAST_CANCER_ESR1_LASER_DN	47	0.653654	0.34635	0.137926
c2.YANG_BREAST_CANCER_ESR1_BULK_UP	24	0.833656	0.166361	0.618688
c2.YANG_BREAST_CANCER_ESR1_BULK_DN	18	0.800853	0.199168	0.409833
c2.WANG_RESPONSE_TO_BEXAROTENE_UP	26	0.529057	0.470959	0.396092
c2.WANG_RESPONSE_TO_BEXAROTENE_DN	22	0.654987	0.345037	0.560053
c2.HOWLIN_PUBERTAL_MAMMARY_GLAND	41	0.504787	0.49522	0.749973
c2.HATADA_METHYLATED_IN_LUNG_CANCER_UP	284	0.185486	0.814516	0.527779
c2.HATADA_METHYLATED_IN_LUNG_CANCER_DN	13	0.254884	0.745131	0.892621
c2.FURUKAWA_DUSP6_TARGETS_PCI35_UP	41	0.592738	0.407275	0.406219
c2.FURUKAWA_DUSP6_TARGETS_PCI35_DN	62	0.581834	0.418171	0.886337
c2.SHETH_LIVER_CANCER_VS_TXNIP_LOSS_PAM1	190	0.915979	0.084026	0.110084
c2.SHETH_LIVER_CANCER_VS_TXNIP_LOSS_PAM2	125	0.705173	0.29483	0.90905
c2.SHETH_LIVER_CANCER_VS_TXNIP_LOSS_PAM3	53	0.38307	0.616939	0.136807
c2.SHETH_LIVER_CANCER_VS_TXNIP_LOSS_PAM4	188	0.263499	0.736505	0.999671
c2.SHETH_LIVER_CANCER_VS_TXNIP_LOSS_PAM5	65	0.263272	0.736743	0.461443
c2.SHETH_LIVER_CANCER_VS_TXNIP_LOSS_PAM6	40	0.486525	0.513487	0.747101
c2.LIEN_BREAST_CARCINOMA_METAPLASTIC	33	0.569659	0.430353	0.035064
c2.TOMLINS_PROSTATE_CANCER_UP	38	0.615984	0.384028	0.130477
c2.TOMLINS_PROSTATE_CANCER_DN	39	0.896736	0.103268	0.217695
c2.LIANG_HEMATOPOIESIS_STEM_CELL_NUMBER_LARGE_VS_TINY_UP	33	0.71125	0.288758	0.075626
c2.LIANG_HEMATOPOIESIS_STEM_CELL_NUMBER_LARGE_VS_TINY_DN	39	0.550271	0.449744	0.990233
c2.LIANG_HEMATOPOIESIS_STEM_CELL_NUMBER_SMALL_VS_HUGE_UP	32	0.510866	0.489148	0.464039
c2.LIANG_HEMATOPOIESIS_STEM_CELL_NUMBER_SMALL_VS_HUGE_DN	29	0.793621	0.206388	0.295581
c2.SPIELMAN_LYMPHOBLAST_EUROPEAN_VS_ASIAN_2FC_DN	14	0.571543	0.428489	0.822122
c2.SPIELMAN_LYMPHOBLAST_EUROPEAN_VS_ASIAN_UP	448	0.78992	0.210082	0.464739
c2.SPIELMAN_LYMPHOBLAST_EUROPEAN_VS_ASIAN_DN	548	0.959465	0.040537	0.157413
c2.HUI_MAPK14_TARGETS_UP	19	0.16143	0.838584	0.037572
c2.THEODOROU_MAMMARY_TUMORIGENESIS	22	0.397618	0.602398	0.140712
c2.PUJANA_BREAST_CANCER_LIT_INT_NETWORK	99	0.760606	0.239399	0.533771
c2.PUJANA_XPRSS_INT_NETWORK	164	0.549251	0.450751	0.92593
c2.PUJANA_BRCA1_PCC_NETWORK	1476	0.798293	0.201709	0.514882
c2.PUJANA_BRCA2_PCC_NETWORK	388	0.488069	0.511934	0.86847
c2.PUJANA_ATM_PCC_NETWORK	1210	0.835466	0.164536	0.770955
c2.PUJANA_CHEK2_PCC_NETWORK	730	0.767696	0.232306	0.532607
c2.PUJANA_BRCA_CENTERED_NETWORK	117	0.612133	0.387874	0.911203
c2.SCHLESINGER_H3K27ME3_IN_NORMAL_AND_METHYLATED_IN_CANCER	17	0.112282	0.88773	0.142054
c2.SCHLESINGER_METHYLATED_DE_NOVO_IN_CANCER	57	0.296353	0.703654	0.346419
c2.KHETCHOUMIAN_TRIM24_TARGETS_UP	39	0.609953	0.390055	0.400919
c2.OHM_METHYLATED_IN_ADULT_CANCERS	23	0.457478	0.542532	0.400647
c2.ALCALA_APOPTOSIS	72	0.821688	0.178316	0.799131
c2.OKAWA_NEUROBLASTOMA_1P36_31_DELETION	21	0.982196	0.017807	0.350981
c2.COWLING_MYCN_TARGETS	36	0.123242	0.876764	0.848858
c2.FALVELLA_SMOKERS_WITH_LUNG_CANCER	64	0.85157	0.148435	0.890837
c2.OZEN_MIR125B1_TARGETS	24	0.660577	0.339433	0.913051
c2.KAUFFMANN_MELANOMA_RELAPSE_UP	59	0.5434	0.456606	0.842155
c2.WILLIAMS_ESR1_TARGETS_UP	22	0.459954	0.540057	0.970108
c2.WILLIAMS_ESR2_TARGETS_UP	21	0.880203	0.119805	0.355353
c2.GROSS_ELK3_TARGETS_UP	26	0.730886	0.269126	0.769608
c2.GROSS_ELK3_TARGETS_DN	25	0.662771	0.33724	0.734192
c2.GROSS_HYPOXIA_VIA_ELK3_UP	194	0.830711	0.169291	0.590686
c2.GROSS_HYPOXIA_VIA_ELK3_DN	124	0.66323	0.336774	0.810489
c2.GROSS_HIF1A_TARGETS_DN	21	0.674719	0.325286	0.67153
c2.GROSS_HYPOXIA_VIA_HIF1A_UP	73	0.828095	0.171909	0.397219
c2.GROSS_HYPOXIA_VIA_HIF1A_DN	99	0.721744	0.278263	0.470883
c2.GROSS_HYPOXIA_VIA_ELK3_ONLY_UP	25	0.902929	0.097077	0.798753
c2.GROSS_HYPOXIA_VIA_ELK3_ONLY_DN	37	0.357332	0.642675	0.749666
c2.GROSS_HYPOXIA_VIA_ELK3_AND_HIF1A_UP	132	0.784915	0.215087	0.665377
c2.GROSS_HYPOXIA_VIA_ELK3_AND_HIF1A_DN	98	0.679943	0.320063	0.609875
c2.NUYTTEN_NIPP1_TARGETS_UP	660	0.824025	0.175977	0.940564
c2.NUYTTEN_NIPP1_TARGETS_DN	759	0.789292	0.21071	0.334392
c2.NUYTTEN_EZH2_TARGETS_UP	885	0.883967	0.116036	0.518047
c2.NUYTTEN_EZH2_TARGETS_DN	944	0.718565	0.281438	0.94185
c2.INGRAM_SHH_TARGETS_UP	103	0.715729	0.284274	0.359327
c2.INGRAM_SHH_TARGETS_DN	52	0.928828	0.07118	0.087613
c2.MANTOVANI_NFKB_TARGETS_UP	30	0.264673	0.735343	0.725398
c2.MANTOVANI_VIRAL_GPCR_SIGNALING_UP	61	0.255322	0.744684	0.631291
c2.MANTOVANI_VIRAL_GPCR_SIGNALING_DN	39	0.85809	0.141918	0.503599
c2.BUYTAERT_PHOTODYNAMIC_THERAPY_STRESS_UP	753	0.626371	0.373631	0.663006
c2.BUYTAERT_PHOTODYNAMIC_THERAPY_STRESS_DN	575	0.761378	0.238625	0.348597
c2.FERREIRA_EWINGS_SARCOMA_UNSTABLE_VS_STABLE_UP	151	0.532728	0.467274	0.944226
c2.FERREIRA_EWINGS_SARCOMA_UNSTABLE_VS_STABLE_DN	76	0.955306	0.044699	0.021236
c2.NAKAYAMA_FRA2_TARGETS	38	0.544153	0.455864	0.641275
c2.LOPEZ_MBD_TARGETS	826	0.938058	0.061945	0.189329
c2.ROPERO_HDAC2_TARGETS	80	0.171219	0.828787	0.906662
c2.LIU_LIVER_CANCER	29	0.288826	0.711188	0.568265
c2.LIU_BREAST_CANCER	19	0.446809	0.553209	0.372811
c2.LIU_NASOPHARYNGEAL_CARCINOMA	58	0.999757	0.000245	0.037499
c2.LIU_COMMON_CANCER_GENES	68	0.947216	0.052787	0.484811
c2.LOCKWOOD_AMPLIFIED_IN_LUNG_CANCER	202	0.924457	0.075546	0.120755
c2.RAHMAN_TP53_TARGETS_PHOSPHORYLATED	21	0.806782	0.193221	0.277702
c2.WEI_MIR34A_TARGETS	144	0.835104	0.164903	0.831422
c2.WEI_MYCN_TARGETS_WITH_E_BOX	719	0.823303	0.176699	0.336463
c2.LIAO_HAVE_SOX4_BINDING_SITES	37	0.53897	0.461051	0.589549
c2.LIAO_METASTASIS	487	0.47285	0.527155	0.995328
c2.TONG_INTERACT_WITH_PTTG1	54	0.877806	0.122202	0.837583
c2.SCIAN_CELL_CYCLE_TARGETS_OF_TP53_AND_TP73_DN	21	0.617743	0.382263	0.612984
c2.SCIAN_INVERSED_TARGETS_OF_TP53_AND_TP73_DN	28	0.89819	0.101817	0.429747
c2.GUENTHER_GROWTH_SPHERICAL_VS_ADHERENT_UP	19	0.05101	0.948995	0.373733
c2.GUENTHER_GROWTH_SPHERICAL_VS_ADHERENT_DN	24	0.886324	0.113683	0.297085
c2.CAFFAREL_RESPONSE_TO_THC_UP	32	0.358268	0.641744	0.997775
c2.CAFFAREL_RESPONSE_TO_THC_DN	27	0.697458	0.302549	0.180062
c2.CAFFAREL_RESPONSE_TO_THC_24HR_5_UP	30	0.68275	0.317259	0.914008
c2.CAFFAREL_RESPONSE_TO_THC_24HR_5_DN	54	0.708397	0.291612	0.525542
c2.BERTUCCI_INVASIVE_CARCINOMA_DUCTAL_VS_LOBULAR_UP	22	0.802367	0.197644	0.136794
c2.BERTUCCI_INVASIVE_CARCINOMA_DUCTAL_VS_LOBULAR_DN	31	0.329337	0.670677	0.880508
c2.WOTTON_RUNX_TARGETS_UP	18	0.167672	0.832336	0.400071
c2.WOTTON_RUNX_TARGETS_DN	23	0.958883	0.041123	0.283645
c2.GARCIA_TARGETS_OF_FLI1_AND_DAX1_UP	55	0.566034	0.433975	0.126752
c2.GARCIA_TARGETS_OF_FLI1_AND_DAX1_DN	155	0.746104	0.253898	0.563522
c2.RICKMAN_TUMOR_DIFFERENTIATED_WELL_VS_POORLY_UP	219	0.492026	0.507977	0.830002
c2.RICKMAN_TUMOR_DIFFERENTIATED_WELL_VS_POORLY_DN	294	0.93142	0.068582	0.09083
c2.RICKMAN_TUMOR_DIFFERENTIATED_WELL_VS_MODERATELY_UP	96	0.279845	0.720159	0.698696
c2.RICKMAN_TUMOR_DIFFERENTIATED_WELL_VS_MODERATELY_DN	71	0.834867	0.165139	0.341347
c2.RICKMAN_TUMOR_DIFFERENTIATED_MODERATELY_VS_POORLY_UP	106	0.907125	0.092878	0.143023
c2.RICKMAN_METASTASIS_UP	316	0.896906	0.103097	0.484076
c2.RICKMAN_METASTASIS_DN	194	0.863077	0.136928	0.48954
c2.FRIDMAN_SENESCENCE_UP	67	0.853083	0.146919	0.586492
c2.FRIDMAN_IMMORTALIZATION_DN	28	0.763271	0.236734	0.443096
c2.SCHAEFFER_PROSTATE_DEVELOPMENT_6HR_UP	137	0.987084	0.012919	0.045102
c2.SCHAEFFER_PROSTATE_DEVELOPMENT_6HR_DN	469	0.87901	0.120992	0.645857
c2.SCHAEFFER_PROSTATE_DEVELOPMENT_12HR_UP	102	0.277247	0.722758	0.470783
c2.SCHAEFFER_PROSTATE_DEVELOPMENT_12HR_DN	46	0.184179	0.815828	0.484539
c2.SCHAEFFER_PROSTATE_DEVELOPMENT_48HR_UP	359	0.270884	0.729121	0.285322
c2.SCHAEFFER_PROSTATE_DEVELOPMENT_48HR_DN	348	0.202961	0.797042	0.639158
c2.SCHAEFFER_PROSTATE_DEVELOPMENT_AND_CANCER_BOX4_DN	32	0.871591	0.128413	0.320715
c2.SCHAEFFER_SOX9_TARGETS_IN_PROSTATE_DEVELOPMENT_UP	19	0.036306	0.9637	0.575397
c2.SCHAEFFER_SOX9_TARGETS_IN_PROSTATE_DEVELOPMENT_DN	42	0.435917	0.564093	0.837536
c2.KOYAMA_SEMA3B_TARGETS_UP	227	0.683085	0.316919	0.135609
c2.KOYAMA_SEMA3B_TARGETS_DN	347	0.783971	0.216033	0.95695
c2.RICKMAN_HEAD_AND_NECK_CANCER_A	70	0.035905	0.9641	0.18713
c2.RICKMAN_HEAD_AND_NECK_CANCER_B	29	0.26003	0.739979	0.235202
c2.RICKMAN_HEAD_AND_NECK_CANCER_C	41	0.181869	0.818143	0.780205
c2.RICKMAN_HEAD_AND_NECK_CANCER_D	12	0.194616	0.805398	0.212145
c2.RICKMAN_HEAD_AND_NECK_CANCER_E	33	0.126439	0.873571	0.94843
c2.RICKMAN_HEAD_AND_NECK_CANCER_F	29	0.570077	0.429936	0.662345
c2.WU_CELL_MIGRATION	126	0.597236	0.402771	0.321487
c2.COLIN_PILOCYTIC_ASTROCYTOMA_VS_GLIOBLASTOMA_UP	31	0.186828	0.813176	0.78503
c2.COLIN_PILOCYTIC_ASTROCYTOMA_VS_GLIOBLASTOMA_DN	26	0.689717	0.310289	0.446469
c2.BALDWIN_PRKCI_TARGETS_UP	31	0.937415	0.06259	0.083172
c2.GOTZMANN_EPITHELIAL_TO_MESENCHYMAL_TRANSITION_UP	64	0.692501	0.307508	0.652587
c2.GOTZMANN_EPITHELIAL_TO_MESENCHYMAL_TRANSITION_DN	171	0.745367	0.254636	0.369045
c2.DEN_INTERACT_WITH_LCA5	26	0.94449	0.055512	0.123131
c2.PASQUALUCCI_LYMPHOMA_BY_GC_STAGE_UP	245	0.846618	0.153385	0.422689
c2.PASQUALUCCI_LYMPHOMA_BY_GC_STAGE_DN	133	0.379665	0.620343	0.621587
c2.BENPORATH_ES_1	341	0.438894	0.561108	0.832845
c2.BENPORATH_ES_2	31	0.534477	0.46553	0.82775
c2.BENPORATH_NANOG_TARGETS	911	0.804435	0.195568	0.604253
c2.BENPORATH_OCT4_TARGETS	271	0.724825	0.275178	0.467705
c2.BENPORATH_SOX2_TARGETS	684	0.872567	0.127436	0.57459
c2.BENPORATH_NOS_TARGETS	164	0.553534	0.446474	0.638964
c2.BENPORATH_SUZ12_TARGETS	664	0.121535	0.878468	0.366438
c2.BENPORATH_EED_TARGETS	705	0.105524	0.894478	0.233204
c2.BENPORATH_ES_WITH_H3K27ME3	730	0.141345	0.858657	0.30701
c2.BENPORATH_PRC2_TARGETS	391	0.104235	0.895768	0.311017
c2.BENPORATH_MYC_TARGETS_WITH_EBOX	199	0.894116	0.105886	0.652632
c2.BENPORATH_MYC_MAX_TARGETS	728	0.880538	0.119464	0.466816
c2.BENPORATH_CYCLING_GENES	608	0.771231	0.228771	0.720407
c2.BENPORATH_PROLIFERATION	136	0.631724	0.36828	0.872384
c2.PETRETTO_CARDIAC_HYPERTROPHY	31	0.607978	0.392031	0.973292
c2.STARK_PREFRONTAL_CORTEX_22Q11_DELETION_UP	189	0.239442	0.760562	0.943967
c2.STARK_PREFRONTAL_CORTEX_22Q11_DELETION_DN	480	0.867741	0.132261	0.260337
c2.STARK_HYPPOCAMPUS_22Q11_DELETION_UP	50	0.168007	0.832	0.777865
c2.BENPORATH_ES_CORE_NINE_CORRELATED	89	0.56939	0.430617	0.286073
c2.PETRETTO_HEART_MASS_QTL_CIS_UP	25	0.970822	0.029183	0.197854
c2.PETRETTO_HEART_MASS_QTL_CIS_DN	21	0.973754	0.02625	0.03934
c2.AMIT_EGF_RESPONSE_40_HELA	38	0.840924	0.15908	0.379222
c2.AMIT_EGF_RESPONSE_60_HELA	43	0.605703	0.394303	0.657662
c2.AMIT_EGF_RESPONSE_120_HELA	60	0.737216	0.262788	0.508053
c2.AMIT_EGF_RESPONSE_240_HELA	56	0.895984	0.10402	0.314012
c2.AMIT_EGF_RESPONSE_480_HELA	143	0.904623	0.095381	0.053715
c2.AMIT_EGF_RESPONSE_60_MCF10A	31	0.934949	0.065055	0.115367
c2.AMIT_EGF_RESPONSE_120_MCF10A	34	0.736233	0.263774	0.619722
c2.AMIT_EGF_RESPONSE_480_MCF10A	34	0.500937	0.499074	0.2057
c2.AMIT_SERUM_RESPONSE_20_MCF10A	17	0.926681	0.073326	0.565411
c2.AMIT_SERUM_RESPONSE_40_MCF10A	28	0.857585	0.14242	0.365025
c2.AMIT_SERUM_RESPONSE_60_MCF10A	49	0.666079	0.333928	0.458804
c2.AMIT_SERUM_RESPONSE_120_MCF10A	61	0.90597	0.094033	0.423029
c2.AMIT_SERUM_RESPONSE_240_MCF10A	45	0.744614	0.255394	0.494191
c2.AMIT_SERUM_RESPONSE_480_MCF10A	26	0.902752	0.097255	0.187232
c2.GEORGES_CELL_CYCLE_MIR192_TARGETS	62	0.793649	0.206359	0.706761
c2.GEORGES_TARGETS_OF_MIR192_AND_MIR215	812	0.474465	0.525537	0.939966
c2.SHEN_SMARCA2_TARGETS_UP	417	0.802049	0.197953	0.668214
c2.SHEN_SMARCA2_TARGETS_DN	189	0.10829	0.891715	0.724458
c2.LIN_SILENCED_BY_TUMOR_MICROENVIRONMENT	59	0.17351	0.826496	0.866773
c2.SAKAI_TUMOR_INFILTRATING_MONOCYTES_DN	74	0.891507	0.108496	0.26267
c2.SAKAI_TUMOR_INFILTRATING_MONOCYTES_UP	25	0.160661	0.839348	0.317817
c2.SAKAI_CHRONIC_HEPATITIS_VS_LIVER_CANCER_DN	25	0.800703	0.199308	0.844444
c2.JEON_SMAD6_TARGETS_UP	20	0.65215	0.347866	0.550936
c2.WANG_PROSTATE_CANCER_ANDROGEN_INDEPENDENT	54	0.817997	0.182012	0.777934
c2.SUNG_METASTASIS_STROMA_UP	101	0.78708	0.212926	0.375122
c2.SUNG_METASTASIS_STROMA_DN	46	0.734451	0.265554	0.57398
c2.SHIN_B_CELL_LYMPHOMA_CLUSTER_2	23	0.932347	0.067662	0.231044
c2.SHIN_B_CELL_LYMPHOMA_CLUSTER_3	21	0.550655	0.44936	0.623889
c2.SHIN_B_CELL_LYMPHOMA_CLUSTER_7	25	0.396402	0.603617	0.526585
c2.SHIN_B_CELL_LYMPHOMA_CLUSTER_8	26	0.963056	0.036947	0.479222
c2.ZHANG_RESPONSE_TO_IKK_INHIBITOR_AND_TNF_UP	165	0.747934	0.25207	0.344451
c2.ZHANG_RESPONSE_TO_IKK_INHIBITOR_AND_TNF_DN	99	0.115676	0.884329	0.613461
c2.MORI_PRE_BI_LYMPHOCYTE_UP	72	0.543358	0.456648	0.643481
c2.MORI_PRE_BI_LYMPHOCYTE_DN	59	0.96045	0.039554	0.060929
c2.MORI_LARGE_PRE_BII_LYMPHOCYTE_UP	82	0.699232	0.300774	0.503679
c2.MORI_LARGE_PRE_BII_LYMPHOCYTE_DN	38	0.623719	0.376292	0.587711
c2.MORI_SMALL_PRE_BII_LYMPHOCYTE_UP	67	0.56035	0.439662	0.256037
c2.MORI_SMALL_PRE_BII_LYMPHOCYTE_DN	70	0.728903	0.271102	0.184996
c2.MORI_IMMATURE_B_LYMPHOCYTE_UP	37	0.82287	0.177141	0.696159
c2.MORI_IMMATURE_B_LYMPHOCYTE_DN	89	0.629134	0.37087	0.725317
c2.MORI_MATURE_B_LYMPHOCYTE_UP	63	0.596135	0.403875	0.375939
c2.MORI_MATURE_B_LYMPHOCYTE_DN	67	0.604659	0.395346	0.855672
c2.MORI_PLASMA_CELL_UP	45	0.852806	0.147198	0.180935
c2.MORI_PLASMA_CELL_DN	23	0.062305	0.937704	0.711367
c2.MORI_EMU_MYC_LYMPHOMA_BY_ONSET_TIME_UP	103	0.646707	0.353299	0.836454
c2.LEE_TARGETS_OF_PTCH1_AND_SUFU_UP	43	0.056554	0.943451	0.40631
c2.LEE_TARGETS_OF_PTCH1_AND_SUFU_DN	81	0.231924	0.768078	0.80695
c2.KAUFFMANN_DNA_REPAIR_GENES	219	0.600568	0.399435	0.651024
c2.KAUFFMANN_DNA_REPLICATION_GENES	133	0.696029	0.303975	0.81692
c2.NIKOLSKY_BREAST_CANCER_1Q21_AMPLICON	33	0.561106	0.438908	0.965495
c2.NIKOLSKY_BREAST_CANCER_5P15_AMPLICON	20	0.994749	0.005253	0.074828
c2.NIKOLSKY_BREAST_CANCER_6P24_P22_AMPLICON	19	0.438708	0.561306	0.278993
c2.NIKOLSKY_BREAST_CANCER_7P22_AMPLICON	35	0.499977	0.500032	0.29262
c2.NIKOLSKY_BREAST_CANCER_7Q21_Q22_AMPLICON	59	0.746046	0.253963	0.191731
c2.NIKOLSKY_BREAST_CANCER_8P12_P11_AMPLICON	41	0.902234	0.097773	0.504636
c2.NIKOLSKY_BREAST_CANCER_8Q12_Q22_AMPLICON	107	0.40286	0.597144	0.337138
c2.NIKOLSKY_BREAST_CANCER_8Q23_Q24_AMPLICON	127	0.726042	0.273965	0.195659
c2.NIKOLSKY_BREAST_CANCER_11Q12_Q14_AMPLICON	117	0.377861	0.622142	0.825711
c2.NIKOLSKY_BREAST_CANCER_12Q13_Q21_AMPLICON	39	0.253832	0.746176	0.086818
c2.NIKOLSKY_BREAST_CANCER_15Q26_AMPLICON	16	0.481357	0.51866	0.966649
c2.NIKOLSKY_BREAST_CANCER_16P13_AMPLICON	85	0.987301	0.012701	0.00301
c2.NIKOLSKY_BREAST_CANCER_16Q24_AMPLICON	41	0.978969	0.021035	0.174327
c2.NIKOLSKY_BREAST_CANCER_17Q11_Q21_AMPLICON	91	0.620867	0.37914	0.513085
c2.NIKOLSKY_BREAST_CANCER_17Q21_Q25_AMPLICON	255	0.762406	0.237599	0.808424
c2.NIKOLSKY_BREAST_CANCER_19Q13.1_AMPLICON	22	0.251727	0.74828	0.880664
c2.NIKOLSKY_BREAST_CANCER_20Q11_AMPLICON	27	0.816683	0.183324	0.648565
c2.NIKOLSKY_BREAST_CANCER_20Q12_Q13_AMPLICON	105	0.646744	0.353264	0.442345
c2.NIKOLSKY_MUTATED_AND_AMPLIFIED_IN_BREAST_CANCER	77	0.311896	0.688111	0.677407
c2.WHITEHURST_PACLITAXEL_SENSITIVITY	31	0.487192	0.512828	0.357514
c2.JI_METASTASIS_REPRESSED_BY_STK11	19	0.258204	0.741805	0.19978
c2.GOTTWEIN_TARGETS_OF_KSHV_MIR_K12_11	58	0.988147	0.011857	0.152545
c2.CHEN_NEUROBLASTOMA_COPY_NUMBER_GAINS	39	0.974725	0.025279	0.494622
c2.TCGA_GLIOBLASTOMA_COPY_NUMBER_UP	65	0.154179	0.845829	0.404208
c2.TCGA_GLIOBLASTOMA_COPY_NUMBER_DN	29	0.703581	0.296427	0.29846
c2.DING_LUNG_CANCER_MUTATED_SIGNIFICANTLY	24	0.566483	0.433528	0.13506
c2.DING_LUNG_CANCER_EXPRESSION_BY_COPY_NUMBER	99	0.730363	0.269646	0.63494
c2.ONDER_CDH1_TARGETS_2_UP	231	0.417335	0.582667	0.287378
c2.ONDER_CDH1_TARGETS_2_DN	286	0.166948	0.833054	0.664671
c2.ONDER_CDH1_TARGETS_1_UP	120	0.260271	0.739732	0.97046
c2.ONDER_CDH1_TARGETS_1_DN	126	0.826862	0.173143	0.433025
c2.ONDER_CDH1_TARGETS_3_DN	19	0.356102	0.643914	0.815709
c2.ONDER_CDH1_SIGNALING_VIA_CTNNB1	71	0.269628	0.730379	0.791265
c2.CERVERA_SDHB_TARGETS_2	88	0.336365	0.663644	0.438941
c2.ROZANOV_MMP14_TARGETS_SUBSET	30	0.622728	0.377278	0.053485
c2.ROZANOV_MMP14_TARGETS_UP	213	0.292581	0.707424	0.829859
c2.ROZANOV_MMP14_TARGETS_DN	28	0.35292	0.647097	0.75658
c2.LANDEMAINE_LUNG_METASTASIS	16	0.071959	0.928044	0.374561
c2.CERVERA_SDHB_TARGETS_1_UP	84	0.30812	0.691888	0.927049
c2.CERVERA_SDHB_TARGETS_1_DN	23	0.052671	0.947333	0.310366
c2.LE_EGR2_TARGETS_DN	93	0.261717	0.738288	0.640288
c2.ROSS_ACUTE_MYELOID_LEUKEMIA_CBF	66	0.682778	0.31723	0.224791
c2.KENNY_CTNNB1_TARGETS_UP	40	0.685721	0.314286	0.871523
c2.CHEOK_RESPONSE_TO_MERCAPTOPURINE_DN	18	0.91849	0.081522	0.893423
c2.TARTE_PLASMA_CELL_VS_B_LYMPHOCYTE_UP	64	0.897458	0.102545	0.22141
c2.BYSTROEM_CORRELATED_WITH_IL5_DN	55	0.7702	0.229808	0.992819
c2.SWEET_KRAS_TARGETS_DN	51	0.787523	0.212483	0.542302
c2.SHEPARD_CRUSH_AND_BURN_MUTANT_UP	172	0.872908	0.127094	0.263443
c2.ROSS_AML_WITH_PML_RARA_FUSION	61	0.422761	0.577247	0.587092
c2.ZUCCHI_METASTASIS_DN	33	0.889698	0.110305	0.163612
c2.LEE_LIVER_CANCER_CIPROFIBRATE_DN	32	0.102452	0.897558	0.513149
c2.ASTON_MAJOR_DEPRESSIVE_DISORDER_DN	137	0.569152	0.430856	0.743698
c2.STANELLE_E2F1_TARGETS	25	0.655595	0.344419	0.396756
c2.SHIPP_DLBCL_CURED_VS_FATAL_DN	38	0.936447	0.063559	0.701197
c2.UEDA_CENTRAL_CLOCK	79	0.911107	0.088897	0.047844
c2.GOLUB_ALL_VS_AML_UP	22	0.460174	0.539837	0.978844
c2.HOUSTIS_ROS	33	0.890394	0.109615	0.05884
c2.BASSO_B_LYMPHOCYTE_NETWORK	131	0.913317	0.086686	0.361809
c2.BYSTRYKH_HEMATOPOIESIS_STEM_CELL_QTL_CIS	101	0.798336	0.201668	0.660938
c2.CHESLER_BRAIN_QTL_CIS	68	0.971178	0.028827	0.640808
c2.ROSS_AML_WITH_CBFB_MYH11_FUSION	35	0.664601	0.335414	0.811973
c2.FERRANDO_TAL1_NEIGHBORS	9	0.370493	0.629534	0.29383
c2.BYSTRYKH_HEMATOPOIESIS_STEM_CELL_AND_BRAIN_QTL_TRANS	164	0.894979	0.105027	0.421226
c2.PENG_LEUCINE_DEPRIVATION_UP	124	0.271095	0.728908	0.99556
c2.LEE_LIVER_CANCER_MYC_TGFA_DN	34	0.509455	0.490558	0.320328
c2.IIZUKA_LIVER_CANCER_PROGRESSION_G1_G2_DN	24	0.727931	0.272076	0.697582
c2.GOLDRATH_HOMEOSTATIC_PROLIFERATION	164	0.943383	0.056621	0.277463
c2.GNATENKO_PLATELET_SIGNATURE	38	0.94253	0.057474	0.185356
c2.KIM_GERMINAL_CENTER_T_HELPER_UP	56	0.593004	0.407008	0.746764
c2.SHEPARD_BMYB_MORPHOLINO_DN	166	0.382469	0.617534	0.632814
c2.BYSTRYKH_HEMATOPOIESIS_STEM_CELL_AND_BRAIN_QTL_CIS	59	0.971983	0.02802	0.167468
c2.LEE_LIVER_CANCER_ACOX1_DN	35	0.590547	0.409471	0.739905
c2.PENG_GLUCOSE_DEPRIVATION_UP	38	0.540799	0.459211	0.71472
c2.SMITH_TERT_TARGETS_UP	139	0.736753	0.263252	0.80532
c2.LEE_LIVER_CANCER_MYC_UP	45	0.474197	0.525806	0.833622
c2.MENSSEN_MYC_TARGETS	49	0.895927	0.104079	0.262094
c2.IIZUKA_LIVER_CANCER_PROGRESSION_L0_L1_DN	20	0.963849	0.036157	0.139066
c2.JECHLINGER_EPITHELIAL_TO_MESENCHYMAL_TRANSITION_UP	55	0.645701	0.354303	0.223698
c2.DER_IFN_ALPHA_RESPONSE_UP	66	0.957576	0.04243	0.136539
c2.KANNAN_TP53_TARGETS_UP	53	0.739296	0.260712	0.649641
c2.PENG_GLUTAMINE_DEPRIVATION_UP	36	0.425065	0.574941	0.524606
c2.WELCH_GATA1_TARGETS	16	0.994256	0.00575	0.678846
c2.FRASOR_RESPONSE_TO_ESTRADIOL_UP	31	0.530431	0.469585	0.542202
c2.LEE_LIVER_CANCER_MYC_TGFA_UP	45	0.676648	0.32336	0.957255
c2.FLECHNER_PBL_KIDNEY_TRANSPLANT_OK_VS_DONOR_DN	38	0.891141	0.10887	0.002362
c2.DORSAM_HOXA9_TARGETS_UP	32	0.944651	0.055354	0.455527
c2.IIZUKA_LIVER_CANCER_PROGRESSION_G2_G3_UP	22	0.451654	0.548364	0.460397
c2.NING_CHRONIC_OBSTRUCTIVE_PULMONARY_DISEASE_DN	102	0.921021	0.078981	0.138911
c2.KLEIN_PRIMARY_EFFUSION_LYMPHOMA_DN	36	0.572902	0.427112	0.724977
c2.SHEPARD_BMYB_TARGETS	65	0.575732	0.424272	0.674226
c2.KANNAN_TP53_TARGETS_DN	19	0.785039	0.214978	0.593646
c2.SANA_TNF_SIGNALING_DN	71	0.889288	0.110718	0.345339
c2.TARTE_PLASMA_CELL_VS_PLASMABLAST_UP	258	0.818698	0.181305	0.717347
c2.WILLERT_WNT_SIGNALING	20	0.88841	0.111602	0.458421
c2.PENG_LEUCINE_DEPRIVATION_DN	179	0.881986	0.118016	0.150802
c2.KENNY_CTNNB1_TARGETS_DN	47	0.853306	0.146704	0.424665
c2.BECKER_TAMOXIFEN_RESISTANCE_UP	42	0.720387	0.279622	0.580106
c2.SHEPARD_CRUSH_AND_BURN_MUTANT_DN	166	0.572357	0.427645	0.820443
c2.KIM_GERMINAL_CENTER_T_HELPER_DN	21	0.192715	0.807301	0.621812
c2.RADAEVA_RESPONSE_TO_IFNA1_UP	44	0.573253	0.426758	0.314345
c2.PEART_HDAC_PROLIFERATION_CLUSTER_UP	57	0.779642	0.220365	0.592896
c2.TARTE_PLASMA_CELL_VS_B_LYMPHOCYTE_DN	31	0.725102	0.274915	0.666138
c2.KUROKAWA_LIVER_CANCER_CHEMOTHERAPY_DN	37	0.98066	0.019344	0.618014
c2.YAGI_AML_RELAPSE_PROGNOSIS	33	0.967041	0.032966	0.14594
c2.SHIPP_DLBCL_CURED_VS_FATAL_UP	24	0.327196	0.672818	0.657332
c2.FLECHNER_BIOPSY_KIDNEY_TRANSPLANT_REJECTED_VS_OK_UP	43	0.611688	0.388327	0.610468
c2.LEE_LIVER_CANCER_ACOX1_UP	44	0.923341	0.076663	0.369379
c2.UEDA_PERIFERAL_CLOCK	150	0.563187	0.436817	0.605621
c2.CHESLER_BRAIN_HIGHEST_GENETIC_VARIANCE	31	0.847503	0.152508	0.599113
c2.CHEN_LUNG_CANCER_SURVIVAL	19	0.797592	0.202418	0.261778
c2.POMEROY_MEDULLOBLASTOMA_DESMOPLASIC_VS_CLASSIC_UP	57	0.786865	0.213139	0.128021
c2.WIELAND_UP_BY_HBV_INFECTION	64	0.875145	0.124862	0.604239
c2.SHEPARD_BMYB_MORPHOLINO_UP	186	0.939748	0.060254	0.044416
c2.GOLUB_ALL_VS_AML_DN	16	0.813286	0.186726	0.091036
c2.DER_IFN_BETA_RESPONSE_UP	94	0.977975	0.022027	0.204226
c2.MANALO_HYPOXIA_DN	279	0.677087	0.322915	0.673956
c2.CHESLER_BRAIN_HIGHEST_EXPRESSION	37	0.614277	0.385729	0.899835
c2.MAGRANGEAS_MULTIPLE_MYELOMA_IGG_VS_IGA_DN	17	0.7193	0.280723	0.927646
c2.LEE_LIVER_CANCER_MYC_E2F1_DN	32	0.626772	0.373249	0.512124
c2.BYSTROEM_CORRELATED_WITH_IL5_UP	39	0.79665	0.203361	0.386502
c2.ZUCCHI_METASTASIS_UP	35	0.88146	0.11855	0.779004
c2.NELSON_RESPONSE_TO_ANDROGEN_UP	72	0.797021	0.202986	0.408547
c2.LIN_APC_TARGETS	67	0.911081	0.088922	0.256197
c2.VANTVEER_BREAST_CANCER_METASTASIS_DN	105	0.529803	0.470201	0.942317
c2.BROCKE_APOPTOSIS_REVERSED_BY_IL6	129	0.737216	0.262788	0.5502
c2.POMEROY_MEDULLOBLASTOMA_DESMOPLASIC_VS_CLASSIC_DN	54	0.493766	0.506242	0.589607
c2.FRASOR_RESPONSE_TO_ESTRADIOL_DN	66	0.664605	0.335403	0.664527
c2.CHEOK_RESPONSE_TO_HD_MTX_DN	24	0.443336	0.556677	0.621664
c2.TENEDINI_MEGAKARYOCYTE_MARKERS	54	0.302619	0.69739	0.688902
c2.TARTE_PLASMA_CELL_VS_PLASMABLAST_DN	288	0.794531	0.205471	0.506831
c2.SMITH_LIVER_CANCER	39	0.892843	0.107165	0.306741
c2.JECHLINGER_EPITHELIAL_TO_MESENCHYMAL_TRANSITION_DN	57	0.654764	0.345242	0.169817
c2.ROSS_AML_WITH_MLL_FUSIONS	57	0.853629	0.146379	0.124924
c2.LEE_LIVER_CANCER_MYC_E2F1_UP	40	0.628711	0.3713	0.731203
c2.ASTON_MAJOR_DEPRESSIVE_DISORDER_UP	41	0.349995	0.650015	0.479875
c2.LE_EGR2_TARGETS_UP	105	0.412373	0.587631	0.834926
c2.FERNANDEZ_BOUND_BY_MYC	156	0.845061	0.154943	0.851556
c2.FLECHNER_PBL_KIDNEY_TRANSPLANT_OK_VS_DONOR_UP	140	0.911976	0.088027	0.200697
c2.ROSS_AML_OF_FAB_M7_TYPE	57	0.452728	0.547285	0.2348
c2.MOOTHA_VOXPHOS	86	0.842042	0.157961	0.309583
c2.FLECHNER_PBL_KIDNEY_TRANSPLANT_REJECTED_VS_OK_DN	48	0.936158	0.063848	0.24591
c2.SANA_RESPONSE_TO_IFNG_UP	48	0.779176	0.220827	0.432839
c2.SANA_TNF_SIGNALING_UP	56	0.822767	0.17724	0.156963
c2.POMEROY_MEDULLOBLASTOMA_PROGNOSIS_UP	39	0.851342	0.148665	0.542734
c2.SCHUHMACHER_MYC_TARGETS_UP	78	0.802987	0.197016	0.227399
c2.SWEET_KRAS_TARGETS_UP	78	0.504207	0.4958	0.354583
c2.CHEOK_RESPONSE_TO_HD_MTX_UP	11	0.380276	0.619747	0.835093
c2.MAGRANGEAS_MULTIPLE_MYELOMA_IGG_VS_IGA_UP	18	0.995965	0.004037	0.004672
c2.OKUMURA_INFLAMMATORY_RESPONSE_LPS	148	0.925784	0.074226	0.375194
c2.SMITH_TERT_TARGETS_DN	75	0.88531	0.114695	0.411474
c2.SHIPP_DLBCL_VS_FOLLICULAR_LYMPHOMA_DN	30	0.579751	0.420261	0.101234
c2.LEE_LIVER_CANCER_DENA_DN	39	0.38071	0.619294	0.643139
c2.SANA_RESPONSE_TO_IFNG_DN	77	0.773464	0.22654	0.67625
c2.CHEOK_RESPONSE_TO_MERCAPTOPURINE_AND_LD_MTX_DN	16	0.243689	0.756333	0.795698
c2.LEE_LIVER_CANCER_MYC_DN	36	0.472079	0.527936	0.701192
c2.LEE_LIVER_CANCER_CIPROFIBRATE_UP	40	0.890607	0.109398	0.558695
c2.IIZUKA_LIVER_CANCER_PROGRESSION_L1_G1_UP	17	0.710707	0.289311	0.839627
c2.POMEROY_MEDULLOBLASTOMA_PROGNOSIS_DN	43	0.632229	0.367775	0.875772
c2.LU_IL4_SIGNALING	69	0.806782	0.193229	0.278371
c2.BYSTRYKH_HEMATOPOIESIS_STEM_CELL_QTL_TRANS	728	0.932338	0.067665	0.036499
c2.MAGRANGEAS_MULTIPLE_MYELOMA_IGLL_VS_IGLK_DN	21	0.731132	0.268886	0.774628
c2.PENG_GLUCOSE_DEPRIVATION_DN	147	0.816653	0.18335	0.699465
c2.VANTVEER_BREAST_CANCER_METASTASIS_UP	45	0.561649	0.43836	0.573515
c2.COLLER_MYC_TARGETS_UP	24	0.886737	0.113268	0.428052
c2.MANALO_HYPOXIA_UP	188	0.528302	0.471702	0.53238
c2.REN_BOUND_BY_E2F	61	0.568706	0.431296	0.777109
c2.WONG_IFNA2_RESISTANCE_DN	29	0.515891	0.484125	0.468007
c2.DORSAM_HOXA9_TARGETS_DN	30	0.968596	0.031412	0.903263
c2.FLECHNER_BIOPSY_KIDNEY_TRANSPLANT_REJECTED_VS_OK_DN	477	0.904888	0.095114	0.419164
c2.YE_METASTATIC_LIVER_CANCER	17	0.369088	0.630926	0.053071
c2.SHIPP_DLBCL_VS_FOLLICULAR_LYMPHOMA_UP	41	0.850026	0.149978	0.240591
c2.BECKER_TAMOXIFEN_RESISTANCE_DN	43	0.372164	0.627854	0.345442
c2.PEART_HDAC_PROLIFERATION_CLUSTER_DN	65	0.732676	0.267333	0.652654
c2.NING_CHRONIC_OBSTRUCTIVE_PULMONARY_DISEASE_UP	127	0.950668	0.049334	0.278209
c2.KLEIN_PRIMARY_EFFUSION_LYMPHOMA_UP	39	0.70745	0.292559	0.329838
c2.SASAKI_ADULT_T_CELL_LEUKEMIA	156	0.769072	0.230932	0.883816
c2.PENG_RAPAMYCIN_RESPONSE_DN	230	0.839698	0.160304	0.292385
c2.LEE_LIVER_CANCER_E2F1_DN	34	0.577578	0.422442	0.4735
c2.LEE_LIVER_CANCER_DENA_UP	42	0.538203	0.461804	0.678002
c2.FLECHNER_BIOPSY_KIDNEY_TRANSPLANT_OK_VS_DONOR_DN	21	0.895954	0.104057	0.058329
c2.PENG_RAPAMYCIN_RESPONSE_UP	164	0.556955	0.443051	0.475632
c2.PENG_GLUTAMINE_DEPRIVATION_DN	315	0.839942	0.16006	0.207282
c2.MAGRANGEAS_MULTIPLE_MYELOMA_IGLL_VS_IGLK_UP	33	0.876353	0.12366	0.904237
c2.FLECHNER_PBL_KIDNEY_TRANSPLANT_REJECTED_VS_OK_UP	59	0.823702	0.176303	0.343218
c2.FLECHNER_BIOPSY_KIDNEY_TRANSPLANT_OK_VS_DONOR_UP	507	0.930394	0.069608	0.415318
c2.GOLDRATH_IMMUNE_MEMORY	55	0.529529	0.470484	0.656003
c2.LEE_LIVER_CANCER_E2F1_UP	41	0.598944	0.40106	0.531256
c2.ROSS_AML_WITH_AML1_ETO_FUSION	60	0.64264	0.357375	0.335056
c2.BHATTACHARYA_EMBRYONIC_STEM_CELL	79	0.671645	0.328361	0.96912
c2.DER_IFN_GAMMA_RESPONSE_UP	65	0.975218	0.024784	0.043755
c2.HASLINGER_B_CLL_WITH_17P13_DELETION	20	0.993312	0.006691	0.097987
c2.YAO_HOXA10_TARGETS_VIA_PROGESTERONE_UP	55	0.538165	0.461841	0.4982
c2.ZHAN_MULTIPLE_MYELOMA_CD1_UP	36	0.171071	0.828939	0.764713
c2.ABBUD_LIF_SIGNALING_1_DN	21	0.639713	0.36031	0.45209
c2.SANSOM_APC_TARGETS_UP	105	0.241596	0.758409	0.982883
c2.NAKAJIMA_EOSINOPHIL	10	0.975017	0.024991	0.146573
c2.BROWN_MYELOID_CELL_DEVELOPMENT_UP	94	0.702705	0.297301	0.236633
c2.NADLER_OBESITY_UP	46	0.573029	0.426975	0.138904
c2.SANSOM_APC_TARGETS_DN	250	0.481777	0.518226	0.252019
c2.ADDYA_ERYTHROID_DIFFERENTIATION_BY_HEMIN	61	0.809571	0.190434	0.388329
c2.ZHANG_TARGETS_OF_EWSR1_FLI1_FUSION	77	0.612806	0.387201	0.380615
c2.ZHAN_MULTIPLE_MYELOMA_SUBGROUPS	30	0.753424	0.246582	0.32934
c2.SCHURINGA_STAT5A_TARGETS_UP	16	0.638526	0.361494	0.972486
c2.HADDAD_T_LYMPHOCYTE_AND_NK_PROGENITOR_UP	71	0.068419	0.931585	0.338117
c2.MA_MYELOID_DIFFERENTIATION_DN	32	0.591701	0.408308	0.335643
c2.GALINDO_IMMUNE_RESPONSE_TO_ENTEROTOXIN	65	0.886171	0.113837	0.397727
c2.VERNELL_RETINOBLASTOMA_PATHWAY_DN	20	0.621146	0.378878	0.909038
c2.CROMER_METASTASIS_UP	75	0.79951	0.200494	0.568398
c2.ZHAN_MULTIPLE_MYELOMA_CD1_AND_CD2_DN	42	0.60561	0.3944	0.066746
c2.GUO_HEX_TARGETS_UP	78	0.411164	0.588843	0.652265
c2.WANG_IMMORTALIZED_BY_HOXA9_AND_MEIS1_DN	17	0.516627	0.483389	0.785515
c2.ALCALAY_AML_BY_NPM1_LOCALIZATION_UP	119	0.450319	0.549685	0.082272
c2.FAELT_B_CLL_WITH_VH_REARRANGEMENTS_UP	45	0.940942	0.05906	0.507424
c2.STOSSI_RESPONSE_TO_ESTRADIOL	31	0.330124	0.669885	0.377767
c2.YU_MYC_TARGETS_UP	40	0.687373	0.312632	0.716962
c2.MOREAUX_B_LYMPHOCYTE_MATURATION_BY_TACI_DN	70	0.719359	0.280645	0.46093
c2.PARK_HSC_MARKERS	40	0.887115	0.112894	0.350659
c2.FERRANDO_T_ALL_WITH_MLL_ENL_FUSION_UP	69	0.882398	0.117604	0.188864
c2.HOFMANN_CELL_LYMPHOMA_DN	32	0.629014	0.371006	0.464942
c2.ZHAN_MULTIPLE_MYELOMA_CD1_VS_CD2_UP	54	0.265539	0.734472	0.791913
c2.MATSUDA_NATURAL_KILLER_DIFFERENTIATION	400	0.813307	0.186695	0.257014
c2.WANG_TARGETS_OF_MLL_CBP_FUSION_UP	34	0.195499	0.804518	0.767312
c2.STONER_ESOPHAGEAL_CARCINOGENESIS_UP	33	0.893474	0.106536	0.303844
c2.HASLINGER_B_CLL_WITH_13Q14_DELETION	23	0.383376	0.616648	0.210194
c2.HOFMANN_CELL_LYMPHOMA_UP	43	0.665398	0.33461	0.632835
c2.GUO_HEX_TARGETS_DN	50	0.881521	0.118484	0.288131
c2.HSIAO_LIVER_SPECIFIC_GENES	128	0.787718	0.21229	0.464036
c2.GILDEA_METASTASIS	18	0.446021	0.553991	0.329385
c2.ZHAN_MULTIPLE_MYELOMA_SPIKED	11	0.408873	0.591146	0.410252
c2.ASTIER_INTEGRIN_SIGNALING	49	0.597294	0.402721	0.950179
c2.ZHAN_MULTIPLE_MYELOMA_LB_UP	35	0.430744	0.569277	0.63999
c2.HASLINGER_B_CLL_WITH_11Q23_DELETION	22	0.047123	0.952882	0.265685
c2.LEI_MYB_TARGETS	267	0.82459	0.175414	0.12418
c2.BROWN_MYELOID_CELL_DEVELOPMENT_DN	104	0.466764	0.533238	0.331351
c2.NEMETH_INFLAMMATORY_RESPONSE_LPS_UP	66	0.934133	0.06587	0.484641
c2.LI_WILMS_TUMOR_VS_FETAL_KIDNEY_1_DN	160	0.494806	0.5052	0.907597
c2.HESS_TARGETS_OF_HOXA9_AND_MEIS1_DN	51	0.745771	0.254237	0.143222
c2.HALMOS_CEBPA_TARGETS_DN	36	0.471083	0.52893	0.820743
c2.NADLER_OBESITY_DN	42	0.862767	0.13724	0.04709
c2.FERRANDO_T_ALL_WITH_MLL_ENL_FUSION_DN	76	0.767429	0.232574	0.750333
c2.WANG_IMMORTALIZED_BY_HOXA9_AND_MEIS1_UP	18	0.309596	0.690419	0.150901
c2.NEMETH_INFLAMMATORY_RESPONSE_LPS_DN	30	0.590877	0.409137	0.946558
c2.ZHAN_MULTIPLE_MYELOMA_CD1_AND_CD2_UP	75	0.610513	0.389493	0.812305
c2.NADLER_HYPERGLYCEMIA_AT_OBESITY	47	0.998496	0.001506	0.434637
c2.RORIE_TARGETS_OF_EWSR1_FLI1_FUSION_UP	26	0.892403	0.107609	0.302942
c2.ZHAN_MULTIPLE_MYELOMA_PR_UP	41	0.613648	0.386356	0.810484
c2.HALMOS_CEBPA_TARGETS_UP	42	0.88229	0.117717	0.59124
c2.YU_MYC_TARGETS_DN	35	0.898689	0.101322	0.398023
c2.NUMATA_CSF3_SIGNALING_VIA_STAT3	16	0.306754	0.69327	0.598367
c2.ZHAN_MULTIPLE_MYELOMA_UP	62	0.875574	0.124433	0.08839
c2.LENAOUR_DENDRITIC_CELL_MATURATION_UP	79	0.140771	0.859237	0.835485
c2.TAVOR_CEBPA_TARGETS_DN	23	0.996999	0.003003	0.030626
c2.LENAOUR_DENDRITIC_CELL_MATURATION_DN	86	0.886721	0.113282	0.518244
c2.WANG_TARGETS_OF_MLL_CBP_FUSION_DN	43	0.902108	0.097896	0.350983
c2.HADDAD_B_LYMPHOCYTE_PROGENITOR	234	0.058539	0.941463	0.929122
c2.PARK_HSC_AND_MULTIPOTENT_PROGENITORS	47	0.925918	0.074085	0.0437
c2.GREENBAUM_E2A_TARGETS_DN	17	0.812076	0.187938	0.810179
c2.NGUYEN_NOTCH1_TARGETS_UP	28	0.749142	0.250873	0.523674
c2.ZHAN_MULTIPLE_MYELOMA_CD2_UP	36	0.597971	0.402045	0.721375
c2.HASLINGER_B_CLL_WITH_CHROMOSOME_12_TRISOMY	20	0.771037	0.228975	0.168539
c2.ABBUD_LIF_SIGNALING_1_UP	27	0.679316	0.320696	0.58906
c2.ABRAHAM_ALPC_VS_MULTIPLE_MYELOMA_UP	25	0.656066	0.343946	0.487769
c2.THEILGAARD_NEUTROPHIL_AT_SKIN_WOUND_UP	62	0.864436	0.135569	0.056398
c2.GERY_CEBP_TARGETS	99	0.814126	0.185877	0.162886
c2.VERHAAK_AML_WITH_NPM1_MUTATED_UP	117	0.727952	0.272055	0.111732
c2.KANG_IMMORTALIZED_BY_TERT_UP	75	0.268568	0.731438	0.827363
c2.BASSO_CD40_SIGNALING_DN	49	0.091265	0.908744	0.51523
c2.ZHAN_MULTIPLE_MYELOMA_MF_UP	37	0.52592	0.474093	0.221883
c2.PETROVA_ENDOTHELIUM_LYMPHATIC_VS_BLOOD_DN	130	0.833218	0.166785	0.413748
c2.JAIN_NFKB_SIGNALING	73	0.938749	0.061255	0.36557
c2.PETROVA_ENDOTHELIUM_LYMPHATIC_VS_BLOOD_UP	111	0.43155	0.568454	0.7281
c2.LI_WILMS_TUMOR_VS_FETAL_KIDNEY_1_UP	169	0.780853	0.21915	0.336332
c2.STAEGE_EWING_FAMILY_TUMOR	25	0.174725	0.825286	0.51001
c2.GALE_APL_WITH_FLT3_MUTATED_UP	55	0.835131	0.164875	0.572371
c2.AFFAR_YY1_TARGETS_UP	177	0.128315	0.871689	0.260108
c2.THEILGAARD_NEUTROPHIL_AT_SKIN_WOUND_DN	204	0.934023	0.065979	0.22688
c2.AFFAR_YY1_TARGETS_DN	181	0.277569	0.722434	0.808163
c2.FAELT_B_CLL_WITH_VH_REARRANGEMENTS_DN	46	0.993217	0.006785	0.045206
c2.VERNELL_RETINOBLASTOMA_PATHWAY_UP	68	0.402129	0.597875	0.911238
c2.ALCALAY_AML_BY_NPM1_LOCALIZATION_DN	160	0.500848	0.499155	0.6782
c2.KANG_IMMORTALIZED_BY_TERT_DN	71	0.407021	0.592988	0.61328
c2.HESS_TARGETS_OF_HOXA9_AND_MEIS1_UP	57	0.749524	0.250481	0.433364
c2.NGUYEN_NOTCH1_TARGETS_DN	80	0.86962	0.130386	0.822401
c2.MOREAUX_MULTIPLE_MYELOMA_BY_TACI_UP	288	0.288776	0.711228	0.486198
c2.CHIARETTI_ACUTE_LYMPHOBLASTIC_LEUKEMIA_ZAP70	51	0.855377	0.144632	0.202747
c2.PETROVA_PROX1_TARGETS_DN	50	0.673541	0.326472	0.094728
c2.BENNETT_SYSTEMIC_LUPUS_ERYTHEMATOSUS	19	0.849654	0.150357	0.293733
c2.MENSE_HYPOXIA_UP	92	0.656733	0.343272	0.637884
c2.MARCINIAK_ER_STRESS_RESPONSE_VIA_CHOP	21	0.916974	0.083033	0.793988
c2.ZHAN_V2_LATE_DIFFERENTIATION_GENES	38	0.840091	0.159915	0.578837
c2.DORSEY_GAB2_TARGETS	23	0.803181	0.196831	0.495336
c2.HADDAD_T_LYMPHOCYTE_AND_NK_PROGENITOR_DN	29	0.149279	0.85073	0.429765
c2.NAKAJIMA_MAST_CELL	29	0.830029	0.169979	0.211377
[truncated: 17,469 more rows]
[truncated: 1 more columns]

## Sheet: NPC - roast
NGenes	PropDown	PropUp	Direction	PValue	FDR	PValue.Mixed	FDR.Mixed
regulation of oxidoreductase activity	45	0.0888889	0	Down	0.0084	0.98751	0.7411	0.994996
c2.MAGRANGEAS_MULTIPLE_MYELOMA_IGG_VS_IGA_UP	18	0.166667	0	Down	0.0094	0.98751	0.239	0.994996
regulation of monooxygenase activity	32	0.125	0	Down	0.0098	0.98751	0.579	0.994996
abnormal_interleukin-1_beta_secretion	28	0.214286	0	Down	0.0119	0.98751	0.229	0.994996
regulation of nitric-oxide synthase activity	28	0.142857	0	Down	0.0125	0.98751	0.4739	0.994996
increased_interleukin-1_beta_secretion	16	0.25	0	Down	0.0142	0.98751	0.1628	0.994996
decreased_susceptibility_to_viral_infection	25	0.2	0	Down	0.0146	0.98751	0.5284	0.994996
c5.GO_MYOFILAMENT	13	0.230769	0	Down	0.0147	0.98751	0.1813	0.994996
c5.GO_REGULATION_OF_KERATINOCYTE_PROLIFERATION	18	0.111111	0.222222	Up	0.0156	0.98751	0.1292	0.994996
c4.GNF2_MYD88	43	0.27907	0.0232558	Down	0.0168	0.98751	0.124	0.994996
metalloexopeptidase activity	27	0.222222	0	Down	0.0192	0.98751	0.4459	0.994996
c2.TAVOR_CEBPA_TARGETS_DN	23	0.130435	0.0434783	Down	0.0202	0.98751	0.5067	0.994996
c7.GSE13887_HEALTHY_VS_LUPUS_RESTING_CD4_TCELL_UP	75	0.106667	0.04	Down	0.0202	0.98751	0.4062	0.994996
c4.GNF2_VAV1	23	0.26087	0	Down	0.0207	0.98751	0.3512	0.994996
c5.GO_GABA_RECEPTOR_ACTIVITY	11	0	0.363636	Up	0.0208	0.98751	0.0526	0.994996
abnormal_interleukin-1_secretion	29	0.206897	0	Down	0.0211	0.98751	0.2368	0.994996
c4.GCM_PRKCG	42	0.0714286	0	Down	0.0212	0.98751	0.7766	0.994996
c5.GO_REGULATION_OF_OXIDOREDUCTASE_ACTIVITY	63	0.0634921	0	Down	0.0212	0.98751	0.8457	0.994996
c5.GO_REGULATION_OF_LYMPHOCYTE_MIGRATION	15	0.266667	0.0666667	Down	0.0218	0.98751	0.1153	0.994996
c5.GO_METALLOEXOPEPTIDASE_ACTIVITY	33	0.151515	0	Down	0.0223	0.98751	0.5898	0.994996
regulation of vascular permeability	24	0	0.125	Up	0.0226	0.98751	0.5302	0.994996
GABA receptor activity	11	0	0.363636	Up	0.0229	0.98751	0.0548	0.994996
decreased_susceptibility_to_type_I_hypersensitivity_reaction	10	0.2	0	Down	0.0229	0.98751	0.2001	0.994996
leukocyte cell-cell adhesion	18	0.222222	0.0555556	Down	0.0235	0.98751	0.0668	0.994996
positive regulation of JNK cascade	35	0.114286	0	Down	0.0236	0.98751	0.675	0.994996
c5.GO_RIBONUCLEOSIDE_CATABOLIC_PROCESS	20	0.2	0.05	Down	0.0249	0.98751	0.0678	0.994996
Glutathione_conjugation	20	0.15	0	Down	0.025	0.98751	0.2936	0.994996
c5.GO_RECEPTOR_INTERNALIZATION	34	0.147059	0	Down	0.025	0.98751	0.1634	0.994996
c4.GNF2_CD48	20	0.25	0	Down	0.0257	0.98751	0.3006	0.994996
reduced_nerve_conduction_velocity	20	0.2	0	Down	0.0257	0.98751	0.3038	0.994996
increased_interleukin-12_secretion	15	0.0666667	0.0666667	Down	0.0258	0.98751	0.3654	0.994996
defense response to Gram-positive bacterium	14	0.214286	0	Down	0.026	0.98751	0.2577	0.994996
positive regulation of stress-activated MAPK cascade	42	0.0952381	0	Down	0.0261	0.98751	0.7828	0.994996
c4.GNF2_CD53	42	0.190476	0	Down	0.0264	0.98751	0.239	0.994996
c7.GSE11961_MARGINAL_ZONE_BCELL_VS_MEMORY_BCELL_DAY40_UP	164	0.109756	0.0365854	Down	0.0264	0.98751	0.6858	0.994996
c2.REACTOME_LIGAND_GATED_ION_CHANNEL_TRANSPORT	12	0	0.5	Up	0.0265	0.98751	0.0372	0.994996
tumor necrosis factor-mediated signaling pathway	18	0.222222	0	Down	0.0269	0.98751	0.3914	0.994996
decreased_circulating_tumor_necrosis_factor_level	25	0.28	0	Down	0.0272	0.98751	0.1364	0.994996
c7.GSE1460_CD4_THYMOCYTE_VS_THYMIC_STROMAL_CELL_UP	165	0.0969697	0.0424242	Down	0.0282	0.98751	0.7103	0.994996
c5.GO_RESPONSE_TO_COCAINE	38	0.131579	0	Down	0.0285	0.98751	0.5787	0.994996
trans-Golgi network transport vesicle	24	0.208333	0.0833333	Down	0.0288	0.98751	0.1777	0.994996
c5.GO_KERATINIZATION	10	0	0	Down	0.0294	0.98751	0.4941	0.994996
c5.GO_RECEPTOR_METABOLIC_PROCESS	58	0.103448	0.0172414	Down	0.0295	0.98751	0.3186	0.994996
c5.GO_REGULATION_OF_FEEDING_BEHAVIOR	15	0.2	0	Down	0.0297	0.98751	0.2527	0.994996
abnormal_spleen_iron_level	15	0.133333	0	Down	0.0298	0.98751	0.5951	0.994996
c2.CROMER_TUMORIGENESIS_DN	24	0.125	0.0416667	Down	0.0309	0.98751	0.4319	0.994996
Ligand-gated_ion_channel_transport	12	0	0.5	Up	0.0312	0.98751	0.0434	0.994996
c2.MOOTHA_GLYCOLYSIS	17	0.294118	0	Down	0.0321	0.98751	0.1381	0.994996
c2.YU_MYC_TARGETS_DN	35	0.142857	0.0285714	Down	0.0323	0.98751	0.369	0.994996
sex determination	12	0	0.166667	Up	0.0328	0.98751	0.1514	0.994996
c2.FIGUEROA_AML_METHYLATION_CLUSTER_1_DN	34	0.147059	0	Down	0.0334	0.98751	0.5133	0.994996
large_intestinal_inflammation	41	0.146341	0.0243902	Down	0.034	0.98751	0.4548	0.994996
positive regulation of stress-activated protein kinase signaling cascade	43	0.0930233	0	Down	0.0342	0.98751	0.8119	0.994996
tissue regeneration	24	0.291667	0.0416667	Down	0.0343	0.98751	0.2167	0.994996
c2.MOOTHA_GLYCOGEN_METABOLISM	18	0.111111	0	Down	0.0349	0.98751	0.3825	0.994996
c4.GNF2_PAK2	22	0.227273	0	Down	0.035	0.98751	0.1745	0.994996
c4.GNF2_PTPN6	34	0.176471	0	Down	0.036	0.98751	0.4242	0.994996
c4.GNF2_HLA-C	33	0.212121	0	Down	0.0362	0.98751	0.3272	0.994996
c2.NAKAMURA_METASTASIS_MODEL_DN	34	0.176471	0.0294118	Down	0.0363	0.98751	0.4695	0.994996
atc.level3-new_ANTIMIGRAINE_PREPARATIONS	74	0.162162	0.027027	Down	0.0364	0.98751	0.3392	0.994996
decreased_mature_B_cell_number	89	0.0898876	0.0337079	Down	0.0368	0.98751	0.6855	0.994996
positive regulation of interleukin-6 production	21	0.190476	0	Down	0.0369	0.98751	0.403	0.994996
c5.GO_NEGATIVE_REGULATION_OF_TYPE_I_INTERFERON_PRODUCTION	33	0.0909091	0	Down	0.0372	0.98751	0.7508	0.994996
E-box binding	19	0	0.315789	Up	0.0375	0.98751	0.1294	0.994996
regulation of nitric oxide biosynthetic process	28	0.142857	0.0357143	Down	0.0376	0.98751	0.2193	0.994996
regulation of cardiac muscle cell proliferation	19	0	0.210526	Up	0.0379	0.98751	0.5409	0.994996
glutathione derivative biosynthetic process	19	0.157895	0	Down	0.0383	0.98751	0.2766	0.994996
c4.MODULE_497	21	0	0.142857	Up	0.0383	0.98751	0.5287	0.994996
regulation of interleukin-1 secretion	9	0	0.111111	Up	0.0391	0.98751	0.3181	0.994996
c5.GO_NEGATIVE_REGULATION_OF_OXIDOREDUCTASE_ACTIVITY	17	0.117647	0	Down	0.0392	0.98751	0.4498	0.994996
c5.GO_REGULATION_OF_REACTIVE_OXYGEN_SPECIES_BIOSYNTHETIC_PROCESS	47	0.106383	0.0212766	Down	0.04	0.98751	0.2722	0.994996
c5.GO_NEGATIVE_REGULATION_OF_TOLL_LIKE_RECEPTOR_SIGNALING_PATHWAY	18	0.166667	0	Down	0.0405	0.98751	0.716	0.994996
c5.GO_SEX_DETERMINATION	12	0	0.166667	Up	0.0405	0.98751	0.1504	0.994996
c2.LANDEMAINE_LUNG_METASTASIS	16	0	0.25	Up	0.0407	0.98751	0.4232	0.994996
regulation of interleukin-6 production	46	0.0869565	0	Down	0.0409	0.98751	0.7859	0.994996
glutathione derivative metabolic process	19	0.157895	0	Down	0.0412	0.98751	0.2728	0.994996
receptor internalization	28	0.142857	0	Down	0.0427	0.98751	0.1657	0.994996
pyruvate metabolic process	28	0.0714286	0	Down	0.0427	0.98751	0.6117	0.994996
glutathione transferase activity	13	0.153846	0	Down	0.0432	0.98751	0.2671	0.994996
myosin II complex	13	0.153846	0	Down	0.0433	0.98751	0.458	0.994996
abnormal_spinal_cord_interneuron_morphology	19	0	0.157895	Up	0.0435	0.98751	0.4895	0.994996
c5.GO_POSITIVE_REGULATION_OF_LYMPHOCYTE_MIGRATION	9	0.222222	0.111111	Down	0.045	0.98751	0.0618	0.994996
muscle filament sliding	18	0.166667	0	Down	0.0451	0.98751	0.3172	0.994996
c2.FOSTER_KDM1A_TARGETS_DN	190	0.0684211	0.0263158	Down	0.0452	0.98751	0.7322	0.994996
actin-mediated cell contraction	24	0.125	0	Down	0.0453	0.98751	0.3551	0.994996
c5.GO_PEPTIDE_CATABOLIC_PROCESS	17	0.117647	0	Down	0.0453	0.98751	0.3841	0.994996
increased_immature_B_cell_number	25	0.12	0	Down	0.0456	0.98751	0.6419	0.994996
c4.MORF_TNFRSF6	106	0.0188679	0.103774	Up	0.0457	0.98751	0.5954	0.994996
tissue_exp_urinary.bladder	10	0	0.4	Up	0.0458	0.98751	0.1522	0.994996
c7.GSE17974_CTRL_VS_ACT_IL4_AND_ANTI_IL12_1H_CD4_TCELL_UP	150	0.1	0.02	Down	0.0468	0.98751	0.5257	0.994996
intestinal_inflammation	52	0.134615	0.0192308	Down	0.047	0.98751	0.4342	0.994996
KEGG_AFRICAN_TRYPANOSOMIASIS	16	0.25	0.0625	Down	0.0473	0.98751	0.0518	0.994996
response to ATP	14	0	0.142857	Up	0.0473	0.98751	0.5527	0.994996
c5.GO_ACTIN_MYOSIN_FILAMENT_SLIDING	18	0.166667	0	Down	0.0475	0.98751	0.3152	0.994996
c2.MOOTHA_GLUCONEOGENESIS	27	0.222222	0.037037	Down	0.0476	0.98751	0.1605	0.994996
c5.GO_REGULATION_OF_MONOOXYGENASE_ACTIVITY	45	0.0888889	0	Down	0.0476	0.98751	0.7468	0.994996
actin-myosin filament sliding	18	0.166667	0	Down	0.0479	0.98751	0.3162	0.994996
c7.GSE28783_ANTI_MIR33_VS_CTRL_ATHEROSCLEROSIS_MACROPHAGE_DN	145	0.0413793	0.103448	Up	0.048	0.98751	0.4416	0.994996
c7.GSE41867_NAIVE_VS_DAY15_LCMV_CONE13_EFFECTOR_CD8_TCELL_UP	97	0.0206186	0.123711	Up	0.0481	0.98751	0.4328	0.994996
c2.KYNG_DNA_DAMAGE_BY_UV	53	0.150943	0	Down	0.0482	0.98751	0.4866	0.994996
c7.GSE14413_UNSTIM_VS_IFNB_STIM_NIH3T3_CELLS_UP	117	0.111111	0.042735	Down	0.0482	0.98751	0.3663	0.994996
abnormal_inner_hair_cell_stereociliary_bundle_morphology	19	0.105263	0	Down	0.0482	0.98751	0.701	0.994996
c6.PTEN_DN.V1_DN	107	0.0280374	0.17757	Up	0.0485	0.98751	0.2347	0.994996
c5.GO_REGULATION_OF_CELLULAR_RESPONSE_TO_INSULIN_STIMULUS	48	0.104167	0	Down	0.0488	0.98751	0.7036	0.994996
c5.GO_MUSCLE_FILAMENT_SLIDING	18	0.166667	0	Down	0.049	0.98751	0.3241	0.994996
c5.GO_RESPONSE_TO_GROWTH_HORMONE	22	0.181818	0.0454545	Down	0.0492	0.98751	0.6004	0.994996
c4.MORF_BCL2L11	114	0.0263158	0.122807	Up	0.0493	0.98751	0.5581	0.994996
c6.KRAS.LUNG.BREAST_UP.V1_UP	70	0.0142857	0.185714	Up	0.0494	0.98751	0.2484	0.994996
aminopeptidase activity	30	0.233333	0.0333333	Down	0.0495	0.98751	0.3122	0.994996
negative regulation of oxidoreductase activity	13	0.153846	0	Down	0.0498	0.98751	0.4323	0.994996
KEGG_INOSITOL_PHOSPHATE_METABOLISM	56	0.107143	0.0535714	Down	0.0501	0.98751	0.3414	0.994996
decreased_drinking_behavior	14	0	0.142857	Up	0.0505	0.98751	0.3321	0.994996
c7.GSE16451_CTRL_VS_WEST_EQUINE_ENC_VIRUS_MATURE_NEURON_CELL_LINE_DN	165	0.0848485	0.030303	Down	0.0505	0.98751	0.57	0.994996
inositol phosphate metabolic process	46	0.130435	0.0434783	Down	0.051	0.98751	0.2139	0.994996
abnormal_vagus_ganglion_morphology	19	0.105263	0.210526	Up	0.0517	0.98751	0.05	0.994996
c5.GO_MYELINATION_IN_PERIPHERAL_NERVOUS_SYSTEM	18	0.0555556	0	Down	0.0522	0.98751	0.6113	0.994996
c4.MORF_PTPRB	167	0.0419162	0.131737	Up	0.0524	0.98751	0.41	0.994996
c5.GO_HEXOSE_CATABOLIC_PROCESS	40	0.175	0.025	Down	0.0527	0.98751	0.2232	0.994996
c7.GSE43863_TH1_VS_TFH_MEMORY_CD4_TCELL_DN	162	0.104938	0.0246914	Down	0.0528	0.98751	0.551	0.994996
c2.KIM_ALL_DISORDERS_OLIGODENDROCYTE_NUMBER_CORR_DN	23	0.0434783	0.26087	Up	0.0529	0.98751	0.1474	0.994996
c5.GO_CLATHRIN_VESICLE_COAT	23	0.130435	0	Down	0.053	0.98751	0.3717	0.994996
c5.GO_REGULATION_OF_CARDIAC_MUSCLE_CELL_PROLIFERATION	22	0	0.227273	Up	0.0534	0.98751	0.5088	0.994996
c2.PID_IL8_CXCR2_PATHWAY	25	0.12	0	Down	0.0534	0.98751	0.4094	0.994996
abnormal_interleukin-12b_secretion	17	0.117647	0	Down	0.0535	0.98751	0.3184	0.994996
decreased_IgM_level	52	0.0961538	0.0576923	Down	0.0538	0.98751	0.5508	0.994996
c7.GSE19888_CTRL_VS_TCELL_MEMBRANES_ACT_MAST_CELL_PRETREAT_A3R_INH_DN	140	0.0857143	0.0285714	Down	0.0538	0.98751	0.6308	0.994996
c5.GO_OLFACTORY_RECEPTOR_ACTIVITY	1	1	0	Down	0.054	0.98751	0.054	0.994996
c4.MODULE_154	33	0.151515	0.030303	Down	0.0548	0.98751	0.4746	0.994996
c7.GSE11961_FOLLICULAR_BCELL_VS_MEMORY_BCELL_DAY7_UP	166	0.0903614	0.0120482	Down	0.0551	0.98751	0.8723	0.994996
c7.GSE13485_DAY3_VS_DAY21_YF17D_VACCINE_PBMC_DN	72	0.0277778	0.194444	Up	0.0552	0.98751	0.2421	0.994996
c7.GSE41176_WT_VS_TAK1_KO_ANTI_IGM_STIM_BCELL_1H_UP	149	0.0134228	0.0738255	Up	0.0552	0.98751	0.7938	0.994996
c2.TAKEDA_TARGETS_OF_NUP98_HOXA9_FUSION_6HR_UP	63	0.031746	0.126984	Up	0.0557	0.98751	0.5208	0.994996
c2.PENG_RAPAMYCIN_RESPONSE_UP	164	0.0914634	0.0304878	Down	0.0557	0.98751	0.6503	0.994996
abnormal_glossopharyngeal_ganglion_morphology	22	0.136364	0.227273	Up	0.0558	0.98751	0.0425	0.994996
c5.GO_PERIPHERAL_NERVOUS_SYSTEM_AXON_ENSHEATHMENT	18	0.0555556	0	Down	0.0558	0.98751	0.616	0.994996
c5.GO_NUCLEOSIDE_DIPHOSPHATE_METABOLIC_PROCESS	72	0.152778	0	Down	0.0566	0.98751	0.4367	0.994996
c7.GSE22886_NEUTROPHIL_VS_MONOCYTE_UP	105	0.0190476	0.12381	Up	0.0568	0.98751	0.5468	0.994996
BIOCARTA_RHO_PATHWAY	30	0.166667	0	Down	0.0569	0.98751	0.2644	0.994996
c4.GNF2_ITGB2	34	0.205882	0.0294118	Down	0.0573	0.98751	0.1981	0.994996
colitis	37	0.108108	0.027027	Down	0.0576	0.98751	0.6049	0.994996
c5.GO_ACTIN_FILAMENT_POLYMERIZATION	17	0.235294	0	Down	0.0577	0.98751	0.3109	0.994996
c5.GO_POSITIVE_REGULATION_OF_CHEMOKINE_PRODUCTION	28	0.107143	0.0357143	Down	0.0581	0.98751	0.4785	0.994996
c7.GSE411_100MIN_VS_400MIN_IL6_STIM_SOCS3_KO_MACROPHAGE_DN	161	0.10559	0.0310559	Down	0.0583	0.98751	0.4094	0.994996
c2.KEGG_INOSITOL_PHOSPHATE_METABOLISM	50	0.1	0.06	Down	0.0583	0.98751	0.344	0.994996
il8cxcr2_pathway	25	0.12	0	Down	0.0584	0.98751	0.4227	0.994996
c4.MODULE_522	25	0.16	0	Down	0.0587	0.98751	0.2932	0.994996
positive regulation of Rac GTPase activity	26	0.0769231	0	Down	0.0588	0.98751	0.8755	0.994996
c5.GO_GLUCOSE_CATABOLIC_PROCESS	24	0.291667	0	Down	0.0589	0.98751	0.1395	0.994996
c5.GO_CLATHRIN_COAT	44	0.136364	0.0681818	Down	0.0589	0.98751	0.3044	0.994996
c7.GSE8685_IL15_ACT_IL2_STARVED_VS_IL21_ACT_IL2_STARVED_CD4_TCELL_UP	139	0.0719424	0	Down	0.0591	0.98751	0.8417	0.994996
c2.LINDGREN_BLADDER_CANCER_CLUSTER_3_DN	200	0.08	0.025	Down	0.0592	0.98751	0.6809	0.994996
glucose homeostasis	82	0.097561	0.0487805	Down	0.0594	0.98751	0.3265	0.994996
thrombin_par1_pathway	37	0.108108	0	Down	0.0595	0.98751	0.5048	0.994996
c5.GO_STEROL_TRANSPORT	32	0.09375	0	Down	0.0595	0.98751	0.8616	0.994996
c2.BIOCARTA_RHO_PATHWAY	30	0.166667	0	Down	0.0598	0.98751	0.2754	0.994996
c5.GO_EPIBOLY	17	0.117647	0.0588235	Down	0.0598	0.98751	0.3858	0.994996
c7.GSE1460_NAIVE_CD4_TCELL_ADULT_BLOOD_VS_THYMIC_STROMAL_CELL_UP	160	0.06875	0.03125	Down	0.06	0.98751	0.8175	0.994996
c2.SUZUKI_RESPONSE_TO_TSA	15	0.0666667	0	Down	0.0601	0.98751	0.5282	0.994996
c5.GO_HEXOSE_METABOLIC_PROCESS	131	0.0992366	0.0152672	Down	0.0602	0.98751	0.5502	0.994996
c5.GO_POSITIVE_REGULATION_OF_INTERLEUKIN_1_BETA_PRODUCTION	17	0	0.117647	Up	0.0606	0.98751	0.6025	0.994996
c2.ROY_WOUND_BLOOD_VESSEL_DN	11	0	0.272727	Up	0.0612	0.98751	0.1388	0.994996
c4.GNF2_STAT6	64	0.1875	0	Down	0.0618	0.98751	0.2876	0.994996
c5.GO_RUFFLE_MEMBRANE	68	0.0588235	0.0147059	Down	0.0618	0.98751	0.5923	0.994996
carbohydrate homeostasis	82	0.097561	0.0487805	Down	0.0619	0.98751	0.3436	0.994996
c5.GO_POSITIVE_REGULATION_OF_ORGAN_GROWTH	27	0.037037	0.185185	Up	0.062	0.98751	0.4319	0.994996
c2.ALONSO_METASTASIS_DN	18	0.111111	0.0555556	Down	0.0625	0.98751	0.5265	0.994996
abnormal_glycogen_level	62	0.129032	0	Down	0.0629	0.98751	0.4262	0.994996
c2.LIM_MAMMARY_STEM_CELL_DN	346	0.115607	0.0404624	Down	0.0631	0.98751	0.4865	0.994996
c4.MORF_DMPK	124	0.016129	0.104839	Up	0.0631	0.98751	0.6703	0.994996
c2.DOANE_BREAST_CANCER_ESR1_DN	32	0.03125	0.1875	Up	0.0634	0.98751	0.1818	0.994996
abnormal_leukocyte_adhesion	19	0.105263	0.0526316	Down	0.0638	0.98751	0.1705	0.994996
c5.GO_RIBONUCLEOSIDE_DIPHOSPHATE_METABOLIC_PROCESS	55	0.181818	0	Down	0.0639	0.98751	0.3513	0.994996
hexose metabolic process	166	0.120482	0.0060241	Down	0.064	0.98751	0.6184	0.994996
c2.RICKMAN_HEAD_AND_NECK_CANCER_B	29	0	0.241379	Up	0.0642	0.98751	0.169	0.994996
c4.GNF2_TNFRSF1B	35	0.142857	0	Down	0.0643	0.98751	0.2682	0.994996
c2.DELASERNA_MYOD_TARGETS_UP	70	0.114286	0.0285714	Down	0.0644	0.98751	0.7903	0.994996
c5.GO_TRANS_GOLGI_NETWORK_TRANSPORT_VESICLE	27	0.185185	0.0740741	Down	0.0645	0.98751	0.2073	0.994996
c4.GNF2_FGR	16	0.1875	0	Down	0.0647	0.98751	0.3709	0.994996
c2.PID_THROMBIN_PAR1_PATHWAY	37	0.108108	0	Down	0.0647	0.98751	0.5016	0.994996
deaminase activity	18	0.222222	0.0555556	Down	0.0648	0.98751	0.118	0.994996
c5.GO_POSITIVE_REGULATION_OF_INTERLEUKIN_1_PRODUCTION	20	0	0.1	Up	0.0648	0.98751	0.7457	0.994996
c5.GO_REGULATION_OF_NITRIC_OXIDE_BIOSYNTHETIC_PROCESS	36	0.138889	0.0277778	Down	0.0652	0.98751	0.1688	0.994996
c7.GSE29614_CTRL_VS_TIV_FLU_VACCINE_PBMC_2007_UP	96	0.0104167	0.104167	Up	0.0653	0.98751	0.4795	0.994996
phosphatidylinositol metabolic process	109	0.0642202	0.0458716	Down	0.0654	0.98751	0.4738	0.994996
c5.GO_REGULATION_OF_NITRIC_OXIDE_SYNTHASE_ACTIVITY	39	0.102564	0	Down	0.0658	0.98751	0.6794	0.994996
c2.REACTOME_GLUTATHIONE_CONJUGATION	16	0.1875	0	Down	0.066	0.98751	0.2569	0.994996
decreased_luteinizing_hormone_level	14	0	0.0714286	Up	0.0662	0.98751	0.5971	0.994996
c5.GO_CLATHRIN_ADAPTOR_COMPLEX	26	0.192308	0.0384615	Down	0.0663	0.98751	0.2166	0.994996
sterol transport	28	0.107143	0.0357143	Down	0.0666	0.98751	0.6643	0.994996
c7.GSE22282_HYPOXIA_VS_NORMOXIA_MYELOID_DC_DN	144	0.104167	0.0277778	Down	0.0667	0.98751	0.5931	0.994996
c5.GO_TOXIN_TRANSPORT	33	0.0909091	0.030303	Down	0.0669	0.98751	0.3851	0.994996
KEGG_INTESTINAL_IMMUNE_NETWORK_FOR_IGA_PRODUCTION	13	0.230769	0.0769231	Down	0.0677	0.98751	0.0797	0.994996
exopeptidase activity	74	0.121622	0.027027	Down	0.0677	0.98751	0.4329	0.994996
c4.MODULE_20	60	0.1	0	Down	0.0677	0.98751	0.6753	0.994996
c5.GO_REGULATION_OF_T_CELL_MIGRATION	9	0.222222	0.111111	Down	0.0679	0.98751	0.0501	0.994996
c7.GSE26928_CENTR_MEMORY_VS_CXCR5_POS_CD4_TCELL_DN	152	0.0460526	0.0986842	Up	0.0682	0.98751	0.4922	0.994996
c4.GCM_PRKAG1	40	0.075	0.025	Down	0.0682	0.98751	0.7897	0.994996
c7.GSE29164_DAY3_VS_DAY7_CD8_TCELL_TREATED_MELANOMA_DN	152	0.0921053	0.0197368	Down	0.0683	0.98751	0.6532	0.994996
c5.GO_REGULATION_OF_VIRAL_ENTRY_INTO_HOST_CELL	20	0.15	0.05	Down	0.0685	0.98751	0.2076	0.994996
c5.GO_PYRUVATE_METABOLIC_PROCESS	52	0.173077	0	Down	0.0686	0.98751	0.35	0.994996
c5.GO_ATP_GENERATION_FROM_ADP	31	0.258065	0	Down	0.0687	0.98751	0.2153	0.994996
c2.LEE_EARLY_T_LYMPHOCYTE_DN	43	0.139535	0.0232558	Down	0.0687	0.98751	0.3062	0.994996
abnormal_B_cell_activation	80	0.15	0.0375	Down	0.0689	0.98751	0.4044	0.994996
negative regulation of type I interferon production	31	0.0967742	0	Down	0.069	0.98751	0.6488	0.994996
c2.BYSTRYKH_HEMATOPOIESIS_STEM_CELL_SCP2_QTL_TRANS	17	0.117647	0.0588235	Down	0.0691	0.98751	0.2551	0.994996
c5.GO_HEART_TRABECULA_MORPHOGENESIS	20	0	0.2	Up	0.0693	0.98751	0.373	0.994996
c2.SIG_REGULATION_OF_THE_ACTIN_CYTOSKELETON_BY_RHO_GTPASES	32	0.15625	0.03125	Down	0.0693	0.98751	0.2586	0.994996
carbohydrate phosphorylation	20	0.25	0	Down	0.0695	0.98751	0.3594	0.994996
c5.GO_MONOSACCHARIDE_METABOLIC_PROCESS	152	0.0986842	0.0197368	Down	0.0696	0.98751	0.6129	0.994996
c2.SCHLINGEMANN_SKIN_CARCINOGENESIS_TPA_DN	22	0.0909091	0	Down	0.0696	0.98751	0.4907	0.994996
c5.GO_ENDOSOME_TO_LYSOSOME_TRANSPORT	38	0.0526316	0	Down	0.0698	0.98751	0.8228	0.994996
c5.GO_ACROSOMAL_MEMBRANE	10	0.3	0	Down	0.0699	0.98751	0.179	0.994996
c2.REACTOME_ION_CHANNEL_TRANSPORT	40	0	0.225	Up	0.07	0.98751	0.2242	0.994996
c5.GO_REGULATION_OF_SYNCYTIUM_FORMATION_BY_PLASMA_MEMBRANE_FUSION	12	0.0833333	0	Down	0.0703	0.98751	0.3778	0.994996
c5.GO_ESTABLISHMENT_OF_ENDOTHELIAL_BARRIER	28	0.107143	0	Down	0.0705	0.98751	0.6122	0.994996
abnormal_granulocyte_physiology	90	0.111111	0.0444444	Down	0.0708	0.98751	0.3318	0.994996
c2.PETRETTO_HEART_MASS_QTL_CIS_UP	25	0.08	0	Down	0.0709	0.98751	0.4401	0.994996
c4.MORF_PRKCA	120	0.0333333	0.15	Up	0.0711	0.98751	0.5745	0.994996
c5.GO_LYTIC_VACUOLE_MEMBRANE	228	0.0921053	0.0219298	Down	0.0715	0.98751	0.5593	0.994996
c5.GO_ADP_METABOLIC_PROCESS	39	0.230769	0	Down	0.0716	0.98751	0.2653	0.994996
c5.GO_RECEPTOR_REGULATOR_ACTIVITY	33	0.0606061	0.121212	Up	0.0716	0.98751	0.2593	0.994996
cholesterol transport	28	0.107143	0.0357143	Down	0.0716	0.98751	0.6731	0.994996
c5.GO_POSITIVE_REGULATION_OF_REACTIVE_OXYGEN_SPECIES_BIOSYNTHETIC_PROCESS	34	0.117647	0	Down	0.0717	0.98751	0.3164	0.994996
KEGG_ALPHA-LINOLENIC_ACID_METABOLISM	13	0.153846	0	Down	0.0721	0.98751	0.5002	0.994996
lysosomal transport	36	0.0833333	0.0277778	Down	0.0722	0.98751	0.4969	0.994996
c5.GO_PROTEIN_TRIMERIZATION	29	0.103448	0	Down	0.0726	0.98751	0.4425	0.994996
c7.GSE4984_UNTREATED_VS_VEHICLE_CTRL_TREATED_DC_UP	125	0.088	0.032	Down	0.0727	0.98751	0.6062	0.994996
c7.GSE41867_NAIVE_VS_DAY6_LCMV_EFFECTOR_CD8_TCELL_UP	159	0.106918	0.0377358	Down	0.0731	0.98751	0.4888	0.994996
atc.level3-new_OTHER_ANTIDIARRHEALS	46	0.173913	0	Down	0.0732	0.98751	0.4638	0.994996
c7.GSE22432_MULTIPOTENT_PROGENITOR_VS_CDC_UP	154	0.0974026	0.0324675	Down	0.0732	0.98751	0.5021	0.994996
c2.CADWELL_ATG16L1_TARGETS_DN	57	0.122807	0.0175439	Down	0.0737	0.98751	0.8474	0.994996
c2.VECCHI_GASTRIC_CANCER_ADVANCED_VS_EARLY_DN	75	0.133333	0.04	Down	0.0738	0.98751	0.3508	0.994996
c2.KEGG_INTESTINAL_IMMUNE_NETWORK_FOR_IGA_PRODUCTION	13	0.230769	0.0769231	Down	0.0739	0.98751	0.0774	0.994996
abnormal_branchial_arch_artery_morphology	28	0.178571	0.0357143	Down	0.0741	0.98751	0.2211	0.994996
c5.GO_COCHLEA_DEVELOPMENT	35	0	0.171429	Up	0.0745	0.98751	0.4698	0.994996
Blood_coagulation	16	0.125	0	Down	0.0746	0.98751	0.5747	0.994996
abnormal_adaptive_thermogenesis	33	0.0909091	0	Down	0.0747	0.98751	0.8701	0.994996
decreased_susceptibility_to_infection	67	0.134328	0.0149254	Down	0.0749	0.98751	0.4084	0.994996
positive regulation of protein tyrosine kinase activity	21	0	0.190476	Up	0.0752	0.98751	0.2214	0.994996
keratinization	7	0	0	Down	0.0752	0.98751	0.4969	0.994996
c7.GSE19888_ADENOSINE_A3R_INH_PRETREAT_AND_ACT_BY_A3R_VS_TCELL_MEMBRANES_ACT_MAST_CELL_UP	132	0.0909091	0.0227273	Down	0.0755	0.98751	0.5687	0.994996
c7.GSE46606_DAY1_VS_DAY3_CD40L_IL2_IL5_STIMULATED_IRF4_KO_BCELL_UP	155	0.0709677	0.0580645	Down	0.0755	0.98751	0.5755	0.994996
c6.JAK2_DN.V1_UP	94	0.0425532	0.148936	Up	0.0757	0.98751	0.2953	0.994996
abnormal_leukocyte_migration	70	0.114286	0.0571429	Down	0.076	0.98751	0.3025	0.994996
c4.GNF2_CASP4	19	0.315789	0	Down	0.0761	0.98751	0.1634	0.994996
c2.BRACHAT_RESPONSE_TO_METHOTREXATE_DN	25	0.2	0.04	Down	0.0762	0.98751	0.2222	0.994996
c2.WELCH_GATA1_TARGETS	16	0.125	0	Down	0.0763	0.98751	0.8684	0.994996
c7.GSE7460_WT_VS_FOXP3_HET_ACT_TCONV_UP	165	0.0727273	0.0181818	Down	0.0763	0.98751	0.7031	0.994996
extrinsic apoptotic signaling pathway via death domain receptors	29	0.172414	0	Down	0.0766	0.98751	0.1901	0.994996
c5.GO_RESPONSE_TO_ALKALOID	108	0.0925926	0.037037	Down	0.0766	0.98751	0.6821	0.994996
c5.GO_NAD_METABOLIC_PROCESS	45	0.2	0.0222222	Down	0.0768	0.98751	0.1792	0.994996
kegg_alpha-Linolenic_acid_metabolism	13	0.153846	0	Down	0.0771	0.98751	0.4857	0.994996
c5.GO_CHLORIDE_CHANNEL_COMPLEX	26	0.0384615	0.269231	Up	0.0773	0.98751	0.1094	0.994996
KEGG_LEUKOCYTE_TRANSENDOTHELIAL_MIGRATION	78	0.128205	0.025641	Down	0.0773	0.98751	0.3059	0.994996
c7.GSE16522_ANTI_CD3CD28_STIM_VS_UNSTIM_NAIVE_CD8_TCELL_DN	175	0.0971429	0.0228571	Down	0.0781	0.98751	0.6279	0.994996
c5.GO_NEGATIVE_REGULATION_OF_EXTRINSIC_APOPTOTIC_SIGNALING_PATHWAY_VIA_DEATH_DOMAIN_RECEPTORS	27	0.185185	0	Down	0.0785	0.98751	0.3835	0.994996
c4.GNF2_INPP5D	31	0.16129	0	Down	0.0785	0.98751	0.4068	0.994996
c5.GO_CHOLESTEROL_EFFLUX	15	0.133333	0	Down	0.0786	0.98751	0.5842	0.994996
c2.PID_RHOA_PATHWAY	43	0.0697674	0	Down	0.0787	0.98751	0.3447	0.994996
KEGG_FRUCTOSE_AND_MANNOSE_METABOLISM	31	0.225806	0	Down	0.079	0.98751	0.3084	0.994996
Gluconeogenesis	27	0.185185	0	Down	0.079	0.98751	0.2287	0.994996
abnormal_spatial_working_memory	33	0.0909091	0.0606061	Down	0.0791	0.98751	0.2304	0.994996
c2.PID_IL8_CXCR1_PATHWAY	20	0.15	0	Down	0.0794	0.98751	0.4272	0.994996
c2.MYLLYKANGAS_AMPLIFICATION_HOT_SPOT_17	16	0.125	0	Down	0.0794	0.98751	0.7676	0.994996
c5.GO_EPIDERMAL_GROWTH_FACTOR_RECEPTOR_BINDING	21	0.047619	0	Down	0.0794	0.98751	0.8067	0.994996
glucose metabolic process	133	0.12782	0	Down	0.0796	0.98751	0.6015	0.994996
c5.GO_PHOSPHATIDYLINOSITOL_BIOSYNTHETIC_PROCESS	99	0.0606061	0.0505051	Down	0.0797	0.98751	0.5272	0.994996
c2.DOUGLAS_BMI1_TARGETS_DN	289	0.0934256	0.0242215	Down	0.0798	0.98751	0.5793	0.994996
abnormal_enteric_nervous_system_morphology	17	0.0588235	0.294118	Up	0.0799	0.98751	0.0853	0.994996
lipid phosphorylation	35	0.0857143	0.0571429	Down	0.0802	0.98751	0.6113	0.994996
c5.GO_GLYCOSYL_COMPOUND_CATABOLIC_PROCESS	32	0.15625	0.0625	Down	0.0805	0.98751	0.0782	0.994996
increased_susceptibility_to_viral_infection	50	0.14	0	Down	0.0805	0.98751	0.442	0.994996
c2.YANG_BREAST_CANCER_ESR1_LASER_UP	29	0.137931	0.0344828	Down	0.0805	0.98751	0.51	0.994996
c7.GSE27786_CD8_TCELL_VS_NKTCELL_DN	170	0.0941176	0.0176471	Down	0.0805	0.98751	0.6733	0.994996
c5.GO_NUCLEOTIDE_PHOSPHORYLATION	51	0.196078	0	Down	0.0808	0.98751	0.3641	0.994996
c5.GO_REGULATION_OF_SMOOTH_MUSCLE_CONTRACTION	39	0.179487	0.128205	Down	0.0808	0.98751	0.075	0.994996
c5.GO_MYD88_DEPENDENT_TOLL_LIKE_RECEPTOR_SIGNALING_PATHWAY	21	0.0952381	0	Down	0.0808	0.98751	0.5736	0.994996
abnormal_plasma_cell_morphology	25	0.08	0.04	Down	0.0809	0.98751	0.3974	0.994996
c5.GO_EXTRINSIC_APOPTOTIC_SIGNALING_PATHWAY_VIA_DEATH_DOMAIN_RECEPTORS	30	0.166667	0	Down	0.0815	0.98751	0.2993	0.994996
c2.LOPES_METHYLATED_IN_COLON_CANCER_UP	18	0	0.222222	Up	0.0816	0.98751	0.2553	0.994996
defense response to bacterium	41	0.097561	0.0731707	Down	0.0816	0.98751	0.3385	0.994996
T cell selection	16	0.1875	0.0625	Down	0.0817	0.98751	0.2699	0.994996
c5.GO_MULTICELLULAR_ORGANISMAL_WATER_HOMEOSTASIS	33	0.121212	0.030303	Down	0.0817	0.98751	0.5815	0.994996
c2.SHIN_B_CELL_LYMPHOMA_CLUSTER_2	23	0.0869565	0.0434783	Down	0.0817	0.98751	0.398	0.994996
c7.GSE32986_UNSTIM_VS_CURDLAN_HIGHDOSE_STIM_DC_DN	153	0.104575	0.0326797	Down	0.0818	0.98751	0.4603	0.994996
c5.GO_RESPONSE_TO_ATP	21	0.047619	0.0952381	Up	0.0819	0.98751	0.7406	0.994996
c5.GO_LEUKOTRIENE_METABOLIC_PROCESS	11	0.181818	0	Down	0.082	0.98751	0.5926	0.994996
heme biosynthetic process	21	0.142857	0.047619	Down	0.0823	0.98751	0.253	0.994996
c7.GSE25123_ROSIGLITAZONE_VS_IL4_AND_ROSIGLITAZONE_STIM_MACROPHAGE_DAY10_DN	85	0.0705882	0.0117647	Down	0.0824	0.98751	0.7057	0.994996
c5.GO_REGULATION_OF_EXTRINSIC_APOPTOTIC_SIGNALING_PATHWAY_VIA_DEATH_DOMAIN_RECEPTORS	45	0.155556	0	Down	0.0825	0.98751	0.4371	0.994996
enteric nervous system development	7	0	0.285714	Up	0.0826	0.98751	0.3313	0.994996
Glycolysis	24	0.25	0	Down	0.0827	0.98751	0.1739	0.994996
gws3k-8.6_Inflammatory_bowel_disease	153	0.0784314	0.0392157	Down	0.0827	0.98751	0.5854	0.994996
c4.MODULE_310	17	0.0588235	0	Down	0.0828	0.98751	0.5246	0.994996
nitric oxide metabolic process	21	0.142857	0	Down	0.0829	0.98751	0.6053	0.994996
il8cxcr1_pathway	20	0.15	0	Down	0.0832	0.98751	0.4225	0.994996
kegg_Nicotine_addiction	28	0.0357143	0.214286	Up	0.0833	0.98751	0.12	0.994996
c2.REACTOME_NEF_MEDIATES_DOWN_MODULATION_OF_CELL_SURFACE_RECEPTORS_BY_RECRUITING_THEM_TO_CLATHRIN_ADAPTERS	16	0.3125	0	Down	0.0834	0.98751	0.2341	0.994996
positive regulation of tumor necrosis factor production	15	0.133333	0	Down	0.0837	0.98751	0.4668	0.994996
c7.GSE32986_CURDLAN_HIGHDOSE_VS_GMCSF_AND_CURDLAN_HIGHDOSE_STIM_DC_UP	180	0.0722222	0.0333333	Down	0.084	0.98751	0.736	0.994996
c2.FIGUEROA_AML_METHYLATION_CLUSTER_1_UP	94	0.0319149	0.117021	Up	0.0841	0.98751	0.7337	0.994996
receptor metabolic process	44	0.113636	0.0227273	Down	0.0841	0.98751	0.237	0.994996
receptor regulator activity	28	0.0714286	0.107143	Up	0.0842	0.98751	0.2585	0.994996
c7.GSE46606_IRF4MID_VS_WT_CD40L_IL2_IL5_DAY3_STIMULATED_BCELL_DN	186	0.112903	0.016129	Down	0.0844	0.98751	0.7169	0.994996
c7.GSE35685_CD34POS_CD38NEG_VS_CD34POS_CD10NEG_CD62LPOS_BONE_MARROW_DN	160	0.0875	0.025	Down	0.0845	0.98751	0.5791	0.994996
c5.GO_PHOSPHOLIPID_DEPHOSPHORYLATION	27	0.037037	0	Down	0.0846	0.98751	0.8048	0.994996
clathrin coat	41	0.121951	0.0243902	Down	0.0847	0.98751	0.3302	0.994996
c7.GSE21927_SPLENIC_C26GM_TUMOROUS_VS_4T1_TUMOR_MONOCYTES_UP	126	0.111111	0.0396825	Down	0.0847	0.98751	0.5677	0.994996
c2.FLECHNER_BIOPSY_KIDNEY_TRANSPLANT_REJECTED_VS_OK_UP	43	0.116279	0.0465116	Down	0.0848	0.98751	0.4353	0.994996
c5.GO_BINDING_BRIDGING	142	0.0985915	0.00704225	Down	0.0848	0.98751	0.5881	0.994996
C-terminal protein amino acid modification	29	0.0689655	0	Down	0.0848	0.98751	0.4411	0.994996
c7.GSE27786_CD8_TCELL_VS_NEUTROPHIL_DN	171	0.0701754	0	Down	0.0849	0.98751	0.8111	0.994996
c2.KEGG_FRUCTOSE_AND_MANNOSE_METABOLISM	30	0.233333	0	Down	0.0853	0.98751	0.2549	0.994996
abnormal_autonomic_nervous_system_morphology	38	0.0526316	0.210526	Up	0.0853	0.98751	0.0983	0.994996
Inositol_phosphate_metabolism	39	0.128205	0.0512821	Down	0.0853	0.98751	0.2518	0.994996
c2.WALLACE_PROSTATE_CANCER_RACE_DN	71	0.0140845	0.126761	Up	0.0854	0.98751	0.3693	0.994996
smoothened signaling pathway	51	0	0.0980392	Up	0.0855	0.98751	0.6456	0.994996
Cellular_responses_to_stress	23	0.0869565	0	Down	0.0855	0.98751	0.6545	0.994996
gluconeogenesis	38	0.131579	0	Down	0.0857	0.98751	0.39	0.994996
c2.KEGG_LEUKOCYTE_TRANSENDOTHELIAL_MIGRATION	79	0.126582	0.0253165	Down	0.0857	0.98751	0.3184	0.994996
c2.HADDAD_T_LYMPHOCYTE_AND_NK_PROGENITOR_UP	71	0.0140845	0.112676	Up	0.0858	0.98751	0.5874	0.994996
c2.KAAB_FAILED_HEART_VENTRICLE_DN	32	0.15625	0.03125	Down	0.0859	0.98751	0.3008	0.994996
abnormal_cellular_extravasation	21	0.0952381	0.142857	Down	0.0859	0.98751	0.0374	0.994996
aromatase activity	7	0	0.285714	Up	0.086	0.98751	0.0511	0.994996
KEGG_NICOTINE_ADDICTION	28	0.0357143	0.214286	Up	0.086	0.98751	0.1147	0.994996
c2.WATANABE_COLON_CANCER_MSI_VS_MSS_UP	22	0	0.0909091	Up	0.086	0.98751	0.3832	0.994996
c5.GO_WATER_HOMEOSTASIS	37	0.135135	0.027027	Down	0.0861	0.98751	0.5299	0.994996
c4.MODULE_73	9	0.222222	0	Down	0.0864	0.98751	0.3389	0.994996
c5.GO_HYDROLASE_ACTIVITY_ACTING_ON_CARBON_NITROGEN_BUT_NOT_PEPTIDE_BONDS_IN_CYCLIC_AMIDINES	24	0.166667	0	Down	0.0865	0.98751	0.3017	0.994996
Nef-mediates_down_modulation_of_cell_surface_receptors_by_recruiting_them_to_clathrin_adapters	17	0.294118	0	Down	0.0867	0.98751	0.2535	0.994996
regulation of cardiac muscle tissue growth	22	0	0.181818	Up	0.0868	0.98751	0.5383	0.994996
c5.GO_T_CELL_MEDIATED_IMMUNITY	20	0.05	0.15	Up	0.0868	0.98751	0.2454	0.994996
positive regulation of neural precursor cell proliferation	31	0.0322581	0.0967742	Up	0.0869	0.98751	0.609	0.994996
Golgi-associated vesicle membrane	36	0.111111	0	Down	0.0871	0.98751	0.678	0.994996
c5.GO_GLYCOSPHINGOLIPID_BIOSYNTHETIC_PROCESS	21	0.047619	0.238095	Up	0.0875	0.98751	0.3034	0.994996
response to estradiol stimulus	53	0.132075	0.0377358	Down	0.0875	0.98751	0.4649	0.994996
leukotriene metabolic process	11	0.181818	0	Down	0.0879	0.98751	0.5852	0.994996
c5.GO_ACTIN_CYTOSKELETON_REORGANIZATION	45	0.155556	0.0222222	Down	0.0879	0.98751	0.2613	0.994996
c4.GCM_MYCL1	16	0.125	0.0625	Down	0.0879	0.98751	0.177	0.994996
lipid modification	113	0.106195	0.0353982	Down	0.088	0.98751	0.6976	0.994996
c7.GSE7509_UNSTIM_VS_FCGRIIB_STIM_DC_DN	111	0.0810811	0.018018	Down	0.0883	0.98751	0.7581	0.994996
glycolysis	37	0.216216	0	Down	0.0885	0.98751	0.2935	0.994996
extrinsic apoptotic signaling pathway	57	0.175439	0.0175439	Down	0.0885	0.98751	0.2471	0.994996
c5.GO_GLUCOSE_METABOLIC_PROCESS	98	0.112245	0.0102041	Down	0.0885	0.98751	0.4878	0.994996
gws3k-8.6_Colorectal_cancer	19	0	0.105263	Up	0.0885	0.98751	0.8489	0.994996
c5.GO_EPHRIN_RECEPTOR_SIGNALING_PATHWAY	80	0.075	0	Down	0.089	0.98751	0.5808	0.994996
Cytoskeletal_regulation_by_Rho_GTPase	55	0.0727273	0.0363636	Down	0.0892	0.98751	0.6841	0.994996
c4.GCM_BNIP1	59	0.0508475	0.0169492	Down	0.0893	0.98751	0.8144	0.994996
c7.GSE3982_CTRL_VS_LPS_1H_NEUTROPHIL_DN	159	0.100629	0.0314465	Down	0.0897	0.98751	0.4977	0.994996
chloride channel complex	24	0.0416667	0.291667	Up	0.0899	0.98751	0.1123	0.994996
c5.GO_NADH_METABOLIC_PROCESS	30	0.233333	0	Down	0.0899	0.98751	0.1498	0.994996
kegg_Fc_gamma_R-mediated_phagocytosis	71	0.084507	0.028169	Down	0.0899	0.98751	0.6064	0.994996
cellular response to decreased oxygen levels	71	0.084507	0.028169	Down	0.0899	0.98751	0.6846	0.994996
c2.KEGG_FC_GAMMA_R_MEDIATED_PHAGOCYTOSIS	75	0.08	0.04	Down	0.0899	0.98751	0.6157	0.994996
c2.PID_INTEGRIN_A4B1_PATHWAY	29	0.241379	0.0689655	Down	0.09	0.98751	0.1787	0.994996
Cellular_response_to_hypoxia	23	0.0869565	0	Down	0.09	0.98751	0.6568	0.994996
c2.ROZANOV_MMP14_TARGETS_DN	28	0.0357143	0.142857	Up	0.0902	0.98751	0.2256	0.994996
decreased_glycogen_level	37	0.135135	0	Down	0.0902	0.98751	0.5322	0.994996
demyelination	38	0.0789474	0.0263158	Down	0.0902	0.98751	0.6856	0.994996
increased_glycogen_level	27	0.185185	0	Down	0.0904	0.98751	0.313	0.994996
c2.REACTOME_GLUCONEOGENESIS	28	0.178571	0	Down	0.0904	0.98751	0.2489	0.994996
c4.MORF_ARAF1	72	0.138889	0.0138889	Down	0.0905	0.98751	0.3833	0.994996
adipose tissue development	19	0	0.105263	Up	0.0905	0.98751	0.3856	0.994996
c2.REACTOME_GLYCOLYSIS	24	0.25	0	Down	0.0907	0.98751	0.1865	0.994996
c7.GSE22886_NAIVE_TCELL_VS_NEUTROPHIL_DN	120	0.0416667	0.1	Up	0.0907	0.98751	0.5585	0.994996
c7.GSE35543_IN_VIVO_NTREG_VS_CONVERTED_EX_ITREG_DN	129	0.0232558	0.131783	Up	0.0911	0.98751	0.7065	0.994996
c5.GO_IRON_ION_HOMEOSTASIS	53	0.0377358	0.0377358	Down	0.0912	0.98751	0.6275	0.994996
AP-type membrane coat adaptor complex	37	0.162162	0.027027	Down	0.0913	0.98751	0.2159	0.994996
c5.GO_NEGATIVE_REGULATION_OF_CELLULAR_RESPONSE_TO_INSULIN_STIMULUS	27	0.111111	0	Down	0.0913	0.98751	0.5755	0.994996
c7.GSE37533_UNTREATED_VS_PIOGLIZATONE_TREATED_CD4_TCELL_PPARG2_AND_FOXP3_TRASDUCED_DN	142	0.0985915	0.0140845	Down	0.0913	0.98751	0.6498	0.994996
c5.GO_CORTICAL_CYTOSKELETON	67	0.0746269	0.0298507	Down	0.0913	0.98751	0.5397	0.994996
c7.GSE3982_MAST_CELL_VS_NKCELL_DN	142	0.056338	0.0422535	Down	0.0914	0.98751	0.5597	0.994996
c2.LI_CISPLATIN_RESISTANCE_DN	22	0	0.181818	Up	0.0916	0.98751	0.305	0.994996
hexose catabolic process	63	0.142857	0.015873	Down	0.0917	0.98751	0.4473	0.994996
regulation of interleukin-12 production	23	0.0869565	0	Down	0.0917	0.98751	0.7074	0.994996
antigen receptor-mediated signaling pathway	73	0.0821918	0	Down	0.0917	0.98751	0.9797	0.995348
abnormal_nerve_conduction	39	0.153846	0.0512821	Down	0.0918	0.98751	0.4013	0.994996
c2.REACTOME_NEGATIVE_REGULATORS_OF_RIG_I_MDA5_SIGNALING	29	0.103448	0	Down	0.0918	0.98751	0.6574	0.994996
cellular response to hypoxia	71	0.084507	0.028169	Down	0.0918	0.98751	0.6815	0.994996
il2_stat5pathway	20	0.1	0	Down	0.092	0.98751	0.8255	0.994996
Regulation_of_Hypoxia-inducible_Factor_(HIF)_by_Oxygen	23	0.0869565	0	Down	0.092	0.98751	0.6522	0.994996
integrin_a4b1_pathway	29	0.241379	0.0689655	Down	0.0922	0.98751	0.1712	0.994996
coated membrane	74	0.0810811	0.0135135	Down	0.0926	0.98751	0.4963	0.994996
receptor-mediated endocytosis	99	0.0808081	0.020202	Down	0.0926	0.98751	0.5933	0.994996
abnormal_B_cell_proliferation	72	0.152778	0.0416667	Down	0.0927	0.98751	0.3942	0.994996
eye photoreceptor cell differentiation	32	0	0.125	Up	0.0928	0.98751	0.381	0.994996
cellular carbohydrate biosynthetic process	36	0.166667	0.0555556	Down	0.0931	0.98751	0.2304	0.994996
c6.CAHOY_ASTROCYTIC	83	0.0120482	0.144578	Up	0.0934	0.98751	0.3665	0.994996
positive regulation of chemokine production	19	0.105263	0	Down	0.0934	0.98751	0.5941	0.994996
c7.GSE17186_NAIVE_VS_CD21LOW_TRANSITIONAL_BCELL_CORD_BLOOD_UP	173	0.0867052	0.017341	Down	0.0934	0.98751	0.516	0.994996
c4.MODULE_486	84	0.107143	0.0238095	Down	0.0936	0.98751	0.3648	0.994996
c7.GSE7460_FOXP3_MUT_VS_HET_ACT_TCONV_UP	136	0.0882353	0.0514706	Down	0.0936	0.98751	0.4967	0.994996
c2.PID_EPHB_FWD_PATHWAY	39	0.128205	0	Down	0.0937	0.98751	0.6795	0.994996
c7.GSE37533_UNTREATED_VS_PIOGLIZATONE_TREATED_CD4_TCELL_PPARG1_AND_FOXP3_TRASDUCED_DN	171	0.0877193	0.0116959	Down	0.0939	0.98751	0.7927	0.994996
tissue_exp_prostate	43	0.0232558	0.162791	Up	0.094	0.98751	0.3129	0.994996
c5.GO_PROTEIN_LIPID_COMPLEX	16	0	0	Down	0.094	0.98751	0.882	0.994996
ephbfwdpathway	39	0.128205	0	Down	0.0942	0.98751	0.6708	0.994996
membrane coat	74	0.0810811	0.0135135	Down	0.0942	0.98751	0.4856	0.994996
c4.MODULE_306	25	0.24	0	Down	0.0944	0.98751	0.1583	0.994996
amide biosynthetic process	37	0.135135	0	Down	0.0944	0.98751	0.6473	0.994996
actin cytoskeleton reorganization	32	0.1875	0.03125	Down	0.0945	0.98751	0.1655	0.994996
abnormal_first_branchial_arch_morphology	34	0.176471	0.0294118	Down	0.0945	0.98751	0.3134	0.994996
c5.GO_REGULATION_OF_DEFENSE_RESPONSE_TO_VIRUS_BY_VIRUS	23	0.217391	0	Down	0.0947	0.98751	0.3405	0.994996
c5.GO_LEUKOTRIENE_BIOSYNTHETIC_PROCESS	7	0.142857	0	Down	0.0947	0.98751	0.4492	0.994996
c7.GSE37301_HEMATOPOIETIC_STEM_CELL_VS_RAG2_KO_NK_CELL_UP	145	0.0344828	0.0275862	Down	0.0948	0.98751	0.765	0.994996
hivnefpathway	26	0.153846	0	Down	0.0952	0.98751	0.254	0.994996
c2.PID_IL2_STAT5_PATHWAY	20	0.1	0	Down	0.0952	0.98751	0.8255	0.994996
Glucose_metabolism	56	0.178571	0	Down	0.0953	0.98751	0.2818	0.994996
c5.GO_PHOSPHATIDYLINOSITOL_DEPHOSPHORYLATION	23	0.0434783	0	Down	0.0954	0.98751	0.6711	0.994996
c5.GO_NUCLEIC_ACID_BINDING_TRANSCRIPTION_FACTOR_ACTIVITY	920	0.0434783	0.0902174	Up	0.0956	0.98751	0.6549	0.994996
c7.GSE21670_UNTREATED_VS_TGFB_TREATED_CD4_TCELL_UP	132	0.0227273	0.113636	Up	0.0957	0.98751	0.5959	0.994996
regulation of organ growth	48	0	0.104167	Up	0.0957	0.98751	0.5954	0.994996
c5.GO_CELLULAR_CARBOHYDRATE_BIOSYNTHETIC_PROCESS	44	0.136364	0.0227273	Down	0.0963	0.98751	0.4404	0.994996
abnormal_B-1a_B_cell_morphology	16	0.125	0	Down	0.0963	0.98751	0.4909	0.994996
c5.GO_NEUTROPHIL_MEDIATED_IMMUNITY	11	0.181818	0.0909091	Down	0.0967	0.98751	0.1423	0.994996
c5.GO_GAP_JUNCTION	11	0	0.0909091	Up	0.0967	0.98751	0.5426	0.994996
c4.MORF_PTPRR	59	0.0169492	0.152542	Up	0.0969	0.98751	0.5037	0.994996
c2.MORI_PRE_BI_LYMPHOCYTE_DN	59	0.135593	0.0508475	Down	0.0969	0.98751	0.41	0.994996
regulation of defense response to virus	48	0.125	0	Down	0.097	0.98751	0.4726	0.994996
c2.NIKOLSKY_BREAST_CANCER_1Q21_AMPLICON	33	0.0909091	0	Down	0.097	0.98751	0.4854	0.994996
c2.CHIN_BREAST_CANCER_COPY_NUMBER_UP	20	0.1	0	Down	0.0971	0.98751	0.794	0.994996
cellular carbohydrate metabolic process	120	0.108333	0.0333333	Down	0.0972	0.98751	0.4603	0.994996
c2.SCHLESINGER_H3K27ME3_IN_NORMAL_AND_METHYLATED_IN_CANCER	17	0	0.176471	Up	0.0976	0.98751	0.4265	0.994996
c7.GSE19198_CTRL_VS_IL21_TREATED_TCELL_24H_DN	176	0.0909091	0.0227273	Down	0.0977	0.98751	0.713	0.994996
The_role_of_Nef_in_HIV-1_replication_and_disease_pathogenesis	22	0.227273	0	Down	0.0978	0.98751	0.3743	0.994996
regulation of defense response to virus by virus	22	0.227273	0	Down	0.0979	0.98751	0.368	0.994996
c2.REACTOME_THE_ROLE_OF_NEF_IN_HIV1_REPLICATION_AND_DISEASE_PATHOGENESIS	21	0.238095	0	Down	0.098	0.98751	0.3408	0.994996
c7.GSE11924_TFH_VS_TH2_CD4_TCELL_UP	180	0.0777778	0.0111111	Down	0.098	0.98751	0.8092	0.994996
glucose catabolic process	51	0.176471	0	Down	0.0982	0.98751	0.3817	0.994996
c2.REACTOME_GLUCOSE_METABOLISM	58	0.172414	0	Down	0.0983	0.98751	0.3187	0.994996
regulation of lymphocyte migration	10	0.3	0.1	Down	0.0984	0.98751	0.1057	0.994996
c2.REACTOME_REGULATION_OF_HYPOXIA_INDUCIBLE_FACTOR_HIF_BY_OXYGEN	21	0.0952381	0	Down	0.0984	0.98751	0.6624	0.994996
c4.GCM_SMARCD1	71	0.056338	0.0140845	Down	0.0984	0.98751	0.7842	0.994996
hif2pathway	29	0.103448	0	Down	0.0986	0.98751	0.6122	0.994996
c5.GO_NEGATIVE_REGULATION_OF_EPITHELIAL_CELL_DIFFERENTIATION	24	0.0416667	0.0833333	Up	0.0986	0.98751	0.2428	0.994996
c6.MEL18_DN.V1_DN	125	0.056	0.128	Up	0.0987	0.98751	0.3267	0.994996
positive regulation of receptor-mediated endocytosis	21	0.047619	0.142857	Up	0.0988	0.98751	0.3352	0.994996
c4.GNF2_ZAP70	11	0	0.0909091	Up	0.0988	0.98751	0.5371	0.994996
Synthesis_of_IP3_and_IP4_in_the_cytosol	21	0.142857	0	Down	0.0991	0.98751	0.4325	0.994996
hexose biosynthetic process	42	0.119048	0	Down	0.0991	0.98751	0.451	0.994996
c5.GO_METANEPHRIC_NEPHRON_MORPHOGENESIS	18	0.0555556	0.111111	Up	0.0992	0.98751	0.2075	0.994996
c5.GO_REGULATION_OF_ANION_TRANSMEMBRANE_TRANSPORT	20	0.1	0	Down	0.0992	0.98751	0.6912	0.994996
c7.GSE4535_BM_DERIVED_DC_VS_FOLLICULAR_DC_UP	158	0.0632911	0.0506329	Down	0.0992	0.98751	0.7046	0.994996
c2.TOMLINS_PROSTATE_CANCER_DN	39	0.102564	0.0512821	Down	0.0994	0.98751	0.2049	0.994996
c4.MORF_MLLT10	208	0.0288462	0.0817308	Up	0.0994	0.98751	0.6969	0.994996
c7.GSE11864_UNTREATED_VS_CSF1_IFNG_PAM3CYS_IN_MAC_UP	170	0.0705882	0.00588235	Down	0.0994	0.98751	0.8078	0.994996
negative regulation of inflammatory response	47	0.0638298	0.0425532	Down	0.0994	0.98751	0.3467	0.994996
c2.SCHLOSSER_SERUM_RESPONSE_UP	114	0.0964912	0.0175439	Down	0.0997	0.98751	0.6147	0.994996
KEGG_FC_GAMMA_R-MEDIATED_PHAGOCYTOSIS	70	0.0857143	0.0285714	Down	0.0997	0.98751	0.594	0.994996
c5.GO_RESPONSE_TO_OSMOTIC_STRESS	48	0.125	0.0208333	Down	0.0999	0.98751	0.3199	0.994996
c5.GO_POSITIVE_REGULATION_OF_VASOCONSTRICTION	16	0.25	0.125	Down	0.1	0.98751	0.0836	0.994996
unsaturated fatty acid biosynthetic process	25	0.08	0.04	Down	0.1	0.98751	0.7483	0.994996
c2.FONTAINE_PAPILLARY_THYROID_CARCINOMA_DN	51	0.0784314	0.0196078	Down	0.1001	0.98751	0.8484	0.994996
increased_eosinophil_cell_number	22	0.0454545	0	Down	0.1002	0.98751	0.4697	0.994996
c7.GSE27859_DC_VS_CD11C_INT_F480_INT_DC_UP	165	0.0969697	0.0484848	Down	0.1004	0.98751	0.5032	0.994996
c2.ZHAN_MULTIPLE_MYELOMA_MS_UP	43	0	0.139535	Up	0.1005	0.98751	0.5621	0.994996
c7.GSE24574_BCL6_HIGH_TFH_VS_TCONV_CD4_TCELL_DN	139	0.0431655	0.0935252	Up	0.1005	0.98751	0.6844	0.994996
defense response to virus	96	0.104167	0.0208333	Down	0.1007	0.98751	0.333	0.994996
abnormal_B_cell_number	219	0.0730594	0.0365297	Down	0.1007	0.98751	0.8318	0.994996
impaired_contextual_conditioning_behavior	29	0	0.0689655	Up	0.1007	0.98751	0.521	0.994996
c5.GO_REGULATION_OF_TYPE_I_INTERFERON_PRODUCTION	90	0.111111	0	Down	0.1008	0.98751	0.5404	0.994996
c5.GO_CELLULAR_RESPONSE_TO_VIRUS	19	0	0	Down	0.1008	0.98751	0.8529	0.994996
temperature homeostasis	12	0.0833333	0	Down	0.101	0.98751	0.227	0.994996
kegg_Jak-STAT_signaling_pathway	78	0.102564	0.025641	Down	0.1012	0.98751	0.5055	0.994996
c5.GO_NEGATIVE_REGULATION_OF_ENDOTHELIAL_CELL_PROLIFERATION	25	0.16	0	Down	0.1014	0.98751	0.2974	0.994996
establishment or maintenance of bipolar cell polarity	18	0.0555556	0	Down	0.1015	0.98751	0.7065	0.994996
gws3k-8.6_Bipolar_disorder	33	0.0909091	0.030303	Down	0.1017	0.98751	0.6743	0.994996
c7.GSE23984_CTRL_VS_HYPOCALEMIC_VITAMIND_ANALOG_TCELL_UP	169	0.100592	0.0177515	Down	0.1018	0.98751	0.6018	0.994996
c5.GO_REGULATION_OF_TOLL_LIKE_RECEPTOR_SIGNALING_PATHWAY	31	0.16129	0.0322581	Down	0.1019	0.98751	0.4859	0.994996
c4.GCM_RING1	81	0.0493827	0.037037	Down	0.102	0.98751	0.7715	0.994996
c5.GO_AMINOPEPTIDASE_ACTIVITY	32	0.1875	0.03125	Down	0.1022	0.98751	0.4154	0.994996
c5.GO_COATED_MEMBRANE	80	0.075	0.0375	Down	0.1022	0.98751	0.581	0.994996
c5.GO_REGULATION_OF_TYPE_I_INTERFERON_MEDIATED_SIGNALING_PATHWAY	23	0.0434783	0	Down	0.1024	0.98751	0.3383	0.994996
alpha-amino-3-hydroxy-5-methyl-4-isoxazolepropionic acid selective glutamate receptor complex	24	0.0416667	0.291667	Up	0.1027	0.98751	0.0823	0.994996
c2.PID_HIF2PATHWAY	29	0.103448	0	Down	0.1027	0.98751	0.6086	0.994996
abnormal_neutrophil_physiology	63	0.142857	0.047619	Down	0.1028	0.98751	0.1754	0.994996
c2.KLEIN_TARGETS_OF_BCR_ABL1_FUSION	21	0.047619	0	Down	0.1028	0.98751	0.9083	0.994996
vacuolar transport	41	0.0731707	0.0243902	Down	0.1029	0.98751	0.5765	0.994996
c4.GNF2_LYN	20	0.25	0.05	Down	0.103	0.98751	0.137	0.994996
c2.TONKS_TARGETS_OF_RUNX1_RUNX1T1_FUSION_HSC_UP	160	0.0875	0.025	Down	0.103	0.98751	0.6905	0.994996
regulation of cardiac muscle cell contraction	23	0	0.173913	Up	0.1031	0.98751	0.4078	0.994996
c2.TONKS_TARGETS_OF_RUNX1_RUNX1T1_FUSION_SUSTAINED_IN_MONOCYTE_UP	17	0.0588235	0	Down	0.1032	0.98751	0.8185	0.994996
c4.MODULE_297	34	0.147059	0.0294118	Down	0.1033	0.98751	0.4535	0.994996
c5.GO_REGULATION_OF_INTERLEUKIN_8_PRODUCTION	31	0.129032	0	Down	0.1033	0.98751	0.5975	0.994996
abnormal_circulating_interleukin-1_beta_level	17	0.117647	0	Down	0.1033	0.98751	0.5008	0.994996
c2.BIOCARTA_MCALPAIN_PATHWAY	20	0.25	0	Down	0.1035	0.98751	0.2595	0.994996
iron ion homeostasis	73	0.0547945	0.0273973	Down	0.1035	0.98751	0.6485	0.994996
c5.GO_REGULATION_OF_LEUKOCYTE_DEGRANULATION	26	0	0	Down	0.1037	0.98751	0.81	0.994996
delayed rectifier potassium channel activity	23	0	0.217391	Up	0.1038	0.98751	0.3223	0.994996
c5.GO_RECEPTOR_MEDIATED_ENDOCYTOSIS	144	0.0763889	0.0208333	Down	0.1039	0.98751	0.5888	0.994996
phosphatidylinositol phosphorylation	30	0.1	0.0666667	Down	0.104	0.98751	0.5168	0.994996
c7.GSE41867_DAY6_EFFECTOR_VS_DAY30_MEMORY_CD8_TCELL_LCMV_ARMSTRONG_UP	173	0.0982659	0.017341	Down	0.1041	0.98751	0.7712	0.994996
c7.GSE27786_LIN_NEG_VS_MONO_MAC_DN	164	0.0792683	0.0243902	Down	0.1041	0.98751	0.7826	0.994996
c7.GSE42021_TREG_PLN_VS_CD24LO_TREG_THYMUS_UP	156	0.0769231	0.0448718	Down	0.1041	0.98751	0.7132	0.994996
c7.GSE13522_WT_VS_IFNG_KO_SKING_T_CRUZI_Y_STRAIN_INF_DN	94	0.0425532	0.0425532	Down	0.1041	0.98751	0.8521	0.994996
c7.GSE9988_ANTI_TREM1_VS_VEHICLE_TREATED_MONOCYTES_DN	169	0.0887574	0	Down	0.1043	0.98751	0.8674	0.994996
decreased_B_cell_proliferation	49	0.163265	0.0612245	Down	0.1045	0.98751	0.3604	0.994996
c7.GSE6269_FLU_VS_E_COLI_INF_PBMC_UP	141	0.0921986	0.0070922	Down	0.1046	0.98751	0.6835	0.994996
c2.JUBAN_TARGETS_OF_SPI1_AND_FLI1_UP	102	0.0392157	0.0196078	Down	0.1047	0.98751	0.7679	0.994996
decreased_IgG3_level	33	0.151515	0.0606061	Down	0.1048	0.98751	0.3591	0.994996
c5.GO_POSITIVE_REGULATION_OF_INTERLEUKIN_1_SECRETION	11	0	0.0909091	Up	0.1048	0.98751	0.573	0.994996
c5.GO_DELAYED_RECTIFIER_POTASSIUM_CHANNEL_ACTIVITY	26	0.0384615	0.230769	Up	0.1049	0.98751	0.2288	0.994996
rhoa_pathway	41	0.0731707	0	Down	0.1049	0.98751	0.3593	0.994996
c5.GO_REGULATION_OF_RUFFLE_ASSEMBLY	18	0.222222	0.111111	Down	0.105	0.98751	0.1949	0.994996
c5.GO_CELLULAR_CARBOHYDRATE_METABOLIC_PROCESS	120	0.0916667	0.025	Down	0.105	0.98751	0.628	0.994996
cytoplasmic microtubule	44	0.0681818	0	Down	0.105	0.98751	0.7646	0.994996
ruffle membrane	53	0.0566038	0	Down	0.105	0.98751	0.6064	0.994996
retina morphogenesis in camera-type eye	33	0.0606061	0.151515	Up	0.1051	0.98751	0.1325	0.994996
decreased_adiponectin_level	16	0.125	0	Down	0.1051	0.98751	0.6848	0.994996
c5.GO_HYALURONIC_ACID_BINDING	14	0	0.142857	Up	0.1053	0.98751	0.1512	0.994996
c7.GSE27786_LIN_NEG_VS_NKTCELL_DN	173	0.0578035	0.0289017	Down	0.1055	0.98751	0.7909	0.994996
c5.GO_POSITIVE_REGULATION_OF_MYOTUBE_DIFFERENTIATION	17	0.0588235	0	Down	0.1057	0.98751	0.6744	0.994996
c5.GO_MONOSACCHARIDE_CATABOLIC_PROCESS	48	0.145833	0.0208333	Down	0.1058	0.98751	0.3546	0.994996
cochlea development	29	0	0.137931	Up	0.1058	0.98751	0.4749	0.994996
c5.GO_SIALYLTRANSFERASE_ACTIVITY	18	0.0555556	0.277778	Up	0.106	0.98751	0.2324	0.994996
c7.GSE24142_EARLY_THYMIC_PROGENITOR_VS_DN3_THYMOCYTE_DN	154	0.103896	0.0194805	Down	0.106	0.98751	0.6557	0.994996
c7.GSE40274_HELIOS_VS_FOXP3_AND_HELIOS_TRANSDUCED_ACTIVATED_CD4_TCELL_UP	162	0.0864198	0.0308642	Down	0.106	0.98751	0.735	0.994996
c5.GO_POSITIVE_REGULATION_OF_EMBRYONIC_DEVELOPMENT	22	0	0.0454545	Up	0.106	0.98751	0.5623	0.994996
c5.GO_ACTIN_POLYMERIZATION_OR_DEPOLYMERIZATION	30	0.166667	0	Down	0.1064	0.98751	0.5075	0.994996
abnormal_pterygoid_process_morphology	14	0	0.0714286	Up	0.1065	0.98751	0.6369	0.994996
c5.GO_PHOSPHATIDYLINOSITOL_METABOLIC_PROCESS	150	0.0666667	0.06	Down	0.1066	0.98751	0.5076	0.994996
purine nucleoside monophosphate metabolic process	25	0.16	0	Down	0.1068	0.98751	0.2142	0.994996
c4.MODULE_357	34	0.147059	0.0294118	Down	0.1068	0.98751	0.4553	0.994996
KEGG_APOPTOSIS	66	0.151515	0	Down	0.1071	0.98751	0.5057	0.994996
c7.GSE8685_IL2_STARVED_VS_IL21_ACT_IL2_STARVED_CD4_TCELL_DN	177	0.124294	0.0338983	Down	0.1071	0.98751	0.5574	0.994996
Negative_regulators_of_RIG-I	32	0.09375	0	Down	0.1071	0.98751	0.7018	0.994996
positive regulation of I-kappaB kinase/NF-kappaB cascade	116	0.146552	0.0258621	Down	0.1074	0.98751	0.3196	0.994996
c5.GO_CELLULAR_RESPONSE_TO_DSRNA	30	0.166667	0	Down	0.1075	0.98751	0.5512	0.994996
BIOCARTA_MCALPAIN_PATHWAY	20	0.25	0	Down	0.1076	0.98751	0.2609	0.994996
establishment or maintenance of apical/basal cell polarity	18	0.0555556	0	Down	0.1076	0.98751	0.7089	0.994996
KEGG_JAK-STAT_SIGNALING_PATHWAY	78	0.102564	0.025641	Down	0.1078	0.98751	0.5169	0.994996
c5.GO_RIBONUCLEOTIDE_CATABOLIC_PROCESS	28	0.107143	0	Down	0.108	0.98751	0.3665	0.994996
c5.GO_LIPID_MODIFICATION	163	0.0858896	0.0490798	Down	0.108	0.98751	0.716	0.994996
cellular response to growth hormone stimulus	22	0.136364	0.0454545	Down	0.1081	0.98751	0.5398	0.994996
clathrin adaptor complex	29	0.172414	0.0344828	Down	0.1082	0.98751	0.2606	0.994996
c5.GO_VACUOLAR_MEMBRANE	499	0.0861723	0.0280561	Down	0.1085	0.98751	0.6771	0.994996
c2.GUO_HEX_TARGETS_DN	50	0.08	0.02	Down	0.1085	0.98751	0.6032	0.994996
melanosome localization	19	0	0.105263	Up	0.109	0.98751	0.429	0.994996
c5.GO_SIALYLATION	18	0.0555556	0.277778	Up	0.1091	0.98751	0.2331	0.994996
lysosomal membrane	116	0.0862069	0.0172414	Down	0.1091	0.98751	0.5851	0.994996
c2.TAVAZOIE_METASTASIS	73	0.0136986	0.0547945	Up	0.1091	0.98751	0.8633	0.994996
regulation of interleukin-8 production	24	0.125	0	Down	0.1093	0.98751	0.5304	0.994996
respiratory gaseous exchange	34	0	0.0882353	Up	0.1093	0.98751	0.4175	0.994996
c5.GO_BICELLULAR_TIGHT_JUNCTION_ASSEMBLY	28	0.0714286	0	Down	0.1093	0.98751	0.6222	0.994996
atc.level3-new_BETA-LACTAM_ANTIBACTERIALS_PENICILLINS	44	0.0681818	0.0227273	Down	0.1094	0.98751	0.631	0.994996
c2.PID_TRAIL_PATHWAY	23	0.173913	0	Down	0.1095	0.98751	0.5805	0.994996
atc.level3-new_OTHER_SYSTEMIC_DRUGS_FOR_OBSTRUCTIVE_AIRWAY_DISEASES	60	0.0333333	0	Down	0.1095	0.98751	0.8456	0.994996
tissue_exp_adipose.tissue	37	0.027027	0.108108	Up	0.1096	0.98751	0.5936	0.994996
decreased_B_cell_number	175	0.0685714	0.0342857	Down	0.1096	0.98751	0.8097	0.994996
endosome to lysosome transport	24	0.0833333	0	Down	0.1099	0.98751	0.7425	0.994996
c7.GSE28737_WT_VS_BCL6_KO_MARGINAL_ZONE_BCELL_UP	135	0.0888889	0.0444444	Down	0.1101	0.98751	0.5622	0.994996
c2.HAHTOLA_SEZARY_SYNDROM_DN	21	0.047619	0.190476	Up	0.1102	0.98751	0.2981	0.994996
c5.GO_GLUTATHIONE_DERIVATIVE_METABOLIC_PROCESS	15	0.133333	0	Down	0.1102	0.98751	0.3595	0.994996
c5.GO_E_BOX_BINDING	24	0	0.25	Up	0.1103	0.98751	0.255	0.994996
c2.VALK_AML_CLUSTER_5	20	0.05	0.1	Up	0.1105	0.98751	0.2607	0.994996
c7.GSE27786_LSK_VS_LIN_NEG_CELL_UP	176	0.0965909	0.0340909	Down	0.1105	0.98751	0.6621	0.994996
increased_susceptibility_to_induced_colitis	22	0.0909091	0.0454545	Down	0.1105	0.98751	0.5354	0.994996
c5.GO_REGULATION_OF_T_HELPER_1_TYPE_IMMUNE_RESPONSE	9	0.111111	0	Down	0.1107	0.98751	0.6127	0.994996
c2.REACTOME_POST_TRANSLATIONAL_MODIFICATION_SYNTHESIS_OF_GPI_ANCHORED_PROTEINS	26	0.0384615	0	Down	0.1107	0.98751	0.5125	0.994996
atc.level3-new_ACE_INHIBITORS_PLAIN	155	0.0967742	0.0258065	Down	0.1108	0.98751	0.6324	0.994996
peptide biosynthetic process	21	0.142857	0	Down	0.1111	0.98751	0.5704	0.994996
c2.SENGUPTA_EBNA1_ANTICORRELATED	125	0.104	0.008	Down	0.1111	0.98751	0.7538	0.994996
c7.GSE21063_CTRL_VS_ANTI_IGM_STIM_BCELL_8H_DN	142	0.084507	0.028169	Down	0.1111	0.98751	0.747	0.994996
c5.GO_GLYCEROLIPID_BIOSYNTHETIC_PROCESS	167	0.0718563	0.0359281	Down	0.1111	0.98751	0.5728	0.994996
c4.MORF_CSNK1D	67	0.149254	0	Down	0.1112	0.98751	0.5623	0.994996
c5.GO_LYSOSOMAL_TRANSPORT	65	0.0461538	0.0153846	Down	0.1112	0.98751	0.7608	0.994996
c2.TAKEDA_TARGETS_OF_NUP98_HOXA9_FUSION_3D_DN	14	0.142857	0.214286	Up	0.1113	0.98751	0.0463	0.994996
c2.KEGG_APOPTOSIS	66	0.136364	0	Down	0.1114	0.98751	0.5441	0.994996
increased_circulating_HDL_cholesterol_level	25	0.08	0	Down	0.1115	0.98751	0.8099	0.994996
c7.GSE3720_VD1_VS_VD2_GAMMADELTA_TCELL_WITH_LPS_STIM_DN	172	0.0581395	0.0116279	Down	0.1115	0.98751	0.7469	0.994996
c5.GO_ARACHIDONIC_ACID_METABOLIC_PROCESS	24	0	0.166667	Up	0.1118	0.98751	0.7974	0.994996
c2.WANG_BARRETTS_ESOPHAGUS_UP	35	0.114286	0	Down	0.1119	0.98751	0.5755	0.994996
purine ribonucleoside monophosphate metabolic process	25	0.16	0	Down	0.1122	0.98751	0.2175	0.994996
c4.MORF_ZNF10	39	0	0.128205	Up	0.1122	0.98751	0.669	0.994996
gws3k-8.6_Kawasaki_disease	9	0.111111	0	Down	0.1123	0.98751	0.2872	0.994996
c4.MODULE_209	43	0.186047	0	Down	0.1124	0.98751	0.4353	0.994996
c4.GNF2_CD7	10	0	0.1	Up	0.1125	0.98751	0.5319	0.994996
c5.GO_GLUTATHIONE_DERIVATIVE_BIOSYNTHETIC_PROCESS	15	0.133333	0	Down	0.1126	0.98751	0.355	0.994996
c2.LABBE_TARGETS_OF_TGFB1_AND_WNT3A_UP	87	0.126437	0.045977	Down	0.1127	0.98751	0.5159	0.994996
c7.GSE22935_WT_VS_MYD88_KO_MACROPHAGE_UP	149	0.107383	0	Down	0.1127	0.98751	0.5923	0.994996
c7.GSE411_UNSTIM_VS_400MIN_IL6_STIM_SOCS3_KO_MACROPHAGE_UP	173	0.0751445	0.0231214	Down	0.1127	0.98751	0.7517	0.994996
c2.RIZ_ERYTHROID_DIFFERENTIATION_12HR	34	0	0.117647	Up	0.1129	0.98751	0.835	0.994996
c7.GSE10240_CTRL_VS_IL17_STIM_PRIMARY_BRONCHIAL_EPITHELIAL_CELLS_DN	170	0.0705882	0.0235294	Down	0.113	0.98751	0.807	0.994996
regulation of response to biotic stimulus	63	0.111111	0	Down	0.1133	0.98751	0.5501	0.994996
c7.GSE2770_IL12_VS_TGFB_AND_IL12_TREATED_ACT_CD4_TCELL_48H_DN	170	0.0411765	0.0705882	Up	0.1134	0.98751	0.741	0.994996
c2.KEGG_JAK_STAT_SIGNALING_PATHWAY	77	0.0909091	0.025974	Down	0.1135	0.98751	0.5338	0.994996
c2.BEIER_GLIOMA_STEM_CELL_UP	32	0.03125	0.1875	Up	0.1136	0.98751	0.3015	0.994996
c4.MORF_IL16	166	0.0240964	0.0722892	Up	0.1137	0.98751	0.7596	0.994996
increased_susceptibility_to_bacterial_infection	100	0.13	0.03	Down	0.1138	0.98751	0.3687	0.994996
c5.GO_LATE_ENDOSOME_MEMBRANE	83	0.108434	0.0361446	Down	0.1139	0.98751	0.6701	0.994996
trail_pathway	23	0.173913	0	Down	0.1141	0.98751	0.5788	0.994996
monosaccharide catabolic process	67	0.134328	0.0149254	Down	0.1142	0.98751	0.4839	0.994996
RNA polymerase II transcription regulatory region sequence-specific DNA binding transcription factor activity involved in positive regulation of transcription	56	0.0357143	0.107143	Up	0.1142	0.98751	0.4463	0.994996
c5.GO_PROTEIN_LOCALIZATION_TO_VACUOLE	42	0.0714286	0	Down	0.1142	0.98751	0.4995	0.994996
c5.GO_REGULATION_OF_CARBOHYDRATE_BIOSYNTHETIC_PROCESS	67	0.0597015	0.0149254	Down	0.1142	0.98751	0.7625	0.994996
c7.GSE11057_NAIVE_CD4_VS_PBMC_CD4_TCELL_DN	165	0.109091	0.030303	Down	0.1143	0.98751	0.5217	0.994996
c6.RAF_UP.V1_DN	169	0.035503	0.0887574	Up	0.1143	0.98751	0.6257	0.994996
c5.GO_REGULATION_OF_FATTY_ACID_OXIDATION	23	0.0869565	0.0434783	Down	0.1143	0.98751	0.7717	0.994996
c7.GSE40666_UNTREATED_VS_IFNA_STIM_STAT4_KO_EFFECTOR_CD8_TCELL_90MIN_DN	168	0.0238095	0.10119	Up	0.1144	0.98751	0.5099	0.994996
abnormal_macrophage_chemotaxis	29	0.137931	0	Down	0.1145	0.98751	0.458	0.994996
abnormal_circulating_interleukin-1_level	20	0.1	0	Down	0.1145	0.98751	0.6067	0.994996
abnormal_response_to_infection	237	0.101266	0.0464135	Down	0.1147	0.98751	0.4528	0.994996
c7.GSE10211_UV_INACT_SENDAI_VS_LIVE_SENDAI_VIRUS_TRACHEAL_EPITHELIAL_CELLS_DN	131	0.0458015	0.0458015	Down	0.1147	0.98751	0.8646	0.994996
abnormal_circulating_tumor_necrosis_factor_level	60	0.2	0	Down	0.1148	0.98751	0.3282	0.994996
c5.GO_AP_TYPE_MEMBRANE_COAT_ADAPTOR_COMPLEX	35	0.142857	0.0285714	Down	0.1148	0.98751	0.3452	0.994996
c7.GSE14308_TH1_VS_NATURAL_TREG_DN	168	0.0714286	0.0416667	Down	0.1148	0.98751	0.731	0.994996
response to tumor necrosis factor	63	0.0952381	0.015873	Down	0.115	0.98751	0.7027	0.994996
glycogen metabolic process	39	0.0512821	0	Down	0.115	0.98751	0.736	0.994996
c5.GO_INOSITOL_PHOSPHATE_METABOLIC_PROCESS	50	0.1	0.04	Down	0.1151	0.98751	0.3151	0.994996
c2.RIZ_ERYTHROID_DIFFERENTIATION_APOBEC2	19	0	0.210526	Up	0.1152	0.98751	0.6437	0.994996
c7.GSE35825_UNTREATED_VS_IFNG_STIM_MACROPHAGE_DN	173	0.0751445	0.0231214	Down	0.1152	0.98751	0.7284	0.994996
atc.level3-new_IMMUNOSUPPRESSANTS	152	0.105263	0.0394737	Down	0.1154	0.98751	0.4976	0.994996
leukotriene biosynthetic process	8	0.125	0	Down	0.1155	0.98751	0.6201	0.994996
regulation of heart growth	25	0	0.16	Up	0.1156	0.98751	0.5405	0.994996
c4.GNF2_TTN	12	0.25	0	Down	0.1158	0.98751	0.5183	0.994996
c5.GO_GOLGI_ASSOCIATED_VESICLE_MEMBRANE	44	0.0909091	0.0227273	Down	0.1158	0.98751	0.6587	0.994996
c7.GSE19825_CD24LOW_VS_IL2RA_HIGH_DAY3_EFF_CD8_TCELL_UP	166	0.0903614	0.0180723	Down	0.1159	0.98751	0.6758	0.994996
c7.GSE4984_GALECTIN1_VS_LPS_STIM_DC_UP	144	0.111111	0.0208333	Down	0.1163	0.98751	0.7827	0.994996
C-terminal protein lipidation	25	0.04	0	Down	0.1163	0.98751	0.4711	0.994996
gws3k-8.6_Red_vs_non-red_hair_color	15	0.133333	0	Down	0.1168	0.98751	0.4359	0.994996
c5.GO_CORTICAL_ACTIN_CYTOSKELETON	50	0.1	0.04	Down	0.1168	0.98751	0.506	0.994996
c7.GSE19401_NAIVE_VS_IMMUNIZED_MOUSE_PLN_FOLLICULAR_DC_DN	184	0.0923913	0.0217391	Down	0.1168	0.98751	0.7749	0.994996
cortical cytoskeleton	45	0.0888889	0.0222222	Down	0.1169	0.98751	0.6154	0.994996
c7.GSE26030_TH1_VS_TH17_DAY15_POST_POLARIZATION_DN	163	0.0736196	0.0122699	Down	0.117	0.98751	0.7067	0.994996
c5.GO_CALCIUM_DEPENDENT_CYSTEINE_TYPE_ENDOPEPTIDASE_ACTIVITY	12	0.25	0	Down	0.1173	0.98751	0.3971	0.994996
decreased_fatty_acid_level	46	0.173913	0.0869565	Down	0.1173	0.98751	0.1682	0.994996
abnormal_B-1_B_cell_morphology	36	0.111111	0.0277778	Down	0.1176	0.98751	0.6378	0.994996
c7.GSE4142_PLASMA_CELL_VS_GC_BCELL_UP	168	0.0654762	0.0416667	Down	0.1176	0.98751	0.7067	0.994996
porphyrin-containing compound biosynthetic process	26	0.115385	0.0769231	Down	0.1177	0.98751	0.2657	0.994996
gws3k-8.6_Non-melanoma_skin_cancer	15	0.133333	0	Down	0.1178	0.98751	0.4341	0.994996
gws3k-8.6_Skin_sensitivity_to_sun	15	0.133333	0	Down	0.1178	0.98751	0.436	0.994996
binding	110	0.0909091	0.00909091	Down	0.1179	0.98751	0.6769	0.994996
c2.BOSCO_INTERFERON_INDUCED_ANTIVIRAL_MODULE	52	0.0576923	0	Down	0.1181	0.98751	0.619	0.994996
Post-translational_modification:_synthesis_of_GPI-anchored_proteins	25	0.04	0	Down	0.1181	0.98751	0.4813	0.994996
c7.GSE24574_BCL6_HIGH_TFH_VS_TCONV_CD4_TCELL_UP	160	0.075	0.05625	Down	0.1183	0.98751	0.4898	0.994996
decreased_interleukin-1_beta_secretion	11	0.181818	0	Down	0.1184	0.98751	0.3996	0.994996
rac1_pathway	50	0.1	0	Down	0.1184	0.98751	0.3622	0.994996
c2.CHESLER_BRAIN_HIGHEST_GENETIC_VARIANCE	31	0.16129	0	Down	0.1186	0.98751	0.5788	0.994996
KEGG_INFLUENZA_A	111	0.108108	0.00900901	Down	0.1189	0.98751	0.6357	0.994996
c7.GSE2770_IL12_VS_TGFB_AND_IL12_TREATED_ACT_CD4_TCELL_48H_UP	163	0.0674847	0.0306748	Down	0.119	0.98751	0.4191	0.994996
c2.GRAESSMANN_RESPONSE_TO_MC_AND_SERUM_DEPRIVATION_DN	67	0.0895522	0.0447761	Down	0.1191	0.98751	0.5921	0.994996
c5.GO_OXIDOREDUCTASE_ACTIVITY_ACTING_ON_PAIRED_DONORS_WITH_INCORPORATION_OR_REDUCTION_OF_MOLECULAR_OXYGEN_REDUCED_FLAVIN_OR_FLAVOPROTEIN_AS_ONE_DONOR_AND_INCORPORATION_OF_ONE_ATOM_OF_OXYGEN	11	0	0.272727	Up	0.1193	0.98751	0.13	0.994996
c2.STAMBOLSKY_TARGETS_OF_MUTATED_TP53_DN	39	0.102564	0	Down	0.1193	0.98751	0.6082	0.994996
abnormal_interleukin-12_secretion	31	0.0967742	0.0322581	Down	0.1193	0.98751	0.5041	0.994996
c7.GSE45365_NK_CELL_VS_CD8_TCELL_MCMV_INFECTION_DN	156	0.115385	0.0320513	Down	0.1194	0.98751	0.5508	0.994996
c5.GO_POSITIVE_REGULATION_OF_REACTIVE_OXYGEN_SPECIES_METABOLIC_PROCESS	60	0.0833333	0	Down	0.1194	0.98751	0.5928	0.994996
c4.GCM_VAV1	39	0.0769231	0	Down	0.1194	0.98751	0.8047	0.994996
c5.GO_ENERGY_RESERVE_METABOLIC_PROCESS	58	0.0517241	0	Down	0.1196	0.98751	0.8759	0.994996
c5.GO_REGULATION_OF_VASCULAR_ENDOTHELIAL_GROWTH_FACTOR_RECEPTOR_SIGNALING_PATHWAY	21	0.190476	0.047619	Down	0.1198	0.98751	0.1467	0.994996
c5.GO_INTERFERON_GAMMA_MEDIATED_SIGNALING_PATHWAY	43	0.139535	0.0465116	Down	0.1198	0.98751	0.3495	0.994996
Golgi-associated vesicle	59	0.101695	0.0338983	Down	0.1198	0.98751	0.699	0.994996
c7.GSE4984_UNTREATED_VS_GALECTIN1_TREATED_DC_UP	152	0.0855263	0.0328947	Down	0.12	0.98751	0.6072	0.994996
c2.SASSON_RESPONSE_TO_GONADOTROPHINS_DN	83	0.156627	0.0361446	Down	0.1201	0.98751	0.4629	0.994996
c5.GO_PHOSPHOLIPID_BIOSYNTHETIC_PROCESS	194	0.0721649	0.0309278	Down	0.1201	0.98751	0.6	0.994996
c2.STAEGE_EWING_FAMILY_TUMOR	25	0	0.16	Up	0.1202	0.98751	0.4689	0.994996
positive regulation of reproductive process	26	0	0.0384615	Up	0.1202	0.98751	0.8564	0.994996
c7.GSE3691_IFN_PRODUCING_KILLER_DC_VS_CONVENTIONAL_DC_SPLEEN_UP	173	0.0867052	0.00578035	Down	0.1204	0.98751	0.8411	0.994996
c2.WANG_NFKB_TARGETS	13	0.0769231	0	Down	0.1204	0.98751	0.4492	0.994996
c4.GNF2_IL2RB	10	0	0.2	Up	0.1209	0.98751	0.1797	0.994996
c7.GSE40274_CTRL_VS_SATB1_TRANSDUCED_ACTIVATED_CD4_TCELL_UP	142	0.119718	0.0422535	Down	0.121	0.98751	0.5093	0.994996
c7.GSE5589_LPS_VS_LPS_AND_IL6_STIM_IL6_KO_MACROPHAGE_45MIN_DN	171	0.0935673	0.0175439	Down	0.121	0.98751	0.7769	0.994996
c5.GO_REGULATION_OF_MAST_CELL_ACTIVATION	24	0.0833333	0	Down	0.121	0.98751	0.6378	0.994996
c5.GO_CELLULAR_GLUCAN_METABOLIC_PROCESS	50	0.06	0.02	Down	0.1211	0.98751	0.6846	0.994996
late endosome membrane	74	0.108108	0.027027	Down	0.1212	0.98751	0.7007	0.994996
c7.GSE18791_UNSTIM_VS_NEWCATSLE_VIRUS_DC_10H_DN	137	0.0875912	0.0218978	Down	0.1212	0.98751	0.7928	0.994996
c7.GSE11057_CD4_CENT_MEM_VS_PBMC_DN	144	0.0972222	0.0208333	Down	0.1213	0.98751	0.6806	0.994996
c4.MORF_WNT1	62	0.0322581	0.145161	Up	0.1214	0.98751	0.4822	0.994996
regulation of Cdc42 protein signal transduction	17	0.117647	0	Down	0.1215	0.98751	0.9109	0.994996
c2.BROWNE_HCMV_INFECTION_30MIN_DN	111	0.036036	0.0630631	Up	0.1215	0.98751	0.7043	0.994996
c5.GO_GLUCAN_METABOLIC_PROCESS	50	0.06	0.02	Down	0.1217	0.98751	0.6843	0.994996
c7.GSE32423_MEMORY_VS_NAIVE_CD8_TCELL_UP	138	0.0797101	0.057971	Down	0.1218	0.98751	0.5377	0.994996
c7.GSE17721_PAM3CSK4_VS_GADIQUIMOD_4H_BMDC_UP	161	0.124224	0.0248447	Down	0.1219	0.98751	0.6216	0.994996
response to estrogen stimulus	90	0.111111	0.0222222	Down	0.1219	0.98751	0.706	0.994996
regulation of transcription from RNA polymerase II promoter in response to hypoxia	26	0.0769231	0	Down	0.1219	0.98751	0.7456	0.994996
c2.PID_RAC1_PATHWAY	50	0.1	0	Down	0.122	0.98751	0.364	0.994996
c7.GSE42724_MEMORY_BCELL_VS_PLASMABLAST_UP	171	0.0643275	0.0175439	Down	0.122	0.98751	0.7729	0.994996
c7.GSE17721_POLYIC_VS_CPG_12H_BMDC_UP	158	0.101266	0.0316456	Down	0.1221	0.98751	0.6387	0.994996
mononuclear cell proliferation	32	0.0625	0	Down	0.1226	0.98751	0.8978	0.994996
abnormal_outer_ear_morphology	77	0.103896	0.025974	Down	0.1227	0.98751	0.6396	0.994996
c7.GSE27786_NKTCELL_VS_NEUTROPHIL_DN	166	0.0843373	0.0481928	Down	0.1228	0.98751	0.7713	0.994996
c5.GO_SPLEEN_DEVELOPMENT	31	0.0322581	0.0322581	Down	0.123	0.98751	0.6324	0.994996
maturation of SSU-rRNA from tricistronic rRNA transcript (SSU-rRNA	23	0.173913	0	Down	0.1232	0.98751	0.4188	0.994996
abnormal_glycogen_homeostasis	69	0.130435	0.0144928	Down	0.1234	0.98751	0.4059	0.994996
c5.GO_NEGATIVE_REGULATION_OF_VIRAL_GENOME_REPLICATION	39	0.0769231	0	Down	0.1234	0.98751	0.2432	0.994996
c2.GARCIA_TARGETS_OF_FLI1_AND_DAX1_UP	55	0.109091	0.0181818	Down	0.1235	0.98751	0.6217	0.994996
c4.GNF2_TYK2	29	0.172414	0	Down	0.1236	0.98751	0.5345	0.994996
c7.GSE17721_12H_VS_24H_PAM3CSK4_BMDC_DN	175	0.0914286	0.0171429	Down	0.1236	0.98751	0.7748	0.994996
c2.GAUSSMANN_MLL_AF4_FUSION_TARGETS_E_DN	15	0	0.0666667	Up	0.1236	0.98751	0.9017	0.994996
abnormal_exercise_endurance	19	0.315789	0	Down	0.124	0.98751	0.312	0.994996
epithelial cell morphogenesis	27	0.037037	0.185185	Up	0.1241	0.98751	0.2363	0.994996
abnormal_B-1_B_cell_number	36	0.111111	0.0277778	Down	0.1241	0.98751	0.6445	0.994996
c2.LIN_APC_TARGETS	67	0.119403	0.0298507	Down	0.1242	0.98751	0.4394	0.994996
vacuolar membrane	157	0.0764331	0.0191083	Down	0.1242	0.98751	0.6394	0.994996
abnormal_cell_chemotaxis	57	0.122807	0	Down	0.1243	0.98751	0.5799	0.994996
c2.OUELLET_CULTURED_OVARIAN_CANCER_INVASIVE_VS_LMP_DN	24	0.0833333	0.0416667	Down	0.1243	0.98751	0.4364	0.994996
altered_susceptibility_to_infection_induced_morbiditymortality	55	0.145455	0.0181818	Down	0.1244	0.98751	0.3416	0.994996
c2.PID_TNF_PATHWAY	42	0.142857	0	Down	0.1244	0.98751	0.4298	0.994996
c2.PLASARI_TGFB1_SIGNALING_VIA_NFIC_10HR_DN	23	0.0434783	0.130435	Up	0.1244	0.98751	0.5808	0.994996
c7.GSE5960_TH1_VS_ANERGIC_TH1_DN	168	0.10119	0.0238095	Down	0.1244	0.98751	0.5635	0.994996
c7.GSE3982_DC_VS_BASOPHIL_UP	166	0.0963855	0.0361446	Down	0.1244	0.98751	0.7832	0.994996
c2.CROONQUIST_NRAS_VS_STROMAL_STIMULATION_UP	28	0.178571	0.0357143	Down	0.1245	0.98751	0.4188	0.994996
lymphocyte proliferation	31	0.0645161	0	Down	0.1245	0.98751	0.9156	0.994996
tnfpathway	42	0.142857	0	Down	0.1246	0.98751	0.4435	0.994996
ZBP1(DAI)_mediated_induction_of_type_I_IFNs	20	0.2	0	Down	0.1247	0.98751	0.4996	0.994996
c7.GSE19401_UNSTIM_VS_RETINOIC_ACID_AND_PAM2CSK4_STIM_FOLLICULAR_DC_UP	165	0.121212	0.0242424	Down	0.1247	0.98751	0.5505	0.994996
decreased_circulating_interleukin-6_level	26	0.192308	0	Down	0.1248	0.98751	0.6946	0.994996
abnormal_circulating_cytokine_level	119	0.134454	0.00840336	Down	0.1248	0.98751	0.4838	0.994996
c2.AKL_HTLV1_INFECTION_DN	54	0.037037	0.111111	Up	0.1248	0.98751	0.5349	0.994996
c5.GO_GLYCEROPHOSPHOLIPID_METABOLIC_PROCESS	237	0.0801688	0.0421941	Down	0.1248	0.98751	0.589	0.994996
c7.GSE8921_UNSTIM_VS_TLR1_2_STIM_MONOCYTE_24H_DN	160	0.06875	0.01875	Down	0.1248	0.98751	0.7519	0.994996
c5.GO_RESPONSE_TO_INTERFERON_GAMMA	75	0.12	0.0266667	Down	0.1249	0.98751	0.4952	0.994996
c5.GO_POSITIVE_REGULATION_OF_MUSCLE_CONTRACTION	33	0.121212	0.0909091	Down	0.125	0.98751	0.2747	0.994996
c5.GO_PROTEIN_POLYMERIZATION	55	0.109091	0	Down	0.125	0.98751	0.6868	0.994996
c5.GO_REGULATION_OF_MUSCLE_CELL_APOPTOTIC_PROCESS	35	0.0857143	0.0285714	Down	0.1251	0.98751	0.7236	0.994996
c7.GSE42021_CD24HI_VS_CD24LOW_TREG_THYMUS_DN	154	0.0974026	0.0324675	Down	0.1253	0.98751	0.6267	0.994996
protein binding	99	0.0909091	0.010101	Down	0.1253	0.98751	0.7146	0.994996
c5.GO_NEGATIVE_REGULATION_OF_ERK1_AND_ERK2_CASCADE	50	0.14	0.04	Down	0.1254	0.98751	0.335	0.994996
c2.CHEN_NEUROBLASTOMA_COPY_NUMBER_GAINS	39	0.102564	0.025641	Down	0.1254	0.98751	0.4206	0.994996
c2.TAKADA_GASTRIC_CANCER_COPY_NUMBER_DN	22	0	0.0909091	Up	0.1254	0.98751	0.906	0.994996
c5.GO_REGULATION_OF_THYMOCYTE_AGGREGATION	19	0	0.157895	Up	0.1257	0.98751	0.1695	0.994996
c7.GSE21360_NAIVE_VS_TERTIARY_MEMORY_CD8_TCELL_DN	166	0.060241	0.0421687	Down	0.1257	0.98751	0.8001	0.994996
c5.GO_RESPIRATORY_GASEOUS_EXCHANGE	36	0	0.0833333	Up	0.1258	0.98751	0.4942	0.994996
c7.GSE24634_TEFF_VS_TCONV_DAY7_IN_CULTURE_DN	151	0.112583	0.013245	Down	0.126	0.98751	0.6521	0.994996
abnormal_iron_homeostasis	48	0.0833333	0.0625	Down	0.1261	0.98751	0.6985	0.994996
c7.GSE41867_DAY6_EFFECTOR_VS_DAY30_EXHAUSTED_CD8_TCELL_LCMV_CLONE13_UP	146	0.0616438	0.0273973	Down	0.1261	0.98751	0.6959	0.994996
kegg_HIF-1_signaling_pathway	87	0.091954	0.0229885	Down	0.1262	0.98751	0.6922	0.994996
c7.GSE17721_CPG_VS_GARDIQUIMOD_0.5H_BMDC_DN	179	0.0614525	0.0446927	Down	0.1262	0.98751	0.6492	0.994996
[truncated: 18,741 more rows]
[truncated: 1 more columns]

## Sheet: NPC - romer
NGenes	Up	Down	Mixed
[truncated: 19,468 more rows]
[truncated: 1 more columns]

## Sheet: Compare NPC,Neuron - roast
NGenes	PropDown	PropUp	Direction	PValue	FDR	PValue.Mixed	FDR.Mixed
[truncated: 19,468 more rows]
[truncated: 1 more columns]

[truncated: 1 more sheets: Compare NPC,Neuron - romer]
